# Supplementary material for: The CD2v protein of African swine fever virus inhibits macrophage migration and inflammatory cytokines expression by downregulating EGR1 expression through dampening ERK1/2 activity
Source: Vet Res. 2023 Nov 15;54:106. doi: 10.1186/s13567-023-01239-w (PMC10648359; doi:10.1186/s13567-023-01239-w)
Supplement: Supplementary file 6 — Additional file 6: The output of differentially expressed genes between PAM-CD2v and PAM-GFP from DESeq2 software. [file 13567_2023_1239_MOESM6_ESM.xlsx]

## Sheet: Table S1
Ensembl_gene_ID	baseMean	log2FoldChange	lfcSE	stat	pvalue	padj	Symbol
ENSSSCG00000000002	1055.92	0.616807	0.101048	6.10411	1.03e-09	5.99e-08	GTSE1
ENSSSCG00000000003	218.017	-0.628587	0.169114	-3.71694	0.000201651	0.00229752	TTC38
ENSSSCG00000000005	267.559	-0.270818	0.149125	-1.81605	0.0693631	0.194704	CDPF1
ENSSSCG00000000006	253.877	-0.103307	0.168704	-0.612359	0.5403	0.725038	PPARA
ENSSSCG00000000007	307.953	0.205065	0.146831	1.39661	0.162531	0.34744	TRMU
ENSSSCG00000000010	5.33599	0.541546	0.918138	0.589831	0.555304	0.73607	FBLN1
ENSSSCG00000000014	10.771	-0.0465473	0.651734	-0.0714208	0.943063	0.974614	FAM118A
ENSSSCG00000000018	1374.87	-0.0184959	0.10696	-0.172923	0.862712	0.93501	KIAA0930
ENSSSCG00000000019	3388.39	0.15007	0.086322	1.73849	0.0821252	0.219623	NUP50
ENSSSCG00000000020	82.4787	-0.127941	0.294671	-0.434183	0.664156	0.815818	PHF21B
ENSSSCG00000000021	172.723	-0.572045	0.172975	-3.3071	0.000942662	0.00786821	-
ENSSSCG00000000022	1139.23	0.029377	0.0983393	0.298731	0.765145	0.880307	RTL6
ENSSSCG00000000024	553.509	-0.27008	0.117042	-2.30755	0.0210245	0.0825956	PARVB
ENSSSCG00000000025	0.487189	-2.41739	3.46186	-0.698293	0.484994	NA	-
ENSSSCG00000000026	0.169827	-0.967404	4.08047	-0.237081	0.812594	NA	SULT4A1
ENSSSCG00000000028	1.15783	1.31377	1.86691	0.703714	0.481611	NA	-
ENSSSCG00000000029	5.66318	0.324892	1.01442	0.320274	0.74876	0.871155	SCUBE1
ENSSSCG00000000031	543.525	-0.0908135	0.144784	-0.627236	0.530504	0.718002	MCAT
ENSSSCG00000000033	550.141	-0.332385	0.149934	-2.21687	0.0266317	0.0980391	TSPO
ENSSSCG00000000034	11246.2	0.0519334	0.0974206	0.533085	0.593975	0.764877	TTLL12
ENSSSCG00000000035	258.955	0.144656	0.171281	0.844549	0.398363	0.608467	TTLL1
ENSSSCG00000000036	1815.54	0.0853373	0.0903145	0.944891	0.344715	0.560085	PACSIN2
ENSSSCG00000000037	1460.5	0.00295385	0.109943	0.026867	0.978566	0.992161	ARFGAP3
ENSSSCG00000000038	809.606	-0.0918973	0.129701	-0.708534	0.478614	0.678198	CYB5R3
ENSSSCG00000000039	3450.84	-0.0323321	0.103436	-0.31258	0.754599	0.87394	POLDIP3
ENSSSCG00000000040	13.0656	0.103399	0.595673	0.173583	0.862193	0.934872	SEPTIN3
ENSSSCG00000000045	824.884	0.27797	0.13208	2.10456	0.0353292	0.120987	NDUFA6
ENSSSCG00000000046	0.330057	1.84646	4.02147	0.45915	0.646127	NA	CYP2D25
ENSSSCG00000000050	849.904	-0.536427	0.135411	-3.96147	7.45e-05	0.000998676	NAGA
ENSSSCG00000000058	3873.04	0.277928	0.0862572	3.22208	0.00127263	0.00988574	SNU13
ENSSSCG00000000059	888.58	-0.199438	0.106362	-1.87509	0.0607801	0.177167	XRCC6
ENSSSCG00000000061	81.359	-0.809766	0.247341	-3.27389	0.00106079	0.00862007	PMM1
ENSSSCG00000000062	132.972	-0.765672	0.210136	-3.64369	0.000268758	0.00291523	CSDC2
ENSSSCG00000000063	633.598	0.0852495	0.107937	0.789806	0.429641	0.637884	POLR3H
ENSSSCG00000000064	3270.76	0.0342419	0.107916	0.317302	0.751014	0.872507	ACO2
ENSSSCG00000000066	1249.63	0.402958	0.122597	3.28686	0.00101312	0.00830045	L3MBTL2
ENSSSCG00000000067	0	NA	NA	NA	NA	NA	CHADL
ENSSSCG00000000068	2408.35	-0.0344742	0.0850572	-0.405306	0.685253	0.831166	EP300
ENSSSCG00000000071	6593.52	0.0741398	0.0780135	0.950345	0.341937	0.556855	ST13
ENSSSCG00000000072	1016.31	-0.0222853	0.099214	-0.224618	0.822276	0.913589	SLC25A17
ENSSSCG00000000073	0	NA	NA	NA	NA	NA	-
ENSSSCG00000000074	0	NA	NA	NA	NA	NA	MCHR1
ENSSSCG00000000075	694.992	-0.101906	0.115766	-0.880273	0.378711	0.591046	MRTFA
ENSSSCG00000000076	498.055	-0.15531	0.16152	-0.961554	0.336274	0.551529	SGSM3
ENSSSCG00000000077	988.149	0.0239941	0.108329	0.221493	0.824709	0.914804	ADSL
ENSSSCG00000000078	453.344	0.699061	0.11867	5.89078	3.84e-09	1.91e-07	TNRC6B
ENSSSCG00000000079	0	NA	NA	NA	NA	NA	FAM83F
ENSSSCG00000000080	0	NA	NA	NA	NA	NA	GRAP2
ENSSSCG00000000081	60.3751	-0.629237	0.295676	-2.12813	0.0333266	0.116086	ENTHD1
ENSSSCG00000000082	0.498752	0.906503	3.11368	0.291135	0.770948	NA	CACNA1I
ENSSSCG00000000084	8115.33	-0.059589	0.0734857	-0.810892	0.417428	0.625976	ATF4
ENSSSCG00000000087	1380.11	-0.0143839	0.104999	-0.136992	0.891037	0.950006	TAB1
ENSSSCG00000000091	141.023	-0.432341	0.191797	-2.25415	0.0241866	0.0917406	APOBEC3B
ENSSSCG00000000092	44.3652	0.484835	0.307066	1.57893	0.114353	0.273961	NPTXR
ENSSSCG00000000093	209.008	-0.488756	0.177299	-2.75668	0.00583917	0.0317695	DNAL4
ENSSSCG00000000094	988.256	0.0179178	0.116956	0.153201	0.87824	0.943411	SUN2
ENSSSCG00000000095	730.311	-0.0513266	0.127269	-0.403293	0.686733	0.831852	GTPBP1
ENSSSCG00000000097	2319.44	0.22124	0.104793	2.11121	0.0347543	0.1196	-
ENSSSCG00000000103	12.483	0.183804	0.569907	0.322516	0.747062	0.870023	DMC1
ENSSSCG00000000104	5335.38	-0.204048	0.104702	-1.94885	0.0513137	0.158313	DDX17
ENSSSCG00000000105	1234.89	0.386186	0.0912121	4.23393	2.3e-05	0.000372461	KDELR3
ENSSSCG00000000106	2.84492	-2.23114	1.33289	-1.67392	0.0941467	NA	KCNJ4
ENSSSCG00000000107	1898.6	0.0253282	0.0995109	0.254527	0.799088	0.900176	-
ENSSSCG00000000108	1186.45	0.0557225	0.0910608	0.611926	0.540587	0.725341	TMEM184B
ENSSSCG00000000110	103.285	-0.634515	0.214872	-2.953	0.00314705	0.0199791	PLA2G6
ENSSSCG00000000111	82.5117	-0.345236	0.237826	-1.45163	0.146604	0.322547	BAIAP2L2
ENSSSCG00000000113	1.83908	-2.17041	1.6676	-1.30151	0.193082	NA	SLC16A8
ENSSSCG00000000114	712.392	-0.0878784	0.124245	-0.707301	0.479379	0.678696	PICK1
ENSSSCG00000000116	818.471	0.280781	0.132864	2.11329	0.034576	0.119123	POLR2F
ENSSSCG00000000117	50.0129	-0.323803	0.293348	-1.10382	0.269672	0.481296	C22orf23
ENSSSCG00000000118	4704.51	-0.146436	0.102136	-1.43373	0.151648	0.330724	MICALL1
ENSSSCG00000000119	7154.16	-0.0264936	0.120837	-0.219251	0.826455	0.915909	EIF3L
ENSSSCG00000000120	409.214	0.0519878	0.147385	0.352736	0.724287	0.854816	ANKRD54
ENSSSCG00000000121	0.503789	-0.924314	3.10346	-0.297833	0.765831	NA	GALR3
ENSSSCG00000000130	2.33676	-1.89048	1.5581	-1.21332	0.225007	NA	CYTH4
ENSSSCG00000000131	0	NA	NA	NA	NA	NA	ELFN2
ENSSSCG00000000132	0	NA	NA	NA	NA	NA	TEX33
ENSSSCG00000000133	693.52	0.121256	0.173475	0.698984	0.484562	0.68345	TST
ENSSSCG00000000135	400.98	-0.321743	0.148859	-2.1614	0.0306645	0.109096	KCTD17
ENSSSCG00000000136	0.493297	2.42726	3.04441	0.797284	0.425286	NA	CSF2RB
ENSSSCG00000000137	28.7677	-0.156369	0.367981	-0.424938	0.670882	0.820816	NCF4
ENSSSCG00000000138	0	NA	NA	NA	NA	NA	PVALB
ENSSSCG00000000139	213.207	-0.0267824	0.171898	-0.155804	0.876187	0.942426	IFT27
ENSSSCG00000000141	6288.81	0.0670129	0.113318	0.591368	0.554274	0.735636	EIF3D
ENSSSCG00000000142	26.8645	-0.216674	0.393154	-0.551117	0.581554	0.756512	FOXRED2
ENSSSCG00000000144	390.525	0.0145516	0.170042	0.0855766	0.931803	0.970422	-
ENSSSCG00000000145	3004.4	0.4061	0.0985151	4.12222	3.75e-05	0.00056047	-
ENSSSCG00000000146	1.82914	0.256798	1.42196	0.180594	0.856686	NA	MYH11
ENSSSCG00000000148	62.2961	0.730681	0.287411	2.54229	0.011013	0.0509463	-
ENSSSCG00000000151	0	NA	NA	NA	NA	NA	-
ENSSSCG00000000152	1391.61	-0.182298	0.0914869	-1.99262	0.0463036	0.146939	RBFOX2
ENSSSCG00000000156	217.184	-0.00384282	0.163439	-0.0235122	0.981242	0.993028	FBXO7
ENSSSCG00000000157	0	NA	NA	NA	NA	NA	BPIFC
ENSSSCG00000000158	2404.11	0.416965	0.110457	3.77492	0.000160058	0.00188269	RTCB
ENSSSCG00000000159	0	NA	NA	NA	NA	NA	ASCL4
ENSSSCG00000000160	769.948	0.0648474	0.101888	0.636458	0.524478	0.713757	PRDM4
ENSSSCG00000000161	2579.46	0.404216	0.0874693	4.62124	3.81e-06	8.23e-05	PWP1
ENSSSCG00000000162	24.0491	0.416013	0.405972	1.02473	0.305489	0.519817	BTBD11
ENSSSCG00000000164	345.923	-0.351123	0.146058	-2.40399	0.0162173	0.0678235	CRY1
ENSSSCG00000000167	363.218	0.0646395	0.165441	0.390709	0.696012	0.837338	RIC8B
ENSSSCG00000000169	96.0581	-0.468879	0.211546	-2.21644	0.0266615	0.0981164	POLR3B
ENSSSCG00000000171	1465.08	0.107664	0.124629	0.863882	0.387653	0.59807	CKAP4
ENSSSCG00000000174	2.64484	0.000371897	1.4896	0.000249663	0.999801	NA	TEX49
ENSSSCG00000000175	1027.9	-0.314261	0.111153	-2.82727	0.00469466	0.0271051	ADCY6
ENSSSCG00000000176	2977.78	0.0763622	0.101163	0.754841	0.450344	0.655599	DDX23
ENSSSCG00000000179	38.3583	-0.548012	0.325076	-1.6858	0.0918353	0.236418	CCDC65
ENSSSCG00000000182	167.446	-0.0108764	0.16719	-0.0650539	0.948131	0.976835	WNT10B
ENSSSCG00000000183	0	NA	NA	NA	NA	NA	WNT1
ENSSSCG00000000184	0.998851	0.993177	2.20718	0.449975	0.652729	NA	DDN
ENSSSCG00000000185	155.216	0.0477765	0.172425	0.277085	0.781715	0.889297	PRKAG1
ENSSSCG00000000186	24.5828	1.13838	0.425552	2.67506	0.00747156	0.0379789	RHEBL1
ENSSSCG00000000188	0.50134	-2.45357	3.4274	-0.715869	0.474072	NA	DHH
ENSSSCG00000000189	80.5976	-0.223325	0.25454	-0.877368	0.380287	0.592502	LMBR1L
ENSSSCG00000000190	25748.8	0.238612	0.10418	2.29039	0.0219988	0.0855263	TUBA1B
ENSSSCG00000000194	3787.18	0.300987	0.102744	2.92948	0.00339528	0.0211407	-
ENSSSCG00000000195	0.333962	-0.00562026	3.57715	-0.00157116	0.998746	NA	PRPH
ENSSSCG00000000197	19.259	0.248204	0.464504	0.534341	0.593106	0.764076	C1QL4
ENSSSCG00000000198	7.6392	-0.383597	0.701283	-0.546994	0.584383	0.75782	DNAJC22
ENSSSCG00000000199	484.328	0.237209	0.113966	2.0814	0.0373969	0.12591	SPATS2
ENSSSCG00000000202	856.186	-0.171807	0.112205	-1.53119	0.125724	0.2917	MCRS1
ENSSSCG00000000203	308.546	-0.392011	0.13896	-2.82102	0.00478706	0.0275061	KCNH3
ENSSSCG00000000204	334.473	-0.151413	0.144132	-1.05051	0.293482	0.507748	PRPF40B
ENSSSCG00000000205	54.4571	-0.428575	0.290275	-1.47644	0.139825	0.31285	FAM186B
ENSSSCG00000000206	7.31119	0.802711	0.720187	1.11459	0.265028	0.476327	FAIM2
ENSSSCG00000000207	62.4243	-0.171872	0.270694	-0.634931	0.525474	0.714399	-
ENSSSCG00000000209	118.237	-0.323789	0.245731	-1.31765	0.187619	0.381477	NCKAP5L
ENSSSCG00000000211	0	NA	NA	NA	NA	NA	AQP5
ENSSSCG00000000212	0	NA	NA	NA	NA	NA	AQP6
ENSSSCG00000000214	249.337	-0.0537583	0.151073	-0.355845	0.721957	0.853465	GPD1
ENSSSCG00000000215	707.043	-0.0883654	0.113659	-0.777459	0.436888	0.643942	SMARCD1
ENSSSCG00000000216	1.51229	-1.8133	1.80685	-1.00357	0.315586	NA	ASIC1
ENSSSCG00000000217	2212.31	0.399999	0.0915833	4.3676	1.26e-05	0.000226439	RACGAP1
ENSSSCG00000000220	3.4837	-0.148193	1.07877	-0.137372	0.890737	NA	POU6F1
ENSSSCG00000000223	0.661652	-1.48068	2.55875	-0.578671	0.562811	NA	BIN2
ENSSSCG00000000228	0	NA	NA	NA	NA	NA	SCN8A
ENSSSCG00000000231	0	NA	NA	NA	NA	NA	-
ENSSSCG00000000232	0	NA	NA	NA	NA	NA	ACVRL1
ENSSSCG00000000233	242.606	-0.475647	0.146234	-3.25264	0.00114338	0.00911706	ACVR1B
ENSSSCG00000000234	6.15491	0.873575	0.858931	1.01705	0.30913	0.524078	TAMALIN
ENSSSCG00000000235	0.331248	-0.00562032	3.58751	-0.00156663	0.99875	NA	KRT82
ENSSSCG00000000236	0.168178	0.95615	4.08047	0.234323	0.814734	NA	KRT75
ENSSSCG00000000238	0	NA	NA	NA	NA	NA	-
ENSSSCG00000000239	0.496446	2.43492	3.0398	0.801015	0.423123	NA	-
ENSSSCG00000000240	11.132	-0.221039	0.582713	-0.379327	0.704445	0.842801	KRT85
ENSSSCG00000000241	0.504533	2.45523	3.42019	0.717864	0.472841	NA	KRT84
ENSSSCG00000000247	19.5992	-1.62396	0.501581	-3.23769	0.00120503	0.00946248	KRT71
ENSSSCG00000000248	1334.4	0.116695	0.109772	1.06307	0.287749	0.501009	KRT5
ENSSSCG00000000249	0	NA	NA	NA	NA	NA	KRT72
ENSSSCG00000000250	0	NA	NA	NA	NA	NA	KRT73
ENSSSCG00000000251	0	NA	NA	NA	NA	NA	KRT1
ENSSSCG00000000252	25106.8	-0.168892	0.130531	-1.29388	0.195707	0.392002	KRT8
ENSSSCG00000000253	2033.84	0.100946	0.115297	0.87553	0.381286	0.593518	KRT18
ENSSSCG00000000257	6.17679	-1.07562	0.915494	-1.17491	0.24003	0.446869	ITGB7
ENSSSCG00000000258	315.489	0.157212	0.164857	0.953626	0.340273	0.555206	RARG
ENSSSCG00000000259	151.709	-0.785467	0.188897	-4.15818	3.21e-05	0.000491685	CSAD
ENSSSCG00000000260	55.3621	-0.0320454	0.274661	-0.116672	0.90712	0.959623	SOAT2
ENSSSCG00000000261	675.029	-0.344952	0.158486	-2.17655	0.0295144	0.106075	-
ENSSSCG00000000262	1324.22	0.122236	0.119553	1.02245	0.306569	0.52121	SPRYD3
ENSSSCG00000000263	510.19	-0.426749	0.116842	-3.65237	0.000259828	0.00283118	TNS2
ENSSSCG00000000264	616.854	0.00974913	0.123031	0.0792414	0.936841	0.971932	MFSD5
ENSSSCG00000000265	1482.61	0.581123	0.120956	4.8044	1.55e-06	3.88e-05	ESPL1
ENSSSCG00000000267	4.30196	0.00395831	1.01753	0.00389012	0.996896	NA	MYG1
ENSSSCG00000000268	996.03	0.143117	0.122347	1.16976	0.242096	0.449666	AAAS
ENSSSCG00000000271	4.16025	0.107058	0.999546	0.107107	0.914704	NA	AMHR2
ENSSSCG00000000272	739.46	0.141761	0.11433	1.23992	0.215004	0.417199	SP1
ENSSSCG00000000273	1763.33	0.117277	0.115564	1.01483	0.310189	0.525353	PRR13
ENSSSCG00000000274	9238.09	0.233894	0.103426	2.26146	0.0237308	0.0906139	PCBP2
ENSSSCG00000000275	46.6727	0.355323	0.290823	1.22178	0.22179	0.425	MAP3K12
ENSSSCG00000000276	501.681	0.0582875	0.15172	0.384178	0.700846	0.840623	TARBP2
ENSSSCG00000000277	6.11425	0.0766933	0.842732	0.0910056	0.927488	0.968537	NPFF
ENSSSCG00000000278	732.479	-0.0376547	0.115473	-0.32609	0.744356	0.868277	-
ENSSSCG00000000279	5.13831	-0.0997105	0.962041	-0.103645	0.917451	0.96402	HOXC13
ENSSSCG00000000281	0	NA	NA	NA	NA	NA	HOXC12
ENSSSCG00000000288	15053.9	0.181234	0.07852	2.30813	0.0209922	0.0825228	HNRNPA1
ENSSSCG00000000289	0	NA	NA	NA	NA	NA	NFE2
ENSSSCG00000000290	2707	0.162198	0.0992286	1.63459	0.102136	0.253248	COPZ1
ENSSSCG00000000292	389.96	-0.051889	0.165187	-0.314123	0.753428	0.873871	ZNF385A
ENSSSCG00000000293	2548.63	0.325428	0.110263	2.95137	0.00316368	0.0200488	ITGA5
ENSSSCG00000000295	1.31471	-0.7362	1.83244	-0.401759	0.687862	NA	NCKAP1L
ENSSSCG00000000296	0	NA	NA	NA	NA	NA	-
ENSSSCG00000000297	128.091	0.0884091	0.187034	0.472691	0.636434	0.797073	PDE1B
ENSSSCG00000000298	255.454	-0.838651	0.180718	-4.64065	3.47e-06	7.58e-05	PPP1R1A
ENSSSCG00000000299	0	NA	NA	NA	NA	NA	TESPA1
ENSSSCG00000000312	0	NA	NA	NA	NA	NA	-
ENSSSCG00000000318	0	NA	NA	NA	NA	NA	-
ENSSSCG00000000327	0	NA	NA	NA	NA	NA	-
ENSSSCG00000000332	0	NA	NA	NA	NA	NA	-
ENSSSCG00000000333	0	NA	NA	NA	NA	NA	-
ENSSSCG00000000353	0	NA	NA	NA	NA	NA	-
ENSSSCG00000000359	381.124	-0.148233	0.133645	-1.10915	0.267364	0.479054	BLOC1S1
ENSSSCG00000000361	4073.81	-0.101094	0.111544	-0.906312	0.364771	0.576796	CD63
ENSSSCG00000000362	1.00237	-1.00698	1.94366	-0.518085	0.604399	NA	RDH5
ENSSSCG00000000363	289.224	-0.0105525	0.145656	-0.0724482	0.942245	0.974271	GDF11
ENSSSCG00000000364	30.6606	0.48614	0.391099	1.24301	0.213865	0.41592	SARNP
ENSSSCG00000000365	0	NA	NA	NA	NA	NA	ORMDL2
ENSSSCG00000000366	737.57	0.0177863	0.110612	0.1608	0.872251	0.940011	DNAJC14
ENSSSCG00000000367	107.293	0.129238	0.210337	0.614433	0.538929	0.724153	-
ENSSSCG00000000368	334.414	0.168534	0.161506	1.04351	0.296711	0.511549	MMP19
ENSSSCG00000000370	1659.84	0.506209	0.0895391	5.65349	1.57e-08	6.75e-07	DGKA
ENSSSCG00000000371	470.619	-0.752028	0.155171	-4.84644	1.26e-06	3.24e-05	PMEL
ENSSSCG00000000376	300.427	-0.357608	0.173998	-2.05524	0.0398557	0.13222	SUOX
ENSSSCG00000000377	7102	0.334277	0.104324	3.20422	0.00135431	0.0103262	-
ENSSSCG00000000379	4705.27	0.431308	0.115143	3.74585	0.000179785	0.00208204	ESYT1
ENSSSCG00000000382	2170.82	-0.135822	0.101477	-1.33845	0.180751	0.372504	SMARCC2
ENSSSCG00000000383	335.855	-0.267166	0.141677	-1.88574	0.0593295	0.174082	RNF41
ENSSSCG00000000384	469.16	-0.114396	0.128552	-0.889884	0.373528	0.586086	NABP2
ENSSSCG00000000385	4.15808	1.65058	1.07036	1.54208	0.123054	NA	SLC39A5
ENSSSCG00000000386	1724.91	0.0919568	0.0890338	1.03283	0.301683	0.516568	ANKRD52
ENSSSCG00000000393	391.757	-0.200303	0.129167	-1.55073	0.120967	0.284184	PAN2
ENSSSCG00000000394	779.745	-0.00803308	0.107968	-0.0744026	0.94069	0.973419	-
ENSSSCG00000000396	115.855	-0.0407214	0.220555	-0.184631	0.853518	0.930134	STAT2
ENSSSCG00000000398	18.9156	-0.26237	0.469594	-0.558717	0.576355	0.752362	APOF
ENSSSCG00000000399	743.498	0.243385	0.114159	2.13198	0.0330082	0.115279	TIMELESS
ENSSSCG00000000400	0.162396	-0.967404	4.08047	-0.237081	0.812594	NA	MIP
ENSSSCG00000000401	76.4171	0.320824	0.250989	1.27824	0.201164	0.398538	GLS2
ENSSSCG00000000402	260.224	-0.136079	0.164685	-0.826296	0.408636	0.617955	RBMS2
ENSSSCG00000000403	1987.17	0.0490368	0.0946376	0.518153	0.604351	0.773079	BAZ2A
ENSSSCG00000000405	14531.5	0.282368	0.0971943	2.90519	0.00367033	0.0223881	ATP5F1B
ENSSSCG00000000406	4907.66	0.458964	0.114573	4.00586	6.18e-05	0.000851319	PTGES3
ENSSSCG00000000411	251.363	-0.526582	0.168105	-3.13246	0.00173349	0.0125469	NAB2
ENSSSCG00000000413	1.33792	1.57719	1.9011	0.829618	0.406755	NA	MYO1A
ENSSSCG00000000415	0	NA	NA	NA	NA	NA	SDR9C7
ENSSSCG00000000418	0.332142	-0.0056203	3.58408	-0.00156813	0.998749	NA	TAC3
ENSSSCG00000000419	4.31078	0.673717	0.957788	0.70341	0.4818	NA	RDH16
ENSSSCG00000000431	389.592	0.0883641	0.136459	0.647551	0.517275	0.708385	MBD6
ENSSSCG00000000433	46.3026	0.0960727	0.360448	0.266537	0.789826	0.895273	B4GALNT1
ENSSSCG00000000435	42.5232	-0.254761	0.316142	-0.805844	0.420333	0.628663	-
ENSSSCG00000000436	10.3243	0.753755	0.651418	1.1571	0.247232	0.455615	PIP4K2C
ENSSSCG00000000437	9.15797	-0.486885	0.675467	-0.720812	0.471025	0.670989	ARHGAP9
ENSSSCG00000000439	16.2785	0.592841	0.484125	1.22456	0.220741	0.424006	KIF5A
ENSSSCG00000000442	0	NA	NA	NA	NA	NA	INHBE
ENSSSCG00000000443	7.14839	0.756444	0.792917	0.954002	0.340083	0.555206	GLI1
ENSSSCG00000000444	2596.01	-0.00737466	0.0972438	-0.0758368	0.939549	0.973285	DCTN2
ENSSSCG00000000449	168.656	0.0322547	0.172768	0.186694	0.851901	0.92911	DTX3
ENSSSCG00000000453	308.184	0.338333	0.139567	2.42416	0.0153438	0.0652859	ATP23
ENSSSCG00000000455	640.364	-0.828254	0.122554	-6.75826	1.4e-11	1.26e-09	LRIG3
ENSSSCG00000000456	498.184	0.358619	0.146346	2.45049	0.0142662	0.061798	SLC16A7
ENSSSCG00000000457	1275.14	0.54714	0.135975	4.02383	5.73e-05	0.000802705	USP15
ENSSSCG00000000458	918.201	-0.0626319	0.111401	-0.562222	0.573965	0.750468	MON2
ENSSSCG00000000462	177.191	0.106731	0.196236	0.54389	0.586517	0.759015	RXYLT1
ENSSSCG00000000464	5.12654	-0.291876	0.989663	-0.294925	0.768051	0.882126	C12orf56
ENSSSCG00000000466	174.008	0.452387	0.247237	1.82977	0.0672837	0.190293	XPOT
ENSSSCG00000000469	519.336	-0.115375	0.126133	-0.914709	0.360345	0.573263	LEMD3
ENSSSCG00000000473	1050.05	0.183159	0.136865	1.33824	0.180818	0.372578	-
ENSSSCG00000000475	377.677	0.0217663	0.146091	0.148992	0.88156	0.945198	IRAK3
ENSSSCG00000000477	155.689	0.270137	0.192157	1.40582	0.159778	0.34333	HELB
ENSSSCG00000000478	275.055	0.0866825	0.177588	0.488111	0.625471	0.788786	GRIP1
ENSSSCG00000000482	0	NA	NA	NA	NA	NA	IL22
ENSSSCG00000000483	85.2684	0.18634	0.237262	0.785376	0.432233	0.639886	MDM1
ENSSSCG00000000486	1349.64	0.296583	0.0984343	3.013	0.0025868	0.0171966	NUP107
ENSSSCG00000000487	505.369	0.389615	0.127185	3.06337	0.00218858	0.0150124	SLC35E3
ENSSSCG00000000488	1908.7	-0.0798779	0.098694	-0.809349	0.418315	0.626708	MDM2
ENSSSCG00000000492	0	NA	NA	NA	NA	NA	LYZ
ENSSSCG00000000493	148.188	0.0437255	0.180055	0.242845	0.808125	0.905251	FRS2
ENSSSCG00000000496	1.32801	1.57538	1.86652	0.844018	0.398659	NA	CCT2
ENSSSCG00000000499	0	NA	NA	NA	NA	NA	BEST3
ENSSSCG00000000500	301.268	0.0620493	0.186916	0.331964	0.739916	0.865402	-
ENSSSCG00000000502	1198.21	0.146298	0.112292	1.30284	0.19263	0.38837	CNOT2
ENSSSCG00000000504	0.81809	0.593687	2.37883	0.249571	0.802919	NA	PTPRB
ENSSSCG00000000509	884.529	-0.288185	0.15999	-1.80126	0.0716615	0.199534	ZFC3H1
ENSSSCG00000000510	1540.63	0.109626	0.123664	0.886484	0.375357	0.588108	TMEM19
ENSSSCG00000000512	626.616	0.280023	0.151257	1.85131	0.064125	0.184027	TBC1D15
ENSSSCG00000000515	0	NA	NA	NA	NA	NA	TRHDE
ENSSSCG00000000516	0	NA	NA	NA	NA	NA	KCNC2
ENSSSCG00000000517	2.32865	-0.00435981	1.23008	-0.00354433	0.997172	NA	CAPS2
ENSSSCG00000000519	664.727	0.357435	0.146227	2.44438	0.01451	0.0626275	GLIPR1
ENSSSCG00000000521	1121.96	-0.409614	0.128141	-3.19657	0.0013907	0.01053	PHLDA1
ENSSSCG00000000522	5045.3	0.0700026	0.0877441	0.797804	0.424984	0.633478	NAP1L1
ENSSSCG00000000523	30.5312	-0.194755	0.384328	-0.506741	0.612336	0.778971	BBS10
ENSSSCG00000000527	0	NA	NA	NA	NA	NA	SYT10
ENSSSCG00000000528	1493.64	0.209558	0.0942058	2.22447	0.0261167	0.0967272	PKP2
ENSSSCG00000000530	727.35	0.0563311	0.149502	0.376793	0.706328	0.843567	-
ENSSSCG00000000531	26.5475	0.808365	0.395016	2.04641	0.0407158	0.134071	BICD1
ENSSSCG00000000534	1131.23	0.034704	0.106284	0.326522	0.74403	0.868277	IPO8
ENSSSCG00000000536	367.984	0.312254	0.198587	1.57238	0.115863	0.27642	ERGIC2
ENSSSCG00000000540	0	NA	NA	NA	NA	NA	OVCH1
ENSSSCG00000000541	0.165029	0.95615	4.08047	0.234323	0.814734	NA	FAR2
ENSSSCG00000000545	264.939	0.150372	0.164517	0.914019	0.360707	0.573263	KLHL42
ENSSSCG00000000546	1.67202	1.99409	1.68791	1.1814	0.237445	NA	MANSC4
ENSSSCG00000000547	263.283	0.397524	0.164154	2.42165	0.0154501	0.065548	MRPS35
ENSSSCG00000000549	1678.55	-0.00997941	0.126255	-0.0790417	0.936999	0.971932	PPFIBP1
ENSSSCG00000000550	0	NA	NA	NA	NA	NA	SMCO2
ENSSSCG00000000551	1507.4	0.211616	0.138273	1.53042	0.125913	0.29197	ARNTL2
ENSSSCG00000000553	645.065	-0.140987	0.110293	-1.2783	0.201144	0.398538	TM7SF3
ENSSSCG00000000554	245.566	0.149828	0.227003	0.660026	0.509237	0.703214	FGFR1OP2
ENSSSCG00000000555	753.555	0.221619	0.135195	1.63925	0.101161	0.251611	ITPR2
ENSSSCG00000000559	307.517	-0.0465745	0.178077	-0.261541	0.793676	0.897144	RASSF8
ENSSSCG00000000563	0	NA	NA	NA	NA	NA	-
ENSSSCG00000000567	1.65943	-3.06959	1.78092	-1.7236	0.0847798	NA	SOX5
ENSSSCG00000000570	538.083	-0.141152	0.154975	-0.910808	0.362396	0.574409	C2CD5
ENSSSCG00000000571	0	NA	NA	NA	NA	NA	ABCC9
ENSSSCG00000000573	0	NA	NA	NA	NA	NA	KCNJ8
ENSSSCG00000000576	10994.1	0.137426	0.0858745	1.60031	0.10953	0.266025	-
ENSSSCG00000000577	0	NA	NA	NA	NA	NA	GYS2
ENSSSCG00000000579	992.24	0.616171	0.104071	5.92069	3.21e-09	1.64e-07	GOLT1B
ENSSSCG00000000580	322.011	0.399441	0.213597	1.87006	0.0614749	0.178714	RECQL
ENSSSCG00000000582	0	NA	NA	NA	NA	NA	IAPP
ENSSSCG00000000583	90.9062	0.0799308	0.255159	0.313258	0.754085	0.873872	PYROXD1
ENSSSCG00000000584	0.503789	-0.924314	3.10346	-0.297833	0.765831	NA	SLCO1A2
ENSSSCG00000000585	0	NA	NA	NA	NA	NA	SLCO1C1
ENSSSCG00000000587	384.85	0.00305705	0.177404	0.0172321	0.986251	0.995056	AEBP2
ENSSSCG00000000588	551.633	-0.264953	0.132927	-1.99322	0.0462376	0.146848	PLEKHA5
ENSSSCG00000000590	0	NA	NA	NA	NA	NA	PLCZ1
ENSSSCG00000000591	2.48133	-1.44765	1.3909	-1.0408	0.297969	NA	PIK3C2G
ENSSSCG00000000598	0	NA	NA	NA	NA	NA	SLC15A5
ENSSSCG00000000599	751.994	0.104469	0.103119	1.0131	0.311013	0.526123	DERA
ENSSSCG00000000600	4240.63	-0.415356	0.0962962	-4.31332	1.61e-05	0.000278277	EPS8
ENSSSCG00000000601	0.168178	0.95615	4.08047	0.234323	0.814734	NA	PTPRO
ENSSSCG00000000602	0	NA	NA	NA	NA	NA	RERG
ENSSSCG00000000605	39.2402	-2.38684	0.363138	-6.57282	4.94e-11	4.05e-09	ERP27
ENSSSCG00000000607	0.165029	0.95615	4.08047	0.234323	0.814734	NA	ART4
ENSSSCG00000000610	0	NA	NA	NA	NA	NA	SMCO3
ENSSSCG00000000611	3087.51	0.30258	0.0835585	3.62118	0.000293267	0.00313568	-
ENSSSCG00000000612	702.829	0.172232	0.104431	1.64924	0.0990978	0.248231	ATF7IP
ENSSSCG00000000614	1.33354	-0.0143362	1.71746	-0.0083473	0.99334	NA	GRIN2B
ENSSSCG00000000619	158.609	-0.000253944	0.199145	-0.00127517	0.998983	0.999697	FAM234B
ENSSSCG00000000623	0.661475	2.84926	2.48339	1.14733	0.251246	NA	BCL2L14
ENSSSCG00000000625	581.099	-0.0617602	0.132582	-0.465826	0.64134	0.80024	LRP6
ENSSSCG00000000629	0	NA	NA	NA	NA	NA	TP23
ENSSSCG00000000631	0	NA	NA	NA	NA	NA	TAS2R9
ENSSSCG00000000633	9257.92	0.00943389	0.0957999	0.0984751	0.921555	0.965226	YBX3
ENSSSCG00000000634	53.4965	-0.365171	0.272627	-1.33945	0.180423	0.372019	STYK1
ENSSSCG00000000635	599.211	0.490157	0.137924	3.5538	0.000379701	0.00382445	MAGOHB
ENSSSCG00000000636	0.661475	2.84926	2.48339	1.14733	0.251246	NA	-
ENSSSCG00000000638	0	NA	NA	NA	NA	NA	-
ENSSSCG00000000639	0	NA	NA	NA	NA	NA	-
ENSSSCG00000000640	0	NA	NA	NA	NA	NA	-
ENSSSCG00000000642	0	NA	NA	NA	NA	NA	KLRD1
ENSSSCG00000000645	568.375	-0.115354	0.164957	-0.699297	0.484367	0.68345	GABARAPL1
ENSSSCG00000000647	91.4014	-0.587273	0.240091	-2.44605	0.0144432	0.0624519	OLR1
ENSSSCG00000000648	0	NA	NA	NA	NA	NA	CLEC7A
ENSSSCG00000000649	0	NA	NA	NA	NA	NA	CLEC1A
ENSSSCG00000000650	0	NA	NA	NA	NA	NA	CLEC1B
ENSSSCG00000000651	0	NA	NA	NA	NA	NA	CLEC12B
ENSSSCG00000000653	0	NA	NA	NA	NA	NA	CD69
ENSSSCG00000000656	0.164134	0.95615	4.08047	0.234323	0.814734	NA	CLEC2B
ENSSSCG00000000657	3.31395	0.591124	1.14558	0.516006	0.60585	NA	-
ENSSSCG00000000659	0	NA	NA	NA	NA	NA	-
ENSSSCG00000000660	8.97527	-2.75225	0.789302	-3.48694	0.000488581	0.00471129	A2M
ENSSSCG00000000661	225.526	-0.187507	0.160319	-1.16959	0.242165	0.449666	PHC1
ENSSSCG00000000663	0	NA	NA	NA	NA	NA	KLRG1
ENSSSCG00000000664	0	NA	NA	NA	NA	NA	A2ML1
ENSSSCG00000000665	0.989574	2.20337	2.24013	0.983592	0.325316	NA	RIMKLB
ENSSSCG00000000667	0	NA	NA	NA	NA	NA	AICDA
ENSSSCG00000000668	304.586	0.798644	0.173585	4.60087	4.21e-06	8.93e-05	APOBEC1
ENSSSCG00000000669	0	NA	NA	NA	NA	NA	GDF3
ENSSSCG00000000672	32.5878	-0.240528	0.362821	-0.662937	0.507371	0.701424	CLSTN3
ENSSSCG00000000679	0.167113	-0.967404	4.08047	-0.237081	0.812594	NA	LRRC23
ENSSSCG00000000680	5.98572	-0.155054	0.856488	-0.181034	0.856341	0.932	GPR162
ENSSSCG00000000681	695.712	-0.178128	0.116951	-1.52309	0.127736	0.294668	P3H3
ENSSSCG00000000682	5.32791	0.169017	0.996549	0.169602	0.865323	0.936248	GNB3
ENSSSCG00000000683	629.435	0.660815	0.144598	4.57	4.88e-06	0.000100964	CDCA3
ENSSSCG00000000684	2906.08	0.0711152	0.118093	0.602195	0.547045	0.730083	USP5
ENSSSCG00000000685	21665.5	-0.191066	0.137437	-1.39021	0.164465	0.350199	TPI1
ENSSSCG00000000687	0	NA	NA	NA	NA	NA	CD4
ENSSSCG00000000688	3.63376	-0.529413	1.03438	-0.511819	0.608777	NA	LAG3
ENSSSCG00000000690	6393.31	0.0700355	0.109683	0.638525	0.523132	0.712649	MLF2
ENSSSCG00000000691	1268.09	0.168253	0.111647	1.50701	0.131807	0.300979	COPS7A
ENSSSCG00000000692	5.4869	0.0707817	0.879008	0.0805245	0.93582	0.971483	PIANP
ENSSSCG00000000693	1352.1	0.666321	0.090935	7.32744	2.35e-13	3.2e-11	NCAPD2
ENSSSCG00000000694	3.64788	0.538086	1.05739	0.50888	0.610837	NA	GAPDH
ENSSSCG00000000695	113.408	-0.0654779	0.225475	-0.2904	0.77151	0.884392	IFFO1
ENSSSCG00000000696	3205.15	0.306043	0.099331	3.08104	0.00206279	0.0143915	-
ENSSSCG00000000697	7890.67	0.261063	0.117424	2.22324	0.0261993	0.0969213	-
ENSSSCG00000000699	88.2994	0.000282972	0.254725	0.00111089	0.999114	0.999697	LPAR5
ENSSSCG00000000700	3.32056	0.283307	1.08643	0.260769	0.794271	NA	ACRBP
ENSSSCG00000000702	992.767	0.120042	0.0993264	1.20857	0.22683	0.431278	ZNF384
ENSSSCG00000000703	26.4282	0.0481393	0.401973	0.119757	0.904675	0.958409	-
ENSSSCG00000000704	0.492403	2.42451	3.44932	0.702894	0.482122	NA	TAPBPL
ENSSSCG00000000705	9.96758	-0.499599	0.694751	-0.719104	0.472077	0.671929	CD27
ENSSSCG00000000706	1597.31	-0.136714	0.106765	-1.28051	0.200367	0.397616	LTBR
ENSSSCG00000000707	602.573	-0.815894	0.128146	-6.36689	1.93e-10	1.31e-08	SCNN1A
ENSSSCG00000000708	906.877	-0.0157705	0.106084	-0.148661	0.881821	0.945198	TNFRSF1A
ENSSSCG00000000709	278.506	-0.352477	0.179912	-1.95916	0.0500942	0.155604	PLEKHG6
ENSSSCG00000000712	0.824766	1.88914	2.20749	0.855788	0.392115	NA	VWF
ENSSSCG00000000716	0	NA	NA	NA	NA	NA	KCNA1
ENSSSCG00000000718	0	NA	NA	NA	NA	NA	-
ENSSSCG00000000719	1894.92	0.115339	0.112449	1.02571	0.305031	0.519406	NDUFA9
ENSSSCG00000000720	100.414	0.0765837	0.206238	0.371337	0.710386	0.846138	AKAP3
ENSSSCG00000000721	14.7714	0.413568	0.554013	0.746495	0.455368	0.659648	DYRK4
ENSSSCG00000000722	139.054	0.515881	0.186105	2.77198	0.0055716	0.0306055	RAD51AP1
ENSSSCG00000000723	526.066	0.15194	0.14272	1.06461	0.287054	0.500236	C12orf4
ENSSSCG00000000728	1.49129	-4.02783	2.09981	-1.91819	0.0550875	NA	PARP11
ENSSSCG00000000730	0	NA	NA	NA	NA	NA	PRMT8
ENSSSCG00000000732	0	NA	NA	NA	NA	NA	CRACR2A
ENSSSCG00000000734	0	NA	NA	NA	NA	NA	TSPAN11
ENSSSCG00000000735	970.511	-0.548739	0.100396	-5.46576	4.61e-08	1.78e-06	TSPAN9
ENSSSCG00000000736	542.449	0.14449	0.130443	1.10768	0.268	0.479654	TEAD4
ENSSSCG00000000737	440.467	-0.414247	0.11818	-3.50523	0.000456206	0.00445284	TULP3
ENSSSCG00000000738	1070.35	0.612462	0.0961248	6.37154	1.87e-10	1.27e-08	RHNO1
ENSSSCG00000000739	359.765	0.345593	0.147314	2.34596	0.0189782	0.076027	FOXM1
ENSSSCG00000000740	1.84573	-3.23486	1.81074	-1.78648	0.0740213	NA	TEX52
ENSSSCG00000000741	0.167113	-0.967404	4.08047	-0.237081	0.812594	NA	NRIP2
ENSSSCG00000000742	148.6	-0.0375905	0.181207	-0.207445	0.835663	0.921035	ITFG2
ENSSSCG00000000743	3252.12	0.564477	0.0917406	6.15296	7.6e-10	4.53e-08	FKBP4
ENSSSCG00000000745	199.635	-0.299825	0.161482	-1.8567	0.0633533	0.182755	DDX11
ENSSSCG00000000746	471.245	-0.151537	0.159324	-0.951128	0.341539	0.556546	WASHC1
ENSSSCG00000000748	0	NA	NA	NA	NA	NA	IQSEC3
ENSSSCG00000000749	0.169827	-0.967404	4.08047	-0.237081	0.812594	NA	SLC6A12
ENSSSCG00000000751	171.178	0.362041	0.180226	2.00882	0.0445561	0.143147	CCDC77
ENSSSCG00000000753	2867.42	0.0392764	0.0879588	0.446531	0.655214	0.80878	WNK1
ENSSSCG00000000754	72.5498	-0.0774185	0.255618	-0.302868	0.76199	0.878431	RAD52
ENSSSCG00000000755	1425.08	-0.084069	0.0909157	-0.924692	0.355126	0.568828	ERC1
ENSSSCG00000000757	1234.09	0.217884	0.108704	2.00437	0.0450304	0.144275	ADIPOR2
ENSSSCG00000000759	126.827	0.92101	0.208363	4.42022	9.86e-06	0.000184373	WNT5B
ENSSSCG00000000760	0.493297	2.42726	3.04441	0.797284	0.425286	NA	LRTM2
ENSSSCG00000000764	357.861	-0.0173652	0.150447	-0.115424	0.908109	0.960095	HDHD5
ENSSSCG00000000765	1590.42	-0.0120506	0.10585	-0.113847	0.909359	0.960908	IL17RA
ENSSSCG00000000766	244.073	-0.118237	0.174941	-0.675868	0.499124	0.695064	CECR2
ENSSSCG00000000767	3087.97	0.280004	0.0820631	3.41206	0.000644733	0.00585881	ATP6V1E1
ENSSSCG00000000769	573.479	0.550985	0.111067	4.96083	7.02e-07	1.96e-05	-
ENSSSCG00000000770	882.429	-0.136539	0.1103	-1.23788	0.21576	0.41826	MICAL3
ENSSSCG00000000774	20.4118	0.848086	0.501	1.69279	0.0904964	0.234224	USP18
ENSSSCG00000000777	0	NA	NA	NA	NA	NA	-
ENSSSCG00000000778	73.725	-0.204986	0.272151	-0.753207	0.451326	0.655946	CPNE8
ENSSSCG00000000779	471.635	0.421189	0.218932	1.92383	0.0543757	0.164666	KIF21A
ENSSSCG00000000781	0	NA	NA	NA	NA	NA	ABCD2
ENSSSCG00000000782	0	NA	NA	NA	NA	NA	C12orf40
ENSSSCG00000000783	79.7047	0.00686845	0.228951	0.0299997	0.976067	0.990949	SLC2A13
ENSSSCG00000000784	175.829	0.237186	0.162613	1.45859	0.144679	0.320007	LRRK2
ENSSSCG00000000789	0	NA	NA	NA	NA	NA	CNTN1
ENSSSCG00000000791	0.165029	0.95615	4.08047	0.234323	0.814734	NA	PDZRN4
ENSSSCG00000000793	845.962	0.0981716	0.153745	0.638535	0.523126	0.712649	PPHLN1
ENSSSCG00000000795	0.667434	-0.00483625	2.57605	-0.00187739	0.998502	NA	ADAMTS20
ENSSSCG00000000798	2194.24	0.474581	0.155966	3.04285	0.00234346	0.0158523	TWF1
ENSSSCG00000000799	302.077	0.210702	0.144802	1.4551	0.145641	0.321171	IRAK4
ENSSSCG00000000800	431.523	0.369286	0.190517	1.93834	0.052582	0.16086	PUS7L
ENSSSCG00000000801	62.6799	-0.830438	0.264617	-3.13827	0.00169951	0.0123832	TMEM117
ENSSSCG00000000802	2.16593	0.680918	1.45419	0.468245	0.63961	NA	NELL2
ENSSSCG00000000804	3783.68	0.0481209	0.0805044	0.597742	0.550012	0.732212	ANO6
ENSSSCG00000000806	1754.74	0.215072	0.146029	1.4728	0.140805	0.314339	SCAF11
ENSSSCG00000000808	4981.87	-0.274252	0.0856537	-3.20188	0.00136536	0.0103837	SLC38A2
ENSSSCG00000000810	399.698	-0.265109	0.126315	-2.0988	0.0358347	0.122334	AMIGO2
ENSSSCG00000000811	16.4119	-0.270949	0.524321	-0.516761	0.605323	0.773922	PCED1B
ENSSSCG00000000816	121.415	-0.0281483	0.201752	-0.139519	0.88904	0.949059	SENP1
ENSSSCG00000000820	0	NA	NA	NA	NA	NA	H1-7
ENSSSCG00000000837	6.78855	-1.82411	0.856565	-2.12956	0.033208	0.115792	CHST11
ENSSSCG00000000838	107.889	0.063882	0.224465	0.284597	0.775953	0.886867	SLC41A2
ENSSSCG00000000839	114.037	0.0589085	0.197414	0.298401	0.765397	0.88033	ALDH1L2
ENSSSCG00000000840	520.329	0.264004	0.181305	1.45614	0.145355	0.320858	WASHC4
ENSSSCG00000000841	388.604	-0.138598	0.139087	-0.996489	0.319012	0.534407	APPL2
ENSSSCG00000000842	642.98	0.270667	0.135303	2.00044	0.0454523	0.145123	KANSL2
ENSSSCG00000000843	1588.44	0.662999	0.139902	4.73903	2.15e-06	5.12e-05	TXNRD1
ENSSSCG00000000844	346.436	0.292014	0.180025	1.62208	0.104787	0.258484	NFYB
ENSSSCG00000000846	76.7544	0.111474	0.332963	0.334795	0.73778	0.863408	HCFC2
ENSSSCG00000000847	306.717	0.0433817	0.148853	0.291439	0.770715	0.88383	TDG
ENSSSCG00000000848	2.66301	1.58244	1.25271	1.26321	0.206512	NA	GLT8D2
ENSSSCG00000000849	8385.26	0.642573	0.100061	6.42184	1.35e-10	9.66e-09	HSP90B1
ENSSSCG00000000853	511.632	0.0916429	0.114589	0.799754	0.423853	0.632081	NT5DC3
ENSSSCG00000000854	0.165029	0.95615	4.08047	0.234323	0.814734	NA	-
ENSSSCG00000000856	0	NA	NA	NA	NA	NA	PAH
ENSSSCG00000000857	0	NA	NA	NA	NA	NA	IGF1
ENSSSCG00000000858	0	NA	NA	NA	NA	NA	PMCH
ENSSSCG00000000859	58.9851	0.536312	0.308704	1.7373	0.082334	0.219937	PARPBP
ENSSSCG00000000860	180.7	0.102608	0.180392	0.568807	0.569487	0.746731	NUP37
ENSSSCG00000000862	1327.11	-0.178229	0.099438	-1.79236	0.0730755	0.202423	GNPTAB
ENSSSCG00000000863	0	NA	NA	NA	NA	NA	SYCP3
ENSSSCG00000000864	4.49419	0.99852	0.946803	1.05462	0.291598	0.505623	CHPT1
ENSSSCG00000000866	0	NA	NA	NA	NA	NA	MYBPC1
ENSSSCG00000000867	9.10432	0.26442	0.727545	0.363442	0.716275	0.850626	SPIC
ENSSSCG00000000869	843.961	0.395863	0.114113	3.46906	0.000522292	0.0049763	UTP20
ENSSSCG00000000870	561.613	0.0354748	0.119219	0.297561	0.766038	0.880657	ARL1
ENSSSCG00000000871	0.164134	0.95615	4.08047	0.234323	0.814734	NA	SLC5A8
ENSSSCG00000000873	0	NA	NA	NA	NA	NA	ANO4
ENSSSCG00000000874	249.611	0.611895	0.180219	3.39528	0.000685577	0.00614764	GAS2L3
ENSSSCG00000000875	26.7288	-1.23809	0.405803	-3.05095	0.0022812	0.0155178	NR1H4
ENSSSCG00000000877	498.677	0.14672	0.139248	1.05366	0.29204	0.506203	SCYL2
ENSSSCG00000000883	0	NA	NA	NA	NA	NA	-
ENSSSCG00000000884	306.143	-0.0613676	0.173988	-0.352712	0.724304	0.854816	APAF1
ENSSSCG00000000886	6655.92	-0.10732	0.107379	-0.999449	0.317577	0.532822	SLC25A3
ENSSSCG00000000887	179.13	0.332592	0.181824	1.8292	0.0673694	0.190446	-
ENSSSCG00000000890	281.326	0.285195	0.194168	1.46881	0.141885	0.31599	NEDD1
ENSSSCG00000000891	2026.12	0.069849	0.0945197	0.738989	0.459914	0.662484	LTA4H
ENSSSCG00000000892	0	NA	NA	NA	NA	NA	HAL
ENSSSCG00000000893	6.65637	0.417117	0.876574	0.475849	0.634182	0.795166	AMDHD1
ENSSSCG00000000894	7.44104	0.0648846	0.746253	0.0869471	0.930714	0.969625	CCDC38
ENSSSCG00000000895	123.026	0.533114	0.213433	2.4978	0.0124966	0.0559942	SNRPF
ENSSSCG00000000896	937.208	0.55344	0.111984	4.94215	7.73e-07	2.12e-05	NTN4
ENSSSCG00000000900	410.662	0.0239307	0.14063	0.170168	0.864878	0.936021	VEZT
ENSSSCG00000000901	468.647	0.133704	0.131322	1.01814	0.308609	0.523566	FGD6
ENSSSCG00000000902	133.545	-0.221367	0.207176	-1.0685	0.285297	0.498334	NR2C1
ENSSSCG00000000905	368.565	-0.0387604	0.12452	-0.31128	0.755588	0.874346	-
ENSSSCG00000000906	278.871	0.0877879	0.148282	0.592033	0.553828	0.73539	TMCC3
ENSSSCG00000000907	2.80955	0.513925	1.23691	0.41549	0.677784	NA	PLXNC1
ENSSSCG00000000908	1060.76	0.188325	0.113099	1.66513	0.0958876	0.24264	-
ENSSSCG00000000910	28.629	0.226626	0.425834	0.532195	0.594591	0.765125	CRADD
ENSSSCG00000000915	0	NA	NA	NA	NA	NA	DCN
ENSSSCG00000000916	0	NA	NA	NA	NA	NA	LUM
ENSSSCG00000000917	0	NA	NA	NA	NA	NA	KERA
ENSSSCG00000000918	0	NA	NA	NA	NA	NA	EPYC
ENSSSCG00000000920	248.197	-0.0934072	0.159675	-0.584984	0.558558	0.738379	POC1B
ENSSSCG00000000924	0.998875	0.969632	2.23524	0.433793	0.664439	NA	C12orf50
ENSSSCG00000000925	77.1452	0.220711	0.2823	0.781833	0.434313	0.641683	C12orf29
ENSSSCG00000000926	144.969	-0.0269681	0.232964	-0.115761	0.907842	0.959897	CEP290
ENSSSCG00000000927	239.354	0.281505	0.22379	1.2579	0.208429	0.408876	TMTC3
ENSSSCG00000000932	42.0953	-2.3789	0.41904	-5.67703	1.37e-08	5.93e-07	NTS
ENSSSCG00000000934	3.64217	-0.00103849	1.0088	-0.00102944	0.999179	NA	LRRIQ1
ENSSSCG00000000936	0	NA	NA	NA	NA	NA	SLC6A15
ENSSSCG00000000937	0	NA	NA	NA	NA	NA	MYF5
ENSSSCG00000000939	0	NA	NA	NA	NA	NA	ACSS3
ENSSSCG00000000940	0	NA	NA	NA	NA	NA	PPFIA2
ENSSSCG00000000941	58.0999	-0.101468	0.280874	-0.361259	0.717906	0.851456	METTL25
ENSSSCG00000000943	1.16116	-1.32198	1.84209	-0.71765	0.472973	NA	OTOGL
ENSSSCG00000000948	0	NA	NA	NA	NA	NA	SYT1
ENSSSCG00000000950	0	NA	NA	NA	NA	NA	E2F7
ENSSSCG00000000951	0	NA	NA	NA	NA	NA	CSRP2
ENSSSCG00000000952	0	NA	NA	NA	NA	NA	ZDHHC17
ENSSSCG00000000955	596.838	-0.462375	0.131225	-3.52351	0.000425864	0.0042255	TBC1D22A
ENSSSCG00000000958	1011.73	0.276948	0.12295	2.25253	0.0242887	0.0919244	DYRK2
ENSSSCG00000000959	16.3073	-0.063647	0.5099	-0.124823	0.900664	0.956357	LARGE1
ENSSSCG00000000960	0	NA	NA	NA	NA	NA	-
ENSSSCG00000000963	0	NA	NA	NA	NA	NA	SYCE3
ENSSSCG00000000964	1355.63	0.248299	0.114576	2.16711	0.0302267	0.108084	LMF2
ENSSSCG00000000965	402.512	0.171543	0.150194	1.14215	0.253393	0.463054	NCAPH2
ENSSSCG00000000967	0	NA	NA	NA	NA	NA	-
ENSSSCG00000000968	4708.52	-0.143815	0.100687	-1.42833	0.153196	0.333433	SBF1
ENSSSCG00000000970	637.674	-0.299631	0.118057	-2.53802	0.0111483	0.0514529	PPP6R2
ENSSSCG00000000971	536.37	-0.00858481	0.125563	-0.0683708	0.94549	0.97568	HDAC10
ENSSSCG00000000972	775.159	0.0576046	0.140402	0.410284	0.681598	0.828143	TUBGCP6
ENSSSCG00000000973	710.413	-0.120393	0.113746	-1.05844	0.289856	0.503436	SELENOO
ENSSSCG00000000974	953.673	-0.257585	0.143266	-1.79796	0.072184	0.200324	TRABD
ENSSSCG00000000975	459.73	0.56076	0.128334	4.36952	1.25e-05	0.000225449	PANX2
ENSSSCG00000000978	0	NA	NA	NA	NA	NA	MLC1
ENSSSCG00000000980	650.264	-0.0806941	0.108865	-0.741228	0.458555	0.66156	ALG12
ENSSSCG00000000981	834.629	0.8659	0.110785	7.81602	5.45e-15	1.01e-12	CRELD2
ENSSSCG00000000982	0.330057	1.84646	4.02147	0.45915	0.646127	NA	TTLL8
ENSSSCG00000000983	0.169827	-0.967404	4.08047	-0.237081	0.812594	NA	-
ENSSSCG00000000985	638.629	-0.367821	0.117071	-3.14186	0.00167879	0.012277	EXOC2
ENSSSCG00000000991	0	NA	NA	NA	NA	NA	FOXQ1
ENSSSCG00000000994	490.182	-0.281998	0.11968	-2.35626	0.0184598	0.0744227	GMDS
ENSSSCG00000000997	81.476	-0.705986	0.263345	-2.68084	0.00734366	0.0374558	PPP1R3G
ENSSSCG00000000998	694.853	0.174072	0.119367	1.45829	0.144759	0.320008	RPP40
ENSSSCG00000000999	362.241	-0.0855133	0.145802	-0.586501	0.557539	0.737588	CDYL
ENSSSCG00000001000	614.133	-0.0105191	0.13037	-0.0806865	0.935691	0.971433	ECI2
ENSSSCG00000001001	0	NA	NA	NA	NA	NA	-
ENSSSCG00000001002	1530.78	0.241369	0.0916769	2.63282	0.00846782	0.0415021	PRPF4B
ENSSSCG00000001004	524.503	-0.382055	0.117135	-3.26167	0.00110758	0.0089337	SLC22A23
ENSSSCG00000001005	0	NA	NA	NA	NA	NA	-
ENSSSCG00000001008	387.199	-0.281399	0.152971	-1.83956	0.0658327	0.187472	BPHL
ENSSSCG00000001009	988.518	-0.136418	0.110297	-1.23683	0.21615	0.418677	RIPK1
ENSSSCG00000001010	782.235	-0.0513488	0.102288	-0.502003	0.615666	0.781796	WRNIP1
ENSSSCG00000001011	1190.23	0.0316158	0.119014	0.265647	0.790511	0.895487	SERPINB1
ENSSSCG00000001021	248.578	-0.246846	0.144354	-1.71001	0.0872645	0.228125	-
ENSSSCG00000001022	1868.46	0.390993	0.0890993	4.38829	1.14e-05	0.000210026	SSR1
ENSSSCG00000001024	573.951	0.183401	0.118181	1.55186	0.120695	0.283949	RIOK1
ENSSSCG00000001025	1377.57	0.601458	0.145945	4.12113	3.77e-05	0.000562053	DSP
ENSSSCG00000001027	0	NA	NA	NA	NA	NA	BMP6
ENSSSCG00000001033	179.858	-0.0821083	0.169143	-0.485437	0.627366	0.790015	SLC35B3
ENSSSCG00000001036	433.815	-0.052675	0.122005	-0.431745	0.665927	0.817221	TFAP2A
ENSSSCG00000001038	936.465	-0.366154	0.109816	-3.33424	0.000855319	0.00729151	-
ENSSSCG00000001040	11.0975	-0.131098	0.598657	-0.218986	0.826661	0.915998	C6orf52
ENSSSCG00000001041	528.717	0.396694	0.155133	2.55713	0.0105541	0.04935	PAK1IP1
ENSSSCG00000001042	6.46892	-0.370384	0.800709	-0.462571	0.643672	0.802287	MAK
ENSSSCG00000001045	2.62971	0.362723	1.35294	0.2681	0.788623	NA	ELOVL2
ENSSSCG00000001048	0	NA	NA	NA	NA	NA	ADTRP
ENSSSCG00000001049	82.3564	-0.583497	0.229367	-2.54395	0.0109607	0.0507644	HIVEP1
ENSSSCG00000001052	0.167113	-0.967404	4.08047	-0.237081	0.812594	NA	PHACTR1
ENSSSCG00000001053	112.021	0.223314	0.204316	1.09299	0.2744	0.487253	TBC1D7
ENSSSCG00000001056	286.254	0.0267203	0.148746	0.179638	0.857437	0.932176	RANBP9
ENSSSCG00000001057	472.964	-0.159651	0.138803	-1.1502	0.250061	0.458993	MCUR1
ENSSSCG00000001060	0.336356	1.87011	3.99224	0.468436	0.639473	NA	-
ENSSSCG00000001061	238.383	-0.426773	0.155275	-2.7485	0.00598695	0.0323387	JARID2
ENSSSCG00000001062	55.2986	-0.397618	0.269013	-1.47806	0.139391	0.312166	DTNBP1
ENSSSCG00000001063	18.1236	-0.681505	0.46894	-1.45329	0.146144	0.321983	MYLIP
ENSSSCG00000001064	109.577	-0.0314958	0.19731	-0.159625	0.873176	0.940322	-
ENSSSCG00000001065	476.818	0.0766533	0.12133	0.631775	0.527534	0.715396	ATXN1
ENSSSCG00000001067	0	NA	NA	NA	NA	NA	STMND1
ENSSSCG00000001068	33.1933	0.136624	0.357329	0.382349	0.702203	0.841239	CAP2
ENSSSCG00000001070	206.242	-0.530659	0.154798	-3.42808	0.000607873	0.00557031	FAM8A1
ENSSSCG00000001073	559.07	0.714456	0.124532	5.73714	9.63e-09	4.36e-07	TPMT
ENSSSCG00000001074	230.125	0.349031	0.153827	2.26899	0.0232692	0.0893639	KDM1B
ENSSSCG00000001075	1254.5	0.213175	0.17423	1.22353	0.221131	0.424283	DEK
ENSSSCG00000001076	275.331	-0.0528785	0.138671	-0.381324	0.702963	0.841814	RNF144B
ENSSSCG00000001078	658.7	0.104122	0.109264	0.952935	0.340623	0.555623	MBOAT1
ENSSSCG00000001080	108.825	0.0639059	0.25606	0.249574	0.802917	0.902239	CDKAL1
ENSSSCG00000001083	3.31898	1.20753	1.21164	0.996604	0.318957	NA	-
ENSSSCG00000001085	186.827	0.00167651	0.206814	0.00810637	0.993532	0.998279	DCDC2
ENSSSCG00000001087	422.991	-0.0320366	0.159673	-0.200639	0.840981	0.923753	MRS2
ENSSSCG00000001088	9.99068	-0.10047	0.628077	-0.159964	0.872909	0.940298	-
ENSSSCG00000001089	12.7116	-0.409747	0.645409	-0.634864	0.525517	0.714399	GPLD1
ENSSSCG00000001090	361.651	-0.217043	0.126479	-1.71604	0.086155	0.226214	ALDH5A1
ENSSSCG00000001091	0.49462	-2.43696	3.04147	-0.801244	0.422991	NA	KIAA0319
ENSSSCG00000001092	208.531	0.421902	0.171007	2.46717	0.0136186	0.0597048	TDP2
ENSSSCG00000001095	165.62	0.131025	0.19813	0.661309	0.508414	0.702462	GMNN
ENSSSCG00000001096	0	NA	NA	NA	NA	NA	ARMH2
ENSSSCG00000001097	4.48529	2.99336	1.192	2.51122	0.0120315	0.0544894	RIPOR2
ENSSSCG00000001099	0	NA	NA	NA	NA	NA	CMAH
ENSSSCG00000001100	477.025	0.00206541	0.118198	0.0174742	0.986058	0.995056	CARMIL1
ENSSSCG00000001101	0	NA	NA	NA	NA	NA	SCGN
ENSSSCG00000001105	0	NA	NA	NA	NA	NA	-
ENSSSCG00000001107	0.339654	-1.8887	3.97726	-0.474875	0.634876	NA	SLC17A1
ENSSSCG00000001131	25.2646	-0.463315	0.411779	-1.12516	0.260523	0.471037	BTN2A2
ENSSSCG00000001132	0.168178	0.95615	4.08047	0.234323	0.814734	NA	BTN1A1
ENSSSCG00000001137	522.59	-0.853104	0.117566	-7.25636	3.98e-13	5.12e-11	H1-3
ENSSSCG00000001156	244.428	-0.0682867	0.178818	-0.381878	0.702552	0.841489	ZNF322
ENSSSCG00000001164	38.8654	-0.530357	0.337387	-1.57195	0.115961	0.276529	ZNF184
ENSSSCG00000001197	10.6518	-1.14703	0.648757	-1.76804	0.077054	0.210284	ZNF165
ENSSSCG00000001201	41.0273	-0.468121	0.351067	-1.33342	0.182393	0.374791	ZKSCAN8
ENSSSCG00000001202	17.8964	0.209973	0.494499	0.424617	0.671116	0.820816	-
ENSSSCG00000001203	0	NA	NA	NA	NA	NA	ZSCAN9
ENSSSCG00000001204	20.1753	-0.133228	0.541035	-0.246246	0.805492	0.903822	ZKSCAN4
ENSSSCG00000001205	0	NA	NA	NA	NA	NA	NKAPL
ENSSSCG00000001206	30.3642	0.105847	0.364976	0.29001	0.771808	0.884392	ZSCAN26
ENSSSCG00000001207	0.336356	1.87011	3.99224	0.468436	0.639473	NA	PGBD1
ENSSSCG00000001209	0	NA	NA	NA	NA	NA	ZSCAN12
ENSSSCG00000001211	0	NA	NA	NA	NA	NA	-
ENSSSCG00000001213	0.164134	0.95615	4.08047	0.234323	0.814734	NA	GPX6
ENSSSCG00000001214	0	NA	NA	NA	NA	NA	GPX5
ENSSSCG00000001216	5.12249	0.276907	0.876836	0.315802	0.752152	0.873242	ZBED9
ENSSSCG00000001219	439.812	-0.000778204	0.143888	-0.0054084	0.995685	0.999023	TRIM27
ENSSSCG00000001229	1914.52	-0.0796522	0.127974	-0.622409	0.533673	0.720501	-
ENSSSCG00000001232	0.504533	2.45523	3.42019	0.717864	0.472841	NA	-
ENSSSCG00000001233	395.97	0.0811706	0.135381	0.599574	0.54879	0.731436	TRIM26
ENSSSCG00000001234	0	NA	NA	NA	NA	NA	TRIM10
ENSSSCG00000001235	0	NA	NA	NA	NA	NA	TRIM15
ENSSSCG00000001236	0.168178	0.95615	4.08047	0.234323	0.814734	NA	TRIM40
ENSSSCG00000001242	116.346	-0.464005	0.201701	-2.30046	0.0214219	0.0836362	GABBR1
ENSSSCG00000001245	93.4466	0.247459	0.212947	1.16207	0.245207	0.453069	POLR1H
ENSSSCG00000001248	0.168178	0.95615	4.08047	0.234323	0.814734	NA	MOG
ENSSSCG00000001252	0	NA	NA	NA	NA	NA	UBD
ENSSSCG00000001253	0	NA	NA	NA	NA	NA	OR2I1P
ENSSSCG00000001254	0	NA	NA	NA	NA	NA	-
ENSSSCG00000001297	0	NA	NA	NA	NA	NA	-
ENSSSCG00000001304	0	NA	NA	NA	NA	NA	-
ENSSSCG00000001341	768.354	-0.435702	0.125819	-3.46292	0.00053434	0.00505787	-
ENSSSCG00000001342	52.1192	-0.286867	0.334416	-0.857815	0.390994	0.600828	TRIM39
ENSSSCG00000001346	1455.16	0.194285	0.105107	1.84845	0.0645379	0.184751	ABCF1
ENSSSCG00000001347	1349.15	0.0825858	0.0952912	0.866668	0.386124	0.597289	PPP1R10
ENSSSCG00000001362	692.491	0.282605	0.114809	2.46153	0.0138347	0.0602994	MDC1
ENSSSCG00000001372	635.201	0.0635179	0.132156	0.480629	0.63078	0.79201	GNL1
ENSSSCG00000001376	251.075	0.381806	0.142722	2.67518	0.00746902	0.0379789	DHX16
ENSSSCG00000001379	17752.5	0.233734	0.1211	1.93009	0.0535963	0.163201	TUBB
ENSSSCG00000001382	2249.15	-0.490229	0.104596	-4.68688	2.77e-06	6.31e-05	DDR1
ENSSSCG00000001384	515.613	-0.0647085	0.115982	-0.557918	0.5769	0.752828	VARS2
ENSSSCG00000001388	2.51761	-1.48034	1.3569	-1.09097	0.275285	NA	C6orf15
ENSSSCG00000001391	3.29818	0.59009	1.21666	0.485009	0.62767	NA	CCHCR1
ENSSSCG00000001392	448.599	0.0801604	0.144159	0.556057	0.578172	0.753927	TCF19
ENSSSCG00000001393	0.165029	0.95615	4.08047	0.234323	0.814734	NA	-
ENSSSCG00000001394	16.2923	0.349418	0.488779	0.714879	0.474684	0.673941	-
ENSSSCG00000001395	2.842	-0.882516	1.235	-0.714587	0.474864	NA	-
ENSSSCG00000001396	237.688	-0.0295496	0.15565	-0.189847	0.849429	0.928293	-
ENSSSCG00000001398	1136	0.246658	0.126764	1.9458	0.0516788	0.159028	-
ENSSSCG00000001400	3241.23	0.224864	0.104477	2.15228	0.0313752	0.1109	DDX39B
ENSSSCG00000001401	3.63804	-0.534588	1.04233	-0.512879	0.608036	NA	ATP6V1G2
ENSSSCG00000001402	242.938	0.0289164	0.170291	0.169805	0.865163	0.936245	NFKBIL1
ENSSSCG00000001403	0	NA	NA	NA	NA	NA	LTA
ENSSSCG00000001404	0	NA	NA	NA	NA	NA	TNF
ENSSSCG00000001407	0	NA	NA	NA	NA	NA	-
ENSSSCG00000001409	4509.18	-0.0489249	0.0950101	-0.514944	0.606592	0.774871	PRRC2A
ENSSSCG00000001410	1863.49	-0.041551	0.13247	-0.313664	0.753776	0.873872	BAG6
ENSSSCG00000001411	3.32369	0.274138	1.10288	0.248566	0.803697	NA	APOM
ENSSSCG00000001413	216.163	-0.158579	0.151973	-1.04347	0.296732	0.511549	GPANK1
ENSSSCG00000001414	861.968	0.0778431	0.122772	0.634049	0.526049	0.714635	-
ENSSSCG00000001416	0	NA	NA	NA	NA	NA	LY6G5C
ENSSSCG00000001418	329.335	-0.111587	0.161433	-0.691231	0.489421	0.687769	NEU1
ENSSSCG00000001419	17.7902	-0.749387	0.48219	-1.55413	0.120153	0.283104	SLC44A4
ENSSSCG00000001420	537.061	-0.041654	0.132528	-0.314303	0.753291	0.873871	EHMT2
ENSSSCG00000001421	50.0565	-0.349446	0.307261	-1.13729	0.255416	0.465261	ZBTB12
ENSSSCG00000001422	0	NA	NA	NA	NA	NA	C2
ENSSSCG00000001423	524.188	-0.0425031	0.145299	-0.292522	0.769888	0.883282	NELFE
ENSSSCG00000001424	118.208	-0.140437	0.220638	-0.636504	0.524448	0.713757	SKIV2L
ENSSSCG00000001425	89.4259	0.23763	0.283377	0.838566	0.401713	0.612197	DXO
ENSSSCG00000001426	177.086	0.358891	0.168519	2.12968	0.0331984	0.115792	STK19
ENSSSCG00000001427	2.65144	-0.74568	1.39787	-0.53344	0.593729	NA	C4A
ENSSSCG00000001428	0	NA	NA	NA	NA	NA	CYP21A2
ENSSSCG00000001430	879.055	-0.0967714	0.122634	-0.789105	0.430051	0.637884	ATF6B
ENSSSCG00000001431	38.0827	-0.244096	0.344212	-0.709144	0.478235	0.677797	FKBPL
ENSSSCG00000001433	134.625	-0.19294	0.183508	-1.0514	0.293076	0.507412	PPT2
ENSSSCG00000001434	20.7681	-0.785675	0.437703	-1.79499	0.0726549	0.201304	EGFL8
ENSSSCG00000001435	456.339	-0.0594619	0.152541	-0.389809	0.696678	0.837719	AGPAT1
ENSSSCG00000001436	331.928	0.0868875	0.164344	0.528694	0.597018	0.766808	RNF5
ENSSSCG00000001437	1.64876	-1.2281	1.70882	-0.718685	0.472335	NA	AGER
ENSSSCG00000001438	0.327425	-0.0056204	3.60234	-0.00156021	0.998755	NA	PBX2
ENSSSCG00000001439	0.832544	-0.586688	2.0717	-0.283192	0.77703	NA	GPSM3
ENSSSCG00000001440	15.3826	-0.923161	0.613149	-1.50561	0.132168	0.301574	NOTCH4
ENSSSCG00000001441	0	NA	NA	NA	NA	NA	-
ENSSSCG00000001444	0	NA	NA	NA	NA	NA	-
ENSSSCG00000001447	0	NA	NA	NA	NA	NA	-
ENSSSCG00000001453	0.679309	-2.88909	3.07835	-0.938518	0.347978	NA	SLA-DRA
ENSSSCG00000001455	0	NA	NA	NA	NA	NA	SLA-DRB1
ENSSSCG00000001456	1.15534	1.33705	1.94702	0.686715	0.492262	NA	-
ENSSSCG00000001457	0.820395	-0.559632	2.4045	-0.232744	0.81596	NA	SLA-DQB1
ENSSSCG00000001458	0	NA	NA	NA	NA	NA	-
ENSSSCG00000001459	3.1222	1.48789	1.31274	1.13343	0.257035	NA	HLA-DOB
ENSSSCG00000001463	54.2585	0.136117	0.305995	0.444834	0.65644	0.809391	PSMB9
ENSSSCG00000001469	6.48126	-0.524997	0.804898	-0.652253	0.514238	0.706679	SLA-DMB
ENSSSCG00000001470	9.59928	-0.00515393	0.675348	-0.00763152	0.993911	0.998409	SLA-DMA
ENSSSCG00000001471	2581.14	0.125245	0.0897569	1.39538	0.1629	0.347857	BRD2
ENSSSCG00000001472	0	NA	NA	NA	NA	NA	SLA-DOA
ENSSSCG00000001473	0.164134	0.95615	4.08047	0.234323	0.814734	NA	COL11A2
ENSSSCG00000001474	286.996	-0.50551	0.146305	-3.45519	0.000549915	0.00517369	RXRB
ENSSSCG00000001475	1293.43	0.0999279	0.113152	0.883127	0.377168	0.589789	SLC39A7
ENSSSCG00000001476	197.448	-0.462322	0.205767	-2.24682	0.0246516	0.0928578	HSD17B8
ENSSSCG00000001477	463.806	0.0751414	0.133722	0.561923	0.574168	0.750538	RING1
ENSSSCG00000001478	0	NA	NA	NA	NA	NA	BMP5
ENSSSCG00000001479	0	NA	NA	NA	NA	NA	HMGCLL1
ENSSSCG00000001480	0	NA	NA	NA	NA	NA	GFRAL
ENSSSCG00000001481	0	NA	NA	NA	NA	NA	HCRTR2
ENSSSCG00000001483	338.532	0.359358	0.175811	2.04401	0.0409528	0.134704	FAM83B
ENSSSCG00000001484	87.9965	-0.601098	0.235716	-2.5501	0.0107692	0.0501557	TINAG
ENSSSCG00000001485	0.164134	0.95615	4.08047	0.234323	0.814734	NA	MLIP
ENSSSCG00000001486	234.653	0.0125877	0.152814	0.0823722	0.934351	0.971375	LRRC1
ENSSSCG00000001487	0.490665	0.879165	3.12991	0.280892	0.778793	NA	KLHL31
ENSSSCG00000001488	453.452	0.401914	0.144039	2.79031	0.0052658	0.0294247	GCLC
ENSSSCG00000001490	0	NA	NA	NA	NA	NA	KHDRBS2
ENSSSCG00000001493	318.027	0.656265	0.138387	4.74224	2.11e-06	5.07e-05	PRIM2
ENSSSCG00000001497	631.816	-0.00975977	0.126204	-0.0773331	0.938359	0.972602	ZNF451
ENSSSCG00000001498	29.5244	-0.132606	0.398415	-0.332833	0.73926	0.864888	BEND6
ENSSSCG00000001499	3969.23	0.0403914	0.0971797	0.415636	0.677677	0.825219	DST
ENSSSCG00000001500	0	NA	NA	NA	NA	NA	COL21A1
ENSSSCG00000001501	527.682	0.0711684	0.112048	0.63516	0.525324	0.714378	VPS52
ENSSSCG00000001502	3391.36	-0.0999098	0.101278	-0.986487	0.323894	0.538809	RPS18
ENSSSCG00000001503	6.93391	0.279442	0.844689	0.330822	0.740779	0.865819	B3GALT4
ENSSSCG00000001504	2.16607	1.72252	1.43772	1.19809	0.230882	NA	WDR46
ENSSSCG00000001505	0	NA	NA	NA	NA	NA	PFDN6
ENSSSCG00000001506	98.5153	-0.0948103	0.249212	-0.38044	0.703619	0.842116	RGL2
ENSSSCG00000001507	948.625	-0.150308	0.143512	-1.04736	0.294935	0.509554	ZBTB22
ENSSSCG00000001509	355.002	0.631564	0.131214	4.81325	1.48e-06	3.73e-05	DAXX
ENSSSCG00000001510	9.93272	-0.00296382	0.690658	-0.0042913	0.996576	0.999023	KIFC1
ENSSSCG00000001511	111.034	0.607187	0.229398	2.64687	0.00812411	0.0402046	PHF1
ENSSSCG00000001512	0	NA	NA	NA	NA	NA	CUTA
ENSSSCG00000001513	41.9375	-0.903496	0.324983	-2.78013	0.00543367	0.0300162	SYNGAP1
ENSSSCG00000001516	721.642	0.12393	0.124402	0.9962	0.319153	0.534493	-
ENSSSCG00000001517	5.63702	0.875042	0.838567	1.0435	0.296718	0.511549	-
ENSSSCG00000001518	2428.22	-0.0847822	0.09666	-0.877118	0.380423	0.59263	ITPR3
ENSSSCG00000001520	454.421	-0.331951	0.120826	-2.74736	0.00600777	0.0324073	LEMD2
ENSSSCG00000001521	0.336356	1.87011	3.99224	0.468436	0.639473	NA	-
ENSSSCG00000001523	0	NA	NA	NA	NA	NA	GRM4
ENSSSCG00000001527	1072.29	-0.133207	0.111595	-1.19366	0.232611	0.438791	ILRUN
ENSSSCG00000001531	970.56	0.405295	0.119668	3.38683	0.000707063	0.00630569	SNRPC
ENSSSCG00000001532	287.5	0.0176327	0.140688	0.125332	0.90026	0.956183	UHRF1BP1
ENSSSCG00000001533	175.93	0.328055	0.170386	1.92536	0.0541843	0.164335	TAF11
ENSSSCG00000001534	542.658	0.00287338	0.119527	0.0240396	0.980821	0.993028	ANKS1A
ENSSSCG00000001535	18.9466	-0.409727	0.462183	-0.886504	0.375346	0.588108	TCP11
ENSSSCG00000001536	26.8971	-0.467908	0.414196	-1.12968	0.258612	0.468661	SCUBE3
ENSSSCG00000001537	1.15885	-0.431046	1.93857	-0.222352	0.82404	NA	ZNF76
ENSSSCG00000001538	0	NA	NA	NA	NA	NA	DEF6
ENSSSCG00000001539	370.602	-0.316808	0.135811	-2.33272	0.0196631	0.0783516	PPARD
ENSSSCG00000001543	5.96812	-0.00902409	0.820816	-0.010994	0.991228	0.997448	RPL10A
ENSSSCG00000001544	321.624	-0.26436	0.13543	-1.95201	0.0509369	0.157515	TEAD3
ENSSSCG00000001546	49.7323	0.271492	0.315954	0.859279	0.390187	0.600434	FANCE
ENSSSCG00000001549	1378.73	-0.189023	0.113341	-1.66774	0.0953674	0.241818	FKBP5
ENSSSCG00000001550	0.324793	-1.8327	4.04053	-0.453578	0.650132	NA	ARMC12
ENSSSCG00000001551	0	NA	NA	NA	NA	NA	-
ENSSSCG00000001552	0	NA	NA	NA	NA	NA	CLPS
ENSSSCG00000001553	0.660632	1.4773	2.5604	0.576981	0.563952	NA	LHFPL5
ENSSSCG00000001554	1527.47	0.24287	0.145141	1.67334	0.0942596	0.240025	SRPK1
ENSSSCG00000001555	0.672861	-0.0207971	2.57016	-0.00809176	0.993544	NA	SLC26A8
ENSSSCG00000001556	622.183	0.0559201	0.106259	0.526262	0.598706	0.768565	MAPK14
ENSSSCG00000001559	31.0338	-0.58272	0.35751	-1.62994	0.103114	0.255304	PNPLA1
ENSSSCG00000001560	14.1421	0.733384	0.633312	1.15801	0.246858	0.455254	BNIP5
ENSSSCG00000001561	85.6517	-0.594778	0.235265	-2.52812	0.0114676	0.0525823	ETV7
ENSSSCG00000001562	387.633	-0.0364644	0.13417	-0.271777	0.785793	0.892243	KCTD20
ENSSSCG00000001563	246.072	-0.0966271	0.157759	-0.612497	0.540209	0.724996	STK38
ENSSSCG00000001564	6175.75	0.126655	0.0892311	1.4194	0.155783	0.337184	SRSF3
ENSSSCG00000001565	1860.9	-0.314172	0.0955845	-3.28685	0.00101315	0.00830045	CDKN1A
ENSSSCG00000001566	2.1429	0.210797	1.59889	0.13184	0.895111	NA	RAB44
ENSSSCG00000001567	1.66757	-3.07568	1.81994	-1.68999	0.0910298	NA	CPNE5
ENSSSCG00000001570	0.660411	1.46636	2.55994	0.572809	0.566774	NA	PI16
ENSSSCG00000001571	826.225	-0.0928557	0.141885	-0.654442	0.512827	0.705469	MTCH1
ENSSSCG00000001572	69.0745	0.188935	0.250454	0.754372	0.450626	0.65565	FGD2
ENSSSCG00000001573	889.61	0.170821	0.103423	1.65167	0.098602	0.247524	PIM1
ENSSSCG00000001574	0	NA	NA	NA	NA	NA	-
ENSSSCG00000001576	0	NA	NA	NA	NA	NA	TMEM217
ENSSSCG00000001577	322.995	0.188042	0.133919	1.40415	0.160275	0.344152	TBC1D22B
ENSSSCG00000001578	1057.68	0.0447248	0.106987	0.418041	0.675917	0.823782	CMTR1
ENSSSCG00000001582	342.663	0.130553	0.133535	0.977668	0.328238	0.542732	MDGA1
ENSSSCG00000001589	0	NA	NA	NA	NA	NA	GLP1R
ENSSSCG00000001592	0.162396	-0.967404	4.08047	-0.237081	0.812594	NA	KCNK17
ENSSSCG00000001594	0	NA	NA	NA	NA	NA	KIF6
ENSSSCG00000001595	1.66087	-1.2324	1.66835	-0.738692	0.460094	NA	DAAM2
ENSSSCG00000001596	202.002	0.218599	0.169774	1.28759	0.19789	0.394594	MOCS1
ENSSSCG00000001597	0	NA	NA	NA	NA	NA	LRFN2
ENSSSCG00000001611	493.241	0.0292792	0.13109	0.223352	0.823261	0.914073	NFYA
ENSSSCG00000001612	4.3144	1.46212	1.19193	1.22668	0.219944	0.42329	-
ENSSSCG00000001613	0	NA	NA	NA	NA	NA	TREML1
ENSSSCG00000001616	0.83775	-0.623739	2.60803	-0.239161	0.810981	NA	TREML2
ENSSSCG00000001618	0.507832	-0.924278	3.09518	-0.298618	0.765231	NA	-
ENSSSCG00000001619	672.984	-0.302123	0.133326	-2.26604	0.023449	0.08989	FOXP4
ENSSSCG00000001620	13.983	-0.0785888	0.530474	-0.148148	0.882226	0.945321	MDFI
ENSSSCG00000001621	279.874	-0.544833	0.154675	-3.52244	0.000427588	0.00423559	TFEB
ENSSSCG00000001624	45.2161	-0.238779	0.313574	-0.761474	0.446374	0.652627	FRS3
ENSSSCG00000001625	0.162396	-0.967404	4.08047	-0.237081	0.812594	NA	PGC
ENSSSCG00000001629	44.7715	-0.085894	0.334932	-0.256452	0.797602	0.899178	USP49
ENSSSCG00000001636	2.99607	-1.00265	1.12867	-0.888348	0.374353	NA	GUCA1A
ENSSSCG00000001637	0.336356	1.87011	3.99224	0.468436	0.639473	NA	GUCA1B
ENSSSCG00000001638	1017.41	0.4242	0.11827	3.5867	0.000334892	0.00348438	MRPS10
ENSSSCG00000001639	317.439	-0.494404	0.15749	-3.13928	0.00169363	0.0123539	TRERF1
ENSSSCG00000001641	821.16	0.062227	0.116626	0.533563	0.593644	0.764688	UBR2
ENSSSCG00000001646	289.495	0.0115801	0.153699	0.0753426	0.939942	0.973285	BICRAL
ENSSSCG00000001650	0	NA	NA	NA	NA	NA	PTCRA
ENSSSCG00000001651	227.793	0.00626416	0.161904	0.0386907	0.969137	0.987134	CNPY3
ENSSSCG00000001653	385.374	-0.14425	0.155275	-0.928996	0.352891	0.566565	PEX6
ENSSSCG00000001654	333.983	0.154518	0.155371	0.994507	0.319976	0.535086	PPP2R5D
ENSSSCG00000001655	4.32963	0.210308	0.953337	0.220602	0.825403	0.915174	MEA1
ENSSSCG00000001656	1382.05	0.285192	0.140575	2.02876	0.0424831	0.138408	RRP36
ENSSSCG00000001657	218.972	-0.93707	0.160129	-5.85197	4.86e-09	2.33e-07	CUL7
ENSSSCG00000001658	765.246	0.175235	0.12066	1.4523	0.146418	0.322427	-
ENSSSCG00000001659	298.019	-0.494937	0.174898	-2.82987	0.00465672	0.026951	KLC4
ENSSSCG00000001660	1704.94	-0.34729	0.119773	-2.89957	0.00373674	0.0227353	PTK7
ENSSSCG00000001661	1049.24	0.392086	0.105854	3.70403	0.000212201	0.00239721	SRF
ENSSSCG00000001664	8.00045	0.35254	0.726131	0.485505	0.627318	0.790015	TTBK1
ENSSSCG00000001667	503.446	-0.30552	0.119205	-2.56298	0.0103778	0.0487224	ZNF318
ENSSSCG00000001672	19.7655	-0.226037	0.46345	-0.487727	0.625743	0.788992	CRIP3
ENSSSCG00000001676	109.206	-0.232847	0.214069	-1.08772	0.276719	0.489486	LRRC73
ENSSSCG00000001679	7654.91	0.250706	0.0974539	2.57256	0.010095	0.0477149	XPO5
ENSSSCG00000001680	282.48	0.208503	0.14972	1.39262	0.163735	0.349205	ABCC10
ENSSSCG00000001682	0.494192	2.42945	3.04278	0.798429	0.424621	NA	DLK2
ENSSSCG00000001683	570.745	0.127094	0.112165	1.1331	0.257174	0.46736	POLH
ENSSSCG00000001688	526.155	0.0473574	0.123657	0.382972	0.70174	0.841106	TJAP1
ENSSSCG00000001689	495.712	0.176754	0.136062	1.29907	0.193919	0.390273	GTPBP2
ENSSSCG00000001691	6.46055	-0.685897	0.843374	-0.813277	0.416059	0.624844	RSPH9
ENSSSCG00000001692	784.759	0.161075	0.150718	1.06872	0.285197	0.498233	MRPS18A
ENSSSCG00000001695	1332.74	0.0413468	0.110545	0.374026	0.708385	0.844762	VEGFA
ENSSSCG00000001696	1112.36	0.119978	0.124018	0.96743	0.333329	0.548501	-
ENSSSCG00000001697	534.444	-0.478018	0.116951	-4.08732	4.36e-05	0.000637092	TMEM63B
ENSSSCG00000001698	0.169827	-0.967404	4.08047	-0.237081	0.812594	NA	CAPN11
ENSSSCG00000001700	2204.02	0.47644	0.094397	5.04719	4.48e-07	1.31e-05	SLC29A1
ENSSSCG00000001701	22607.7	0.232228	0.0973724	2.38494	0.0170817	0.070698	HSP90AB1
ENSSSCG00000001702	11.9315	0.907231	0.596959	1.51976	0.128573	0.295904	SLC35B2
ENSSSCG00000001703	344.742	0.165243	0.158824	1.04042	0.298147	0.512805	NFKBIE
ENSSSCG00000001705	3.51695	-0.724818	1.19212	-0.608006	0.543183	NA	TCTE1
ENSSSCG00000001706	453.519	0.240581	0.141947	1.69486	0.0901017	0.233503	AARS2
ENSSSCG00000001708	1849.13	0.0985865	0.0872767	1.12959	0.258651	0.468661	CDC5L
ENSSSCG00000001709	675.088	-0.154174	0.113782	-1.355	0.175417	0.365217	SUPT3H
ENSSSCG00000001710	522.565	0.11359	0.130933	0.867547	0.385642	0.597289	RUNX2
ENSSSCG00000001715	388.978	-0.474947	0.154239	-3.07929	0.00207494	0.01445	ENPP5
ENSSSCG00000001716	275.219	-0.210665	0.152616	-1.38036	0.167477	0.354399	RCAN2
ENSSSCG00000001718	206.757	-0.287808	0.163631	-1.75888	0.0785973	0.213185	CYP39A1
ENSSSCG00000001720	210.147	-0.252523	0.172615	-1.46292	0.143489	0.317918	SLC25A27
ENSSSCG00000001723	0.335291	-0.00562024	3.57211	-0.00157336	0.998745	NA	PLA2G7
ENSSSCG00000001724	0	NA	NA	NA	NA	NA	-
ENSSSCG00000001725	2.31722	1.32781	1.36266	0.974423	0.329846	NA	ADGRF5
ENSSSCG00000001726	387.688	-1.72034	0.211411	-8.1374	4.04e-16	9.88e-14	ADGRF1
ENSSSCG00000001727	4271.14	0.0315897	0.0885964	0.356557	0.721423	0.853394	TNFRSF21
ENSSSCG00000001729	0	NA	NA	NA	NA	NA	PTCHD4
ENSSSCG00000001731	70.9996	0.454083	0.299872	1.51426	0.12996	0.298239	CENPQ
ENSSSCG00000001732	386.094	-0.0826595	0.129338	-0.639096	0.522761	0.712591	MMUT
ENSSSCG00000001735	1.68333	-3.08732	1.88493	-1.6379	0.101442	NA	RHAG
ENSSSCG00000001736	0	NA	NA	NA	NA	NA	CRISP2
ENSSSCG00000001738	0	NA	NA	NA	NA	NA	PGK2
ENSSSCG00000001739	0	NA	NA	NA	NA	NA	CRISP1
ENSSSCG00000001741	0	NA	NA	NA	NA	NA	DEFB114
ENSSSCG00000001743	0	NA	NA	NA	NA	NA	DEFB110
ENSSSCG00000001744	0	NA	NA	NA	NA	NA	TFAP2D
ENSSSCG00000001746	0.333962	-0.00562026	3.57715	-0.00157116	0.998746	NA	PKHD1
ENSSSCG00000001748	0	NA	NA	NA	NA	NA	IL17A
ENSSSCG00000001749	0	NA	NA	NA	NA	NA	IL17F
ENSSSCG00000001750	746.914	-0.124182	0.141899	-0.875142	0.381497	0.59377	PAQR8
ENSSSCG00000001751	0.164134	0.95615	4.08047	0.234323	0.814734	NA	CHRNA5
ENSSSCG00000001752	1.16832	-0.431728	1.93523	-0.223089	0.823467	NA	CHRNA3
ENSSSCG00000001755	74.4222	0.00664281	0.256357	0.0259123	0.979327	0.992493	HYKK
ENSSSCG00000001756	1979.77	0.0676392	0.131253	0.515334	0.60632	0.774771	IREB2
ENSSSCG00000001757	1014.76	0.209998	0.112158	1.87234	0.0611602	0.178102	WDR61
ENSSSCG00000001760	21.5763	-0.633521	0.428948	-1.47692	0.139698	0.312683	ACSBG1
ENSSSCG00000001762	73.4792	-0.212374	0.284881	-0.745482	0.45598	0.659831	CIB2
ENSSSCG00000001764	0	NA	NA	NA	NA	NA	SH2D7
ENSSSCG00000001765	0	NA	NA	NA	NA	NA	ADAMTS7
ENSSSCG00000001769	3837.31	0.205789	0.0830767	2.4771	0.0132454	0.0584928	MORF4L1
ENSSSCG00000001770	1603.37	-0.680518	0.122839	-5.53992	3.03e-08	1.23e-06	CTSH
ENSSSCG00000001771	51.1507	-0.462659	0.308932	-1.49761	0.134236	0.30461	RASGRF1
ENSSSCG00000001773	986.596	0.188142	0.113955	1.65102	0.098734	0.247674	TMED3
ENSSSCG00000001775	0	NA	NA	NA	NA	NA	MINAR1
ENSSSCG00000001776	0	NA	NA	NA	NA	NA	-
ENSSSCG00000001779	1079.41	-0.212263	0.100068	-2.12118	0.033907	0.117533	ZFAND6
ENSSSCG00000001780	105.732	-0.223182	0.21374	-1.04417	0.296406	0.511477	FAH
ENSSSCG00000001782	657.529	-0.0232955	0.132048	-0.176417	0.859966	0.933506	ABHD17C
ENSSSCG00000001786	0	NA	NA	NA	NA	NA	CFAP161
ENSSSCG00000001787	1.34466	-0.759182	1.86356	-0.407384	0.683726	NA	IL16
ENSSSCG00000001788	115.833	0.231196	0.230577	1.00268	0.316014	0.53139	STARD5
ENSSSCG00000001789	0.492403	2.42451	3.44932	0.702894	0.482122	NA	TMC3
ENSSSCG00000001790	0	NA	NA	NA	NA	NA	-
ENSSSCG00000001792	2470.53	0.021732	0.114513	0.189777	0.849484	0.928293	EFL1
ENSSSCG00000001793	0	NA	NA	NA	NA	NA	ADAMTSL3
ENSSSCG00000001795	0.817246	-0.567453	2.62554	-0.216128	0.828888	NA	SH3GL3
ENSSSCG00000001798	1148.98	-0.259121	0.0938796	-2.76014	0.0057776	0.031506	BNC1
ENSSSCG00000001800	98.3849	0.496294	0.278084	1.78469	0.0743116	0.205017	TM6SF1
ENSSSCG00000001801	468.562	-0.0855061	0.144463	-0.59189	0.553925	0.73539	BTBD1
ENSSSCG00000001804	0.821416	-3.16949	2.52784	-1.25383	0.209903	NA	HOMER2
ENSSSCG00000001805	347.984	-0.10829	0.133808	-0.809295	0.418345	0.626708	WHAMM
ENSSSCG00000001806	9.93363	-0.297405	0.696335	-0.427101	0.669306	0.819716	FSD2
ENSSSCG00000001807	8.85229	1.07646	0.769719	1.39851	0.16196	0.346504	AP3B2
ENSSSCG00000001808	0.167113	-0.967404	4.08047	-0.237081	0.812594	NA	CPEB1
ENSSSCG00000001810	866.211	0.187034	0.125711	1.48781	0.136802	0.30868	PDE8A
ENSSSCG00000001814	5607.48	0.0863603	0.0763799	1.13067	0.258195	0.468338	IQGAP1
ENSSSCG00000001816	580.519	0.454023	0.143879	3.15559	0.00160173	0.0118144	BLM
ENSSSCG00000001817	2694.79	-0.0726587	0.0941337	-0.771866	0.440194	0.647302	FURIN
ENSSSCG00000001818	666.077	0.0394496	0.126908	0.310852	0.755913	0.874537	FES
ENSSSCG00000001819	1160.82	-0.0897934	0.102731	-0.874065	0.382083	0.594296	MAN2A2
ENSSSCG00000001820	500.011	-0.311626	0.116645	-2.67157	0.00754973	0.038217	HDDC3
ENSSSCG00000001821	65.7859	0.125296	0.257938	0.48576	0.627138	0.790015	UNC45A
ENSSSCG00000001822	94.8396	0.0193849	0.210557	0.0920646	0.926647	0.967912	RCCD1
ENSSSCG00000001823	0.66223	1.46369	2.82754	0.517655	0.604699	NA	UROC1
ENSSSCG00000001824	561.564	-0.110855	0.145302	-0.762929	0.445506	0.651835	ZXDC
ENSSSCG00000001825	316.031	0.00490492	0.161703	0.0303329	0.975802	0.990931	SLC41A3
ENSSSCG00000001826	7.12644	-0.20977	0.789136	-0.265823	0.790376	0.895487	CFAP100
ENSSSCG00000001830	0	NA	NA	NA	NA	NA	-
ENSSSCG00000001832	0	NA	NA	NA	NA	NA	ACAN
ENSSSCG00000001834	2016.41	-0.802487	0.141962	-5.65284	1.58e-08	6.76e-07	MFGE8
ENSSSCG00000001835	481.338	0.696002	0.117758	5.91046	3.41e-09	1.72e-07	ABHD2
ENSSSCG00000001836	1450.8	0.347339	0.0963567	3.60472	0.000312484	0.00330851	RLBP1
ENSSSCG00000001837	316.366	0.246199	0.140357	1.7541	0.0794141	0.214624	FANCI
ENSSSCG00000001838	1522.8	0.0452306	0.103164	0.438434	0.661072	0.813428	POLG
ENSSSCG00000001840	634.486	-0.522185	0.113479	-4.60159	4.19e-06	8.91e-05	KIF7
ENSSSCG00000001841	1.00485	2.22457	2.27284	0.978763	0.327697	NA	RHCG
ENSSSCG00000001844	0	NA	NA	NA	NA	NA	PLIN1
ENSSSCG00000001846	4.01841	-1.93568	1.12314	-1.72346	0.0848059	NA	WDR93
ENSSSCG00000001847	11.6331	-1.1347	0.666259	-1.70309	0.0885504	0.230381	MESP1
ENSSSCG00000001848	42.6945	-0.152729	0.31722	-0.481462	0.630188	0.791907	MESP2
ENSSSCG00000001849	9.80418	-1.0779	0.632498	-1.70419	0.088345	0.229946	ANPEP
ENSSSCG00000001850	553.491	-0.186472	0.11687	-1.59556	0.110588	0.267851	-
ENSSSCG00000001852	3201.78	0.172445	0.129153	1.3352	0.181811	0.373853	IDH2
ENSSSCG00000001858	1617.62	0.0564006	0.142413	0.396037	0.692078	0.835555	CIB1
ENSSSCG00000001862	2377.25	-0.103971	0.12272	-0.847221	0.396872	0.606594	ETFA
ENSSSCG00000001863	1.48626	-0.298269	1.78917	-0.166708	0.8676	NA	TMEM266
ENSSSCG00000001865	184.109	0.0368847	0.191449	0.192661	0.847225	0.927314	SCAPER
ENSSSCG00000001866	739.926	0.379211	0.146087	2.59578	0.00943769	0.0452481	RCN2
ENSSSCG00000001867	1.98966	-1.00505	1.3652	-0.736191	0.461614	NA	PSTPIP1
ENSSSCG00000001868	1818.81	0.0143122	0.114466	0.125035	0.900496	0.956263	TSPAN3
ENSSSCG00000001869	153.836	0.868886	0.185522	4.68347	2.82e-06	6.38e-05	PEAK1
ENSSSCG00000001871	970.394	0.00826487	0.0971518	0.0850717	0.932204	0.970436	HMG20A
ENSSSCG00000001872	1.471	-4.01077	2.1434	-1.87122	0.0613152	NA	LINGO1
ENSSSCG00000001873	0.334227	-1.86857	4.00219	-0.466886	0.640581	NA	CSPG4
ENSSSCG00000001875	411.052	-0.688315	0.167101	-4.11915	3.8e-05	0.000565514	SNX33
ENSSSCG00000001877	350.864	-0.196629	0.144407	-1.36163	0.173315	0.362224	SNUPN
ENSSSCG00000001878	816.297	-0.220177	0.10729	-2.05216	0.040154	0.132768	PTPN9
ENSSSCG00000001879	0	NA	NA	NA	NA	NA	ODF3L1
ENSSSCG00000001880	1529.4	0.0123376	0.104267	0.118327	0.905808	0.959016	SIN3A
ENSSSCG00000001881	686.272	-0.405615	0.136954	-2.96169	0.00305957	0.0195897	MAN2C1
ENSSSCG00000001882	158.562	-1.09266	0.201595	-5.42009	5.96e-08	2.24e-06	NEIL1
ENSSSCG00000001884	77.5151	-0.242435	0.281982	-0.859755	0.389924	0.600261	COMMD4
ENSSSCG00000001885	1178.68	0.296972	0.116966	2.53897	0.0111181	0.0513486	C15orf39
ENSSSCG00000001887	1406.24	0.00379592	0.0982452	0.0386372	0.96918	0.987134	SCAMP5
ENSSSCG00000001888	2.01296	-0.490047	1.6094	-0.30449	0.760754	NA	RPP25
ENSSSCG00000001892	1409.66	-0.0343962	0.0957212	-0.359338	0.719343	0.852149	SCAMP2
ENSSSCG00000001895	0	NA	NA	NA	NA	NA	CPLX3
ENSSSCG00000001898	642.722	0.0487364	0.121373	0.401543	0.68802	0.8332	ULK3
ENSSSCG00000001899	0	NA	NA	NA	NA	NA	LMAN1L
ENSSSCG00000001900	1133.16	0.16702	0.11839	1.41075	0.158317	0.341171	CSK
ENSSSCG00000001901	0	NA	NA	NA	NA	NA	CYP1A2
ENSSSCG00000001903	743.133	0.0382402	0.110533	0.345963	0.729371	0.858355	EDC3
ENSSSCG00000001904	373.824	-0.198774	0.142869	-1.39131	0.164133	0.349679	CLK3
ENSSSCG00000001905	123.923	0.194198	0.19525	0.99461	0.319926	0.535086	ARID3B
ENSSSCG00000001906	99.6692	1.45207	0.288758	5.02866	4.94e-07	1.43e-05	CYP1A1
ENSSSCG00000001907	511.808	-0.206233	0.158378	-1.30216	0.192862	0.388708	UBL7
ENSSSCG00000001908	0	NA	NA	NA	NA	NA	CCDC33
ENSSSCG00000001909	7.65062	1.18246	0.758027	1.55992	0.118778	0.280992	STRA6
ENSSSCG00000001910	0	NA	NA	NA	NA	NA	ISLR
ENSSSCG00000001912	722.256	-0.0937468	0.151412	-0.619153	0.535816	0.722092	PML
ENSSSCG00000001913	71.0234	-0.466259	0.268976	-1.73346	0.0830143	0.220917	STOML1
ENSSSCG00000001914	0	NA	NA	NA	NA	NA	LOXL1
ENSSSCG00000001915	0	NA	NA	NA	NA	NA	TBC1D21
ENSSSCG00000001916	0	NA	NA	NA	NA	NA	INSYN1
ENSSSCG00000001917	1293.86	-0.245526	0.11577	-2.12081	0.0339382	0.117567	CD276
ENSSSCG00000001918	2669.49	0.0200613	0.0795601	0.252152	0.800923	0.901591	NPTN
ENSSSCG00000001920	0	NA	NA	NA	NA	NA	HCN4
ENSSSCG00000001921	775.738	-0.20547	0.111465	-1.84336	0.0652766	0.186198	NEO1
ENSSSCG00000001924	1218.39	0.0850475	0.116412	0.730571	0.465041	0.666825	-
ENSSSCG00000001925	936.715	0.141797	0.101355	1.39902	0.161808	0.346416	ADPGK
ENSSSCG00000001926	0.828765	-1.89823	2.39135	-0.793792	0.427316	NA	TMEM202
ENSSSCG00000001927	1498.14	-0.234084	0.128252	-1.82519	0.0679726	0.191654	-
ENSSSCG00000001928	0.169827	-0.967404	4.08047	-0.237081	0.812594	NA	-
ENSSSCG00000001930	79167.9	0.140344	0.130146	1.07835	0.280875	0.493705	-
ENSSSCG00000001931	5.82399	-1.13702	0.833699	-1.36383	0.172622	0.361217	-
ENSSSCG00000001932	0	NA	NA	NA	NA	NA	-
ENSSSCG00000001934	884.341	0.329549	0.115621	2.85026	0.00436842	0.0256038	SEC23A
ENSSSCG00000001938	0	NA	NA	NA	NA	NA	SSTR1
ENSSSCG00000001939	7.8001	0.301292	0.686228	0.439055	0.660621	0.812958	TTC6
ENSSSCG00000001942	79.5379	0.00850041	0.261005	0.032568	0.974019	0.990463	PAX9
ENSSSCG00000001944	6.98207	0.136309	0.750259	0.181683	0.855831	0.931707	NKX2-8
ENSSSCG00000001945	0	NA	NA	NA	NA	NA	NKX2-1
ENSSSCG00000001946	605.357	-0.0966066	0.166927	-0.578734	0.562768	0.741409	MBIP
ENSSSCG00000001947	147.338	0.368121	0.181905	2.0237	0.0430009	0.139639	BRMS1L
ENSSSCG00000001949	0	NA	NA	NA	NA	NA	INSM2
ENSSSCG00000001950	2569.09	0.142469	0.0870603	1.63644	0.101747	0.252649	PSMA6
ENSSSCG00000001952	410.451	-0.158842	0.130474	-1.21742	0.223443	0.427007	NFKBIA
ENSSSCG00000001955	1302.55	0.154343	0.120222	1.28382	0.199205	0.396557	SRP54
ENSSSCG00000001958	2062.18	0.400434	0.164861	2.42892	0.015144	0.0646609	BAZ1A
ENSSSCG00000001959	3231.53	0.201104	0.0856658	2.34754	0.0188981	0.0757313	CFL2
ENSSSCG00000001960	341.308	0.12515	0.139751	0.895516	0.370511	0.582802	EAPP
ENSSSCG00000001963	1974.29	-0.492138	0.141657	-3.47415	0.000512478	0.0049062	EGLN3
ENSSSCG00000001964	2.47263	-0.194116	1.3029	-0.148987	0.881564	NA	NPAS3
ENSSSCG00000001966	807.656	0.407176	0.188208	2.16344	0.0305075	0.108763	ARHGAP5
ENSSSCG00000001968	290.364	-0.194022	0.158613	-1.22324	0.221241	0.424355	NUBPL
ENSSSCG00000001970	312.762	-0.120046	0.165598	-0.724928	0.468496	0.669536	-
ENSSSCG00000001971	2856.44	-0.135145	0.109944	-1.22921	0.218992	0.422339	HECTD1
ENSSSCG00000001972	123.953	0.499728	0.237165	2.10709	0.0351099	0.120504	AP4S1
ENSSSCG00000001973	646.482	0.132891	0.185161	0.717702	0.472941	0.67252	SCFD1
ENSSSCG00000001974	406.448	0.784708	0.199592	3.93157	8.44e-05	0.00110223	G2E3
ENSSSCG00000001975	21.2483	-0.226392	0.451767	-0.501126	0.616282	0.782108	PRKD1
ENSSSCG00000001977	0.492403	2.42451	3.44932	0.702894	0.482122	NA	STXBP6
ENSSSCG00000001978	0	NA	NA	NA	NA	NA	GZMH
ENSSSCG00000001979	0	NA	NA	NA	NA	NA	-
ENSSSCG00000001982	0	NA	NA	NA	NA	NA	-
ENSSSCG00000001983	28.5815	-0.238551	0.402601	-0.592524	0.5535	0.73526	SDR39U1
ENSSSCG00000001984	549.673	-0.282058	0.11575	-2.4368	0.014818	0.0636132	KHNYN
ENSSSCG00000001985	1.16898	-0.404166	2.07635	-0.194652	0.845665	NA	CBLN3
ENSSSCG00000001986	2.47493	-0.58009	1.27754	-0.454069	0.649779	NA	NFATC4
ENSSSCG00000001987	20.7311	0.110376	0.452796	0.243765	0.807413	0.904707	RIPK3
ENSSSCG00000001988	67.2013	-0.451565	0.26754	-1.68784	0.0914412	0.235956	ADCY4
ENSSSCG00000001989	135.587	-0.388588	0.205435	-1.89153	0.0585531	0.172649	CIDEB
ENSSSCG00000001990	1060.15	0.214742	0.111075	1.9333	0.0531997	0.162263	NOP9
ENSSSCG00000001991	378.177	-0.391499	0.147854	-2.64787	0.00809998	0.0401349	DHRS1
ENSSSCG00000001992	0.98133	1.00693	2.48311	0.405512	0.685101	NA	RABGGTA
ENSSSCG00000001993	181.385	0.256077	0.171081	1.49682	0.134441	0.30496	TGM1
ENSSSCG00000001994	361.031	-0.00749474	0.128801	-0.0581884	0.953599	0.979084	TINF2
ENSSSCG00000002000	3671.51	0.0655588	0.103884	0.631077	0.52799	0.715811	IPO4
ENSSSCG00000002001	5.1407	0.27962	0.867517	0.322322	0.747209	0.870026	REC8
ENSSSCG00000002002	0.672861	-0.0207971	2.57016	-0.00809176	0.993544	NA	IRF9
ENSSSCG00000002003	648.867	0.36068	0.134564	2.68037	0.00735418	0.0374776	-
ENSSSCG00000002004	3.83015	0.12062	1.02201	0.118022	0.90605	NA	PSME2
ENSSSCG00000002005	1.67145	-1.23396	1.58362	-0.7792	0.435862	NA	EMC9
ENSSSCG00000002006	4.32309	0.00466063	0.985596	0.00472874	0.996227	0.999023	PSME1
ENSSSCG00000002007	0.164134	0.95615	4.08047	0.234323	0.814734	NA	FITM1
ENSSSCG00000002008	664.867	-0.038801	0.123659	-0.313773	0.753693	0.873872	-
ENSSSCG00000002009	251.141	0.0419489	0.158992	0.263844	0.7919	0.896121	PCK2
ENSSSCG00000002010	0	NA	NA	NA	NA	NA	NRL
ENSSSCG00000002011	0	NA	NA	NA	NA	NA	CPNE6
ENSSSCG00000002012	0.332312	1.85484	3.53973	0.524005	0.600275	NA	CARMIL3
ENSSSCG00000002013	0	NA	NA	NA	NA	NA	DHRS4
ENSSSCG00000002014	0	NA	NA	NA	NA	NA	JPH4
ENSSSCG00000002015	1.65526	-1.22918	1.56275	-0.786545	0.431548	NA	AP1G2
ENSSSCG00000002016	212.194	-0.208518	0.193576	-1.07719	0.281395	0.494545	THTPA
ENSSSCG00000002020	424.817	0.48453	0.147043	3.29515	0.000983686	0.00812016	-
ENSSSCG00000002023	2032.69	-0.0905573	0.0913692	-0.991114	0.32163	0.536617	PABPN1
ENSSSCG00000002025	0.493297	2.42726	3.04441	0.797284	0.425286	NA	SLC22A17
ENSSSCG00000002026	0	NA	NA	NA	NA	NA	EFS
ENSSSCG00000002028	0.167113	-0.967404	4.08047	-0.237081	0.812594	NA	CMTM5
ENSSSCG00000002029	0	NA	NA	NA	NA	NA	MYH7
ENSSSCG00000002032	62.4592	-2.00904	0.292798	-6.86153	6.81e-12	6.53e-10	SLC7A8
ENSSSCG00000002033	0	NA	NA	NA	NA	NA	CEBPE
ENSSSCG00000002034	3177.87	0.13003	0.0802769	1.61976	0.105283	0.259441	ACIN1
ENSSSCG00000002035	222.218	0.0792924	0.156941	0.505237	0.613392	0.779733	C14orf119
ENSSSCG00000002036	0.324793	-1.8327	4.04053	-0.453578	0.650132	NA	-
ENSSSCG00000002037	116.259	0.14886	0.204606	0.727545	0.466892	0.668678	CDH24
ENSSSCG00000002038	0	NA	NA	NA	NA	NA	PSMB11
ENSSSCG00000002039	0.168178	0.95615	4.08047	0.234323	0.814734	NA	MMP14
ENSSSCG00000002040	530.038	0.16733	0.126316	1.32469	0.185273	0.378935	MRPL52
ENSSSCG00000002041	3.8193	-2.73625	1.22744	-2.22924	0.0257977	NA	SLC7A7
ENSSSCG00000002042	1141.2	-0.0798921	0.113733	-0.702453	0.482397	0.681921	OXA1L
ENSSSCG00000002045	55.2242	0.166989	0.283716	0.588576	0.556146	0.736489	-
ENSSSCG00000002050	1297.19	0.114321	0.0902665	1.26648	0.205342	0.404674	DAD1
ENSSSCG00000002051	664.35	-0.378439	0.148627	-2.54623	0.0108895	0.0505309	ABHD4
ENSSSCG00000002052	0	NA	NA	NA	NA	NA	OR6J1
ENSSSCG00000002062	0	NA	NA	NA	NA	NA	-
ENSSSCG00000002071	0	NA	NA	NA	NA	NA	-
ENSSSCG00000002077	0	NA	NA	NA	NA	NA	-
ENSSSCG00000002078	0	NA	NA	NA	NA	NA	-
ENSSSCG00000002081	0	NA	NA	NA	NA	NA	-
ENSSSCG00000002084	0	NA	NA	NA	NA	NA	-
ENSSSCG00000002097	0	NA	NA	NA	NA	NA	-
ENSSSCG00000002099	0	NA	NA	NA	NA	NA	-
ENSSSCG00000002105	0	NA	NA	NA	NA	NA	OR4E1
ENSSSCG00000002106	0	NA	NA	NA	NA	NA	OR4E2
ENSSSCG00000002127	2843.31	-0.00232783	0.0885051	-0.0263017	0.979017	0.992399	CHD8
ENSSSCG00000002129	0	NA	NA	NA	NA	NA	RPGRIP1
ENSSSCG00000002130	0	NA	NA	NA	NA	NA	OR6S1
ENSSSCG00000002131	0	NA	NA	NA	NA	NA	RNASE12
ENSSSCG00000002134	4.95275	-0.587642	0.936613	-0.627412	0.530389	0.718002	RNASE10
ENSSSCG00000002135	2710.05	-0.598848	0.154489	-3.87632	0.000106047	0.00133958	PNP
ENSSSCG00000002138	322.448	0.0731669	0.133608	0.547622	0.583951	0.75782	OSGEP
ENSSSCG00000002140	0.835781	1.89979	2.38683	0.795948	0.426062	NA	KLHL33
ENSSSCG00000002142	899.563	-0.503989	0.106285	-4.74187	2.12e-06	5.07e-05	TEP1
ENSSSCG00000002143	296.156	-0.0384853	0.153026	-0.251495	0.801431	0.901883	PARP2
ENSSSCG00000002144	183.165	0.0976222	0.164703	0.592717	0.553371	0.73526	CCNB1IP1
ENSSSCG00000002145	194.178	0.222839	0.15975	1.39492	0.163039	0.347967	TTC5
ENSSSCG00000002148	0	NA	NA	NA	NA	NA	OR11H4
ENSSSCG00000002170	0	NA	NA	NA	NA	NA	-
ENSSSCG00000002175	0	NA	NA	NA	NA	NA	-
ENSSSCG00000002187	0	NA	NA	NA	NA	NA	OR4K17
ENSSSCG00000002190	0	NA	NA	NA	NA	NA	-
ENSSSCG00000002191	0	NA	NA	NA	NA	NA	-
ENSSSCG00000002202	0	NA	NA	NA	NA	NA	-
ENSSSCG00000002235	705.669	-0.099408	0.113875	-0.872958	0.382686	0.594848	LPCAT4
ENSSSCG00000002241	2.96917	-0.324219	1.17997	-0.27477	0.783493	NA	NUTM1
ENSSSCG00000002243	242.451	-0.218659	0.146333	-1.49426	0.135109	0.306012	SLC12A6
ENSSSCG00000002245	375.338	0.556184	0.222934	2.49484	0.0126013	0.0563496	KATNBL1
ENSSSCG00000002251	0	NA	NA	NA	NA	NA	-
ENSSSCG00000002252	270.534	1.07331	0.170491	6.29539	3.07e-10	2e-08	ARRDC4
ENSSSCG00000002254	839.835	-0.671065	0.114454	-5.86318	4.54e-09	2.19e-07	NR2F2
ENSSSCG00000002257	183.713	0.14609	0.193162	0.756311	0.449463	0.655066	MCTP2
ENSSSCG00000002258	38.2812	0.0182955	0.337321	0.0542376	0.956746	0.98072	KLHL25
ENSSSCG00000002259	436.266	-0.0232708	0.122458	-0.190031	0.849285	0.928281	-
ENSSSCG00000002260	49.7882	0.402512	0.283725	1.41867	0.155995	0.337513	-
ENSSSCG00000002262	0.835567	-3.1906	2.87301	-1.11054	0.266765	NA	SV2B
ENSSSCG00000002263	0	NA	NA	NA	NA	NA	SLCO3A1
ENSSSCG00000002265	10.141	1.14062	0.643019	1.77385	0.0760885	0.208406	FAM174B
ENSSSCG00000002266	676.967	-0.392985	0.115548	-3.40107	0.000671231	0.00605724	-
ENSSSCG00000002267	16.8237	-1.38472	0.540812	-2.56044	0.0104539	0.0490031	RGMA
ENSSSCG00000002268	43.7539	-0.204447	0.355979	-0.574323	0.565749	0.743725	AKAP5
ENSSSCG00000002269	3384.54	0.169653	0.0920461	1.84313	0.0653101	0.18625	MTHFD1
ENSSSCG00000002270	0	NA	NA	NA	NA	NA	-
ENSSSCG00000002275	36.3527	0.905598	0.333499	2.71545	0.00661863	0.0347333	PPP1R36
ENSSSCG00000002276	2837.39	-0.0984703	0.103613	-0.950367	0.341926	0.556855	PLEKHG3
ENSSSCG00000002277	70.237	-1.30177	0.294135	-4.42577	9.61e-06	0.00018026	SPTB
ENSSSCG00000002279	1045.99	0.149998	0.117011	1.28191	0.199876	0.397192	GPX2
ENSSSCG00000002280	1012.99	-0.0500373	0.0989272	-0.5058	0.612997	0.779481	RAB15
ENSSSCG00000002281	478.008	-0.288555	0.126502	-2.28103	0.0225464	0.0870904	-
ENSSSCG00000002283	794.64	0.251076	0.102743	2.44373	0.0145362	0.0627179	FUT8
ENSSSCG00000002284	0	NA	NA	NA	NA	NA	CCDC196
ENSSSCG00000002285	718.71	-0.155984	0.119667	-1.30348	0.192411	0.388154	GPHN
ENSSSCG00000002286	1.15373	-1.3119	1.97167	-0.665377	0.505809	NA	FAM71D
ENSSSCG00000002287	593.484	0.159751	0.185473	0.861316	0.389064	0.599553	MPP5
ENSSSCG00000002290	799.875	0.169216	0.109075	1.55138	0.120811	0.284041	PLEK2
ENSSSCG00000002292	51.4746	0.109177	0.289489	0.377136	0.706073	0.843431	PLEKHH1
ENSSSCG00000002294	59.3548	0.0445672	0.275077	0.162017	0.871293	0.939625	ARG2
ENSSSCG00000002295	1181.58	0.0460023	0.0910258	0.505376	0.613294	0.779693	VTI1B
ENSSSCG00000002296	773.281	0.225299	0.106892	2.10772	0.0350554	0.12039	-
ENSSSCG00000002297	1.49491	-1.00195	1.75814	-0.56989	0.568752	NA	RDH12
ENSSSCG00000002298	484.996	-0.0846781	0.146642	-0.577447	0.563637	0.742228	ZFYVE26
ENSSSCG00000002305	316.688	-0.150782	0.133005	-1.13366	0.256937	0.467251	EXD2
ENSSSCG00000002306	0	NA	NA	NA	NA	NA	GALNT16
ENSSSCG00000002307	2776.5	0.131651	0.0882432	1.49191	0.135723	0.307027	ERH
ENSSSCG00000002309	1.9884	0.0126716	1.4162	0.00894762	0.992861	NA	PLEKHD1
ENSSSCG00000002310	0	NA	NA	NA	NA	NA	CCDC177
ENSSSCG00000002311	321.834	-0.425972	0.152313	-2.79669	0.00516286	0.0290254	SUSD6
ENSSSCG00000002313	60.3398	0.439998	0.297448	1.47924	0.139075	0.311755	SLC10A1
ENSSSCG00000002314	75.0383	0.419794	0.26228	1.60056	0.109475	0.265945	SMOC1
ENSSSCG00000002315	116.563	-0.751085	0.216903	-3.46277	0.000534652	0.00505787	SLC8A3
ENSSSCG00000002316	21.5391	0.0495817	0.533265	0.0929776	0.925921	0.967407	COX16
ENSSSCG00000002321	0	NA	NA	NA	NA	NA	-
ENSSSCG00000002322	0	NA	NA	NA	NA	NA	ADAM21
ENSSSCG00000002329	431.32	0.0458152	0.142303	0.321956	0.747486	0.87003	MAP3K9
ENSSSCG00000002330	1332.74	0.04382	0.107602	0.407242	0.68383	0.830014	PCNX1
ENSSSCG00000002332	910.325	-0.102234	0.107459	-0.951373	0.341415	0.556535	SIPA1L1
ENSSSCG00000002333	44.8682	-0.794741	0.299523	-2.65336	0.00796955	0.0396855	DPF3
ENSSSCG00000002337	395.983	-0.527223	0.170435	-3.09339	0.00197885	0.0139275	ZFYVE1
ENSSSCG00000002340	1143.98	0.0174683	0.10471	0.166826	0.867507	0.937427	PSEN1
ENSSSCG00000002341	20.2769	-0.679598	0.437646	-1.55285	0.120459	0.283659	PAPLN
ENSSSCG00000002344	731.278	0.333533	0.118397	2.81707	0.00484645	0.0277145	RIOX1
ENSSSCG00000002348	88.7396	-0.52972	0.22948	-2.30835	0.0209797	0.0825008	-
ENSSSCG00000002349	1163.91	-0.227048	0.120466	-1.88474	0.0594646	0.17435	ACOT4
ENSSSCG00000002350	1310.5	0.0728679	0.100898	0.722193	0.470176	0.670691	MIDEAS
ENSSSCG00000002351	124.783	-0.145289	0.212766	-0.682859	0.494696	0.691182	-
ENSSSCG00000002352	663.594	0.222557	0.116481	1.91068	0.0560462	0.167942	ZNF410
ENSSSCG00000002353	96.1823	0.172701	0.250889	0.688358	0.491228	0.689041	FAM161B
ENSSSCG00000002354	1.67252	-0.593773	1.54373	-0.384636	0.700507	NA	COQ6
ENSSSCG00000002355	388.114	-0.194373	0.143268	-1.3567	0.174875	0.364685	ENTPD5
ENSSSCG00000002356	5.79466	0.0769039	0.919503	0.0836364	0.933346	0.970932	BBOF1
ENSSSCG00000002357	351.872	-0.304799	0.129031	-2.36222	0.0181656	0.0736083	ALDH6A1
ENSSSCG00000002361	0	NA	NA	NA	NA	NA	VRTN
ENSSSCG00000002363	0	NA	NA	NA	NA	NA	VSX2
ENSSSCG00000002366	1330.78	0.238238	0.107284	2.22064	0.0263754	0.0973401	NPC2
ENSSSCG00000002367	104.957	0.262014	0.211263	1.24023	0.214892	0.417164	ISCA2
ENSSSCG00000002368	5.948	0.315823	0.921686	0.342658	0.731856	0.860002	LTBP2
ENSSSCG00000002370	890.539	-0.017482	0.100706	-0.173594	0.862185	0.934872	AREL1
ENSSSCG00000002372	1682.18	0.106078	0.0953584	1.11241	0.265962	0.477255	YLPM1
ENSSSCG00000002373	1.65679	-0.592976	1.84309	-0.32173	0.747657	NA	PROX2
ENSSSCG00000002374	1690.39	0.241696	0.113603	2.12755	0.0333743	0.116115	DLST
ENSSSCG00000002375	921.603	0.0613459	0.0957356	0.640784	0.521663	0.711742	RPS6KL1
ENSSSCG00000002377	1171.47	0.234261	0.122033	1.91965	0.0549019	0.165814	EIF2B2
ENSSSCG00000002378	150.498	0.710967	0.180742	3.93359	8.37e-05	0.00109625	MLH3
ENSSSCG00000002379	15.2685	0.764792	0.50212	1.52313	0.127727	0.294668	ACYP1
ENSSSCG00000002380	12.9304	-0.0023903	0.604171	-0.00395633	0.996843	0.999023	ZC2HC1C
ENSSSCG00000002381	1802.1	-0.281333	0.0918564	-3.06275	0.00219316	0.0150213	NEK9
ENSSSCG00000002383	232.752	-1.16384	0.156432	-7.43989	1.01e-13	1.46e-11	FOS
ENSSSCG00000002385	14.4869	-0.170098	0.545151	-0.31202	0.755025	0.873948	TGFB3
ENSSSCG00000002386	51.2673	-0.15977	0.305734	-0.522577	0.601268	0.770369	-
ENSSSCG00000002387	40.1707	-0.17097	0.316304	-0.540524	0.588835	0.760865	GPATCH2L
ENSSSCG00000002388	0.326531	-0.00562042	3.60585	-0.00155869	0.998756	NA	ESRRB
ENSSSCG00000002389	1309.67	-0.414726	0.0913834	-4.53831	5.67e-06	0.000114041	VASH1
ENSSSCG00000002390	294.714	-0.44769	0.148797	-3.00874	0.00262338	0.0174011	ANGEL1
ENSSSCG00000002391	0.989417	1.01855	2.21345	0.460165	0.645398	NA	LRRC74A
ENSSSCG00000002396	162.852	-0.414697	0.19084	-2.17301	0.0297794	0.106866	GSTZ1
ENSSSCG00000002397	187.079	-0.345374	0.164724	-2.09668	0.0360219	0.122769	POMT2
ENSSSCG00000002398	516.564	-0.102328	0.119085	-0.859283	0.390184	0.600434	TMEM63C
ENSSSCG00000002399	0	NA	NA	NA	NA	NA	NGB
ENSSSCG00000002400	29.8607	0.480523	0.368079	1.30549	0.191727	0.387006	-
ENSSSCG00000002403	85.1461	0.307771	0.230078	1.33768	0.181	0.372697	VIPAS39
ENSSSCG00000002404	1318.31	0.187352	0.0987759	1.89674	0.0578623	0.171421	SPTLC2
ENSSSCG00000002405	0.327425	-0.0056204	3.60234	-0.00156021	0.998755	NA	-
ENSSSCG00000002406	2247.73	0.391177	0.0825654	4.73779	2.16e-06	5.14e-05	AHSA1
ENSSSCG00000002408	360.855	0.194807	0.137249	1.41937	0.155791	0.337184	ADCK1
ENSSSCG00000002410	245.83	0.745603	0.169551	4.39752	1.09e-05	0.000202216	CEP128
ENSSSCG00000002411	532.732	0.258477	0.165188	1.56474	0.117644	0.279203	GTF2A1
ENSSSCG00000002412	934.432	-0.209646	0.103405	-2.02742	0.0426193	0.138776	STON2
ENSSSCG00000002414	2289.22	0.112615	0.0893157	1.26086	0.207359	0.407711	SEL1L
ENSSSCG00000002423	0	NA	NA	NA	NA	NA	KCNK10
ENSSSCG00000002424	105.775	-0.165207	0.205198	-0.80511	0.420756	0.629218	SPATA7
ENSSSCG00000002425	496.042	-0.104715	0.125284	-0.835821	0.403255	0.613569	PTPN21
ENSSSCG00000002426	1998.48	0.160589	0.100119	1.60399	0.108716	0.264636	ZC3H14
ENSSSCG00000002427	134.323	-0.294904	0.182977	-1.6117	0.107028	0.262059	EML5
ENSSSCG00000002428	293.4	0.0454248	0.134475	0.337793	0.735519	0.862363	TTC8
ENSSSCG00000002429	167.674	0.080087	0.174314	0.459441	0.645918	0.803378	FOXN3
ENSSSCG00000002430	41.7623	-0.0287565	0.337801	-0.0851283	0.932159	0.970436	EFCAB11
ENSSSCG00000002431	272.504	0.39007	0.145073	2.68878	0.00717143	0.036844	TDP1
ENSSSCG00000002432	0	NA	NA	NA	NA	NA	KCNK13
ENSSSCG00000002433	2048.49	0.745503	0.102026	7.30703	2.73e-13	3.64e-11	PSMC1
ENSSSCG00000002434	274.17	0.032772	0.147138	0.22273	0.823746	0.91429	NRDE2
ENSSSCG00000002436	390.112	-0.206431	0.135734	-1.52085	0.128298	0.295361	TTC7B
ENSSSCG00000002438	0	NA	NA	NA	NA	NA	-
ENSSSCG00000002440	660.513	-0.507847	0.109494	-4.63812	3.52e-06	7.66e-05	CCDC88C
ENSSSCG00000002441	1282.4	0.427547	0.168796	2.53292	0.0113117	0.052067	PPP4R3A
ENSSSCG00000002442	0	NA	NA	NA	NA	NA	CATSPERB
ENSSSCG00000002443	723.65	0.0397876	0.166322	0.239221	0.810934	0.907296	TC2N
ENSSSCG00000002444	15.3034	-0.388064	0.507555	-0.764576	0.444524	0.651273	FBLN5
ENSSSCG00000002445	353.154	0.311766	0.189458	1.64557	0.0998531	0.249289	TRIP11
ENSSSCG00000002446	497.112	0.135553	0.157966	0.858113	0.39083	0.600653	-
ENSSSCG00000002447	1322.05	-0.00407938	0.0909112	-0.0448721	0.964209	0.984862	CPSF2
ENSSSCG00000002449	305.887	0.258192	0.137342	1.87993	0.0601178	0.17585	-
ENSSSCG00000002450	0	NA	NA	NA	NA	NA	SLC24A4
ENSSSCG00000002451	118.149	0.0958863	0.197627	0.485188	0.627543	0.790015	RIN3
ENSSSCG00000002452	5591.86	-0.0979984	0.0827228	-1.18466	0.236152	0.442476	LGMN
ENSSSCG00000002455	390.905	-0.00464177	0.132764	-0.0349625	0.97211	0.989109	GOLGA5
ENSSSCG00000002456	0	NA	NA	NA	NA	NA	CHGA
ENSSSCG00000002457	585.822	-0.151046	0.121805	-1.24006	0.214951	0.417164	ITPK1
ENSSSCG00000002458	237.215	-0.0590455	0.151394	-0.390012	0.696528	0.837706	TMEM251
ENSSSCG00000002459	1079.02	0.27061	0.105142	2.57375	0.0100603	0.047586	-
ENSSSCG00000002460	1350.43	0.183903	0.0992601	1.85274	0.0639198	0.183683	-
ENSSSCG00000002461	861.152	0.0114019	0.137208	0.0830994	0.933772	0.971039	BTBD7
ENSSSCG00000002462	0.334227	-1.86857	4.00219	-0.466886	0.640581	NA	-
ENSSSCG00000002464	0	NA	NA	NA	NA	NA	-
ENSSSCG00000002467	0	NA	NA	NA	NA	NA	ASB2
ENSSSCG00000002469	99.5336	-0.255732	0.277647	-0.921071	0.357014	0.570175	OTUB2
ENSSSCG00000002470	1921.38	0.268393	0.0935849	2.86791	0.0041319	0.0245416	DDX24
ENSSSCG00000002474	16.7625	0.980596	0.539857	1.8164	0.0693091	0.194643	PPP4R4
ENSSSCG00000002475	0	NA	NA	NA	NA	NA	SERPINA6
ENSSSCG00000002476	0	NA	NA	NA	NA	NA	SERPINA1
ENSSSCG00000002478	0.165029	0.95615	4.08047	0.234323	0.814734	NA	SERPINA12
ENSSSCG00000002479	0.168178	0.95615	4.08047	0.234323	0.814734	NA	SERPINA11
ENSSSCG00000002481	0	NA	NA	NA	NA	NA	SERPINA5
ENSSSCG00000002483	0	NA	NA	NA	NA	NA	-
ENSSSCG00000002486	0	NA	NA	NA	NA	NA	-
ENSSSCG00000002490	0	NA	NA	NA	NA	NA	GSC
ENSSSCG00000002494	14.964	0.123502	0.512168	0.241136	0.80945	0.906142	CLMN
ENSSSCG00000002495	72.682	-0.236498	0.273006	-0.866273	0.38634	0.597289	SYNE3
ENSSSCG00000002496	497.629	0.104881	0.118098	0.888084	0.374496	0.587296	GLRX5
ENSSSCG00000002497	0	NA	NA	NA	NA	NA	TCL1B
ENSSSCG00000002498	0	NA	NA	NA	NA	NA	-
ENSSSCG00000002502	558.262	-0.104781	0.120787	-0.867484	0.385677	0.597289	ATG2B
ENSSSCG00000002504	14.4515	-1.15405	0.539155	-2.14048	0.0323158	0.113636	AK7
ENSSSCG00000002505	2546.7	0.4314	0.113565	3.79869	0.000145462	0.00173657	PAPOLA
ENSSSCG00000002506	553.256	0.56491	0.131319	4.30183	1.69e-05	0.000290879	VRK1
ENSSSCG00000002507	0	NA	NA	NA	NA	NA	BCL11B
ENSSSCG00000002508	991.478	-0.0193264	0.0941357	-0.205304	0.837335	0.921742	SETD3
ENSSSCG00000002509	912.394	0.138073	0.128777	1.07219	0.283633	0.496731	CCNK
ENSSSCG00000002510	1.49214	-0.330248	1.62773	-0.202889	0.839222	NA	CYP46A1
ENSSSCG00000002512	541.7	-0.325158	0.170137	-1.91115	0.0559847	0.167919	DEGS2
ENSSSCG00000002515	21.1169	-0.123077	0.440405	-0.279463	0.779889	0.888518	SLC25A47
ENSSSCG00000002516	1695.36	0.294394	0.119987	2.45355	0.0141455	0.0613413	WARS1
ENSSSCG00000002517	185.01	0.218234	0.181967	1.19931	0.230408	0.436146	WDR25
ENSSSCG00000002520	16.0753	0.948922	0.56758	1.67187	0.0945492	0.240558	SLC25A29
ENSSSCG00000002523	1715.45	0.11373	0.0921286	1.23447	0.217026	0.419628	CDC42BPB
ENSSSCG00000002524	0	NA	NA	NA	NA	NA	AMN
ENSSSCG00000002525	929.068	0.110007	0.136355	0.806773	0.419797	0.628423	TRAF3
ENSSSCG00000002526	1234.3	0.0241779	0.0930247	0.259908	0.794934	0.897733	RCOR1
ENSSSCG00000002528	229.709	-0.596466	0.156844	-3.80292	0.000143003	0.00171575	-
ENSSSCG00000002530	1212.01	-0.159757	0.111951	-1.42703	0.153571	0.333824	CINP
ENSSSCG00000002531	30.8181	-1.17545	0.379312	-3.09891	0.00194231	0.0137429	MOK
ENSSSCG00000002532	230.516	-0.249216	0.163828	-1.52121	0.128208	0.295361	-
ENSSSCG00000002533	303.009	0.016209	0.133418	0.12149	0.903303	0.957294	WDR20
ENSSSCG00000002535	26284.4	0.891688	0.082595	10.7959	3.6e-27	4.31e-24	HSP90AA1
ENSSSCG00000002536	0.830319	-0.60572	2.36941	-0.255642	0.798227	NA	-
ENSSSCG00000002540	1845.27	0.164311	0.0843307	1.94841	0.0513654	0.15835	PPP2R5C
ENSSSCG00000002544	403.406	-0.123259	0.124493	-0.990083	0.322133	0.5371	PPP1R13B
ENSSSCG00000002546	594.094	0.170191	0.109675	1.55178	0.120714	0.283949	XRCC3
ENSSSCG00000002547	2018.44	0.112381	0.082621	1.3602	0.173767	0.362978	-
ENSSSCG00000002552	0	NA	NA	NA	NA	NA	TDRD9
ENSSSCG00000002554	0	NA	NA	NA	NA	NA	PLD4
ENSSSCG00000002555	161.692	-0.466976	0.189561	-2.46347	0.0137601	0.0600614	JAG2
ENSSSCG00000002557	360.971	-0.431481	0.13849	-3.1156	0.00183568	0.0131347	NUDT14
ENSSSCG00000002558	1320.86	-0.476381	0.120981	-3.93765	8.23e-05	0.00108262	CEP170B
ENSSSCG00000002559	817.179	0.293711	0.104072	2.82219	0.00476968	0.0274457	CDCA4
ENSSSCG00000002573	0	NA	NA	NA	NA	NA	RTL1
ENSSSCG00000002585	0	NA	NA	NA	NA	NA	-
ENSSSCG00000002589	0	NA	NA	NA	NA	NA	-
ENSSSCG00000002594	0	NA	NA	NA	NA	NA	-
ENSSSCG00000002601	0.168178	0.95615	4.08047	0.234323	0.814734	NA	-
ENSSSCG00000002608	0.328269	1.83964	4.02977	0.456513	0.648021	NA	-
ENSSSCG00000002610	0	NA	NA	NA	NA	NA	-
ENSSSCG00000002613	0	NA	NA	NA	NA	NA	-
ENSSSCG00000002620	319.19	-0.280982	0.140782	-1.99586	0.0459493	0.146281	EFHC1
ENSSSCG00000002622	459.563	0.141366	0.137354	1.02921	0.303381	0.518562	TMEM14A
ENSSSCG00000002623	837.713	-1.49368	0.131631	-11.3475	7.63e-30	1.02e-26	GSTA1
ENSSSCG00000002627	1147.22	0.322366	0.107198	3.0072	0.00263666	0.0174506	GSTA4
ENSSSCG00000002628	620.903	0.207491	0.124372	1.66831	0.0952535	0.24158	CILK1
ENSSSCG00000002629	2175.11	0.0215901	0.104801	0.206011	0.836782	0.921589	FBXO9
ENSSSCG00000002632	0.324793	-1.8327	4.04053	-0.453578	0.650132	NA	SLC28A1
ENSSSCG00000002633	291.948	-0.339703	0.144612	-2.34907	0.0188203	0.0754954	GAS8
ENSSSCG00000002635	954.158	-0.314307	0.118306	-2.65673	0.00789015	0.0393835	SPIRE2
ENSSSCG00000002637	150.054	-0.911275	0.198936	-4.58074	4.63e-06	9.66e-05	-
ENSSSCG00000002639	852.001	0.942241	0.151393	6.22379	4.85e-10	3.03e-08	-
ENSSSCG00000002640	852.733	-0.566703	0.10368	-5.46588	4.61e-08	1.78e-06	DEF8
ENSSSCG00000002642	0	NA	NA	NA	NA	NA	CDH15
ENSSSCG00000002645	1325.35	-0.76507	0.109486	-6.98784	2.79e-12	3.04e-10	GALNS
ENSSSCG00000002646	1082.04	-0.14062	0.112984	-1.2446	0.213279	0.415331	TRAPPC2L
ENSSSCG00000002648	1.16336	-0.430954	1.80134	-0.239241	0.810919	NA	CBFA2T3
ENSSSCG00000002650	1419.52	0.138526	0.131877	1.05042	0.293525	0.507749	APRT
ENSSSCG00000002651	742.087	0.213919	0.123564	1.73124	0.0834093	0.221624	-
ENSSSCG00000002652	1000.93	0.0154245	0.0993848	0.1552	0.876664	0.942732	KLHDC4
ENSSSCG00000002653	93.4017	-0.220992	0.220659	-1.00151	0.316579	0.531892	-
ENSSSCG00000002654	1060.46	-0.175527	0.122335	-1.43481	0.151341	0.330293	FBXO31
ENSSSCG00000002655	929.259	-0.0310714	0.10341	-0.300467	0.763821	0.879505	MAP1LC3B
ENSSSCG00000002656	823.278	-0.185933	0.116534	-1.59552	0.110595	0.267851	ZCCHC14
ENSSSCG00000002657	0	NA	NA	NA	NA	NA	-
ENSSSCG00000002658	0	NA	NA	NA	NA	NA	FOXL1
ENSSSCG00000002660	232.324	-0.0831208	0.156643	-0.530638	0.59567	0.766077	MTHFSD
ENSSSCG00000002664	723.132	-0.548624	0.128618	-4.26552	1.99e-05	0.000331917	GSE1
ENSSSCG00000002666	932.99	-0.203029	0.098684	-2.05736	0.0396514	0.131761	KIAA0513
ENSSSCG00000002667	1425.7	0.103865	0.0920264	1.12865	0.259046	0.469051	ZDHHC7
ENSSSCG00000002668	0	NA	NA	NA	NA	NA	CIBAR2
ENSSSCG00000002669	12.1172	0.508294	0.586319	0.866923	0.385984	0.597289	CRISPLD2
ENSSSCG00000002670	2214.98	0.209767	0.10584	1.98193	0.0474875	0.149396	USP10
ENSSSCG00000002671	22.1839	-0.70659	0.457139	-1.54568	0.122183	0.286072	ATP2C2
ENSSSCG00000002672	109.127	-0.458377	0.222093	-2.06389	0.0390279	0.130303	MEAK7
ENSSSCG00000002675	3.81455	-0.381135	1.09124	-0.34927	0.726887	NA	DNAAF1
ENSSSCG00000002680	252.019	0.0677623	0.147762	0.45859	0.646529	0.803602	TAF1C
ENSSSCG00000002681	530.603	-0.195755	0.124467	-1.57274	0.115778	0.276273	HSDL1
ENSSSCG00000002682	2533.72	-0.103926	0.0881431	-1.17906	0.238375	0.445021	MBTPS1
ENSSSCG00000002684	0.487189	-2.41739	3.46186	-0.698293	0.484994	NA	CDH13
ENSSSCG00000002688	718.987	0.183991	0.109133	1.68594	0.0918081	0.236418	PLCG2
ENSSSCG00000002689	1940.36	-0.217434	0.102106	-2.1295	0.0332131	0.115792	CMIP
ENSSSCG00000002690	173.566	0.191672	0.177274	1.08122	0.2796	0.492692	GAN
ENSSSCG00000002696	0	NA	NA	NA	NA	NA	VAT1L
ENSSSCG00000002697	56.7693	0.128513	0.284288	0.45205	0.651233	0.806039	NUDT7
ENSSSCG00000002700	7.62213	-0.000237866	0.739497	-0.000321659	0.999743	0.999785	-
ENSSSCG00000002701	801.118	-0.0937207	0.10454	-0.896507	0.369982	0.582428	MON1B
ENSSSCG00000002703	786.94	0.029958	0.113303	0.264406	0.791467	0.896054	TERF2IP
ENSSSCG00000002704	8283.3	-0.239177	0.118511	-2.01818	0.0435726	0.140985	KARS1
ENSSSCG00000002706	57.9364	-0.245654	0.262843	-0.934605	0.349992	0.564223	ADAT1
ENSSSCG00000002707	756.679	-0.0638944	0.105984	-0.60287	0.546595	0.729834	GABARAPL2
ENSSSCG00000002708	160.086	-0.0668471	0.179416	-0.372581	0.70946	0.845539	TMEM231
ENSSSCG00000002709	2.66361	-0.72818	1.30991	-0.555901	0.578278	NA	-
ENSSSCG00000002712	848.269	-0.761208	0.121367	-6.27194	3.57e-10	2.25e-08	LDHD
ENSSSCG00000002714	508.526	0.013956	0.136601	0.102166	0.918625	0.964316	WDR59
ENSSSCG00000002715	886.076	-0.036476	0.102501	-0.355861	0.721945	0.853465	RFWD3
ENSSSCG00000002716	299.255	0.187413	0.15027	1.24718	0.212333	0.414229	MLKL
ENSSSCG00000002718	401.64	-0.413263	0.144889	-2.85228	0.00434065	0.025491	FA2H
ENSSSCG00000002719	379.855	-0.0461221	0.136992	-0.336678	0.73636	0.862757	EXOSC6
ENSSSCG00000002720	2.82695	1.27868	1.42144	0.899565	0.368352	NA	-
ENSSSCG00000002722	1429.09	0.230486	0.102175	2.2558	0.024083	0.0916378	-
ENSSSCG00000002723	3270.71	0.28177	0.118718	2.37344	0.0176234	0.0722908	AARS1
ENSSSCG00000002724	867.562	-0.647291	0.107806	-6.00421	1.92e-09	1.04e-07	PDPR
ENSSSCG00000002729	945.422	-0.0463593	0.122922	-0.377143	0.706067	0.843431	-
ENSSSCG00000002730	0	NA	NA	NA	NA	NA	CALB2
ENSSSCG00000002734	3.66829	-0.0151654	1.0348	-0.0146554	0.988307	NA	MARVELD3
ENSSSCG00000002736	2.8242	-2.22661	1.27766	-1.74272	0.0813823	NA	TAT
ENSSSCG00000002737	3.84077	-0.13522	1.04653	-0.129207	0.897194	NA	CHST4
ENSSSCG00000002738	0	NA	NA	NA	NA	NA	ZNF23
ENSSSCG00000002739	353.657	-0.246243	0.153477	-1.60443	0.108619	0.264508	PHLPP2
ENSSSCG00000002740	3276.82	0.146851	0.0850287	1.72708	0.0841537	0.22291	AP1G1
ENSSSCG00000002741	128.566	-0.442562	0.239893	-1.84483	0.0650621	0.185833	ZNF821
ENSSSCG00000002743	1592.55	-0.0365425	0.0970234	-0.376636	0.706444	0.843623	IST1
ENSSSCG00000002746	224.077	0.651111	0.15439	4.21732	2.47e-05	0.000392992	DHODH
ENSSSCG00000002747	34.0196	-0.739675	0.354427	-2.08696	0.036892	0.1247	PMFBP1
ENSSSCG00000002748	1207.47	-0.139281	0.0955299	-1.45798	0.144846	0.320029	DHX38
ENSSSCG00000002749	52.1844	-0.00642454	0.277238	-0.0231733	0.981512	0.993028	-
ENSSSCG00000002752	211.961	-0.518533	0.160958	-3.22155	0.001275	0.00989777	ZFHX3
ENSSSCG00000002753	1436.31	0.135181	0.0955417	1.41489	0.1571	0.339218	NOB1
ENSSSCG00000002754	761.223	0.244176	0.153554	1.59017	0.111797	0.269671	NQO1
ENSSSCG00000002755	511.645	0.173464	0.166513	1.04175	0.297528	0.512185	NFAT5
ENSSSCG00000002759	1009.77	0.125991	0.11191	1.12583	0.260237	0.47061	-
ENSSSCG00000002761	0.991162	-2.21523	2.23922	-0.989282	0.322525	NA	-
ENSSSCG00000002762	1072.58	-0.0282423	0.106007	-0.266419	0.789916	0.895273	TERF2
ENSSSCG00000002763	2267.73	-0.134571	0.123162	-1.09264	0.274553	0.487358	PRMT7
ENSSSCG00000002764	8.15003	0.77411	0.716142	1.08094	0.279722	0.492834	SMPD3
ENSSSCG00000002767	56.0839	-0.137057	0.297377	-0.460886	0.64488	0.802616	TSNAXIP1
ENSSSCG00000002768	248.099	0.546135	0.149529	3.65238	0.00025982	0.00283118	CENPT
ENSSSCG00000002769	1024.85	0.093781	0.127844	0.73356	0.463217	0.66526	THAP11
ENSSSCG00000002771	0	NA	NA	NA	NA	NA	EDC4
ENSSSCG00000002774	1724.6	0.195849	0.11072	1.76887	0.0769159	0.210099	RIPOR1
ENSSSCG00000002775	0.169827	-0.967404	4.08047	-0.237081	0.812594	NA	AGRP
ENSSSCG00000002776	825.549	-0.0105592	0.165911	-0.0636437	0.949254	0.977464	ATP6V0D1
ENSSSCG00000002777	27.7845	-1.07162	0.403066	-2.65867	0.00784489	0.0392277	HSD11B2
ENSSSCG00000002778	40.9589	-0.175609	0.337834	-0.519808	0.603198	0.772016	ZDHHC1
ENSSSCG00000002779	12.2479	0.073266	0.61524	0.119085	0.905208	0.958634	LRRC36
ENSSSCG00000002781	0	NA	NA	NA	NA	NA	KCTD19
ENSSSCG00000002782	0	NA	NA	NA	NA	NA	PLEKHG4
ENSSSCG00000002783	82.8531	-0.165521	0.257281	-0.643348	0.519998	0.710659	SLC9A5
ENSSSCG00000002786	271.968	-0.735781	0.156363	-4.7056	2.53e-06	5.86e-05	ELMO3
ENSSSCG00000002787	1888.93	0.174622	0.086906	2.00932	0.0445033	0.143046	E2F4
ENSSSCG00000002788	0	NA	NA	NA	NA	NA	EXOC3L1
ENSSSCG00000002790	770.54	-0.0481829	0.14621	-0.329547	0.741742	0.866418	TMEM208
ENSSSCG00000002792	1.3409	0.732863	1.86436	0.393092	0.694252	NA	HSF4
ENSSSCG00000002793	48.1306	-0.257303	0.331703	-0.775704	0.437924	0.645073	-
ENSSSCG00000002795	0.164134	0.95615	4.08047	0.234323	0.814734	NA	CDH11
ENSSSCG00000002799	4852.18	0.238127	0.0771677	3.08584	0.00202981	0.0142193	CNOT1
ENSSSCG00000002802	258.274	0.010452	0.149416	0.0699525	0.944232	0.974979	GINS3
ENSSSCG00000002803	7.43494	0.187852	0.799851	0.234859	0.814319	0.909469	CCDC113
ENSSSCG00000002804	2498.74	0.0367092	0.0866639	0.423581	0.671871	0.821465	CSNK2A2
ENSSSCG00000002805	548.4	0.480868	0.128622	3.7386	0.000185047	0.00213678	CFAP20
ENSSSCG00000002806	603.136	-0.876908	0.147228	-5.95612	2.58e-09	1.36e-07	MMP15
ENSSSCG00000002807	323.564	0.211655	0.140679	1.50453	0.132446	0.301954	USB1
ENSSSCG00000002808	219.672	0.00091483	0.158448	0.0057737	0.995393	0.998977	ZNF319
ENSSSCG00000002809	0	NA	NA	NA	NA	NA	TEPP
ENSSSCG00000002811	0	NA	NA	NA	NA	NA	-
ENSSSCG00000002812	215.577	0.192352	0.166143	1.15775	0.246966	0.455266	KIFC3
ENSSSCG00000002813	668.129	-0.153076	0.147185	-1.04002	0.298331	0.512805	KATNB1
ENSSSCG00000002814	0	NA	NA	NA	NA	NA	ADGRG3
ENSSSCG00000002815	1271.67	0.135064	0.0926112	1.4584	0.14473	0.320008	ADGRG1
ENSSSCG00000002817	11.2477	-0.251357	0.682973	-0.368034	0.712848	0.848312	DRC7
ENSSSCG00000002818	121.983	-0.23359	0.192269	-1.21491	0.2244	0.428358	PLLP
ENSSSCG00000002819	386.848	0.188704	0.126167	1.49568	0.134738	0.305444	ARL2BP
ENSSSCG00000002820	488.164	0.11123	0.114456	0.971814	0.331143	0.546152	RSPRY1
ENSSSCG00000002821	0	NA	NA	NA	NA	NA	CCL22
ENSSSCG00000002822	2186.17	-0.269832	0.0924817	-2.91768	0.00352641	0.0217739	AMFR
ENSSSCG00000002825	296.896	-0.449249	0.164683	-2.72796	0.00637279	0.0337834	-
ENSSSCG00000002827	0.989574	2.20337	2.24013	0.983592	0.325316	NA	SLC6A2
ENSSSCG00000002828	0	NA	NA	NA	NA	NA	LPCAT2
ENSSSCG00000002829	0.162396	-0.967404	4.08047	-0.237081	0.812594	NA	MMP2
ENSSSCG00000002830	0	NA	NA	NA	NA	NA	IRX6
ENSSSCG00000002831	545.505	-0.630711	0.122151	-5.16338	2.43e-07	7.67e-06	IRX3
ENSSSCG00000002835	202.949	-0.185997	0.164627	-1.12981	0.258556	0.468631	TOX3
ENSSSCG00000002836	311.769	-0.360918	0.14499	-2.48926	0.012801	0.0570171	SALL1
ENSSSCG00000002838	0	NA	NA	NA	NA	NA	ZNF423
ENSSSCG00000002839	0	NA	NA	NA	NA	NA	C16orf78
ENSSSCG00000002841	734.784	0.340671	0.105726	3.22219	0.00127213	0.00988574	N4BP1
ENSSSCG00000002844	934.636	-0.0465842	0.10651	-0.437369	0.661844	0.81396	PHKB
ENSSSCG00000002846	1632.82	0.189651	0.123618	1.53417	0.124987	0.290757	DNAJA2
ENSSSCG00000002847	764.219	-0.168154	0.105166	-1.59893	0.109836	0.2666	GPT2
ENSSSCG00000002849	706.725	0.871037	0.184946	4.70968	2.48e-06	5.76e-05	SHCBP1
ENSSSCG00000002850	0	NA	NA	NA	NA	NA	-
ENSSSCG00000002852	8.1257	-0.418545	0.701813	-0.596377	0.550924	0.732975	PLEKHF1
ENSSSCG00000002854	374.905	0.0731436	0.129276	0.565793	0.571534	0.748429	POP4
ENSSSCG00000002855	190.175	-0.11944	0.15837	-0.754184	0.450739	0.65565	CCNE1
ENSSSCG00000002857	0.492403	2.42451	3.44932	0.702894	0.482122	NA	-
ENSSSCG00000002859	778.62	-0.136859	0.101999	-1.34177	0.179671	0.371223	ANKRD27
ENSSSCG00000002860	931.602	0.310836	0.101963	3.04851	0.00229976	0.0155998	PDCD5
ENSSSCG00000002862	0.330057	1.84646	4.02147	0.45915	0.646127	NA	-
ENSSSCG00000002863	0	NA	NA	NA	NA	NA	LRP3
ENSSSCG00000002864	0	NA	NA	NA	NA	NA	SLC7A10
ENSSSCG00000002865	396.606	0.226666	0.127849	1.77292	0.0762417	0.208733	GPATCH1
ENSSSCG00000002866	3.82228	0.114973	0.996856	0.115335	0.908179	NA	CEBPA
ENSSSCG00000002867	464.33	0.0734974	0.18458	0.398188	0.690492	0.834462	CEBPG
ENSSSCG00000002868	742.925	0.0670333	0.122539	0.547038	0.584352	0.75782	PEPD
ENSSSCG00000002869	2194.42	0.153527	0.123668	1.24144	0.214444	0.416585	LSM14A
ENSSSCG00000002872	155.6	-0.0441071	0.182814	-0.241267	0.809348	0.906113	GARRE1
ENSSSCG00000002873	7492.53	-0.0795837	0.115746	-0.687573	0.491722	0.68925	GPI
ENSSSCG00000002875	273.556	0.430001	0.144231	2.98133	0.00287001	0.0186248	-
ENSSSCG00000002877	0	NA	NA	NA	NA	NA	-
ENSSSCG00000002879	339.185	-0.245139	0.170957	-1.43392	0.151595	0.330667	GRAMD1A
ENSSSCG00000002882	0	NA	NA	NA	NA	NA	KRTDAP
ENSSSCG00000002884	2098.98	0.106238	0.123437	0.860667	0.389421	0.599933	LSR
ENSSSCG00000002885	1173.08	-0.0938144	0.117246	-0.800151	0.423623	0.631929	USF2
ENSSSCG00000002887	0	NA	NA	NA	NA	NA	MAG
ENSSSCG00000002888	77.7636	-0.129028	0.258516	-0.49911	0.617702	0.783137	GAPDHS
ENSSSCG00000002891	0.502051	-2.45497	3.02836	-0.810661	0.417561	NA	-
ENSSSCG00000002893	0.676595	-2.88315	2.73491	-1.0542	0.291789	NA	CD22
ENSSSCG00000002895	977.034	-0.150679	0.106346	-1.41687	0.156521	0.338431	KMT2B
ENSSSCG00000002898	165.248	0.270326	0.172946	1.56306	0.118038	0.27977	LIN37
ENSSSCG00000002901	0.165029	0.95615	4.08047	0.234323	0.814734	NA	UPK1A
ENSSSCG00000002902	0	NA	NA	NA	NA	NA	ATP4A
ENSSSCG00000002904	558.101	0.307842	0.117493	2.62008	0.00879087	0.0426948	HAUS5
ENSSSCG00000002905	2382.04	0.17536	0.14375	1.2199	0.222505	0.426029	RBM42
ENSSSCG00000002906	19.487	-0.386703	0.528465	-0.731747	0.464323	0.666273	ETV2
ENSSSCG00000002907	1863.2	0.000958739	0.101322	0.00946233	0.99245	0.997589	-
ENSSSCG00000002908	6.79958	0.951363	0.848226	1.12159	0.262036	0.472874	ZBTB32
ENSSSCG00000002910	287.993	0.00165673	0.141067	0.0117442	0.99063	0.997119	ALKBH6
ENSSSCG00000002913	0.165029	0.95615	4.08047	0.234323	0.814734	NA	-
ENSSSCG00000002915	0	NA	NA	NA	NA	NA	KIRREL2
ENSSSCG00000002916	3.8476	0.626119	1.08058	0.579429	0.5623	NA	APLP1
ENSSSCG00000002917	67.0647	0.052668	0.267035	0.197233	0.843645	0.925239	NFKBID
ENSSSCG00000002918	13.6912	-0.508584	0.64707	-0.78598	0.431879	0.639548	-
ENSSSCG00000002919	0.336356	1.87011	3.99224	0.468436	0.639473	NA	TYROBP
ENSSSCG00000002921	9.99625	-0.592134	0.639739	-0.925587	0.354661	0.568303	CLIP3
ENSSSCG00000002923	291.191	0.419602	0.142707	2.94031	0.00327881	0.0205727	WDR62
ENSSSCG00000002926	1040.74	-0.0185659	0.111155	-0.167027	0.867349	0.937341	TBCB
ENSSSCG00000002927	15.1588	0.534572	0.54471	0.981388	0.326402	0.540854	LRFN3
ENSSSCG00000002929	0	NA	NA	NA	NA	NA	SYNE4
ENSSSCG00000002930	124.822	-0.0510565	0.271711	-0.187907	0.850949	0.928837	ZNF260
ENSSSCG00000002931	10.2766	-0.279882	0.623042	-0.449219	0.653274	0.807482	ZNF565
ENSSSCG00000002932	0	NA	NA	NA	NA	NA	ZNF567
ENSSSCG00000002933	0.336356	1.87011	3.99224	0.468436	0.639473	NA	ZNF382
ENSSSCG00000002935	0	NA	NA	NA	NA	NA	-
ENSSSCG00000002937	54.3815	-0.0226547	0.342291	-0.0661856	0.94723	0.976561	-
ENSSSCG00000002938	0	NA	NA	NA	NA	NA	-
ENSSSCG00000002941	0	NA	NA	NA	NA	NA	-
ENSSSCG00000002944	2.65202	-1.14235	1.21298	-0.941771	0.34631	NA	WDR87
ENSSSCG00000002950	757.027	-0.427034	0.121442	-3.51637	0.000437499	0.00431239	-
ENSSSCG00000002952	372.708	0.0553502	0.176488	0.31362	0.75381	0.873872	YIF1B
ENSSSCG00000002953	486.49	-0.300443	0.152914	-1.96479	0.0494388	0.154196	-
ENSSSCG00000002954	3037.79	-0.269708	0.104841	-2.57254	0.0100955	0.0477149	SPINT2
ENSSSCG00000002955	155.344	-0.190463	0.181497	-1.0494	0.293994	0.508266	CATSPERG
ENSSSCG00000002957	6.48633	0.36106	0.776889	0.464751	0.64211	0.801033	GGN
ENSSSCG00000002959	256.377	0.00152515	0.157864	0.00966115	0.992292	0.997589	FAM98C
ENSSSCG00000002960	16.9679	-0.944382	0.50236	-1.87989	0.060123	0.17585	RASGRP4
ENSSSCG00000002962	80.5721	0.0849913	0.278847	0.304795	0.760522	0.877788	MAP4K1
ENSSSCG00000002963	3168.49	0.0808193	0.0975662	0.828354	0.40747	0.616838	-
ENSSSCG00000002965	8211.56	0.0553116	0.114967	0.48111	0.630438	0.791907	ACTN4
ENSSSCG00000002967	0.998875	0.969632	2.23524	0.433793	0.664439	NA	CAPN12
ENSSSCG00000002968	0	NA	NA	NA	NA	NA	-
ENSSSCG00000002969	0	NA	NA	NA	NA	NA	-
ENSSSCG00000002971	0	NA	NA	NA	NA	NA	ACP7
ENSSSCG00000002972	0	NA	NA	NA	NA	NA	-
ENSSSCG00000002977	0	NA	NA	NA	NA	NA	SPMI
ENSSSCG00000002978	0	NA	NA	NA	NA	NA	PSP-II
ENSSSCG00000002980	0.336356	1.87011	3.99224	0.468436	0.639473	NA	AWN
ENSSSCG00000002983	0	NA	NA	NA	NA	NA	LGALS13
ENSSSCG00000002986	0	NA	NA	NA	NA	NA	SELENOV
ENSSSCG00000002987	0	NA	NA	NA	NA	NA	DLL3
ENSSSCG00000002988	42.3195	-0.37797	0.325118	-1.16256	0.245007	0.452838	ZNF546
ENSSSCG00000002989	1644.57	-0.191752	0.0978765	-1.95913	0.0500981	0.155604	AKT2
ENSSSCG00000002990	0.164134	0.95615	4.08047	0.234323	0.814734	NA	CCNP
ENSSSCG00000002991	0	NA	NA	NA	NA	NA	TTC9B
ENSSSCG00000002993	0	NA	NA	NA	NA	NA	CYP2A19
ENSSSCG00000002994	3.47197	0.704032	1.22183	0.576211	0.564473	NA	CYP2F1
ENSSSCG00000002995	0	NA	NA	NA	NA	NA	-
ENSSSCG00000002996	2.4826	-0.596662	1.33453	-0.447096	0.654806	NA	-
ENSSSCG00000002997	0	NA	NA	NA	NA	NA	-
ENSSSCG00000002998	1804.56	0.317055	0.123281	2.57181	0.0101168	0.0477775	SNRPA
ENSSSCG00000003000	266.713	-0.106408	0.167947	-0.633578	0.526356	0.714771	ITPKC
ENSSSCG00000003006	0	NA	NA	NA	NA	NA	CYP2B22
ENSSSCG00000003011	0	NA	NA	NA	NA	NA	-
ENSSSCG00000003013	155.534	-0.107622	0.209664	-0.513304	0.607739	0.775657	B9D2
ENSSSCG00000003015	1051.48	0.126803	0.126943	0.998895	0.317846	0.53312	EXOSC5
ENSSSCG00000003016	885.586	-0.107778	0.124105	-0.868447	0.38515	0.597253	CCDC97
ENSSSCG00000003017	1548.62	0.140782	0.124843	1.12767	0.259457	0.469483	TGFB1
ENSSSCG00000003018	292.376	-0.330087	0.180807	-1.82563	0.0679059	0.191601	LIPE
ENSSSCG00000003021	617.812	-0.307199	0.118552	-2.59126	0.0095624	0.0456633	MEGF8
ENSSSCG00000003022	5.34822	0.542224	1.19022	0.455565	0.648703	0.804671	TMEM145
ENSSSCG00000003024	18.7915	0.0725648	0.462525	0.156888	0.875333	0.941892	PRR19
ENSSSCG00000003030	1934.21	-0.0903194	0.115092	-0.784757	0.432596	0.640215	CIC
ENSSSCG00000003035	1106.58	0.0759839	0.101846	0.746067	0.455627	0.659648	GSK3A
ENSSSCG00000003038	6.6438	-0.73742	0.83492	-0.883223	0.377116	0.589785	GRIK5
ENSSSCG00000003040	5.48487	1.39777	0.924052	1.51265	0.130368	0.298774	ARHGEF1
ENSSSCG00000003042	1126.94	-0.050735	0.13611	-0.372751	0.709334	0.845539	-
ENSSSCG00000003043	0.165029	0.95615	4.08047	0.234323	0.814734	NA	DMRTC2
ENSSSCG00000003044	4.64811	0.00144051	0.943228	0.00152722	0.998781	0.999697	LYPD4
ENSSSCG00000003045	0.498752	0.906503	3.11368	0.291135	0.770948	NA	-
ENSSSCG00000003046	2271.72	-0.0465098	0.140306	-0.331489	0.740275	0.865568	-
ENSSSCG00000003047	131.943	-2.1784	0.205699	-10.5902	3.31e-26	3.3e-23	-
ENSSSCG00000003048	0.169827	-0.967404	4.08047	-0.237081	0.812594	NA	-
ENSSSCG00000003049	4.83158	-0.718172	0.901856	-0.796327	0.425842	0.634055	ERFL
ENSSSCG00000003051	1.49448	0.987705	1.676	0.589324	0.555644	NA	CD177
ENSSSCG00000003052	0	NA	NA	NA	NA	NA	-
ENSSSCG00000003053	0	NA	NA	NA	NA	NA	BSP1
ENSSSCG00000003054	44.1209	-0.340517	0.372508	-0.914119	0.360655	0.573263	ZNF575
ENSSSCG00000003055	660.548	0.0680401	0.147146	0.462397	0.643797	0.802287	XRCC1
ENSSSCG00000003059	46.1315	-0.109385	0.296002	-0.369541	0.711724	0.847143	ZNF428
ENSSSCG00000003061	608.018	-0.464882	0.117471	-3.95742	7.58e-05	0.00101238	CADM4
ENSSSCG00000003062	4.63082	-1.05604	1.2048	-0.87653	0.380742	0.59298	LYPD3
ENSSSCG00000003063	66.8196	0.0379409	0.264147	0.143636	0.885788	0.947254	PHLDB3
ENSSSCG00000003064	406.46	0.133306	0.159089	0.83793	0.40207	0.612585	ETHE1
ENSSSCG00000003066	0.669712	-0.0320313	2.81571	-0.0113759	0.990924	NA	IRGC
ENSSSCG00000003068	347.726	0.139923	0.128073	1.09253	0.274602	0.487358	SMG9
ENSSSCG00000003069	251.03	-0.297894	0.147637	-2.01775	0.0436173	0.140992	KCNN4
ENSSSCG00000003070	126.35	-0.365994	0.189312	-1.93328	0.0532016	0.162263	ZNF45
ENSSSCG00000003071	5.92795	0.484821	0.935193	0.518418	0.604167	0.772991	ZNF404
ENSSSCG00000003072	203.332	-0.301362	0.186113	-1.61924	0.105395	0.259557	ZNF283
ENSSSCG00000003073	14.7602	-0.97495	0.548851	-1.77635	0.0756756	0.207611	LYPD5
ENSSSCG00000003076	1.81696	0.796202	1.61201	0.493918	0.621364	NA	-
ENSSSCG00000003077	29.8969	0.0567048	0.367473	0.15431	0.877365	0.943058	-
ENSSSCG00000003078	5.67943	-0.69424	0.89093	-0.779231	0.435844	0.643245	CEACAM19
ENSSSCG00000003079	1480.57	0.384705	0.0928418	4.14366	3.42e-05	0.00051729	-
ENSSSCG00000003080	0.498361	-0.906256	3.11413	-0.291014	0.77104	NA	-
ENSSSCG00000003081	0.499337	-2.44843	2.74385	-0.892334	0.372214	NA	CEACAM16
ENSSSCG00000003083	201.045	0.0524101	0.174979	0.299523	0.764541	0.87985	CBLC
ENSSSCG00000003085	2145.88	0.127908	0.125762	1.01706	0.309127	0.524078	CLPTM1
ENSSSCG00000003086	0.165029	0.95615	4.08047	0.234323	0.814734	NA	-
ENSSSCG00000003088	0	NA	NA	NA	NA	NA	APOE
ENSSSCG00000003089	3658.81	0.224279	0.105432	2.12725	0.0333994	0.116115	TOMM40
ENSSSCG00000003090	927.384	-0.401097	0.140812	-2.84845	0.00439332	0.025691	-
ENSSSCG00000003091	1068.01	-0.239448	0.137361	-1.7432	0.0812994	0.217999	IRF2BP1
ENSSSCG00000003092	0.492454	0.885274	3.12628	0.283172	0.777045	NA	FOXA3
ENSSSCG00000003093	1791.15	-0.108763	0.115217	-0.943987	0.345176	0.560312	SYMPK
ENSSSCG00000003096	0.169827	-0.967404	4.08047	-0.237081	0.812594	NA	NANOS2
ENSSSCG00000003098	1409.26	0.23056	0.114369	2.01593	0.0438076	0.141492	PPP5C
ENSSSCG00000003100	276.853	-0.247419	0.154749	-1.59884	0.109856	0.2666	CCDC61
ENSSSCG00000003101	32.819	-0.240216	0.420945	-0.570659	0.568231	0.745818	HIF3A
ENSSSCG00000003102	0	NA	NA	NA	NA	NA	-
ENSSSCG00000003103	386.709	-0.426169	0.145516	-2.92868	0.00340401	0.0211764	FKRP
ENSSSCG00000003104	2213.68	0.00112221	0.106643	0.0105231	0.991604	0.997513	STRN4
ENSSSCG00000003105	4730.89	0.311213	0.110208	2.82386	0.00474493	0.0273427	SLC1A5
ENSSSCG00000003106	1308.13	-0.0287017	0.129984	-0.220809	0.825241	0.915174	AP2S1
ENSSSCG00000003107	3400.66	-0.10052	0.0824677	-1.2189	0.222881	0.42647	ARHGAP35
ENSSSCG00000003108	83.4551	-0.283204	0.22916	-1.23583	0.216521	0.419193	NPAS1
ENSSSCG00000003109	322.86	-0.110147	0.171581	-0.641954	0.520903	0.711312	TMEM160
ENSSSCG00000003110	1306.69	0.131199	0.0939793	1.39604	0.162702	0.347619	ZC3H4
ENSSSCG00000003111	2802.48	0.297517	0.0888889	3.34706	0.000816733	0.00704778	SAE1
ENSSSCG00000003112	81.4039	0.222924	0.262307	0.849858	0.395404	0.605044	-
ENSSSCG00000003113	0	NA	NA	NA	NA	NA	C5AR2
ENSSSCG00000003114	615.495	0.0433864	0.114921	0.377532	0.705778	0.843331	DHX34
ENSSSCG00000003115	52.6452	0.242162	0.294674	0.821799	0.411192	0.620098	MEIS3
ENSSSCG00000003119	4.4852	-0.543619	0.914922	-0.594169	0.552399	0.734514	ZNF541
ENSSSCG00000003120	1169.99	0.132294	0.128514	1.02941	0.303288	0.518562	NAPA
ENSSSCG00000003121	0.328269	1.83964	4.02977	0.456513	0.648021	NA	KPTN
ENSSSCG00000003123	0	NA	NA	NA	NA	NA	BSPH1
ENSSSCG00000003124	0	NA	NA	NA	NA	NA	CRX
ENSSSCG00000003125	0	NA	NA	NA	NA	NA	ELSPBP1
ENSSSCG00000003126	0	NA	NA	NA	NA	NA	CABP5
ENSSSCG00000003128	1454.94	0.280538	0.119278	2.35198	0.0186738	0.0750332	LIG1
ENSSSCG00000003129	28.9293	-1.57223	0.410187	-3.83296	0.00012661	0.00155806	ZSWIM9
ENSSSCG00000003131	3.48167	-1.00352	1.10806	-0.90565	0.365121	NA	SYNGR4
ENSSSCG00000003132	2314.81	0.0691975	0.106536	0.64952	0.516002	0.707844	-
ENSSSCG00000003133	0.663737	-2.85978	2.75019	-1.03985	0.298412	NA	GRIN2D
ENSSSCG00000003134	2320.39	0.426191	0.123718	3.44486	0.000571364	0.00530059	GRWD1
ENSSSCG00000003135	11.139	0.385749	0.58703	0.657119	0.511104	0.704311	KCNJ14
ENSSSCG00000003136	1016.26	-0.398585	0.143143	-2.78452	0.00536076	0.0297719	CYTH2
ENSSSCG00000003137	130.778	-0.543587	0.185333	-2.93302	0.0033568	0.0209774	PLEKHA4
ENSSSCG00000003139	979.045	-0.0670734	0.128173	-0.523303	0.600763	0.769969	BCAT2
ENSSSCG00000003140	46.4087	0.046363	0.330297	0.140368	0.888369	0.948766	FGF21
ENSSSCG00000003142	0	NA	NA	NA	NA	NA	IZUMO1
ENSSSCG00000003143	82.9352	-0.185239	0.227536	-0.814112	0.415581	0.624361	MAMSTR
ENSSSCG00000003144	297.315	-0.0703221	0.138484	-0.507798	0.611595	0.778772	DHDH
ENSSSCG00000003145	19.4631	-0.0277669	0.480911	-0.057738	0.953957	0.979285	FUT2
ENSSSCG00000003146	15.3148	-0.844139	0.530558	-1.59104	0.111601	0.269524	NTN5
ENSSSCG00000003147	1.98882	-1.58422	1.47343	-1.07519	0.282288	NA	CA11
ENSSSCG00000003148	8.69585	-0.570524	0.752876	-0.757793	0.448575	0.654363	DBP
ENSSSCG00000003149	10.6309	0.172755	0.598492	0.288651	0.772848	0.885006	TULP2
ENSSSCG00000003150	0.840144	0.567022	2.36141	0.24012	0.810237	NA	NUCB1
ENSSSCG00000003152	1675.45	0.172035	0.137466	1.25148	0.210761	0.412101	RUVBL2
ENSSSCG00000003153	52895.5	-0.478546	0.110608	-4.32649	1.52e-05	0.000266262	FTL
ENSSSCG00000003154	1548.33	-0.223927	0.133707	-1.67476	0.0939804	0.239568	GYS1
ENSSSCG00000003155	477.409	-0.350993	0.120633	-2.90959	0.00361908	0.0221636	PPP1R15A
ENSSSCG00000003156	0.834274	-3.18839	2.51732	-1.26658	0.205305	NA	HRC
ENSSSCG00000003157	48.5511	0.0154576	0.306315	0.050463	0.959753	0.982713	LIN7B
ENSSSCG00000003159	1.49006	2.8876	1.83845	1.57067	0.11626	NA	KCNA7
ENSSSCG00000003160	20.6463	-0.47972	0.447615	-1.07172	0.283844	0.49681	NTF4
ENSSSCG00000003161	276.98	-0.295091	0.147083	-2.00629	0.0448257	0.143783	PRRG2
ENSSSCG00000003165	18271.1	-0.241643	0.127808	-1.89067	0.0586689	0.172898	-
ENSSSCG00000003168	59.965	0.145103	0.279935	0.518345	0.604217	0.772991	ALDH16A1
ENSSSCG00000003169	585.129	0.230545	0.145848	1.58073	0.113941	0.273405	PIH1D1
ENSSSCG00000003170	5.49996	0.605721	0.87724	0.690485	0.489889	0.688166	SLC17A7
ENSSSCG00000003171	0	NA	NA	NA	NA	NA	PTH2
ENSSSCG00000003172	0.664366	-1.48661	2.37128	-0.626922	0.53071	NA	KASH5
ENSSSCG00000003177	175.897	-0.423862	0.170807	-2.48152	0.0130822	0.0579037	BCL2L12
ENSSSCG00000003178	925.324	-0.0103988	0.126645	-0.08211	0.934559	0.971375	IRF3
ENSSSCG00000003183	851.772	0.0264618	0.153668	0.172201	0.86328	0.93522	RRAS
ENSSSCG00000003187	5410.23	-0.232569	0.111884	-2.07867	0.0376481	0.126546	FCGRT
ENSSSCG00000003189	6725.31	0.172093	0.112295	1.5325	0.125398	0.291228	PRMT1
ENSSSCG00000003191	0.509482	-2.47387	3.40828	-0.725843	0.467935	NA	TSKS
ENSSSCG00000003192	397.419	0.358313	0.128849	2.78088	0.00542117	0.0299991	IL4I1
ENSSSCG00000003193	541.174	-0.110103	0.144117	-0.763982	0.444878	0.651553	TBC1D17
ENSSSCG00000003194	669.485	-0.189593	0.144227	-1.31454	0.188663	0.38308	AKT1S1
ENSSSCG00000003195	560.273	-0.0964573	0.116731	-0.826321	0.408622	0.617955	PNKP
ENSSSCG00000003196	126.132	-0.168036	0.210164	-0.799547	0.423973	0.632137	PTOV1
ENSSSCG00000003197	1092.34	-0.051497	0.149066	-0.345464	0.729746	0.858383	MED25
ENSSSCG00000003198	80.7443	-0.630583	0.248128	-2.54136	0.0110422	0.0510418	FUZ
ENSSSCG00000003199	2196.23	-0.0428962	0.122261	-0.350857	0.725696	0.855782	AP2A1
ENSSSCG00000003201	265.401	0.609079	0.160465	3.7957	0.000147226	0.00175413	ATF5
ENSSSCG00000003204	271.613	-0.298172	0.139612	-2.13572	0.0327023	0.114511	VRK3
ENSSSCG00000003207	7.66113	-0.649526	0.766301	-0.847613	0.396654	0.606337	IZUMO2
ENSSSCG00000003211	791.853	-0.244566	0.118262	-2.068	0.0386396	0.129259	NR1H2
ENSSSCG00000003212	20.1715	-0.322612	0.47553	-0.678427	0.497501	0.693467	NAPSA
ENSSSCG00000003214	106.355	-0.189559	0.227317	-0.833895	0.40434	0.614695	KCNC3
ENSSSCG00000003216	1546.8	0.289745	0.124778	2.32207	0.0202289	0.0801533	POLD1
ENSSSCG00000003217	589.818	-0.217371	0.129151	-1.68307	0.0923606	0.237357	ASPDH
ENSSSCG00000003218	3.31821	-0.29713	1.04312	-0.284849	0.77576	NA	MYBPC2
ENSSSCG00000003219	66.0669	-0.497659	0.270389	-1.84053	0.0656905	0.187156	FAM71E1
ENSSSCG00000003222	34.1209	-0.27669	0.350013	-0.790512	0.429229	0.637593	SYT3
ENSSSCG00000003225	37.7199	-0.642701	0.360902	-1.78082	0.0749424	0.206247	-
ENSSSCG00000003227	53.9333	-0.0799451	0.305996	-0.261262	0.79389	0.897212	-
ENSSSCG00000003228	5.46095	0.252669	0.882998	0.286149	0.774764	0.886208	VSIG10L
ENSSSCG00000003229	1.65899	-0.0133378	1.69499	-0.00786895	0.993722	NA	ETFB
ENSSSCG00000003230	1.82651	-0.264541	1.4016	-0.188742	0.850295	NA	-
ENSSSCG00000003231	0.822977	1.886	2.39598	0.787151	0.431194	NA	NKG7
ENSSSCG00000003232	0	NA	NA	NA	NA	NA	LIM2
ENSSSCG00000003233	36.2362	-0.0893179	0.350158	-0.255079	0.798662	0.899976	ZNF175
ENSSSCG00000003234	0.987288	-1.00335	2.21346	-0.453295	0.650336	NA	-
ENSSSCG00000003235	110.827	-0.30595	0.205448	-1.48918	0.136439	0.308093	-
ENSSSCG00000003236	28.3173	0.249931	0.398441	0.627272	0.530481	0.718002	-
ENSSSCG00000003238	9.44481	-0.260474	0.656355	-0.396848	0.691479	0.83522	SPACA6
ENSSSCG00000003239	4.15831	0.813345	1.00554	0.80886	0.418595	NA	HAS1
ENSSSCG00000003240	2.15861	-1.74726	1.51313	-1.15473	0.2482	NA	-
ENSSSCG00000003241	20.2195	0.232266	0.446484	0.520211	0.602916	0.771838	ZNF614
ENSSSCG00000003247	0	NA	NA	NA	NA	NA	-
ENSSSCG00000003248	2.13808	0.696238	1.56075	0.446093	0.65553	NA	-
ENSSSCG00000003251	0	NA	NA	NA	NA	NA	NLRP12
ENSSSCG00000003253	2963.8	0.301623	0.105101	2.86984	0.00410677	0.0244287	-
ENSSSCG00000003255	54.601	-0.0317009	0.273376	-0.115961	0.907684	0.959814	CACNG8
ENSSSCG00000003256	33.6156	-0.351887	0.348228	-1.01051	0.312252	0.527581	PRKCG
ENSSSCG00000003257	51.0571	-0.413024	0.298331	-1.38445	0.166222	0.352843	CACNG6
ENSSSCG00000003259	0	NA	NA	NA	NA	NA	OSCAR
ENSSSCG00000003261	635.149	0.20087	0.170899	1.17537	0.239847	0.446676	-
ENSSSCG00000003262	396.103	0.069	0.143006	0.482499	0.629451	0.791382	TFPT
ENSSSCG00000003263	1400.12	0.126331	0.109062	1.15834	0.246724	0.45517	PRPF31
ENSSSCG00000003264	944.875	0.192395	0.116519	1.65119	0.0986993	0.247647	CNOT3
ENSSSCG00000003265	30.5816	0.468944	0.438981	1.06826	0.285405	0.49845	LENG1
ENSSSCG00000003266	17.0801	0.256879	0.547406	0.469266	0.63888	0.798944	TMC4
ENSSSCG00000003267	1332.52	0.170407	0.109344	1.55845	0.119128	0.281297	MBOAT7
ENSSSCG00000003268	860.631	-0.277923	0.124427	-2.23363	0.0255076	0.0950962	TSEN34
ENSSSCG00000003269	115.444	0.31649	0.209667	1.50949	0.131174	0.300104	LENG9
ENSSSCG00000003271	1.65637	-1.23249	1.59693	-0.771787	0.440241	NA	TTYH1
ENSSSCG00000003272	0	NA	NA	NA	NA	NA	-
ENSSSCG00000003275	0	NA	NA	NA	NA	NA	-
ENSSSCG00000003277	0	NA	NA	NA	NA	NA	-
ENSSSCG00000003278	3.15223	2.39276	1.36168	1.75721	0.0788818	NA	-
ENSSSCG00000003282	0.334227	-1.86857	4.00219	-0.466886	0.640581	NA	-
ENSSSCG00000003284	0	NA	NA	NA	NA	NA	FCAR
ENSSSCG00000003286	0	NA	NA	NA	NA	NA	-
ENSSSCG00000003288	1874.33	0.345133	0.10955	3.15047	0.0016301	0.0119794	HSPBP1
ENSSSCG00000003289	264.854	0.148498	0.17601	0.843692	0.398842	0.608983	ISOC2
ENSSSCG00000003301	2717.98	0.00826695	0.0990828	0.0834348	0.933506	0.971015	PPP6R1
ENSSSCG00000003302	9.16143	-0.373631	0.690696	-0.540949	0.588543	0.760733	-
ENSSSCG00000003303	0	NA	NA	NA	NA	NA	-
ENSSSCG00000003306	0	NA	NA	NA	NA	NA	HELZ2
ENSSSCG00000003307	0	NA	NA	NA	NA	NA	NLRP9
ENSSSCG00000003311	0	NA	NA	NA	NA	NA	-
ENSSSCG00000003314	2.31775	0.839095	1.32051	0.635431	0.525147	NA	-
ENSSSCG00000003315	0.162396	-0.967404	4.08047	-0.237081	0.812594	NA	NLRP8
ENSSSCG00000003317	278.477	-0.218563	0.17825	-1.22616	0.22014	0.423322	ZNF787
ENSSSCG00000003318	0.660758	-1.48067	2.55976	-0.578442	0.562966	NA	GALP
ENSSSCG00000003322	0	NA	NA	NA	NA	NA	-
ENSSSCG00000003324	0	NA	NA	NA	NA	NA	ZNF471
ENSSSCG00000003325	0	NA	NA	NA	NA	NA	-
ENSSSCG00000003326	0	NA	NA	NA	NA	NA	PEG3
ENSSSCG00000003329	453.106	-0.671178	0.153078	-4.38456	1.16e-05	0.000212856	ACAP3
ENSSSCG00000003331	0	NA	NA	NA	NA	NA	TNFRSF4
ENSSSCG00000003332	2478.35	-0.308558	0.104884	-2.94188	0.00326226	0.0204827	SDF4
ENSSSCG00000003333	0.336356	1.87011	3.99224	0.468436	0.639473	NA	C1QTNF12
ENSSSCG00000003334	875.188	0.306889	0.0991389	3.09555	0.00196448	0.0138589	UBE2J2
ENSSSCG00000003336	10.4769	1.1021	0.639631	1.72303	0.084884	0.224052	-
ENSSSCG00000003338	357.928	-0.149457	0.142147	-1.05143	0.293063	0.507412	PUSL1
ENSSSCG00000003339	552.063	-0.0852476	0.146729	-0.580988	0.561248	0.740503	INTS11
ENSSSCG00000003341	742.698	0.0774808	0.106589	0.726914	0.467279	0.668959	TAS1R3
ENSSSCG00000003342	2568.59	-0.54012	0.104316	-5.17773	2.25e-07	7.18e-06	DVL1
ENSSSCG00000003343	2171.3	0.0339384	0.0988872	0.343203	0.731446	0.859689	ATAD3A
ENSSSCG00000003344	115.936	-0.771789	0.216992	-3.55676	0.000375458	0.00379446	VWA1
ENSSSCG00000003346	0	NA	NA	NA	NA	NA	-
ENSSSCG00000003348	311.011	-0.326528	0.177514	-1.83945	0.0658489	0.187474	-
ENSSSCG00000003350	784.532	-0.50818	0.137245	-3.70274	0.000213287	0.00240268	MIB2
ENSSSCG00000003351	12.9318	0.591095	0.580929	1.0175	0.308916	0.524001	MMP23B
ENSSSCG00000003352	1444.59	0.098872	0.0935086	1.05736	0.290349	0.504146	-
ENSSSCG00000003353	571.88	-0.568446	0.112659	-5.04572	4.52e-07	1.32e-05	SLC35E2B
ENSSSCG00000003354	1664.51	-0.0250866	0.0891463	-0.281409	0.778397	0.88801	CCNL2
ENSSSCG00000003356	0.168178	0.95615	4.08047	0.234323	0.814734	NA	MMEL1
ENSSSCG00000003357	0	NA	NA	NA	NA	NA	ACTRT2
ENSSSCG00000003359	718.709	0.0376027	0.141942	0.264915	0.791075	0.895793	TPRG1L
ENSSSCG00000003360	308.378	-0.0696009	0.142893	-0.487086	0.626198	0.789399	WRAP73
ENSSSCG00000003362	500.723	-0.0504575	0.118787	-0.424773	0.671002	0.820816	CEP104
ENSSSCG00000003366	0.330574	-0.00562033	3.59011	-0.0015655	0.998751	NA	CHD5
ENSSSCG00000003368	0	NA	NA	NA	NA	NA	RNF207
ENSSSCG00000003369	10152.5	0.0785506	0.0831587	0.944588	0.344869	0.560109	RPL22
ENSSSCG00000003370	0	NA	NA	NA	NA	NA	HES3
ENSSSCG00000003371	23.6524	-1.06847	0.450217	-2.37324	0.0176326	0.0723039	GPR153
ENSSSCG00000003374	16.1138	-0.516637	0.490876	-1.05248	0.29258	0.506845	ESPN
ENSSSCG00000003376	1709.34	-0.159331	0.090072	-1.76893	0.0769063	0.210099	PLEKHG5
ENSSSCG00000003377	1190.15	0.323693	0.110937	2.91781	0.00352494	0.0217739	ACOT7
ENSSSCG00000003379	942.131	0.143344	0.108644	1.31939	0.187038	0.380617	KLHL21
ENSSSCG00000003382	106.006	-0.193463	0.232999	-0.830315	0.406361	0.616013	TAS1R1
ENSSSCG00000003383	247.165	-0.0206631	0.156424	-0.132097	0.894908	0.952528	ZBTB48
ENSSSCG00000003384	1581.41	0.303717	0.0952233	3.18952	0.0014251	0.0107227	DNAJC11
ENSSSCG00000003385	2712.79	-0.0564011	0.104917	-0.537577	0.590869	0.762424	PARK7
ENSSSCG00000003386	1.83697	-0.831423	1.54438	-0.538356	0.590331	NA	TNFRSF9
ENSSSCG00000003388	0.168178	0.95615	4.08047	0.234323	0.814734	NA	SLC45A1
ENSSSCG00000003390	0.49297	-0.874143	3.12449	-0.279772	0.779653	NA	SLC2A7
ENSSSCG00000003391	0	NA	NA	NA	NA	NA	CA6
ENSSSCG00000003393	1134.45	0.362753	0.12084	3.00194	0.00268266	0.0177159	TMEM201
ENSSSCG00000003395	42.5417	-0.321349	0.344725	-0.932188	0.351239	0.565172	PIK3CD
ENSSSCG00000003396	4042.32	-0.273096	0.110196	-2.47828	0.0132019	0.0583473	CLSTN1
ENSSSCG00000003398	1476.07	0.0173578	0.103431	0.167821	0.866724	0.936834	UBE4B
ENSSSCG00000003399	2.48056	0.984419	1.42942	0.688683	0.491023	NA	RBP7
ENSSSCG00000003400	247.396	0.439397	0.144228	3.04655	0.00231486	0.0156845	NMNAT1
ENSSSCG00000003401	2422.48	0.217283	0.0819334	2.65195	0.00800288	0.0398019	KIF1B
ENSSSCG00000003402	3343.9	0.519223	0.119469	4.34609	1.39e-05	0.000245723	PGD
ENSSSCG00000003403	237.402	0.341003	0.157288	2.16802	0.0301571	0.107964	CENPS
ENSSSCG00000003404	442.417	-0.0661634	0.120919	-0.547171	0.584261	0.75782	DFFA
ENSSSCG00000003405	463.853	-0.0238062	0.121876	-0.195332	0.845133	0.926137	PEX14
ENSSSCG00000003407	2.33578	0.405078	1.3735	0.294923	0.768052	NA	CASZ1
ENSSSCG00000003410	34.4558	-0.143859	0.372907	-0.385777	0.699662	0.839875	MASP2
ENSSSCG00000003412	1653.15	-0.0697395	0.0977161	-0.713695	0.475416	0.674678	EXOSC10
ENSSSCG00000003413	1863.05	0.0207275	0.0880044	0.235528	0.813799	0.909207	MTOR
ENSSSCG00000003414	0.833091	1.89061	2.38815	0.791661	0.428558	NA	ANGPTL7
ENSSSCG00000003417	0	NA	NA	NA	NA	NA	DISP3
ENSSSCG00000003419	1413.6	0.0466971	0.146265	0.319264	0.749527	0.871807	MAD2L2
ENSSSCG00000003421	1053.65	-0.0601068	0.122003	-0.492666	0.622248	0.786157	-
ENSSSCG00000003423	366.35	-0.349101	0.181193	-1.92668	0.0540198	0.164002	DRAXIN
ENSSSCG00000003428	28.2999	-1.10912	0.389607	-2.84676	0.00441669	0.0258111	MTHFR
ENSSSCG00000003429	95.5134	-0.375782	0.224062	-1.67714	0.0935157	0.238837	CLCN6
ENSSSCG00000003431	1.99639	3.35329	1.70819	1.96306	0.0496389	NA	NPPB
ENSSSCG00000003432	1970.21	0.0414255	0.127252	0.325539	0.744774	0.868287	KIAA2013
ENSSSCG00000003433	2209.17	-0.163813	0.133402	-1.22797	0.219458	0.42283	PLOD1
ENSSSCG00000003434	1064.56	0.0876035	0.0967559	0.905408	0.365249	0.577252	MFN2
ENSSSCG00000003435	244.022	0.1544	0.148445	1.04011	0.298287	0.512805	MIIP
ENSSSCG00000003438	1535.56	-0.210522	0.098805	-2.13068	0.0331155	0.115552	VPS13D
ENSSSCG00000003439	23.5999	0.656418	0.471453	1.39233	0.163822	0.349265	DHRS3
ENSSSCG00000003440	0	NA	NA	NA	NA	NA	AADACL4
ENSSSCG00000003441	0	NA	NA	NA	NA	NA	AADACL3
ENSSSCG00000003442	0	NA	NA	NA	NA	NA	C1orf158
ENSSSCG00000003444	0	NA	NA	NA	NA	NA	-
ENSSSCG00000003448	0	NA	NA	NA	NA	NA	-
ENSSSCG00000003449	0	NA	NA	NA	NA	NA	LRRC38
ENSSSCG00000003451	3288.63	0.1646	0.0977586	1.68374	0.092232	0.237078	-
ENSSSCG00000003455	88.7977	-0.400592	0.220895	-1.81349	0.0697556	0.195485	FHAD1
ENSSSCG00000003458	1198.49	-0.250803	0.12556	-1.99747	0.0457737	0.145877	CTRC
ENSSSCG00000003459	0	NA	NA	NA	NA	NA	CELA2A
ENSSSCG00000003460	313.259	-0.183034	0.149579	-1.22366	0.221082	0.424283	CASP9
ENSSSCG00000003461	1323.35	0.0443839	0.139488	0.318192	0.750339	0.871998	RSC1A1
ENSSSCG00000003463	6.44298	1.52594	0.953868	1.59974	0.109656	0.266276	AGMAT
ENSSSCG00000003464	373.785	-0.487813	0.131415	-3.712	0.000205631	0.0023362	DNAJC16
ENSSSCG00000003465	1156.94	-0.0572454	0.12203	-0.46911	0.638991	0.798944	FBLIM1
ENSSSCG00000003466	0.162396	-0.967404	4.08047	-0.237081	0.812594	NA	TMEM82
ENSSSCG00000003468	2789.62	0.0181938	0.122769	0.148195	0.882189	0.945321	PLEKHM2
ENSSSCG00000003470	525.907	-0.489035	0.151991	-3.21753	0.001293	0.00997601	FAM131C
ENSSSCG00000003471	1901.62	-0.0870287	0.0924442	-0.941419	0.34649	0.561384	EPHA2
ENSSSCG00000003472	22.1461	-0.926921	0.442645	-2.09405	0.0362554	0.123279	ARHGEF19
ENSSSCG00000003473	59.2445	-0.252916	0.282576	-0.895037	0.370767	0.583128	CPLANE2
ENSSSCG00000003476	1.82086	2.18226	1.67308	1.30433	0.19212	NA	SPATA21
ENSSSCG00000003477	672.436	-0.138515	0.114587	-1.20882	0.226732	0.431278	NECAP2
ENSSSCG00000003478	177.514	-0.668111	0.179324	-3.72573	0.000194754	0.00224148	CROCC
ENSSSCG00000003479	0	NA	NA	NA	NA	NA	MFAP2
ENSSSCG00000003481	5255.23	-0.673065	0.122183	-5.50868	3.62e-08	1.44e-06	PADI1
ENSSSCG00000003482	3.30812	-0.583539	1.1108	-0.52533	0.599354	NA	PADI3
ENSSSCG00000003483	10.4654	1.54995	0.664854	2.33126	0.0197396	0.0785781	PADI4
ENSSSCG00000003484	0	NA	NA	NA	NA	NA	PADI6
ENSSSCG00000003485	4017.76	0.0426552	0.0969008	0.440195	0.659796	0.812109	RCC2
ENSSSCG00000003486	985.369	-0.484055	0.122537	-3.95028	7.81e-05	0.00103959	ARHGEF10L
ENSSSCG00000003488	4776.18	0.441508	0.105962	4.16666	3.09e-05	0.000475584	UBR4
ENSSSCG00000003489	2245.17	0.189288	0.0975611	1.9402	0.0523551	0.160329	EMC1
ENSSSCG00000003491	371.721	-0.0840357	0.140076	-0.599928	0.548554	0.731365	AKR7A2
ENSSSCG00000003492	83.747	-0.37804	0.244245	-1.54779	0.121672	0.285338	SLC66A1
ENSSSCG00000003493	2615.24	0.206048	0.101077	2.03853	0.0414972	0.136009	CAPZB
ENSSSCG00000003494	0	NA	NA	NA	NA	NA	PLA2G2A
ENSSSCG00000003495	0	NA	NA	NA	NA	NA	-
ENSSSCG00000003498	0	NA	NA	NA	NA	NA	UBXN10
ENSSSCG00000003499	0	NA	NA	NA	NA	NA	-
ENSSSCG00000003505	4632.08	0.0813372	0.100463	0.809626	0.418155	0.626658	DDOST
ENSSSCG00000003506	76.4867	-1.33362	0.247119	-5.39668	6.79e-08	2.48e-06	PINK1
ENSSSCG00000003508	77.1327	-0.256994	0.282446	-0.909887	0.362882	0.574741	KIF17
ENSSSCG00000003509	530.336	0.30878	0.123433	2.5016	0.0123633	0.0555919	SH2D5
ENSSSCG00000003511	1952	0.00804212	0.0943251	0.0852596	0.932055	0.970436	HP1BP3
ENSSSCG00000003512	3446.96	-0.153125	0.11637	-1.31584	0.188226	0.382322	EIF4G3
ENSSSCG00000003513	1148.37	-0.289217	0.105997	-2.72854	0.0063616	0.033739	ECE1
ENSSSCG00000003514	8950.81	-0.264208	0.0863795	-3.05869	0.00222306	0.0152	HSPG2
ENSSSCG00000003520	4985.77	0.284165	0.0830279	3.42252	0.00062043	0.00566804	CDC42
ENSSSCG00000003521	0.168178	0.95615	4.08047	0.234323	0.814734	NA	-
ENSSSCG00000003523	0.168178	0.95615	4.08047	0.234323	0.814734	NA	EPHA8
ENSSSCG00000003524	0	NA	NA	NA	NA	NA	C1QA
ENSSSCG00000003527	3.34982	-0.915801	1.3886	-0.659512	0.509567	NA	EPHB2
ENSSSCG00000003529	0	NA	NA	NA	NA	NA	LACTBL1
ENSSSCG00000003530	0	NA	NA	NA	NA	NA	TEX46
ENSSSCG00000003531	1321.37	-0.0162942	0.105656	-0.15422	0.877436	0.943058	KDM1A
ENSSSCG00000003532	1703.83	0.201186	0.113755	1.76859	0.0769623	0.210168	LUZP1
ENSSSCG00000003539	1680.17	0.0169339	0.0897696	0.188638	0.850377	0.928628	GRHL3
ENSSSCG00000003541	25.9172	-0.303571	0.390086	-0.778216	0.436441	0.643559	STPG1
ENSSSCG00000003543	605.679	-0.0917813	0.134537	-0.682199	0.495113	0.691362	NIPAL3
ENSSSCG00000003546	0	NA	NA	NA	NA	NA	-
ENSSSCG00000003547	2.01821	-0.496856	1.65741	-0.299778	0.764346	NA	NCMAP
ENSSSCG00000003549	766.691	-0.0433381	0.107398	-0.403528	0.68656	0.831727	LDLRAP1
ENSSSCG00000003551	157.788	-0.0750069	0.190485	-0.393769	0.693752	0.836324	PAQR7
ENSSSCG00000003552	11.763	0.443804	0.650313	0.682447	0.494957	0.691278	AUNIP
ENSSSCG00000003553	293.949	-0.617529	0.139802	-4.41716	1e-05	0.000186131	MTFR1L
ENSSSCG00000003554	4234.6	-0.0111133	0.104619	-0.106226	0.915403	0.963303	-
ENSSSCG00000003555	5.29667	1.33782	0.946486	1.41346	0.15752	0.339942	HMGN2
ENSSSCG00000003557	0	NA	NA	NA	NA	NA	LIN28A
ENSSSCG00000003558	2029.47	0.107582	0.116423	0.924061	0.355455	0.569126	RPS6KA1
ENSSSCG00000003559	2603.2	-0.0647418	0.0835218	-0.775148	0.438252	0.645318	ARID1A
ENSSSCG00000003561	24272.6	0.0800773	0.119672	0.669138	0.503408	0.698685	ZDHHC18
ENSSSCG00000003564	585.249	0.0274411	0.119154	0.230299	0.817859	0.911333	GPATCH3
ENSSSCG00000003565	0	NA	NA	NA	NA	NA	NR0B2
ENSSSCG00000003566	4098.73	0.481413	0.0898723	5.35663	8.48e-08	3.03e-06	NUDC
ENSSSCG00000003567	258.292	0.010865	0.175677	0.0618465	0.950685	0.977807	KDF1
ENSSSCG00000003569	828.312	-0.127221	0.117796	-1.08001	0.280136	0.493345	SLC9A1
ENSSSCG00000003570	1507.5	0.173902	0.117362	1.48176	0.138404	0.310873	WDTC1
ENSSSCG00000003572	165.343	-0.299649	0.17446	-1.71758	0.0858735	0.225769	SYTL1
ENSSSCG00000003573	682.582	-0.236033	0.112863	-2.09132	0.036499	0.123808	MAP3K6
ENSSSCG00000003575	0.836825	-0.610658	2.36464	-0.258246	0.796217	NA	CD164L2
ENSSSCG00000003576	2.30373	1.32028	1.53439	0.860461	0.389535	NA	GPR3
ENSSSCG00000003577	2015.48	0.0457719	0.0976581	0.468695	0.639287	0.799176	WASF2
ENSSSCG00000003578	0	NA	NA	NA	NA	NA	FGR
ENSSSCG00000003580	965.815	0.189674	0.0958917	1.978	0.0479289	0.150347	EYA3
ENSSSCG00000003582	116.689	0.860894	0.201585	4.27063	1.95e-05	0.000325395	SMPDL3B
ENSSSCG00000003583	914.931	0.492443	0.116442	4.22909	2.35e-05	0.00037829	RPA2
ENSSSCG00000003584	9.42366	0.776345	0.692571	1.12096	0.262304	0.473277	THEMIS2
ENSSSCG00000003585	0.496446	2.43492	3.0398	0.801015	0.423123	NA	GJB5
ENSSSCG00000003586	2487.55	0.0402799	0.0863903	0.466255	0.641033	0.800166	EPB41
ENSSSCG00000003589	1573.88	0.163326	0.0946002	1.72649	0.0842597	0.223092	SRSF4
ENSSSCG00000003590	7.78655	-0.820673	0.734982	-1.11659	0.26417	0.475426	PTPRU
ENSSSCG00000003591	2027.01	0.0505408	0.0841455	0.600635	0.548083	0.730981	PUM1
ENSSSCG00000003592	1166.96	-0.120506	0.117406	-1.02641	0.304698	0.51917	SDC3
ENSSSCG00000003596	1666.73	0.407316	0.0980713	4.15326	3.28e-05	0.000499828	SNRNP40
ENSSSCG00000003599	23.7678	0.424558	0.418422	1.01467	0.310265	0.525408	-
ENSSSCG00000003600	9798.14	0.0849088	0.0963535	0.881221	0.378198	0.590553	TINAGL1
ENSSSCG00000003601	0.504683	-0.924306	3.10162	-0.298007	0.765698	NA	HCRTR1
ENSSSCG00000003603	4.96055	1.21678	0.992158	1.22639	0.22005	0.42329	COL16A1
ENSSSCG00000003604	0	NA	NA	NA	NA	NA	ADGRB2
ENSSSCG00000003606	0	NA	NA	NA	NA	NA	SPOCD1
ENSSSCG00000003608	6.95998	0.136397	0.756256	0.180358	0.856871	0.932	LCK
ENSSSCG00000003610	225.185	0.208064	0.158944	1.30904	0.19052	0.385412	IQCC
ENSSSCG00000003612	2006.91	0.163537	0.110164	1.48448	0.137681	0.310049	EIF3I
ENSSSCG00000003613	3866.46	0.383197	0.0837766	4.57404	4.78e-06	9.94e-05	HDAC1
ENSSSCG00000003616	0	NA	NA	NA	NA	NA	FAM167B
ENSSSCG00000003617	2501.01	0.244297	0.0857559	2.84874	0.00438921	0.025688	TXLNA
ENSSSCG00000003619	9.49796	-0.790481	0.662443	-1.19328	0.232759	0.439001	AZIN2
ENSSSCG00000003620	148.429	-0.00869474	0.188402	-0.04615	0.963191	0.984128	TRIM62
ENSSSCG00000003621	133.72	-0.296729	0.186632	-1.58991	0.111855	0.269704	-
ENSSSCG00000003622	0	NA	NA	NA	NA	NA	-
ENSSSCG00000003623	0	NA	NA	NA	NA	NA	C1orf94
ENSSSCG00000003627	565.649	0.0630506	0.115783	0.544557	0.586058	0.7587	ZMYM4
ENSSSCG00000003628	889.294	0.226371	0.145936	1.55117	0.120862	0.284105	CLSPN
ENSSSCG00000003630	1503.13	-0.198865	0.0950003	-2.09331	0.0363214	0.123468	AGO1
ENSSSCG00000003632	0	NA	NA	NA	NA	NA	-
ENSSSCG00000003633	1.49378	1.01392	1.6771	0.604568	0.545466	NA	TEKT2
ENSSSCG00000003634	1083.22	0.079738	0.109768	0.726424	0.467579	0.669043	ADPRS
ENSSSCG00000003637	5737.92	0.2225	0.0957474	2.32383	0.0201349	0.0798335	MAP7D1
ENSSSCG00000003640	1.15479	-0.397104	1.93944	-0.204751	0.837767	NA	GRIK3
ENSSSCG00000003642	225.669	-0.188738	0.152841	-1.23486	0.216881	0.419628	INPP5B
ENSSSCG00000003643	2267.09	0.269103	0.0982655	2.73853	0.00617138	0.0330667	SF3A3
ENSSSCG00000003644	601.705	0.037777	0.157039	0.240558	0.809898	0.90639	FHL3
ENSSSCG00000003645	681.904	0.446449	0.147679	3.02311	0.00250195	0.0167253	UTP11
ENSSSCG00000003646	0	NA	NA	NA	NA	NA	POU3F1
ENSSSCG00000003648	1675.21	0.176838	0.104366	1.69439	0.0901903	0.233573	RRAGC
ENSSSCG00000003650	18.927	0.611966	0.45666	1.34009	0.180216	0.371721	GJA9
ENSSSCG00000003651	61.9831	-0.357438	0.262061	-1.36395	0.172582	0.361217	RHBDL2
ENSSSCG00000003652	871.632	0.073725	0.0978756	0.753252	0.451298	0.655946	AKIRIN1
ENSSSCG00000003653	1088.65	-0.084917	0.0940154	-0.903224	0.366407	0.578319	NDUFS5
ENSSSCG00000003654	2532.85	-0.0169035	0.0975368	-0.173304	0.862412	0.934872	MACF1
ENSSSCG00000003655	0	NA	NA	NA	NA	NA	-
ENSSSCG00000003660	3519.1	-0.135743	0.0960037	-1.41394	0.157381	0.339702	PABPC4
ENSSSCG00000003662	3.49898	-1.32981	1.09769	-1.21146	0.225717	NA	NT5C1A
ENSSSCG00000003663	42.4201	0.117544	0.319697	0.367673	0.713117	0.848493	HPCAL1
ENSSSCG00000003664	855.682	0.121856	0.108443	1.12369	0.261146	0.471826	-
ENSSSCG00000003667	368.123	-0.0228933	0.140988	-0.162377	0.871009	0.939432	TRIT1
ENSSSCG00000003669	339.094	0.478653	0.130606	3.66487	0.000247466	0.00272121	MFSD2A
ENSSSCG00000003670	598.025	-0.0870537	0.168267	-0.517355	0.604908	0.773544	RLF
ENSSSCG00000003672	7430.99	0.255485	0.0911663	2.8024	0.0050724	0.0286647	CAP1
ENSSSCG00000003673	2344.65	0.08364	0.0888827	0.941015	0.346697	0.561556	CEP192
ENSSSCG00000003679	2038.9	0.0482555	0.0919052	0.525057	0.599543	0.769228	PPP4R1
ENSSSCG00000003680	2097.96	-0.00569305	0.0900807	-0.0631994	0.949608	0.977523	RALBP1
ENSSSCG00000003682	1196	0.0365647	0.167514	0.218278	0.827212	0.916326	ANKRD12
ENSSSCG00000003684	2644.24	0.289737	0.100435	2.88481	0.00391644	0.0235418	MTCL1
ENSSSCG00000003687	0.50049	2.44472	3.03161	0.806409	0.420007	NA	EPB41L3
ENSSSCG00000003690	226.166	-0.238447	0.148687	-1.60368	0.108785	0.264725	DLGAP1
ENSSSCG00000003691	8789.92	-0.0401474	0.0736054	-0.545441	0.58545	0.758207	MYL12A
ENSSSCG00000003693	3.318	0.570638	1.12569	0.506922	0.612209	NA	MYOM1
ENSSSCG00000003694	1284.73	-0.144748	0.156879	-0.922676	0.356176	0.569532	EMILIN2
ENSSSCG00000003697	889.056	0.904242	0.134905	6.70281	2.04e-11	1.79e-09	NDC80
ENSSSCG00000003699	6.1234	-0.230779	0.808751	-0.285352	0.775375	0.886544	GREB1L
ENSSSCG00000003700	187.453	0.171687	0.221052	0.77668	0.437348	0.644461	ESCO1
ENSSSCG00000003701	2304.25	0.373921	0.0980733	3.81267	0.000137471	0.00166606	SNRPD1
ENSSSCG00000003702	1042.17	-0.0508707	0.099548	-0.511017	0.609339	0.776889	GATA6
ENSSSCG00000003703	0.327425	-0.0056204	3.60234	-0.00156021	0.998755	NA	-
ENSSSCG00000003704	2.4996	0.99833	1.38219	0.72228	0.470122	NA	-
ENSSSCG00000003705	308.747	0.251148	0.154882	1.62154	0.104901	0.258713	CABLES1
ENSSSCG00000003707	393.307	0.75998	0.132175	5.74979	8.94e-09	4.1e-07	NPC1
ENSSSCG00000003708	1107.99	0.0390524	0.103147	0.37861	0.704977	0.84307	ANKRD29
ENSSSCG00000003709	7233.84	0.0461511	0.108118	0.42686	0.669481	0.819821	LAMA3
ENSSSCG00000003710	44.4161	-0.408563	0.315416	-1.29531	0.195212	0.391535	TTC39C
ENSSSCG00000003711	7.95593	-0.121573	0.685453	-0.177362	0.859224	0.933112	CABYR
ENSSSCG00000003712	320.979	-0.0532321	0.148119	-0.359386	0.719306	0.852149	OSBPL1A
ENSSSCG00000003713	0	NA	NA	NA	NA	NA	HRH4
ENSSSCG00000003715	9.79101	0.142457	0.653882	0.217863	0.827536	0.916326	ZNF521
ENSSSCG00000003716	1065.32	0.298545	0.131022	2.27858	0.0226919	0.0874431	SS18
ENSSSCG00000003717	0	NA	NA	NA	NA	NA	PSMA8
ENSSSCG00000003718	534.724	0.292574	0.117052	2.49953	0.0124358	0.0557634	TAF4B
ENSSSCG00000003719	148.941	-0.504224	0.218507	-2.30759	0.0210221	0.0825956	-
ENSSSCG00000003721	0	NA	NA	NA	NA	NA	CHST9
ENSSSCG00000003722	214.393	0.969852	0.179092	5.4154	6.12e-08	2.27e-06	CDH2
ENSSSCG00000003726	142.597	0.632818	0.177698	3.56119	0.000369172	0.00374937	DSC1
ENSSSCG00000003728	1282.75	0.177645	0.119695	1.48414	0.137771	0.310049	TRAPPC8
ENSSSCG00000003729	299.778	0.0518296	0.183545	0.282381	0.777652	0.887623	RNF125
ENSSSCG00000003730	493.476	0.214935	0.119996	1.79119	0.0732625	0.202847	RNF138
ENSSSCG00000003731	422.601	-0.165362	0.136151	-1.21455	0.224539	0.428554	GAREM1
ENSSSCG00000003732	0.332142	-0.0056203	3.58408	-0.00156813	0.998749	NA	MEP1B
ENSSSCG00000003733	3.80564	-4.35337	1.50792	-2.887	0.0038894	NA	KLHL14
ENSSSCG00000003736	306.318	-0.217711	0.152445	-1.42813	0.153254	0.333498	ASXL3
ENSSSCG00000003737	2.64009	-1.13822	1.32155	-0.861278	0.389085	NA	NOL4
ENSSSCG00000003738	1122.34	0.370068	0.112191	3.29856	0.000971826	0.00803886	MAPRE2
ENSSSCG00000003740	10.1666	-0.152974	0.627957	-0.243605	0.807537	0.904761	ZSCAN30
ENSSSCG00000003741	136.097	-0.133447	0.208045	-0.641435	0.52124	0.711327	-
ENSSSCG00000003743	2441.42	0.0525831	0.132937	0.39555	0.692437	0.835555	GALNT1
ENSSSCG00000003744	273.39	-0.0672484	0.160111	-0.420012	0.674477	0.82308	MOCOS
ENSSSCG00000003747	76.8854	0.272967	0.282702	0.965563	0.334263	0.549285	KIAA1328
ENSSSCG00000003748	0	NA	NA	NA	NA	NA	CELF4
ENSSSCG00000003749	495.082	-0.142257	0.120175	-1.18375	0.236512	0.442874	PIK3C3
ENSSSCG00000003753	576.303	-0.158989	0.177424	-0.896097	0.370201	0.582543	-
ENSSSCG00000003754	0.336356	1.87011	3.99224	0.468436	0.639473	NA	-
ENSSSCG00000003755	0	NA	NA	NA	NA	NA	MCOLN2
ENSSSCG00000003756	0	NA	NA	NA	NA	NA	LPAR3
ENSSSCG00000003757	272.647	0.57664	0.157664	3.6574	0.000254784	0.00279145	SSX2IP
ENSSSCG00000003758	0.336941	-1.87802	3.54352	-0.529989	0.596119	NA	CTBS
ENSSSCG00000003760	18.0636	0.396707	0.465685	0.85188	0.394281	0.603711	TTLL7
ENSSSCG00000003761	4540.46	-0.204027	0.0901731	-2.26261	0.0236598	0.0904581	ADGRL2
ENSSSCG00000003762	0	NA	NA	NA	NA	NA	ADGRL4
ENSSSCG00000003763	146.792	0.0558303	0.189465	0.294674	0.768243	0.882209	IFI44
ENSSSCG00000003766	158.268	-0.249259	0.213775	-1.16599	0.243618	0.451455	DNAJB4
ENSSSCG00000003768	385.449	0.78916	0.21214	3.72	0.000199226	0.00227911	NEXN
ENSSSCG00000003770	341.166	0.214401	0.174502	1.22864	0.219206	0.422485	MIGA1
ENSSSCG00000003771	2327.44	0.168997	0.0908243	1.8607	0.0627861	0.181732	FUBP1
ENSSSCG00000003772	1105.66	0.0187159	0.145588	0.128554	0.89771	0.955036	ZZZ3
ENSSSCG00000003773	26.7491	-1.19475	0.426824	-2.79916	0.00512361	0.0288588	AK5
ENSSSCG00000003775	796.951	0.47746	0.14919	3.20035	0.00137262	0.0104194	MSH4
ENSSSCG00000003776	787.8	0.208821	0.160939	1.29752	0.194454	0.390602	ACADM
ENSSSCG00000003777	213.75	-0.219408	0.163565	-1.34141	0.179787	0.371347	SLC44A5
ENSSSCG00000003778	0	NA	NA	NA	NA	NA	LHX8
ENSSSCG00000003779	91.9142	0.399966	0.278398	1.43667	0.150812	0.329379	TYW3
ENSSSCG00000003780	162.698	-0.608396	0.201746	-3.01565	0.00256427	0.0170562	CRYZ
ENSSSCG00000003781	0	NA	NA	NA	NA	NA	-
ENSSSCG00000003783	20.0715	0.305121	0.448441	0.680405	0.496248	0.692276	FPGT
ENSSSCG00000003784	1.32486	-0.748445	1.70503	-0.438964	0.660688	NA	LRRIQ3
ENSSSCG00000003787	1116.95	0.14864	0.170859	0.869958	0.384323	0.596657	ZRANB2
ENSSSCG00000003788	0.99962	3.44318	2.36798	1.45405	0.145931	NA	PTGER3
ENSSSCG00000003789	119.236	0.731086	0.202927	3.6027	0.000314928	0.00332575	CTH
ENSSSCG00000003790	499.007	0.0320953	0.156895	0.204565	0.837912	0.921903	ANKRD13C
ENSSSCG00000003791	1555.05	0.272521	0.139224	1.95742	0.0502976	0.156022	SRSF11
ENSSSCG00000003792	439.151	0.234413	0.200964	1.16644	0.243436	0.451187	-
ENSSSCG00000003793	8.94066	-0.998731	0.786319	-1.27013	0.204037	0.402633	LRRC7
ENSSSCG00000003794	0	NA	NA	NA	NA	NA	RPE65
ENSSSCG00000003795	2340.93	-0.12306	0.107875	-1.14077	0.253967	0.463538	WLS
ENSSSCG00000003797	66.0189	-0.460037	0.278539	-1.65161	0.0986149	0.247524	DIRAS3
ENSSSCG00000003798	14194.3	0.109466	0.0731915	1.49561	0.134756	0.305444	SERBP1
ENSSSCG00000003799	6.41831	0.222522	1.05628	0.210665	0.833148	0.9197	IL12RB2
ENSSSCG00000003801	0	NA	NA	NA	NA	NA	IL23R
ENSSSCG00000003803	0	NA	NA	NA	NA	NA	-
ENSSSCG00000003805	120.219	-0.415401	0.198813	-2.0894	0.0366716	0.124165	PDE4B
ENSSSCG00000003806	1431.02	0.0750201	0.0898289	0.835144	0.403637	0.613958	LEPROT
ENSSSCG00000003807	1315.8	0.0613136	0.106383	0.576349	0.564379	0.742878	DNAJC6
ENSSSCG00000003809	2703.47	-0.193658	0.0860708	-2.24999	0.0244498	0.0923591	JAK1
ENSSSCG00000003810	0	NA	NA	NA	NA	NA	UBE2U
[truncated: 19,281 more rows]
