# Supplementary material for: The CD2v protein of African swine fever virus inhibits macrophage migration and inflammatory cytokines expression by downregulating EGR1 expression through dampening ERK1/2 activity
Source: Vet Res. 2023 Nov 15;54:106. doi: 10.1186/s13567-023-01239-w (PMC10648359; doi:10.1186/s13567-023-01239-w)
Supplement: Supplementary file 7 — Additional file 7: Gene sets were negatively regulated by CD2v from gene sets enrichment analysis. [file 13567_2023_1239_MOESM7_ESM.xlsx]

## Sheet: Table S2
NAME	GS<br> follow link to MSigDB	GS DETAILS	SIZE	ES	NES	NOM p-val	FDR q-val	FWER p-val	RANK AT MAX	LEADING EDGE
GOBP_REGULATION_OF_MACROPHAGE_DERIVED_FOAM_CELL_DIFFERENTIATION	GOBP_REGULATION_OF_MACROPHAGE_DERIVED_FOAM_CELL_DIFFERENTIATION	Details ...	15	-0.810487	-2.13796	0	0.00834381	0.009	306	tags=27%, list=3%, signal=28%
GOBP_EMBRYONIC_SKELETAL_SYSTEM_DEVELOPMENT	GOBP_EMBRYONIC_SKELETAL_SYSTEM_DEVELOPMENT	Details ...	68	-0.580914	-2.08017	0	0.0231663	0.049	1568	tags=46%, list=17%, signal=55%
GOBP_LOCOMOTORY_BEHAVIOR	GOBP_LOCOMOTORY_BEHAVIOR	Details ...	67	-0.571159	-2.03942	0	0.0320635	0.098	1550	tags=37%, list=17%, signal=45%
GOBP_FOAM_CELL_DIFFERENTIATION	GOBP_FOAM_CELL_DIFFERENTIATION	Details ...	20	-0.708759	-2.00395	0	0.0469343	0.177	306	tags=20%, list=3%, signal=21%
GOBP_EMBRYONIC_SKELETAL_SYSTEM_MORPHOGENESIS	GOBP_EMBRYONIC_SKELETAL_SYSTEM_MORPHOGENESIS	Details ...	53	-0.574895	-1.99242	0	0.0438121	0.209	1568	tags=43%, list=17%, signal=52%
GOBP_REGULATION_OF_HORMONE_METABOLIC_PROCESS	GOBP_REGULATION_OF_HORMONE_METABOLIC_PROCESS	Details ...	16	-0.71698	-1.87825	0.00353357	0.206269	0.753	767	tags=38%, list=8%, signal=41%
GOBP_REGULATION_OF_BIOMINERALIZATION	GOBP_REGULATION_OF_BIOMINERALIZATION	Details ...	45	-0.555346	-1.86013	0	0.223256	0.825	1468	tags=40%, list=16%, signal=47%
GOBP_POSITIVE_REGULATION_OF_AMYLOID_PRECURSOR_PROTEIN_CATABOLIC_PROCESS	GOBP_POSITIVE_REGULATION_OF_AMYLOID_PRECURSOR_PROTEIN_CATABOLIC_PROCESS	Details ...	16	-0.689967	-1.84933	0	0.226557	0.868	508	tags=25%, list=6%, signal=26%
GOBP_REGULATION_OF_EXTRACELLULAR_MATRIX_ORGANIZATION	GOBP_REGULATION_OF_EXTRACELLULAR_MATRIX_ORGANIZATION	Details ...	32	-0.603861	-1.84551	0	0.212055	0.881	1144	tags=38%, list=12%, signal=43%
GOBP_EXTRACELLULAR_MATRIX_ASSEMBLY	GOBP_EXTRACELLULAR_MATRIX_ASSEMBLY	Details ...	26	-0.617922	-1.84536	0.00330033	0.191403	0.882	368	tags=31%, list=4%, signal=32%
GOBP_NEGATIVE_REGULATION_OF_ERK1_AND_ERK2_CASCADE	GOBP_NEGATIVE_REGULATION_OF_ERK1_AND_ERK2_CASCADE	Details ...	40	-0.562425	-1.84251	0.00172117	0.179883	0.888	1490	tags=38%, list=16%, signal=45%
GOBP_NEGATIVE_REGULATION_OF_LIPID_STORAGE	GOBP_NEGATIVE_REGULATION_OF_LIPID_STORAGE	Details ...	15	-0.706079	-1.84149	0.00176367	0.166666	0.889	20	tags=13%, list=0%, signal=13%
GOBP_CELL_DIFFERENTIATION_IN_SPINAL_CORD	GOBP_CELL_DIFFERENTIATION_IN_SPINAL_CORD	Details ...	17	-0.674372	-1.83783	0.0071048	0.160599	0.899	531	tags=35%, list=6%, signal=37%
GOBP_SKELETAL_SYSTEM_MORPHOGENESIS	GOBP_SKELETAL_SYSTEM_MORPHOGENESIS	Details ...	121	-0.459218	-1.82967	0	0.162246	0.917	1469	tags=32%, list=16%, signal=38%
GOBP_CALCIUM_ION_REGULATED_EXOCYTOSIS	GOBP_CALCIUM_ION_REGULATED_EXOCYTOSIS	Details ...	24	-0.604799	-1.829	0.00165837	0.152661	0.92	538	tags=29%, list=6%, signal=31%
GOBP_RENAL_SYSTEM_PROCESS	GOBP_RENAL_SYSTEM_PROCESS	Details ...	48	-0.539603	-1.82332	0.00163666	0.152573	0.934	1723	tags=42%, list=19%, signal=51%
GOBP_SODIUM_ION_HOMEOSTASIS	GOBP_SODIUM_ION_HOMEOSTASIS	Details ...	17	-0.696876	-1.81807	0.00176679	0.153064	0.943	1395	tags=53%, list=15%, signal=62%
GOBP_REGULATION_OF_CATION_CHANNEL_ACTIVITY	GOBP_REGULATION_OF_CATION_CHANNEL_ACTIVITY	Details ...	61	-0.50939	-1.81539	0.0015674	0.149278	0.952	1586	tags=46%, list=17%, signal=55%
GOBP_IMPORT_ACROSS_PLASMA_MEMBRANE	GOBP_IMPORT_ACROSS_PLASMA_MEMBRANE	Details ...	67	-0.502539	-1.814	0.00149031	0.143078	0.952	1560	tags=36%, list=17%, signal=43%
GOBP_POSITIVE_REGULATION_OF_POTASSIUM_ION_TRANSPORT	GOBP_POSITIVE_REGULATION_OF_POTASSIUM_ION_TRANSPORT	Details ...	19	-0.653112	-1.80555	0.00177936	0.148956	0.965	1260	tags=47%, list=14%, signal=55%
GOBP_MONOAMINE_TRANSPORT	GOBP_MONOAMINE_TRANSPORT	Details ...	18	-0.65825	-1.80255	0.0018018	0.146656	0.971	1530	tags=50%, list=17%, signal=60%
GOBP_MULTICELLULAR_ORGANISMAL_RESPONSE_TO_STRESS	GOBP_MULTICELLULAR_ORGANISMAL_RESPONSE_TO_STRESS	Details ...	24	-0.613274	-1.79889	0.00672269	0.145396	0.974	1299	tags=46%, list=14%, signal=53%
GOBP_MULTICELLULAR_ORGANISMAL_HOMEOSTASIS	GOBP_MULTICELLULAR_ORGANISMAL_HOMEOSTASIS	Details ...	260	-0.412338	-1.78941	0	0.155452	0.985	1768	tags=31%, list=19%, signal=37%
GOBP_AXONEME_ASSEMBLY	GOBP_AXONEME_ASSEMBLY	Details ...	22	-0.611485	-1.7861	0.00692042	0.153855	0.987	1907	tags=50%, list=21%, signal=63%
GOBP_EMBRYONIC_PLACENTA_MORPHOGENESIS	GOBP_EMBRYONIC_PLACENTA_MORPHOGENESIS	Details ...	16	-0.666529	-1.78153	0.00694444	0.156562	0.988	1645	tags=44%, list=18%, signal=53%
GOBP_REGULATION_OF_BONE_MINERALIZATION	GOBP_REGULATION_OF_BONE_MINERALIZATION	Details ...	37	-0.55144	-1.78093	0.0016129	0.151325	0.988	1468	tags=38%, list=16%, signal=45%
GOBP_MATERNAL_PLACENTA_DEVELOPMENT	GOBP_MATERNAL_PLACENTA_DEVELOPMENT	Details ...	15	-0.685898	-1.7742	0.00172712	0.157563	0.996	1387	tags=53%, list=15%, signal=63%
GOBP_DEVELOPMENTAL_GROWTH_INVOLVED_IN_MORPHOGENESIS	GOBP_DEVELOPMENTAL_GROWTH_INVOLVED_IN_MORPHOGENESIS	Details ...	133	-0.440384	-1.77298	0	0.154013	0.996	2017	tags=41%, list=22%, signal=51%
GOBP_NEGATIVE_REGULATION_OF_AXON_EXTENSION	GOBP_NEGATIVE_REGULATION_OF_AXON_EXTENSION	Details ...	27	-0.578417	-1.77297	0.010118	0.148733	0.996	1606	tags=48%, list=17%, signal=58%
GOBP_POTASSIUM_ION_TRANSPORT	GOBP_POTASSIUM_ION_TRANSPORT	Details ...	70	-0.493931	-1.77296	0	0.143805	0.996	1551	tags=34%, list=17%, signal=41%
GOBP_NEGATIVE_REGULATION_OF_MUSCLE_CELL_APOPTOTIC_PROCESS	GOBP_NEGATIVE_REGULATION_OF_MUSCLE_CELL_APOPTOTIC_PROCESS	Details ...	23	-0.612866	-1.77132	0.00517241	0.141795	0.996	969	tags=30%, list=11%, signal=34%
GOBP_REGULATION_OF_VASOCONSTRICTION	GOBP_REGULATION_OF_VASOCONSTRICTION	Details ...	21	-0.623709	-1.77124	0.00689655	0.137422	0.996	1050	tags=43%, list=11%, signal=48%
GOBP_BEHAVIOR	GOBP_BEHAVIOR	Details ...	221	-0.415084	-1.77095	0	0.13368	0.996	1584	tags=29%, list=17%, signal=35%
GOBP_EMBRYONIC_ORGAN_MORPHOGENESIS	GOBP_EMBRYONIC_ORGAN_MORPHOGENESIS	Details ...	137	-0.439959	-1.77061	0	0.130322	0.996	1568	tags=33%, list=17%, signal=39%
GOBP_SKELETAL_MUSCLE_ORGAN_DEVELOPMENT	GOBP_SKELETAL_MUSCLE_ORGAN_DEVELOPMENT	Details ...	75	-0.478149	-1.764	0.00157729	0.135308	0.998	1396	tags=27%, list=15%, signal=31%
GOBP_POSITIVE_REGULATION_OF_FAT_CELL_DIFFERENTIATION	GOBP_POSITIVE_REGULATION_OF_FAT_CELL_DIFFERENTIATION	Details ...	38	-0.544311	-1.7618	0.00163666	0.134804	0.998	2280	tags=50%, list=25%, signal=66%
GOBP_REGULATION_OF_BROWN_FAT_CELL_DIFFERENTIATION	GOBP_REGULATION_OF_BROWN_FAT_CELL_DIFFERENTIATION	Details ...	16	-0.655727	-1.76013	0.0123239	0.133361	0.998	133	tags=19%, list=1%, signal=19%
GOBP_SODIUM_ION_TRANSMEMBRANE_TRANSPORT	GOBP_SODIUM_ION_TRANSMEMBRANE_TRANSPORT	Details ...	60	-0.497432	-1.75633	0.00153846	0.135338	0.999	1425	tags=33%, list=16%, signal=39%
GOBP_EXCRETION	GOBP_EXCRETION	Details ...	21	-0.608895	-1.75231	0.010327	0.137861	0.999	429	tags=33%, list=5%, signal=35%
GOBP_MUSCLE_CELL_APOPTOTIC_PROCESS	GOBP_MUSCLE_CELL_APOPTOTIC_PROCESS	Details ...	42	-0.527644	-1.75145	0.00469484	0.135664	0.999	969	tags=29%, list=11%, signal=32%
GOBP_NEGATIVE_REGULATION_OF_ENDOCYTOSIS	GOBP_NEGATIVE_REGULATION_OF_ENDOCYTOSIS	Details ...	29	-0.580341	-1.75139	0.00170648	0.132445	0.999	2636	tags=62%, list=29%, signal=87%
GOBP_RENAL_WATER_HOMEOSTASIS	GOBP_RENAL_WATER_HOMEOSTASIS	Details ...	17	-0.646136	-1.74706	0.0088968	0.136076	0.999	1528	tags=41%, list=17%, signal=49%
GOBP_SKELETAL_MUSCLE_CELL_DIFFERENTIATION	GOBP_SKELETAL_MUSCLE_CELL_DIFFERENTIATION	Details ...	29	-0.568205	-1.74628	0.00511945	0.134095	0.999	1526	tags=41%, list=17%, signal=49%
GOBP_POSITIVE_REGULATION_OF_RELEASE_OF_CYTOCHROME_C_FROM_MITOCHONDRIA	GOBP_POSITIVE_REGULATION_OF_RELEASE_OF_CYTOCHROME_C_FROM_MITOCHONDRIA	Details ...	15	-0.659828	-1.74355	0.00187266	0.134468	0.999	1415	tags=53%, list=15%, signal=63%
GOBP_CONNECTIVE_TISSUE_DEVELOPMENT	GOBP_CONNECTIVE_TISSUE_DEVELOPMENT	Details ...	137	-0.433822	-1.74217	0	0.13351	0.999	1396	tags=28%, list=15%, signal=32%
GOBP_EXTERNAL_ENCAPSULATING_STRUCTURE_ORGANIZATION	GOBP_EXTERNAL_ENCAPSULATING_STRUCTURE_ORGANIZATION	Details ...	163	-0.420103	-1.74074	0	0.132492	0.999	1766	tags=36%, list=19%, signal=43%
GOBP_POSITIVE_REGULATION_OF_PEPTIDYL_TYROSINE_PHOSPHORYLATION	GOBP_POSITIVE_REGULATION_OF_PEPTIDYL_TYROSINE_PHOSPHORYLATION	Details ...	86	-0.465942	-1.73779	0.00158479	0.134269	0.999	2165	tags=41%, list=24%, signal=53%
GOBP_PERIPHERAL_NERVOUS_SYSTEM_DEVELOPMENT	GOBP_PERIPHERAL_NERVOUS_SYSTEM_DEVELOPMENT	Details ...	35	-0.539226	-1.73598	0.00500835	0.134012	0.999	2237	tags=54%, list=24%, signal=71%
GOBP_RESPONSE_TO_VITAMIN_D	GOBP_RESPONSE_TO_VITAMIN_D	Details ...	15	-0.652078	-1.73289	0.0127273	0.135856	0.999	592	tags=33%, list=6%, signal=36%
GOBP_NEURON_PROJECTION_GUIDANCE	GOBP_NEURON_PROJECTION_GUIDANCE	Details ...	141	-0.428006	-1.72603	0.00142248	0.142683	0.999	1769	tags=36%, list=19%, signal=44%
GOBP_LIPID_TRANSLOCATION	GOBP_LIPID_TRANSLOCATION		19	-0.612922	-1.71922	0.0170648	0.150623	1	552	tags=21%, list=6%, signal=22%
GOBP_REGULATION_OF_AUTOPHAGY_OF_MITOCHONDRION	GOBP_REGULATION_OF_AUTOPHAGY_OF_MITOCHONDRION		27	-0.574084	-1.71847	0.00875657	0.148704	1	2052	tags=52%, list=22%, signal=67%
GOBP_SPLEEN_DEVELOPMENT	GOBP_SPLEEN_DEVELOPMENT		20	-0.62222	-1.71474	0.00696864	0.151491	1	1727	tags=45%, list=19%, signal=55%
GOBP_TISSUE_HOMEOSTASIS	GOBP_TISSUE_HOMEOSTASIS		122	-0.426628	-1.71034	0	0.155283	1	1260	tags=25%, list=14%, signal=29%
GOBP_POSITIVE_REGULATION_OF_PROTEIN_TYROSINE_KINASE_ACTIVITY	GOBP_POSITIVE_REGULATION_OF_PROTEIN_TYROSINE_KINASE_ACTIVITY		33	-0.552837	-1.70569	0.00505051	0.159476	1	2573	tags=58%, list=28%, signal=80%
GOBP_GLOMERULUS_DEVELOPMENT	GOBP_GLOMERULUS_DEVELOPMENT		23	-0.596721	-1.70405	0.00875657	0.159017	1	382	tags=22%, list=4%, signal=23%
GOBP_REGULATION_OF_EPIDERMAL_GROWTH_FACTOR_ACTIVATED_RECEPTOR_ACTIVITY	GOBP_REGULATION_OF_EPIDERMAL_GROWTH_FACTOR_ACTIVATED_RECEPTOR_ACTIVITY		23	-0.593219	-1.7038	0.015544	0.156696	1	895	tags=26%, list=10%, signal=29%
GOBP_APPENDAGE_DEVELOPMENT	GOBP_APPENDAGE_DEVELOPMENT		96	-0.447054	-1.70288	0.00282885	0.155361	1	1259	tags=26%, list=14%, signal=30%
GOBP_SKELETAL_SYSTEM_DEVELOPMENT	GOBP_SKELETAL_SYSTEM_DEVELOPMENT		257	-0.393938	-1.69733	0	0.161514	1	1476	tags=28%, list=16%, signal=33%
GOBP_POSITIVE_REGULATION_OF_NEURON_DIFFERENTIATION	GOBP_POSITIVE_REGULATION_OF_NEURON_DIFFERENTIATION		42	-0.517459	-1.69685	0.00664452	0.159638	1	1040	tags=36%, list=11%, signal=40%
GOBP_REGULATION_OF_PEPTIDYL_TYROSINE_PHOSPHORYLATION	GOBP_REGULATION_OF_PEPTIDYL_TYROSINE_PHOSPHORYLATION		132	-0.423407	-1.69668	0.00141844	0.157263	1	2194	tags=38%, list=24%, signal=49%
GOBP_REGULATION_OF_NEURON_DIFFERENTIATION	GOBP_REGULATION_OF_NEURON_DIFFERENTIATION		87	-0.449187	-1.69519	0.00147929	0.15693	1	1040	tags=29%, list=11%, signal=32%
GOBP_REGULATION_OF_PHOSPHATIDYLINOSITOL_3_KINASE_ACTIVITY	GOBP_REGULATION_OF_PHOSPHATIDYLINOSITOL_3_KINASE_ACTIVITY		31	-0.545487	-1.68982	0.00493421	0.162697	1	2068	tags=52%, list=23%, signal=66%
GOBP_NEUROMUSCULAR_PROCESS	GOBP_NEUROMUSCULAR_PROCESS		34	-0.53409	-1.68819	0.00830565	0.162741	1	1139	tags=32%, list=12%, signal=37%
GOBP_REGULATION_OF_AMYLOID_PRECURSOR_PROTEIN_CATABOLIC_PROCESS	GOBP_REGULATION_OF_AMYLOID_PRECURSOR_PROTEIN_CATABOLIC_PROCESS		26	-0.569094	-1.68801	0.0158451	0.16055	1	772	tags=23%, list=8%, signal=25%
GOBP_PHOTORECEPTOR_CELL_DIFFERENTIATION	GOBP_PHOTORECEPTOR_CELL_DIFFERENTIATION		23	-0.601683	-1.68747	0.017331	0.158973	1	1026	tags=43%, list=11%, signal=49%
GOBP_ORGANIC_HYDROXY_COMPOUND_TRANSPORT	GOBP_ORGANIC_HYDROXY_COMPOUND_TRANSPORT		107	-0.432019	-1.68593	0	0.159042	1	1304	tags=29%, list=14%, signal=33%
GOBP_NEGATIVE_REGULATION_OF_MAP_KINASE_ACTIVITY	GOBP_NEGATIVE_REGULATION_OF_MAP_KINASE_ACTIVITY		50	-0.499159	-1.68557	0.00470958	0.157311	1	1853	tags=38%, list=20%, signal=47%
GOBP_REGULATION_OF_POSTSYNAPTIC_MEMBRANE_POTENTIAL	GOBP_REGULATION_OF_POSTSYNAPTIC_MEMBRANE_POTENTIAL		35	-0.539101	-1.68509	0.00985222	0.155727	1	940	tags=34%, list=10%, signal=38%
GOBP_CIRCULATORY_SYSTEM_PROCESS	GOBP_CIRCULATORY_SYSTEM_PROCESS		236	-0.389366	-1.68312	0	0.156379	1	1780	tags=32%, list=19%, signal=39%
GOBP_CELL_CELL_ADHESION_VIA_PLASMA_MEMBRANE_ADHESION_MOLECULES	GOBP_CELL_CELL_ADHESION_VIA_PLASMA_MEMBRANE_ADHESION_MOLECULES		78	-0.45676	-1.67924	0	0.160059	1	1054	tags=29%, list=11%, signal=33%
GOBP_REGULATION_OF_TRANSPORTER_ACTIVITY	GOBP_REGULATION_OF_TRANSPORTER_ACTIVITY		109	-0.433163	-1.67861	0	0.158659	1	1586	tags=37%, list=17%, signal=44%
GOBP_PROTEIN_LIPID_COMPLEX_SUBUNIT_ORGANIZATION	GOBP_PROTEIN_LIPID_COMPLEX_SUBUNIT_ORGANIZATION		26	-0.557058	-1.67859	0.00856164	0.156549	1	306	tags=23%, list=3%, signal=24%
GOBP_EMBRYONIC_ORGAN_DEVELOPMENT	GOBP_EMBRYONIC_ORGAN_DEVELOPMENT		221	-0.394247	-1.6783	0	0.154845	1	1568	tags=30%, list=17%, signal=36%
GOBP_WATER_HOMEOSTASIS	GOBP_WATER_HOMEOSTASIS		41	-0.511323	-1.67756	0.00844595	0.153824	1	1528	tags=32%, list=17%, signal=38%
GOBP_NEGATIVE_REGULATION_OF_LIPID_LOCALIZATION	GOBP_NEGATIVE_REGULATION_OF_LIPID_LOCALIZATION		25	-0.56346	-1.67313	0.0123239	0.158048	1	1916	tags=36%, list=21%, signal=45%
GOBP_SMOOTH_MUSCLE_CELL_PROLIFERATION	GOBP_SMOOTH_MUSCLE_CELL_PROLIFERATION		75	-0.450201	-1.66916	0.0030349	0.161931	1	1558	tags=32%, list=17%, signal=38%
GOBP_REGULATION_OF_PROTEIN_TYROSINE_KINASE_ACTIVITY	GOBP_REGULATION_OF_PROTEIN_TYROSINE_KINASE_ACTIVITY		60	-0.46798	-1.66546	0.00308166	0.165239	1	2357	tags=42%, list=26%, signal=56%
GOBP_NEURON_PROJECTION_EXTENSION	GOBP_NEURON_PROJECTION_EXTENSION		94	-0.438737	-1.66444	0.00571429	0.164865	1	2017	tags=39%, list=22%, signal=50%
GOBP_REGULATION_OF_RESPONSE_TO_REACTIVE_OXYGEN_SPECIES	GOBP_REGULATION_OF_RESPONSE_TO_REACTIVE_OXYGEN_SPECIES		18	-0.61445	-1.66405	0.0157618	0.163405	1	2194	tags=56%, list=24%, signal=73%
GOBP_REGULATION_OF_OSSIFICATION	GOBP_REGULATION_OF_OSSIFICATION		57	-0.470873	-1.66347	0.00625	0.162163	1	1468	tags=32%, list=16%, signal=37%
GOBP_MONOVALENT_INORGANIC_CATION_HOMEOSTASIS	GOBP_MONOVALENT_INORGANIC_CATION_HOMEOSTASIS		72	-0.45893	-1.66225	0.00298507	0.162108	1	1395	tags=24%, list=15%, signal=28%
GOBP_MUSCLE_CELL_PROLIFERATION	GOBP_MUSCLE_CELL_PROLIFERATION		106	-0.430008	-1.66176	0.00297177	0.160778	1	1558	tags=31%, list=17%, signal=37%
GOBP_MORPHOGENESIS_OF_A_BRANCHING_STRUCTURE	GOBP_MORPHOGENESIS_OF_A_BRANCHING_STRUCTURE		100	-0.432507	-1.65755	0.00148148	0.164871	1	1848	tags=36%, list=20%, signal=45%
GOBP_SODIUM_ION_TRANSPORT	GOBP_SODIUM_ION_TRANSPORT		87	-0.440295	-1.65472	0.0015083	0.167149	1	1425	tags=32%, list=16%, signal=38%
GOBP_CHEMICAL_SYNAPTIC_TRANSMISSION_POSTSYNAPTIC	GOBP_CHEMICAL_SYNAPTIC_TRANSMISSION_POSTSYNAPTIC		34	-0.523281	-1.65311	0.0114007	0.167652	1	940	tags=32%, list=10%, signal=36%
GOBP_RESPONSE_TO_BMP	GOBP_RESPONSE_TO_BMP		86	-0.442488	-1.65036	0.00466563	0.170178	1	1769	tags=35%, list=19%, signal=43%
GOBP_PROSTANOID_METABOLIC_PROCESS	GOBP_PROSTANOID_METABOLIC_PROCESS		25	-0.563295	-1.64971	0.00884956	0.169345	1	1803	tags=44%, list=20%, signal=55%
GOBP_CHOLESTEROL_EFFLUX	GOBP_CHOLESTEROL_EFFLUX		25	-0.548436	-1.64599	0.00856164	0.173281	1	306	tags=20%, list=3%, signal=21%
GOBP_SMAD_PROTEIN_SIGNAL_TRANSDUCTION	GOBP_SMAD_PROTEIN_SIGNAL_TRANSDUCTION		36	-0.512606	-1.64394	0.013245	0.174721	1	1141	tags=31%, list=12%, signal=35%
GOBP_ODONTOGENESIS_OF_DENTIN_CONTAINING_TOOTH	GOBP_ODONTOGENESIS_OF_DENTIN_CONTAINING_TOOTH		39	-0.498676	-1.63996	0.0164204	0.179023	1	1026	tags=31%, list=11%, signal=34%
GOBP_NERVOUS_SYSTEM_PROCESS	GOBP_NERVOUS_SYSTEM_PROCESS		339	-0.369391	-1.63887	0	0.178841	1	1780	tags=31%, list=19%, signal=37%
GOBP_REGULATION_OF_CARTILAGE_DEVELOPMENT	GOBP_REGULATION_OF_CARTILAGE_DEVELOPMENT		34	-0.513969	-1.63861	0.0189573	0.177405	1	1318	tags=38%, list=14%, signal=44%
GOBP_PHOSPHOLIPID_TRANSPORT	GOBP_PHOSPHOLIPID_TRANSPORT		45	-0.490633	-1.6384	0.00995025	0.175802	1	552	tags=20%, list=6%, signal=21%
GOBP_EMBRYONIC_CAMERA_TYPE_EYE_DEVELOPMENT	GOBP_EMBRYONIC_CAMERA_TYPE_EYE_DEVELOPMENT		23	-0.574873	-1.63739	0.020979	0.175615	1	989	tags=26%, list=11%, signal=29%
GOBP_INTEGRIN_MEDIATED_SIGNALING_PATHWAY	GOBP_INTEGRIN_MEDIATED_SIGNALING_PATHWAY		60	-0.465615	-1.63675	0.00775194	0.17465	1	1766	tags=33%, list=19%, signal=41%
GOBP_NEGATIVE_REGULATION_OF_AXONOGENESIS	GOBP_NEGATIVE_REGULATION_OF_AXONOGENESIS		34	-0.517101	-1.63536	0.0170068	0.17501	1	1606	tags=41%, list=17%, signal=50%
GOBP_KIDNEY_EPITHELIUM_DEVELOPMENT	GOBP_KIDNEY_EPITHELIUM_DEVELOPMENT		68	-0.45287	-1.63534	0.0058997	0.173233	1	2399	tags=47%, list=26%, signal=63%
GOBP_NEUROTROPHIN_TRK_RECEPTOR_SIGNALING_PATHWAY	GOBP_NEUROTROPHIN_TRK_RECEPTOR_SIGNALING_PATHWAY		20	-0.583546	-1.63474	0.0205832	0.172397	1	1385	tags=40%, list=15%, signal=47%
GOBP_PHOTORECEPTOR_CELL_DEVELOPMENT	GOBP_PHOTORECEPTOR_CELL_DEVELOPMENT		17	-0.607373	-1.63448	0.0147059	0.171097	1	1019	tags=41%, list=11%, signal=46%
GOBP_ODONTOGENESIS	GOBP_ODONTOGENESIS		56	-0.469949	-1.63282	0.00809062	0.172007	1	785	tags=25%, list=9%, signal=27%
GOBP_CARTILAGE_DEVELOPMENT	GOBP_CARTILAGE_DEVELOPMENT		102	-0.417034	-1.63272	0.00146199	0.170448	1	1318	tags=26%, list=14%, signal=31%
GOBP_REGULATION_OF_EXTENT_OF_CELL_GROWTH	GOBP_REGULATION_OF_EXTENT_OF_CELL_GROWTH		62	-0.451551	-1.62999	0.0153139	0.172962	1	2017	tags=39%, list=22%, signal=49%
GOBP_HORMONE_BIOSYNTHETIC_PROCESS	GOBP_HORMONE_BIOSYNTHETIC_PROCESS		26	-0.549919	-1.62968	0.0224913	0.171815	1	1350	tags=35%, list=15%, signal=40%
GOBP_REGULATION_OF_CYTOSOLIC_CALCIUM_ION_CONCENTRATION	GOBP_REGULATION_OF_CYTOSOLIC_CALCIUM_ION_CONCENTRATION		102	-0.426745	-1.62846	0.00887574	0.172053	1	1731	tags=33%, list=19%, signal=41%
GOBP_REGULATION_OF_RELEASE_OF_CYTOCHROME_C_FROM_MITOCHONDRIA	GOBP_REGULATION_OF_RELEASE_OF_CYTOCHROME_C_FROM_MITOCHONDRIA		26	-0.539597	-1.62577	0.0201681	0.174599	1	1415	tags=35%, list=15%, signal=41%
GOBP_NEGATIVE_REGULATION_OF_AXON_EXTENSION_INVOLVED_IN_AXON_GUIDANCE	GOBP_NEGATIVE_REGULATION_OF_AXON_EXTENSION_INVOLVED_IN_AXON_GUIDANCE		16	-0.611183	-1.62546	0.0145985	0.17339	1	362	tags=31%, list=4%, signal=32%
GOBP_HOMOPHILIC_CELL_ADHESION_VIA_PLASMA_MEMBRANE_ADHESION_MOLECULES	GOBP_HOMOPHILIC_CELL_ADHESION_VIA_PLASMA_MEMBRANE_ADHESION_MOLECULES		40	-0.492246	-1.62505	0.0136752	0.17247	1	1000	tags=33%, list=11%, signal=36%
GOBP_REGULATION_OF_LIPID_STORAGE	GOBP_REGULATION_OF_LIPID_STORAGE		34	-0.515822	-1.62105	0.0207006	0.176981	1	20	tags=6%, list=0%, signal=6%
GOBP_REGULATION_OF_BLOOD_CIRCULATION	GOBP_REGULATION_OF_BLOOD_CIRCULATION		102	-0.422083	-1.62035	0.00597015	0.176331	1	1228	tags=29%, list=13%, signal=34%
GOBP_IMPORT_INTO_CELL	GOBP_IMPORT_INTO_CELL		89	-0.426352	-1.62018	0.00738553	0.175051	1	1560	tags=29%, list=17%, signal=35%
GOBP_ANIMAL_ORGAN_FORMATION	GOBP_ANIMAL_ORGAN_FORMATION		32	-0.518339	-1.61956	0.0130719	0.174436	1	813	tags=31%, list=9%, signal=34%
GOBP_REGULATION_OF_POTASSIUM_ION_TRANSPORT	GOBP_REGULATION_OF_POTASSIUM_ION_TRANSPORT		35	-0.511157	-1.61936	0.014975	0.173203	1	1392	tags=34%, list=15%, signal=40%
GOBP_ORGANOPHOSPHATE_ESTER_TRANSPORT	GOBP_ORGANOPHOSPHATE_ESTER_TRANSPORT		68	-0.446976	-1.6147	0.00619195	0.178855	1	552	tags=16%, list=6%, signal=17%
GOBP_BETA_CATENIN_DESTRUCTION_COMPLEX_DISASSEMBLY	GOBP_BETA_CATENIN_DESTRUCTION_COMPLEX_DISASSEMBLY		15	-0.622016	-1.61417	0.0368324	0.178047	1	1363	tags=33%, list=15%, signal=39%
GOBP_POSITIVE_REGULATION_OF_SMOOTH_MUSCLE_CELL_MIGRATION	GOBP_POSITIVE_REGULATION_OF_SMOOTH_MUSCLE_CELL_MIGRATION		19	-0.578217	-1.61359	0.0236487	0.177438	1	1489	tags=32%, list=16%, signal=38%
GOBP_SEMAPHORIN_PLEXIN_SIGNALING_PATHWAY	GOBP_SEMAPHORIN_PLEXIN_SIGNALING_PATHWAY		25	-0.546	-1.61354	0.0155172	0.175984	1	2017	tags=52%, list=22%, signal=66%
GOBP_APPENDAGE_MORPHOGENESIS	GOBP_APPENDAGE_MORPHOGENESIS		75	-0.439479	-1.61333	0.0106061	0.17486	1	1525	tags=28%, list=17%, signal=33%
GOBP_NEPHRON_DEVELOPMENT	GOBP_NEPHRON_DEVELOPMENT		64	-0.448725	-1.61136	0.00773994	0.17657	1	1178	tags=25%, list=13%, signal=28%
GOBP_ACUTE_INFLAMMATORY_RESPONSE	GOBP_ACUTE_INFLAMMATORY_RESPONSE		37	-0.506787	-1.60957	0.0152801	0.177594	1	1569	tags=35%, list=17%, signal=42%
GOBP_BLOOD_VESSEL_REMODELING	GOBP_BLOOD_VESSEL_REMODELING		19	-0.585445	-1.6095	0.0219595	0.176256	1	346	tags=26%, list=4%, signal=27%
GOBP_NEGATIVE_REGULATION_OF_DEVELOPMENTAL_PROCESS	GOBP_NEGATIVE_REGULATION_OF_DEVELOPMENTAL_PROCESS		429	-0.356714	-1.60672	0	0.179027	1	1760	tags=28%, list=19%, signal=32%
GOBP_AXON_DEVELOPMENT	GOBP_AXON_DEVELOPMENT		271	-0.373317	-1.60401	0	0.182083	1	1854	tags=32%, list=20%, signal=39%
GOBP_TRANSFORMING_GROWTH_FACTOR_BETA_PRODUCTION	GOBP_TRANSFORMING_GROWTH_FACTOR_BETA_PRODUCTION		23	-0.550552	-1.60388	0.0143113	0.180852	1	1320	tags=39%, list=14%, signal=46%
GOBP_MYOBLAST_FUSION	GOBP_MYOBLAST_FUSION		17	-0.589946	-1.60367	0.0318584	0.1797	1	269	tags=18%, list=3%, signal=18%
GOBP_NEGATIVE_REGULATION_OF_CHEMOTAXIS	GOBP_NEGATIVE_REGULATION_OF_CHEMOTAXIS		32	-0.515929	-1.60339	0.0118846	0.178765	1	493	tags=31%, list=5%, signal=33%
GOBP_INOSITOL_LIPID_MEDIATED_SIGNALING	GOBP_INOSITOL_LIPID_MEDIATED_SIGNALING		98	-0.422857	-1.6022	0.00297619	0.179163	1	1684	tags=36%, list=18%, signal=43%
GOBP_SENSORY_PERCEPTION	GOBP_SENSORY_PERCEPTION		162	-0.38818	-1.60145	0.00138696	0.178876	1	1758	tags=33%, list=19%, signal=40%
GOBP_VASOCONSTRICTION	GOBP_VASOCONSTRICTION		27	-0.541477	-1.60104	0.0274914	0.178168	1	1154	tags=37%, list=13%, signal=42%
GOBP_CELL_FATE_COMMITMENT	GOBP_CELL_FATE_COMMITMENT		98	-0.416453	-1.60017	0.00437318	0.17797	1	1141	tags=28%, list=12%, signal=31%
GOBP_AMYLOID_PRECURSOR_PROTEIN_CATABOLIC_PROCESS	GOBP_AMYLOID_PRECURSOR_PROTEIN_CATABOLIC_PROCESS		35	-0.496175	-1.59766	0.0116861	0.180203	1	772	tags=17%, list=8%, signal=19%
GOBP_LONG_TERM_SYNAPTIC_POTENTIATION	GOBP_LONG_TERM_SYNAPTIC_POTENTIATION		34	-0.500159	-1.59764	0.0234506	0.178886	1	940	tags=32%, list=10%, signal=36%
GOBP_POSITIVE_REGULATION_OF_SECRETION	GOBP_POSITIVE_REGULATION_OF_SECRETION		127	-0.399711	-1.59449	0.00448431	0.182218	1	2154	tags=37%, list=23%, signal=48%
GOBP_REGULATION_OF_CHONDROCYTE_DIFFERENTIATION	GOBP_REGULATION_OF_CHONDROCYTE_DIFFERENTIATION		25	-0.53707	-1.59301	0.0117253	0.183066	1	1284	tags=36%, list=14%, signal=42%
GOBP_REGULATION_OF_NECROTIC_CELL_DEATH	GOBP_REGULATION_OF_NECROTIC_CELL_DEATH		22	-0.545059	-1.59112	0.0211268	0.184502	1	1471	tags=36%, list=16%, signal=43%
GOBP_HAIR_CELL_DIFFERENTIATION	GOBP_HAIR_CELL_DIFFERENTIATION		22	-0.565062	-1.59021	0.0208333	0.184443	1	785	tags=27%, list=9%, signal=30%
GOBP_STEROID_HORMONE_BIOSYNTHETIC_PROCESS	GOBP_STEROID_HORMONE_BIOSYNTHETIC_PROCESS		21	-0.555338	-1.58942	0.0417391	0.184269	1	1350	tags=38%, list=15%, signal=45%
GOBP_MYOTUBE_DIFFERENTIATION	GOBP_MYOTUBE_DIFFERENTIATION		51	-0.470061	-1.58866	0.0197694	0.184158	1	1251	tags=24%, list=14%, signal=27%
GOBP_THYROID_GLAND_DEVELOPMENT	GOBP_THYROID_GLAND_DEVELOPMENT		15	-0.620989	-1.58653	0.0435572	0.185999	1	1760	tags=53%, list=19%, signal=66%
GOBP_RESPONSE_TO_FLUID_SHEAR_STRESS	GOBP_RESPONSE_TO_FLUID_SHEAR_STRESS		21	-0.564192	-1.58628	0.0367279	0.185093	1	1238	tags=29%, list=13%, signal=33%
GOBP_PATTERN_SPECIFICATION_PROCESS	GOBP_PATTERN_SPECIFICATION_PROCESS		212	-0.373291	-1.58613	0	0.183944	1	1493	tags=29%, list=16%, signal=34%
GOBP_EMBRYONIC_MORPHOGENESIS	GOBP_EMBRYONIC_MORPHOGENESIS		305	-0.362048	-1.58594	0	0.182967	1	1568	tags=27%, list=17%, signal=32%
GOBP_NEGATIVE_REGULATION_OF_NERVOUS_SYSTEM_DEVELOPMENT	GOBP_NEGATIVE_REGULATION_OF_NERVOUS_SYSTEM_DEVELOPMENT		73	-0.430864	-1.58555	0.00744048	0.182301	1	1606	tags=34%, list=17%, signal=41%
GOBP_NEUROTROPHIN_SIGNALING_PATHWAY	GOBP_NEUROTROPHIN_SIGNALING_PATHWAY		24	-0.531436	-1.5853	0.0273973	0.181535	1	1385	tags=38%, list=15%, signal=44%
GOBP_ERK1_AND_ERK2_CASCADE	GOBP_ERK1_AND_ERK2_CASCADE		144	-0.392636	-1.58439	0.00140449	0.181705	1	1017	tags=24%, list=11%, signal=26%
GOBP_POSITIVE_REGULATION_OF_SYNAPTIC_TRANSMISSION	GOBP_POSITIVE_REGULATION_OF_SYNAPTIC_TRANSMISSION		53	-0.464432	-1.58364	0.0123267	0.181547	1	1020	tags=30%, list=11%, signal=34%
GOBP_KETONE_BIOSYNTHETIC_PROCESS	GOBP_KETONE_BIOSYNTHETIC_PROCESS		26	-0.531221	-1.5818	0.0238908	0.182969	1	1042	tags=31%, list=11%, signal=35%
GOBP_METAL_ION_EXPORT	GOBP_METAL_ION_EXPORT		18	-0.577022	-1.58082	0.0383944	0.183243	1	1270	tags=33%, list=14%, signal=39%
GOBP_UROGENITAL_SYSTEM_DEVELOPMENT	GOBP_UROGENITAL_SYSTEM_DEVELOPMENT		163	-0.384483	-1.57928	0	0.184294	1	1341	tags=23%, list=15%, signal=26%
GOBP_REGULATION_OF_MEMBRANE_LIPID_DISTRIBUTION	GOBP_REGULATION_OF_MEMBRANE_LIPID_DISTRIBUTION		23	-0.5433	-1.57824	0.0195035	0.18485	1	552	tags=17%, list=6%, signal=18%
GOBP_SENSORY_PERCEPTION_OF_MECHANICAL_STIMULUS	GOBP_SENSORY_PERCEPTION_OF_MECHANICAL_STIMULUS		61	-0.447165	-1.57753	0.00473186	0.18472	1	1724	tags=36%, list=19%, signal=44%
GOBP_SENSORY_ORGAN_MORPHOGENESIS	GOBP_SENSORY_ORGAN_MORPHOGENESIS		103	-0.410361	-1.57315	0.00145138	0.189898	1	1019	tags=21%, list=11%, signal=24%
GOBP_VASCULOGENESIS	GOBP_VASCULOGENESIS		46	-0.464787	-1.57	0.0294118	0.193766	1	1760	tags=30%, list=19%, signal=37%
GOBP_POSITIVE_REGULATION_OF_TRANSPORTER_ACTIVITY	GOBP_POSITIVE_REGULATION_OF_TRANSPORTER_ACTIVITY		50	-0.465659	-1.56947	0.0161031	0.193438	1	1676	tags=42%, list=18%, signal=51%
GOBP_REGULATION_OF_LIPID_KINASE_ACTIVITY	GOBP_REGULATION_OF_LIPID_KINASE_ACTIVITY		41	-0.482328	-1.56899	0.0162075	0.192844	1	2068	tags=46%, list=23%, signal=60%
GOBP_BODY_MORPHOGENESIS	GOBP_BODY_MORPHOGENESIS		30	-0.509064	-1.56578	0.0321027	0.196496	1	537	tags=20%, list=6%, signal=21%
GOBP_MUSCLE_ORGAN_DEVELOPMENT	GOBP_MUSCLE_ORGAN_DEVELOPMENT		144	-0.387313	-1.56546	0.00410959	0.195721	1	1675	tags=28%, list=18%, signal=34%
GOBP_CELL_MORPHOGENESIS_INVOLVED_IN_NEURON_DIFFERENTIATION	GOBP_CELL_MORPHOGENESIS_INVOLVED_IN_NEURON_DIFFERENTIATION		313	-0.355991	-1.56506	0.00123762	0.195155	1	2047	tags=34%, list=22%, signal=42%
GOBP_REGULATION_OF_MYOBLAST_DIFFERENTIATION	GOBP_REGULATION_OF_MYOBLAST_DIFFERENTIATION		19	-0.569522	-1.56372	0.0233333	0.196006	1	1387	tags=42%, list=15%, signal=49%
GOBP_SMOOTH_MUSCLE_CELL_APOPTOTIC_PROCESS	GOBP_SMOOTH_MUSCLE_CELL_APOPTOTIC_PROCESS		17	-0.56633	-1.55996	0.037234	0.200493	1	708	tags=24%, list=8%, signal=25%
GOBP_NEGATIVE_REGULATION_OF_DEVELOPMENTAL_GROWTH	GOBP_NEGATIVE_REGULATION_OF_DEVELOPMENTAL_GROWTH		62	-0.438875	-1.55558	0.00759878	0.206445	1	2446	tags=50%, list=27%, signal=68%
GOBP_NEGATIVE_REGULATION_OF_MAPK_CASCADE	GOBP_NEGATIVE_REGULATION_OF_MAPK_CASCADE		102	-0.407405	-1.55423	0.00438597	0.207324	1	2225	tags=37%, list=24%, signal=49%
GOBP_CAMERA_TYPE_EYE_MORPHOGENESIS	GOBP_CAMERA_TYPE_EYE_MORPHOGENESIS		54	-0.456753	-1.55415	0.0172956	0.206142	1	2112	tags=37%, list=23%, signal=48%
GOBP_REGULATION_OF_ERBB_SIGNALING_PATHWAY	GOBP_REGULATION_OF_ERBB_SIGNALING_PATHWAY		72	-0.426096	-1.55364	0.00631912	0.20587	1	1485	tags=29%, list=16%, signal=35%
GOBP_OLEFINIC_COMPOUND_METABOLIC_PROCESS	GOBP_OLEFINIC_COMPOUND_METABOLIC_PROCESS		49	-0.457265	-1.55322	0.0192	0.205373	1	955	tags=27%, list=10%, signal=29%
GOBP_RELAXATION_OF_MUSCLE	GOBP_RELAXATION_OF_MUSCLE		19	-0.559258	-1.55306	0.028777	0.204359	1	1154	tags=47%, list=13%, signal=54%
GOBP_VASCULAR_ENDOTHELIAL_GROWTH_FACTOR_PRODUCTION	GOBP_VASCULAR_ENDOTHELIAL_GROWTH_FACTOR_PRODUCTION		15	-0.593739	-1.55187	0.0460993	0.205193	1	439	tags=27%, list=5%, signal=28%
GOBP_PEPTIDYL_TYROSINE_MODIFICATION	GOBP_PEPTIDYL_TYROSINE_MODIFICATION		196	-0.371158	-1.55081	0.00402145	0.205767	1	1904	tags=31%, list=21%, signal=38%
GOBP_EYE_MORPHOGENESIS	GOBP_EYE_MORPHOGENESIS		62	-0.44281	-1.55026	0.0150602	0.205626	1	2112	tags=35%, list=23%, signal=46%
GOBP_RENAL_TUBULE_DEVELOPMENT	GOBP_RENAL_TUBULE_DEVELOPMENT		46	-0.460067	-1.54995	0.022293	0.204878	1	2399	tags=54%, list=26%, signal=73%
GOBP_STRIATED_MUSCLE_CELL_APOPTOTIC_PROCESS	GOBP_STRIATED_MUSCLE_CELL_APOPTOTIC_PROCESS		22	-0.546536	-1.54925	0.0404218	0.204886	1	969	tags=32%, list=11%, signal=35%
GOBP_AMYLOID_BETA_METABOLIC_PROCESS	GOBP_AMYLOID_BETA_METABOLIC_PROCESS		33	-0.492213	-1.54797	0.032	0.205782	1	508	tags=15%, list=6%, signal=16%
GOBP_REGULATION_OF_BLOOD_PRESSURE	GOBP_REGULATION_OF_BLOOD_PRESSURE		61	-0.42883	-1.54515	0.0174603	0.209202	1	1580	tags=34%, list=17%, signal=41%
GOBP_TUBE_MORPHOGENESIS	GOBP_TUBE_MORPHOGENESIS		435	-0.341987	-1.54429	0	0.209321	1	1848	tags=29%, list=20%, signal=35%
GOBP_ANTERIOR_POSTERIOR_PATTERN_SPECIFICATION	GOBP_ANTERIOR_POSTERIOR_PATTERN_SPECIFICATION		103	-0.39392	-1.54311	0.00979021	0.210072	1	1429	tags=31%, list=16%, signal=36%
GOBP_HUMORAL_IMMUNE_RESPONSE	GOBP_HUMORAL_IMMUNE_RESPONSE		53	-0.446704	-1.54295	0.0137615	0.209094	1	1390	tags=38%, list=15%, signal=44%
GOBP_EMBRYONIC_CAMERA_TYPE_EYE_MORPHOGENESIS	GOBP_EMBRYONIC_CAMERA_TYPE_EYE_MORPHOGENESIS		16	-0.585717	-1.54263	0.0390071	0.20859	1	989	tags=25%, list=11%, signal=28%
GOBP_INTRACELLULAR_STEROL_TRANSPORT	GOBP_INTRACELLULAR_STEROL_TRANSPORT		19	-0.561435	-1.54035	0.0424028	0.2111	1	21	tags=16%, list=0%, signal=16%
GOBP_SENSORY_ORGAN_DEVELOPMENT	GOBP_SENSORY_ORGAN_DEVELOPMENT		228	-0.36094	-1.53955	0	0.211242	1	1261	tags=23%, list=14%, signal=26%
GOBP_PURINE_NUCLEOTIDE_TRANSPORT	GOBP_PURINE_NUCLEOTIDE_TRANSPORT		15	-0.592317	-1.53906	0.056338	0.210921	1	1248	tags=27%, list=14%, signal=31%
GOBP_POSITIVE_REGULATION_OF_NEURON_DEATH	GOBP_POSITIVE_REGULATION_OF_NEURON_DEATH		53	-0.450983	-1.53656	0.0252765	0.214093	1	900	tags=21%, list=10%, signal=23%
GOBP_NEGATIVE_REGULATION_OF_CELL_DIFFERENTIATION	GOBP_NEGATIVE_REGULATION_OF_CELL_DIFFERENTIATION		307	-0.348244	-1.53204	0.00124688	0.220825	1	1760	tags=28%, list=19%, signal=33%
GOBP_RIBONUCLEOTIDE_CATABOLIC_PROCESS	GOBP_RIBONUCLEOTIDE_CATABOLIC_PROCESS		27	-0.519387	-1.53028	0.0329489	0.22255	1	1153	tags=33%, list=13%, signal=38%
GOBP_BRANCHING_MORPHOGENESIS_OF_AN_EPITHELIAL_TUBE	GOBP_BRANCHING_MORPHOGENESIS_OF_AN_EPITHELIAL_TUBE		75	-0.411834	-1.52987	0.0138037	0.222029	1	1848	tags=36%, list=20%, signal=45%
GOBP_REGULATION_OF_TUBE_SIZE	GOBP_REGULATION_OF_TUBE_SIZE		51	-0.447356	-1.52942	0.0281924	0.221567	1	1154	tags=27%, list=13%, signal=31%
GOBP_REGULATION_OF_MEMBRANE_POTENTIAL	GOBP_REGULATION_OF_MEMBRANE_POTENTIAL		155	-0.37261	-1.52494	0.00408163	0.227548	1	1551	tags=26%, list=17%, signal=31%
GOBP_REGULATION_OF_POTASSIUM_ION_TRANSMEMBRANE_TRANSPORTER_ACTIVITY	GOBP_REGULATION_OF_POTASSIUM_ION_TRANSMEMBRANE_TRANSPORTER_ACTIVITY		21	-0.544113	-1.52363	0.0383944	0.22858	1	1392	tags=38%, list=15%, signal=45%
GOBP_REGULATION_OF_TORC1_SIGNALING	GOBP_REGULATION_OF_TORC1_SIGNALING		27	-0.497844	-1.52314	0.040678	0.228207	1	1049	tags=22%, list=11%, signal=25%
GOBP_CELLULAR_RESPONSE_TO_NUTRIENT	GOBP_CELLULAR_RESPONSE_TO_NUTRIENT		23	-0.527431	-1.52311	0.0506993	0.227049	1	592	tags=22%, list=6%, signal=23%
GOBP_INORGANIC_ION_IMPORT_ACROSS_PLASMA_MEMBRANE	GOBP_INORGANIC_ION_IMPORT_ACROSS_PLASMA_MEMBRANE		38	-0.473535	-1.52294	0.0300501	0.226136	1	1551	tags=37%, list=17%, signal=44%
GOBP_AXON_EXTENSION	GOBP_AXON_EXTENSION		72	-0.420529	-1.52233	0.018018	0.226022	1	1727	tags=33%, list=19%, signal=41%
GOBP_MEMORY	GOBP_MEMORY		43	-0.461648	-1.52223	0.0224719	0.225013	1	1694	tags=35%, list=18%, signal=43%
GOBP_MULTICELLULAR_ORGANISMAL_SIGNALING	GOBP_MULTICELLULAR_ORGANISMAL_SIGNALING		65	-0.430738	-1.52177	0.014876	0.224713	1	1675	tags=34%, list=18%, signal=41%
GOBP_REGULATION_OF_BONE_REMODELING	GOBP_REGULATION_OF_BONE_REMODELING		26	-0.505479	-1.51776	0.0545746	0.230941	1	1616	tags=38%, list=18%, signal=47%
GOBP_REGULATION_OF_INSULIN_RECEPTOR_SIGNALING_PATHWAY	GOBP_REGULATION_OF_INSULIN_RECEPTOR_SIGNALING_PATHWAY		38	-0.46592	-1.51719	0.0292599	0.230837	1	2044	tags=39%, list=22%, signal=51%
GOBP_RHYTHMIC_BEHAVIOR	GOBP_RHYTHMIC_BEHAVIOR		17	-0.567601	-1.51654	0.0426288	0.230839	1	900	tags=41%, list=10%, signal=46%
GOBP_REGULATION_OF_HEART_CONTRACTION	GOBP_REGULATION_OF_HEART_CONTRACTION		88	-0.399866	-1.51637	0.0137405	0.229967	1	1228	tags=28%, list=13%, signal=32%
GOBP_INTERMEMBRANE_LIPID_TRANSFER	GOBP_INTERMEMBRANE_LIPID_TRANSFER		30	-0.491275	-1.51633	0.0332226	0.228881	1	551	tags=20%, list=6%, signal=21%
GOBP_TAXIS	GOBP_TAXIS		282	-0.346319	-1.51396	0	0.231991	1	1769	tags=32%, list=19%, signal=38%
GOBP_POSITIVE_REGULATION_OF_PRI_MIRNA_TRANSCRIPTION_BY_RNA_POLYMERASE_II	GOBP_POSITIVE_REGULATION_OF_PRI_MIRNA_TRANSCRIPTION_BY_RNA_POLYMERASE_II		30	-0.49572	-1.51366	0.0358362	0.231297	1	1141	tags=30%, list=12%, signal=34%
GOBP_NEURON_PROJECTION_EXTENSION_INVOLVED_IN_NEURON_PROJECTION_GUIDANCE	GOBP_NEURON_PROJECTION_EXTENSION_INVOLVED_IN_NEURON_PROJECTION_GUIDANCE		21	-0.536428	-1.5135	0.0528169	0.230427	1	1501	tags=43%, list=16%, signal=51%
GOBP_REGULATION_OF_PEPTIDYL_SERINE_PHOSPHORYLATION	GOBP_REGULATION_OF_PEPTIDYL_SERINE_PHOSPHORYLATION		72	-0.415298	-1.51321	0.0258359	0.229872	1	1981	tags=35%, list=22%, signal=44%
GOBP_POSITIVE_REGULATION_OF_CHEMOKINE_PRODUCTION	GOBP_POSITIVE_REGULATION_OF_CHEMOKINE_PRODUCTION		22	-0.525997	-1.51256	0.0536332	0.230014	1	2693	tags=55%, list=29%, signal=77%
GOBP_REGULATION_OF_TISSUE_REMODELING	GOBP_REGULATION_OF_TISSUE_REMODELING		36	-0.472273	-1.51154	0.0359477	0.230578	1	1616	tags=36%, list=18%, signal=44%
GOBP_BIOMINERALIZATION	GOBP_BIOMINERALIZATION		78	-0.411983	-1.51149	0.0148588	0.229525	1	1589	tags=31%, list=17%, signal=37%
GOBP_NEGATIVE_REGULATION_OF_CELL_PROJECTION_ORGANIZATION	GOBP_NEGATIVE_REGULATION_OF_CELL_PROJECTION_ORGANIZATION		103	-0.387808	-1.51034	0.00857143	0.230343	1	2017	tags=38%, list=22%, signal=48%
GOBP_NEPHRON_EPITHELIUM_DEVELOPMENT	GOBP_NEPHRON_EPITHELIUM_DEVELOPMENT		52	-0.435852	-1.51033	0.0389408	0.229253	1	2399	tags=48%, list=26%, signal=65%
GOBP_CELL_PART_MORPHOGENESIS	GOBP_CELL_PART_MORPHOGENESIS		368	-0.339396	-1.50999	0	0.228643	1	2231	tags=36%, list=24%, signal=45%
GOBP_REGULATION_OF_SYSTEM_PROCESS	GOBP_REGULATION_OF_SYSTEM_PROCESS		221	-0.354332	-1.50858	0.00126743	0.229965	1	1260	tags=24%, list=14%, signal=28%
GOBP_POSITIVE_REGULATION_OF_NITRIC_OXIDE_METABOLIC_PROCESS	GOBP_POSITIVE_REGULATION_OF_NITRIC_OXIDE_METABOLIC_PROCESS		19	-0.548366	-1.50759	0.0398551	0.230454	1	1198	tags=37%, list=13%, signal=42%
GOBP_BIOLOGICAL_PROCESS_INVOLVED_IN_INTRASPECIES_INTERACTION_BETWEEN_ORGANISMS	GOBP_BIOLOGICAL_PROCESS_INVOLVED_IN_INTRASPECIES_INTERACTION_BETWEEN_ORGANISMS		15	-0.57673	-1.50609	0.0530165	0.231687	1	608	tags=20%, list=7%, signal=21%
GOBP_REGULATION_OF_VASCULATURE_DEVELOPMENT	GOBP_REGULATION_OF_VASCULATURE_DEVELOPMENT		145	-0.3706	-1.50503	0.00686813	0.232437	1	1828	tags=31%, list=20%, signal=38%
GOBP_EMBRYONIC_EYE_MORPHOGENESIS	GOBP_EMBRYONIC_EYE_MORPHOGENESIS		18	-0.54765	-1.5047	0.0508772	0.231855	1	989	tags=22%, list=11%, signal=25%
GOBP_POSITIVE_REGULATION_OF_PEPTIDYL_SERINE_PHOSPHORYLATION	GOBP_POSITIVE_REGULATION_OF_PEPTIDYL_SERINE_PHOSPHORYLATION		55	-0.434131	-1.50299	0.0231023	0.233732	1	1981	tags=38%, list=22%, signal=48%
GOBP_POSITIVE_REGULATION_OF_CELL_DIFFERENTIATION	GOBP_POSITIVE_REGULATION_OF_CELL_DIFFERENTIATION		430	-0.332501	-1.5016	0.00120627	0.234903	1	2028	tags=31%, list=22%, signal=38%
GOBP_NEGATIVE_REGULATION_OF_CELL_DEVELOPMENT	GOBP_NEGATIVE_REGULATION_OF_CELL_DEVELOPMENT		88	-0.399813	-1.50068	0.0107692	0.235428	1	1682	tags=33%, list=18%, signal=40%
GOBP_MODULATION_OF_EXCITATORY_POSTSYNAPTIC_POTENTIAL	GOBP_MODULATION_OF_EXCITATORY_POSTSYNAPTIC_POTENTIAL		19	-0.537759	-1.49968	0.0589255	0.236225	1	940	tags=37%, list=10%, signal=41%
GOBP_REGULATION_OF_NEURON_PROJECTION_REGENERATION	GOBP_REGULATION_OF_NEURON_PROJECTION_REGENERATION		17	-0.553682	-1.49961	0.0457627	0.235273	1	1904	tags=47%, list=21%, signal=59%
GOBP_NEURON_MATURATION	GOBP_NEURON_MATURATION		23	-0.507022	-1.49551	0.0530165	0.241272	1	850	tags=26%, list=9%, signal=29%
GOBP_MUSCLE_TISSUE_DEVELOPMENT	GOBP_MUSCLE_TISSUE_DEVELOPMENT		181	-0.358537	-1.49469	0.00965517	0.241685	1	1830	tags=28%, list=20%, signal=34%
GOBP_REGULATION_OF_CARDIOCYTE_DIFFERENTIATION	GOBP_REGULATION_OF_CARDIOCYTE_DIFFERENTIATION		16	-0.572566	-1.49458	0.0391459	0.240771	1	874	tags=25%, list=10%, signal=28%
GOBP_CELLULAR_MONOVALENT_INORGANIC_CATION_HOMEOSTASIS	GOBP_CELLULAR_MONOVALENT_INORGANIC_CATION_HOMEOSTASIS		58	-0.424656	-1.49369	0.0298742	0.241181	1	1292	tags=19%, list=14%, signal=22%
GOBP_EXPORT_ACROSS_PLASMA_MEMBRANE	GOBP_EXPORT_ACROSS_PLASMA_MEMBRANE		24	-0.525885	-1.49211	0.0504348	0.242868	1	1437	tags=42%, list=16%, signal=49%
GOBP_VASCULATURE_DEVELOPMENT	GOBP_VASCULATURE_DEVELOPMENT		377	-0.332537	-1.49187	0	0.242171	1	1161	tags=20%, list=13%, signal=22%
GOBP_RESPONSE_TO_GROWTH_HORMONE	GOBP_RESPONSE_TO_GROWTH_HORMONE		18	-0.548492	-1.49172	0.0538194	0.241374	1	1994	tags=50%, list=22%, signal=64%
GOBP_VASCULAR_PROCESS_IN_CIRCULATORY_SYSTEM	GOBP_VASCULAR_PROCESS_IN_CIRCULATORY_SYSTEM		103	-0.385378	-1.49143	0.010479	0.240804	1	1623	tags=29%, list=18%, signal=35%
GOBP_REGIONALIZATION	GOBP_REGIONALIZATION		168	-0.360253	-1.49111	0.00396825	0.240248	1	2025	tags=36%, list=22%, signal=45%
GOBP_ADENYLATE_CYCLASE_ACTIVATING_G_PROTEIN_COUPLED_RECEPTOR_SIGNALING_PATHWAY	GOBP_ADENYLATE_CYCLASE_ACTIVATING_G_PROTEIN_COUPLED_RECEPTOR_SIGNALING_PATHWAY		37	-0.463312	-1.48697	0.0421394	0.24611	1	1425	tags=32%, list=16%, signal=38%
GOBP_POSITIVE_REGULATION_OF_EPIDERMIS_DEVELOPMENT	GOBP_POSITIVE_REGULATION_OF_EPIDERMIS_DEVELOPMENT		16	-0.562337	-1.48656	0.0544815	0.24569	1	815	tags=38%, list=9%, signal=41%
GOBP_HEART_PROCESS	GOBP_HEART_PROCESS		111	-0.381228	-1.48485	0.0115607	0.247913	1	1759	tags=32%, list=19%, signal=39%
GOBP_BETA_CATENIN_TCF_COMPLEX_ASSEMBLY	GOBP_BETA_CATENIN_TCF_COMPLEX_ASSEMBLY		27	-0.494195	-1.48437	0.044702	0.247684	1	1097	tags=22%, list=12%, signal=25%
GOBP_NEUROMUSCULAR_PROCESS_CONTROLLING_BALANCE	GOBP_NEUROMUSCULAR_PROCESS_CONTROLLING_BALANCE		15	-0.583935	-1.48362	0.0518784	0.24787	1	1139	tags=40%, list=12%, signal=46%
GOBP_PLATELET_DEGRANULATION	GOBP_PLATELET_DEGRANULATION		64	-0.414206	-1.48333	0.025974	0.247247	1	850	tags=20%, list=9%, signal=22%
GOBP_CATION_TRANSMEMBRANE_TRANSPORT	GOBP_CATION_TRANSMEMBRANE_TRANSPORT		351	-0.331748	-1.48226	0.00242719	0.247985	1	1780	tags=25%, list=19%, signal=30%
GOBP_NEURON_FATE_COMMITMENT	GOBP_NEURON_FATE_COMMITMENT		24	-0.510416	-1.48095	0.0546075	0.249346	1	1760	tags=46%, list=19%, signal=57%
GOBP_TRANSMEMBRANE_RECEPTOR_PROTEIN_SERINE_THREONINE_KINASE_SIGNALING_PATHWAY	GOBP_TRANSMEMBRANE_RECEPTOR_PROTEIN_SERINE_THREONINE_KINASE_SIGNALING_PATHWAY		197	-0.354834	-1.47778	0.00649351	0.25406	1	1769	tags=30%, list=19%, signal=37%
GOBP_CHEMOKINE_PRODUCTION	GOBP_CHEMOKINE_PRODUCTION		36	-0.468128	-1.47646	0.0448718	0.255446	1	850	tags=17%, list=9%, signal=18%
GOBP_FACE_DEVELOPMENT	GOBP_FACE_DEVELOPMENT		29	-0.487269	-1.4758	0.054007	0.255541	1	424	tags=17%, list=5%, signal=18%
GOBP_REGULATION_OF_CELL_PROJECTION_ORGANIZATION	GOBP_REGULATION_OF_CELL_PROJECTION_ORGANIZATION		370	-0.329568	-1.4733	0	0.259235	1	2028	tags=31%, list=22%, signal=39%
GOBP_REGULATION_OF_HISTONE_DEACETYLATION	GOBP_REGULATION_OF_HISTONE_DEACETYLATION		21	-0.518248	-1.47303	0.0735552	0.258704	1	1157	tags=29%, list=13%, signal=33%
GOBP_EAR_MORPHOGENESIS	GOBP_EAR_MORPHOGENESIS		44	-0.439524	-1.47197	0.0385233	0.259638	1	675	tags=23%, list=7%, signal=24%
GOBP_CATION_TRANSPORT	GOBP_CATION_TRANSPORT		451	-0.321462	-1.4706	0	0.261098	1	1782	tags=25%, list=19%, signal=30%
GOBP_ADULT_BEHAVIOR	GOBP_ADULT_BEHAVIOR		46	-0.438856	-1.4705	0.0445468	0.260194	1	1584	tags=28%, list=17%, signal=34%
GOBP_NEURAL_CREST_CELL_MIGRATION	GOBP_NEURAL_CREST_CELL_MIGRATION		28	-0.484329	-1.4674	0.0494038	0.26482	1	362	tags=29%, list=4%, signal=30%
GOBP_RELEASE_OF_CYTOCHROME_C_FROM_MITOCHONDRIA	GOBP_RELEASE_OF_CYTOCHROME_C_FROM_MITOCHONDRIA		30	-0.478162	-1.46732	0.0541455	0.263841	1	1415	tags=30%, list=15%, signal=35%
GOBP_POSITIVE_REGULATION_OF_NEURAL_PRECURSOR_CELL_PROLIFERATION	GOBP_POSITIVE_REGULATION_OF_NEURAL_PRECURSOR_CELL_PROLIFERATION		20	-0.533533	-1.46587	0.0623917	0.265483	1	2361	tags=50%, list=26%, signal=67%
GOBP_REGULATION_OF_NUCLEOTIDE_BIOSYNTHETIC_PROCESS	GOBP_REGULATION_OF_NUCLEOTIDE_BIOSYNTHETIC_PROCESS		19	-0.53104	-1.46455	0.0793651	0.266841	1	966	tags=32%, list=11%, signal=35%
GOBP_POSITIVE_REGULATION_OF_CATION_CHANNEL_ACTIVITY	GOBP_POSITIVE_REGULATION_OF_CATION_CHANNEL_ACTIVITY		30	-0.475209	-1.46337	0.056314	0.267928	1	1586	tags=43%, list=17%, signal=52%
GOBP_NUCLEOSIDE_PHOSPHATE_CATABOLIC_PROCESS	GOBP_NUCLEOSIDE_PHOSPHATE_CATABOLIC_PROCESS		52	-0.432597	-1.46306	0.0362205	0.267405	1	1169	tags=27%, list=13%, signal=31%
GOBP_SYNCYTIUM_FORMATION	GOBP_SYNCYTIUM_FORMATION		23	-0.504631	-1.46252	0.0519713	0.267249	1	269	tags=13%, list=3%, signal=13%
GOBP_NEGATIVE_REGULATION_OF_MULTICELLULAR_ORGANISMAL_PROCESS	GOBP_NEGATIVE_REGULATION_OF_MULTICELLULAR_ORGANISMAL_PROCESS		472	-0.32294	-1.46249	0	0.266236	1	1704	tags=27%, list=19%, signal=32%
GOBP_ADENYLATE_CYCLASE_MODULATING_G_PROTEIN_COUPLED_RECEPTOR_SIGNALING_PATHWAY	GOBP_ADENYLATE_CYCLASE_MODULATING_G_PROTEIN_COUPLED_RECEPTOR_SIGNALING_PATHWAY		60	-0.409556	-1.46068	0.0385233	0.268451	1	1425	tags=28%, list=16%, signal=33%
GOBP_G_PROTEIN_COUPLED_RECEPTOR_SIGNALING_PATHWAY	GOBP_G_PROTEIN_COUPLED_RECEPTOR_SIGNALING_PATHWAY		271	-0.335776	-1.46048	0.00511509	0.267758	1	1285	tags=22%, list=14%, signal=25%
GOBP_BROWN_FAT_CELL_DIFFERENTIATION	GOBP_BROWN_FAT_CELL_DIFFERENTIATION		27	-0.492555	-1.4598	0.0395869	0.267957	1	2280	tags=48%, list=25%, signal=64%
GOBP_NEGATIVE_REGULATION_OF_LOCOMOTION	GOBP_NEGATIVE_REGULATION_OF_LOCOMOTION		157	-0.354938	-1.45829	0.0157368	0.269783	1	2074	tags=34%, list=23%, signal=44%
GOBP_NEGATIVE_REGULATION_OF_STRIATED_MUSCLE_CELL_DIFFERENTIATION	GOBP_NEGATIVE_REGULATION_OF_STRIATED_MUSCLE_CELL_DIFFERENTIATION		20	-0.538431	-1.4578	0.0706897	0.269602	1	507	tags=25%, list=6%, signal=26%
GOBP_NEGATIVE_REGULATION_OF_VASCULATURE_DEVELOPMENT	GOBP_NEGATIVE_REGULATION_OF_VASCULATURE_DEVELOPMENT		50	-0.431271	-1.45767	0.0434783	0.268822	1	675	tags=16%, list=7%, signal=17%
GOBP_POSITIVE_REGULATION_OF_MACROAUTOPHAGY	GOBP_POSITIVE_REGULATION_OF_MACROAUTOPHAGY		45	-0.432066	-1.45742	0.0305466	0.268178	1	1441	tags=27%, list=16%, signal=31%
GOBP_POSITIVE_REGULATION_OF_TRANSCRIPTION_FROM_RNA_POLYMERASE_II_PROMOTER_INVOLVED_IN_CELLULAR_RESPONSE_TO_CHEMICAL_STIMULUS	GOBP_POSITIVE_REGULATION_OF_TRANSCRIPTION_FROM_RNA_POLYMERASE_II_PROMOTER_INVOLVED_IN_CELLULAR_RESPONSE_TO_CHEMICAL_STIMULUS		20	-0.515894	-1.4574	0.0625	0.267203	1	1141	tags=35%, list=12%, signal=40%
GOBP_LIPID_CATABOLIC_PROCESS	GOBP_LIPID_CATABOLIC_PROCESS		172	-0.353008	-1.45706	0.00843882	0.266875	1	1534	tags=26%, list=17%, signal=31%
GOBP_INORGANIC_ION_TRANSMEMBRANE_TRANSPORT	GOBP_INORGANIC_ION_TRANSMEMBRANE_TRANSPORT		334	-0.329415	-1.45627	0.00508259	0.267255	1	1780	tags=25%, list=19%, signal=30%
GOBP_SIGNAL_RELEASE	GOBP_SIGNAL_RELEASE		208	-0.344672	-1.45401	0.00517464	0.270443	1	1674	tags=29%, list=18%, signal=34%
GOBP_POSITIVE_REGULATION_OF_REACTIVE_OXYGEN_SPECIES_BIOSYNTHETIC_PROCESS	GOBP_POSITIVE_REGULATION_OF_REACTIVE_OXYGEN_SPECIES_BIOSYNTHETIC_PROCESS		27	-0.491137	-1.45252	0.0512367	0.272274	1	1308	tags=33%, list=14%, signal=39%
GOBP_REGULATION_OF_FAT_CELL_DIFFERENTIATION	GOBP_REGULATION_OF_FAT_CELL_DIFFERENTIATION		76	-0.386541	-1.45107	0.0279823	0.274003	1	1873	tags=36%, list=20%, signal=44%
GOBP_MONOCARBOXYLIC_ACID_CATABOLIC_PROCESS	GOBP_MONOCARBOXYLIC_ACID_CATABOLIC_PROCESS		91	-0.381285	-1.45049	0.0286145	0.274034	1	1527	tags=29%, list=17%, signal=34%
GOBP_PROTEIN_LOCALIZATION_TO_CILIUM	GOBP_PROTEIN_LOCALIZATION_TO_CILIUM		45	-0.433295	-1.45	0.0398089	0.274	1	2505	tags=56%, list=27%, signal=76%
GOBP_EMBRYONIC_APPENDAGE_MORPHOGENESIS	GOBP_EMBRYONIC_APPENDAGE_MORPHOGENESIS		62	-0.410788	-1.44782	0.0314465	0.277323	1	1525	tags=26%, list=17%, signal=31%
GOBP_POSITIVE_REGULATION_OF_INFLAMMATORY_RESPONSE	GOBP_POSITIVE_REGULATION_OF_INFLAMMATORY_RESPONSE		50	-0.419833	-1.44754	0.0321543	0.27686	1	1558	tags=28%, list=17%, signal=34%
GOBP_LIPID_OXIDATION	GOBP_LIPID_OXIDATION		75	-0.400782	-1.44648	0.0342262	0.277841	1	2381	tags=37%, list=26%, signal=50%
GOBP_MEMBRANE_PROTEIN_PROTEOLYSIS	GOBP_MEMBRANE_PROTEIN_PROTEOLYSIS		42	-0.448211	-1.44534	0.0570962	0.27897	1	1986	tags=36%, list=22%, signal=45%
GOBP_CARBOHYDRATE_PHOSPHORYLATION	GOBP_CARBOHYDRATE_PHOSPHORYLATION		19	-0.525897	-1.44532	0.0789946	0.277975	1	2940	tags=68%, list=32%, signal=100%
GOBP_SULFUR_COMPOUND_CATABOLIC_PROCESS	GOBP_SULFUR_COMPOUND_CATABOLIC_PROCESS		24	-0.501637	-1.44514	0.0677083	0.277377	1	1010	tags=38%, list=11%, signal=42%
GOBP_RECEPTOR_LOCALIZATION_TO_SYNAPSE	GOBP_RECEPTOR_LOCALIZATION_TO_SYNAPSE		28	-0.482057	-1.44403	0.0657895	0.278445	1	2163	tags=43%, list=24%, signal=56%
GOBP_RESPONSE_TO_ATP	GOBP_RESPONSE_TO_ATP		15	-0.561636	-1.44198	0.0792254	0.281163	1	2107	tags=60%, list=23%, signal=78%
GOBP_REGULATION_OF_PEPTIDYL_THREONINE_PHOSPHORYLATION	GOBP_REGULATION_OF_PEPTIDYL_THREONINE_PHOSPHORYLATION		31	-0.469497	-1.44117	0.0448505	0.281603	1	1175	tags=29%, list=13%, signal=33%
GOBP_REGULATION_OF_SYSTEMIC_ARTERIAL_BLOOD_PRESSURE	GOBP_REGULATION_OF_SYSTEMIC_ARTERIAL_BLOOD_PRESSURE		32	-0.466378	-1.44063	0.0555556	0.281587	1	1211	tags=34%, list=13%, signal=39%
GOBP_CELL_MORPHOGENESIS_INVOLVED_IN_DIFFERENTIATION	GOBP_CELL_MORPHOGENESIS_INVOLVED_IN_DIFFERENTIATION		389	-0.320665	-1.44026	0	0.281246	1	1769	tags=28%, list=19%, signal=34%
GOBP_BLOOD_VESSEL_MORPHOGENESIS	GOBP_BLOOD_VESSEL_MORPHOGENESIS		316	-0.327784	-1.43682	0.00381194	0.28685	1	1161	tags=20%, list=13%, signal=22%
GOBP_AMINE_TRANSPORT	GOBP_AMINE_TRANSPORT		22	-0.507506	-1.43588	0.0633333	0.287609	1	1227	tags=45%, list=13%, signal=52%
GOBP_EPITHELIAL_TUBE_MORPHOGENESIS	GOBP_EPITHELIAL_TUBE_MORPHOGENESIS		166	-0.347312	-1.43443	0.00684931	0.289392	1	1921	tags=33%, list=21%, signal=40%
GOBP_NEGATIVE_REGULATION_OF_PLASMA_MEMBRANE_BOUNDED_CELL_PROJECTION_ASSEMBLY	GOBP_NEGATIVE_REGULATION_OF_PLASMA_MEMBRANE_BOUNDED_CELL_PROJECTION_ASSEMBLY		19	-0.513357	-1.43265	0.0645161	0.291926	1	1738	tags=47%, list=19%, signal=58%
GOBP_REGULATION_OF_SECRETION	GOBP_REGULATION_OF_SECRETION		266	-0.330202	-1.43245	0.00753769	0.291304	1	2163	tags=33%, list=24%, signal=42%
GOBP_NEUROBLAST_PROLIFERATION	GOBP_NEUROBLAST_PROLIFERATION		28	-0.470798	-1.43155	0.0733788	0.291962	1	2564	tags=50%, list=28%, signal=69%
GOBP_POSITIVE_REGULATION_OF_REACTIVE_OXYGEN_SPECIES_METABOLIC_PROCESS	GOBP_POSITIVE_REGULATION_OF_REACTIVE_OXYGEN_SPECIES_METABOLIC_PROCESS		54	-0.408899	-1.43109	0.0460317	0.291851	1	1694	tags=31%, list=18%, signal=38%
GOBP_FEEDING_BEHAVIOR	GOBP_FEEDING_BEHAVIOR		23	-0.495997	-1.43083	0.0754386	0.291404	1	1139	tags=35%, list=12%, signal=40%
GOBP_POSITIVE_REGULATION_OF_TRANSMEMBRANE_TRANSPORT	GOBP_POSITIVE_REGULATION_OF_TRANSMEMBRANE_TRANSPORT		89	-0.373898	-1.43082	0.0269461	0.290395	1	1731	tags=30%, list=19%, signal=37%
GOBP_REGULATION_OF_SYNAPTIC_PLASTICITY	GOBP_REGULATION_OF_SYNAPTIC_PLASTICITY		75	-0.387873	-1.43061	0.0267717	0.289878	1	1904	tags=35%, list=21%, signal=43%
GOBP_REGULATION_OF_NEUROTRANSMITTER_TRANSPORT	GOBP_REGULATION_OF_NEUROTRANSMITTER_TRANSPORT		40	-0.442851	-1.4306	0.0472973	0.288875	1	1091	tags=25%, list=12%, signal=28%
GOBP_CELL_COMMUNICATION_BY_ELECTRICAL_COUPLING	GOBP_CELL_COMMUNICATION_BY_ELECTRICAL_COUPLING		16	-0.5376	-1.4305	0.0839286	0.288082	1	2098	tags=56%, list=23%, signal=73%
GOBP_SPECIFICATION_OF_SYMMETRY	GOBP_SPECIFICATION_OF_SYMMETRY		65	-0.400152	-1.43036	0.0409712	0.287331	1	2449	tags=45%, list=27%, signal=60%
GOBP_POSITIVE_REGULATION_OF_PATHWAY_RESTRICTED_SMAD_PROTEIN_PHOSPHORYLATION	GOBP_POSITIVE_REGULATION_OF_PATHWAY_RESTRICTED_SMAD_PROTEIN_PHOSPHORYLATION		21	-0.50114	-1.42962	0.0665499	0.287739	1	1739	tags=43%, list=19%, signal=53%
GOBP_NEGATIVE_REGULATION_OF_OSSIFICATION	GOBP_NEGATIVE_REGULATION_OF_OSSIFICATION		15	-0.551279	-1.42946	0.0811808	0.287053	1	940	tags=40%, list=10%, signal=44%
GOBP_OLIGODENDROCYTE_DIFFERENTIATION	GOBP_OLIGODENDROCYTE_DIFFERENTIATION		50	-0.420866	-1.42944	0.0450161	0.286137	1	1144	tags=24%, list=12%, signal=27%
GOBP_CYTOKINE_PRODUCTION_INVOLVED_IN_INFLAMMATORY_RESPONSE	GOBP_CYTOKINE_PRODUCTION_INVOLVED_IN_INFLAMMATORY_RESPONSE		23	-0.491334	-1.42888	0.0784983	0.286303	1	2759	tags=65%, list=30%, signal=93%
GOBP_MEMBRANE_DEPOLARIZATION	GOBP_MEMBRANE_DEPOLARIZATION		35	-0.445659	-1.42732	0.0723684	0.288314	1	1389	tags=31%, list=15%, signal=37%
GOBP_REGULATION_OF_NERVOUS_SYSTEM_PROCESS	GOBP_REGULATION_OF_NERVOUS_SYSTEM_PROCESS		53	-0.406305	-1.42595	0.0524642	0.289944	1	1238	tags=26%, list=13%, signal=30%
GOBP_REGULATION_OF_PLASMA_LIPOPROTEIN_PARTICLE_LEVELS	GOBP_REGULATION_OF_PLASMA_LIPOPROTEIN_PARTICLE_LEVELS		48	-0.422316	-1.42587	0.0503937	0.289173	1	306	tags=13%, list=3%, signal=13%
GOBP_SENSORY_PERCEPTION_OF_CHEMICAL_STIMULUS	GOBP_SENSORY_PERCEPTION_OF_CHEMICAL_STIMULUS		18	-0.532165	-1.42561	0.0758377	0.288677	1	566	tags=22%, list=6%, signal=24%
GOBP_NEURON_PROJECTION_REGENERATION	GOBP_NEURON_PROJECTION_REGENERATION		31	-0.459715	-1.42558	0.0645161	0.287758	1	1656	tags=42%, list=18%, signal=51%
GOBP_REGULATION_OF_TRANSMEMBRANE_TRANSPORT	GOBP_REGULATION_OF_TRANSMEMBRANE_TRANSPORT		210	-0.336976	-1.42543	0.00694444	0.287091	1	1753	tags=28%, list=19%, signal=33%
GOBP_POSITIVE_REGULATION_OF_SMOOTH_MUSCLE_CELL_PROLIFERATION	GOBP_POSITIVE_REGULATION_OF_SMOOTH_MUSCLE_CELL_PROLIFERATION		53	-0.416974	-1.42484	0.0419255	0.287318	1	1558	tags=30%, list=17%, signal=36%
GOBP_MODIFIED_AMINO_ACID_TRANSPORT	GOBP_MODIFIED_AMINO_ACID_TRANSPORT		15	-0.529165	-1.42413	0.0852995	0.287833	1	2055	tags=53%, list=22%, signal=69%
GOBP_CARBOHYDRATE_DERIVATIVE_CATABOLIC_PROCESS	GOBP_CARBOHYDRATE_DERIVATIVE_CATABOLIC_PROCESS		108	-0.369301	-1.42241	0.0258993	0.290056	1	1173	tags=27%, list=13%, signal=30%
GOBP_REGULATION_OF_PROTEIN_SUMOYLATION	GOBP_REGULATION_OF_PROTEIN_SUMOYLATION		18	-0.512867	-1.41933	0.0991453	0.295109	1	5	tags=6%, list=0%, signal=6%
GOBP_RESPONSE_TO_AMINO_ACID_STARVATION	GOBP_RESPONSE_TO_AMINO_ACID_STARVATION		35	-0.436575	-1.41828	0.0571924	0.296218	1	1703	tags=34%, list=19%, signal=42%
GOBP_METANEPHROS_DEVELOPMENT	GOBP_METANEPHROS_DEVELOPMENT		43	-0.430136	-1.41817	0.0605536	0.295455	1	2399	tags=42%, list=26%, signal=56%
GOBP_NEGATIVE_CHEMOTAXIS	GOBP_NEGATIVE_CHEMOTAXIS		28	-0.474523	-1.41791	0.0534224	0.294933	1	1118	tags=32%, list=12%, signal=36%
GOBP_EXOCRINE_SYSTEM_DEVELOPMENT	GOBP_EXOCRINE_SYSTEM_DEVELOPMENT		19	-0.499628	-1.4164	0.0792254	0.296874	1	805	tags=32%, list=9%, signal=35%
GOBP_ACTIVATION_OF_PROTEIN_KINASE_B_ACTIVITY	GOBP_ACTIVATION_OF_PROTEIN_KINASE_B_ACTIVITY		21	-0.493181	-1.41623	0.0783333	0.296254	1	1981	tags=38%, list=22%, signal=48%
GOBP_PEPTIDE_SECRETION	GOBP_PEPTIDE_SECRETION		190	-0.337429	-1.41566	0.0202156	0.296462	1	2098	tags=33%, list=23%, signal=42%
GOBP_RESPIRATORY_SYSTEM_DEVELOPMENT	GOBP_RESPIRATORY_SYSTEM_DEVELOPMENT		108	-0.364441	-1.41529	0.0222531	0.296212	1	1239	tags=23%, list=13%, signal=26%
GOBP_DEVELOPMENTAL_CELL_GROWTH	GOBP_DEVELOPMENTAL_CELL_GROWTH		125	-0.360297	-1.41523	0.027417	0.295416	1	2017	tags=33%, list=22%, signal=41%
GOBP_NEPHRON_MORPHOGENESIS	GOBP_NEPHRON_MORPHOGENESIS		35	-0.4436	-1.41522	0.0730051	0.294475	1	2399	tags=54%, list=26%, signal=73%
GOBP_C21_STEROID_HORMONE_METABOLIC_PROCESS	GOBP_C21_STEROID_HORMONE_METABOLIC_PROCESS		17	-0.519533	-1.41404	0.0879713	0.295772	1	1350	tags=41%, list=15%, signal=48%
GOBP_REGULATION_OF_AXONOGENESIS	GOBP_REGULATION_OF_AXONOGENESIS		85	-0.375507	-1.41364	0.0399408	0.295602	1	2017	tags=34%, list=22%, signal=43%
GOBP_HORMONE_TRANSPORT	GOBP_HORMONE_TRANSPORT		145	-0.346613	-1.41293	0.0167364	0.296057	1	1256	tags=25%, list=14%, signal=28%
GOBP_REGULATION_OF_CHEMOTAXIS	GOBP_REGULATION_OF_CHEMOTAXIS		100	-0.370612	-1.41287	0.0239521	0.295254	1	1570	tags=32%, list=17%, signal=38%
GOBP_REGULATION_OF_CELL_SIZE	GOBP_REGULATION_OF_CELL_SIZE		105	-0.365778	-1.41218	0.0247813	0.295751	1	2264	tags=33%, list=25%, signal=44%
GOBP_OSSIFICATION	GOBP_OSSIFICATION		211	-0.329771	-1.41072	0.00899743	0.297782	1	1469	tags=24%, list=16%, signal=28%
GOBP_FATTY_ACID_BETA_OXIDATION	GOBP_FATTY_ACID_BETA_OXIDATION		56	-0.401741	-1.4106	0.0585443	0.297067	1	1515	tags=29%, list=16%, signal=34%
GOBP_EAR_DEVELOPMENT	GOBP_EAR_DEVELOPMENT		84	-0.377782	-1.41054	0.0491071	0.29624	1	785	tags=20%, list=9%, signal=22%
GOBP_AUTOPHAGOSOME_ORGANIZATION	GOBP_AUTOPHAGOSOME_ORGANIZATION		78	-0.381137	-1.41005	0.0294574	0.296301	1	1730	tags=24%, list=19%, signal=30%
GOBP_REGULATION_OF_HORMONE_LEVELS	GOBP_REGULATION_OF_HORMONE_LEVELS		215	-0.329188	-1.40893	0.00932091	0.297496	1	1387	tags=26%, list=15%, signal=29%
GOBP_CELL_CELL_ADHESION	GOBP_CELL_CELL_ADHESION		368	-0.314996	-1.40882	0.00492611	0.296817	1	1093	tags=20%, list=12%, signal=22%
GOBP_CELLULAR_COMPONENT_MORPHOGENESIS	GOBP_CELLULAR_COMPONENT_MORPHOGENESIS		395	-0.3139	-1.40721	0.00236967	0.299178	1	2103	tags=32%, list=23%, signal=40%
GOBP_RESPONSE_TO_CORTICOSTEROID	GOBP_RESPONSE_TO_CORTICOSTEROID		72	-0.384644	-1.40579	0.0456621	0.301117	1	1649	tags=35%, list=18%, signal=42%
GOBP_NEGATIVE_REGULATION_OF_ERBB_SIGNALING_PATHWAY	GOBP_NEGATIVE_REGULATION_OF_ERBB_SIGNALING_PATHWAY		43	-0.424409	-1.40445	0.0932069	0.302851	1	1628	tags=33%, list=18%, signal=39%
GOBP_REGULATION_OF_CATION_TRANSMEMBRANE_TRANSPORT	GOBP_REGULATION_OF_CATION_TRANSMEMBRANE_TRANSPORT		128	-0.352849	-1.40402	0.0259366	0.302756	1	1519	tags=29%, list=17%, signal=34%
GOBP_POSITIVE_REGULATION_OF_ERBB_SIGNALING_PATHWAY	GOBP_POSITIVE_REGULATION_OF_ERBB_SIGNALING_PATHWAY		27	-0.472224	-1.40241	0.110919	0.305016	1	1300	tags=26%, list=14%, signal=30%
GOBP_ION_HOMEOSTASIS	GOBP_ION_HOMEOSTASIS		332	-0.315749	-1.40197	0.00611247	0.30499	1	1763	tags=26%, list=19%, signal=31%
GOBP_IRON_ION_TRANSPORT	GOBP_IRON_ION_TRANSPORT		42	-0.422403	-1.40196	0.0752864	0.304105	1	842	tags=17%, list=9%, signal=18%
GOBP_CARDIAC_MUSCLE_CELL_ACTION_POTENTIAL	GOBP_CARDIAC_MUSCLE_CELL_ACTION_POTENTIAL		32	-0.441414	-1.40172	0.0577849	0.303697	1	1551	tags=31%, list=17%, signal=37%
GOBP_RESPONSE_TO_EXTRACELLULAR_STIMULUS	GOBP_RESPONSE_TO_EXTRACELLULAR_STIMULUS		266	-0.321964	-1.4006	0.00636132	0.304975	1	1299	tags=21%, list=14%, signal=24%
GOBP_PHOTORECEPTOR_CELL_MAINTENANCE	GOBP_PHOTORECEPTOR_CELL_MAINTENANCE		15	-0.543201	-1.39995	0.122164	0.305461	1	2461	tags=60%, list=27%, signal=82%
GOBP_SCHWANN_CELL_DEVELOPMENT	GOBP_SCHWANN_CELL_DEVELOPMENT		16	-0.540985	-1.39994	0.106498	0.304569	1	2237	tags=44%, list=24%, signal=58%
GOBP_STRIATED_MUSCLE_CONTRACTION	GOBP_STRIATED_MUSCLE_CONTRACTION		72	-0.384266	-1.39956	0.0573643	0.304392	1	1228	tags=26%, list=13%, signal=30%
GOBP_LEUKOCYTE_MIGRATION	GOBP_LEUKOCYTE_MIGRATION		171	-0.339218	-1.399	0.0177353	0.304656	1	1570	tags=26%, list=17%, signal=31%
GOBP_INTRACELLULAR_LIPID_TRANSPORT	GOBP_INTRACELLULAR_LIPID_TRANSPORT		35	-0.442577	-1.39729	0.070626	0.307181	1	21	tags=9%, list=0%, signal=9%
GOBP_REACTIVE_OXYGEN_SPECIES_METABOLIC_PROCESS	GOBP_REACTIVE_OXYGEN_SPECIES_METABOLIC_PROCESS		144	-0.347133	-1.39663	0.0284553	0.307601	1	1319	tags=23%, list=14%, signal=26%
GOBP_NEGATIVE_REGULATION_OF_FIBROBLAST_PROLIFERATION	GOBP_NEGATIVE_REGULATION_OF_FIBROBLAST_PROLIFERATION		18	-0.514583	-1.39654	0.0875657	0.306873	1	2317	tags=44%, list=25%, signal=59%
GOBP_REGULATION_OF_LIPID_LOCALIZATION	GOBP_REGULATION_OF_LIPID_LOCALIZATION		77	-0.380297	-1.39625	0.0448223	0.30656	1	1916	tags=27%, list=21%, signal=34%
GOBP_POSITIVE_REGULATION_OF_VASCULAR_ASSOCIATED_SMOOTH_MUSCLE_CELL_PROLIFERATION	GOBP_POSITIVE_REGULATION_OF_VASCULAR_ASSOCIATED_SMOOTH_MUSCLE_CELL_PROLIFERATION		21	-0.494153	-1.39589	0.102564	0.306325	1	1396	tags=33%, list=15%, signal=39%
GOBP_REGULATION_OF_CELLULAR_RESPONSE_TO_INSULIN_STIMULUS	GOBP_REGULATION_OF_CELLULAR_RESPONSE_TO_INSULIN_STIMULUS		36	-0.43148	-1.39576	0.066879	0.305734	1	2044	tags=39%, list=22%, signal=50%
GOBP_KIDNEY_MORPHOGENESIS	GOBP_KIDNEY_MORPHOGENESIS		44	-0.421421	-1.39559	0.070626	0.305215	1	1769	tags=39%, list=19%, signal=48%
GOBP_POSITIVE_REGULATION_OF_CARTILAGE_DEVELOPMENT	GOBP_POSITIVE_REGULATION_OF_CARTILAGE_DEVELOPMENT		17	-0.524541	-1.39468	0.0944444	0.306069	1	1318	tags=47%, list=14%, signal=55%
GOBP_ANTIMICROBIAL_HUMORAL_RESPONSE	GOBP_ANTIMICROBIAL_HUMORAL_RESPONSE		24	-0.478808	-1.39416	0.0940594	0.306256	1	1358	tags=42%, list=15%, signal=49%
GOBP_ICOSANOID_METABOLIC_PROCESS	GOBP_ICOSANOID_METABOLIC_PROCESS		44	-0.414617	-1.39234	0.0654362	0.309095	1	1803	tags=34%, list=20%, signal=42%
GOBP_GLYCOLYTIC_PROCESS_THROUGH_FRUCTOSE_6_PHOSPHATE	GOBP_GLYCOLYTIC_PROCESS_THROUGH_FRUCTOSE_6_PHOSPHATE		18	-0.513476	-1.39217	0.105172	0.308483	1	3113	tags=67%, list=34%, signal=101%
GOBP_NEGATIVE_REGULATION_OF_HORMONE_SECRETION	GOBP_NEGATIVE_REGULATION_OF_HORMONE_SECRETION		28	-0.453118	-1.39062	0.0766551	0.31074	1	1519	tags=46%, list=17%, signal=55%
GOBP_DEVELOPMENTAL_GROWTH	GOBP_DEVELOPMENTAL_GROWTH		337	-0.312007	-1.38963	0.00752823	0.311901	1	1885	tags=27%, list=21%, signal=33%
GOBP_RESPONSE_TO_ELECTRICAL_STIMULUS	GOBP_RESPONSE_TO_ELECTRICAL_STIMULUS		18	-0.508742	-1.38937	0.0962199	0.311486	1	1283	tags=33%, list=14%, signal=39%
GOBP_POSITIVE_REGULATION_OF_PROTEIN_DEACETYLATION	GOBP_POSITIVE_REGULATION_OF_PROTEIN_DEACETYLATION		17	-0.522704	-1.3893	0.10219	0.310751	1	1157	tags=29%, list=13%, signal=34%
GOBP_REGULATION_OF_MACROAUTOPHAGY	GOBP_REGULATION_OF_MACROAUTOPHAGY		125	-0.350205	-1.38858	0.0222841	0.311343	1	1730	tags=24%, list=19%, signal=29%
GOBP_ACTION_POTENTIAL	GOBP_ACTION_POTENTIAL		49	-0.413632	-1.38685	0.0660066	0.313773	1	1551	tags=29%, list=17%, signal=34%
GOBP_POST_EMBRYONIC_DEVELOPMENT	GOBP_POST_EMBRYONIC_DEVELOPMENT		45	-0.416703	-1.38525	0.0592105	0.316102	1	2062	tags=40%, list=22%, signal=51%
GOBP_NEGATIVE_REGULATION_OF_ORGANELLE_ASSEMBLY	GOBP_NEGATIVE_REGULATION_OF_ORGANELLE_ASSEMBLY		29	-0.451636	-1.38522	0.0878735	0.315284	1	386	tags=14%, list=4%, signal=14%
GOBP_BONE_MINERALIZATION	GOBP_BONE_MINERALIZATION		57	-0.398493	-1.38448	0.0741325	0.315828	1	1468	tags=26%, list=16%, signal=31%
GOBP_PURINE_CONTAINING_COMPOUND_CATABOLIC_PROCESS	GOBP_PURINE_CONTAINING_COMPOUND_CATABOLIC_PROCESS		36	-0.438514	-1.38433	0.0806452	0.315248	1	1153	tags=28%, list=13%, signal=32%
GOBP_NEGATIVE_REGULATION_OF_NEURON_PROJECTION_DEVELOPMENT	GOBP_NEGATIVE_REGULATION_OF_NEURON_PROJECTION_DEVELOPMENT		77	-0.378046	-1.38367	0.0396341	0.315714	1	2017	tags=38%, list=22%, signal=48%
GOBP_POSITIVE_REGULATION_OF_LYMPHOCYTE_DIFFERENTIATION	GOBP_POSITIVE_REGULATION_OF_LYMPHOCYTE_DIFFERENTIATION		43	-0.422711	-1.38339	0.0884244	0.315409	1	974	tags=23%, list=11%, signal=26%
GOBP_CELLULAR_BIOGENIC_AMINE_METABOLIC_PROCESS	GOBP_CELLULAR_BIOGENIC_AMINE_METABOLIC_PROCESS		36	-0.4384	-1.38327	0.0749601	0.314764	1	999	tags=25%, list=11%, signal=28%
GOBP_TORC1_SIGNALING	GOBP_TORC1_SIGNALING		35	-0.431747	-1.382	0.0861486	0.31648	1	2018	tags=31%, list=22%, signal=40%
GOBP_FATTY_ACID_CATABOLIC_PROCESS	GOBP_FATTY_ACID_CATABOLIC_PROCESS		78	-0.376706	-1.38194	0.0564885	0.315745	1	1527	tags=28%, list=17%, signal=34%
GOBP_STEROL_TRANSPORT	GOBP_STEROL_TRANSPORT		62	-0.38987	-1.38035	0.0587302	0.317995	1	1299	tags=24%, list=14%, signal=28%
GOBP_METAL_ION_HOMEOSTASIS	GOBP_METAL_ION_HOMEOSTASIS		258	-0.318107	-1.37997	0.0115385	0.317865	1	1635	tags=24%, list=18%, signal=29%
GOBP_CELLULAR_RESPONSE_TO_TOXIC_SUBSTANCE	GOBP_CELLULAR_RESPONSE_TO_TOXIC_SUBSTANCE		58	-0.398581	-1.37905	0.0708661	0.318767	1	1049	tags=22%, list=11%, signal=25%
GOBP_SENSORY_SYSTEM_DEVELOPMENT	GOBP_SENSORY_SYSTEM_DEVELOPMENT		160	-0.338295	-1.37892	0.0296192	0.318139	1	1328	tags=23%, list=14%, signal=26%
GOBP_FATTY_ACID_METABOLIC_PROCESS	GOBP_FATTY_ACID_METABOLIC_PROCESS		216	-0.325654	-1.37802	0.018617	0.319105	1	1594	tags=26%, list=17%, signal=31%
GOBP_PHOSPHATIDYLSERINE_METABOLIC_PROCESS	GOBP_PHOSPHATIDYLSERINE_METABOLIC_PROCESS		22	-0.469334	-1.37635	0.11453	0.321619	1	551	tags=23%, list=6%, signal=24%
GOBP_CARDIOCYTE_DIFFERENTIATION	GOBP_CARDIOCYTE_DIFFERENTIATION		66	-0.386928	-1.37633	0.0558912	0.3208	1	874	tags=20%, list=10%, signal=22%
GOBP_TOXIN_TRANSPORT	GOBP_TOXIN_TRANSPORT		27	-0.46283	-1.3759	0.10034	0.320866	1	237	tags=11%, list=3%, signal=11%
GOBP_NEGATIVE_REGULATION_OF_CELLULAR_RESPONSE_TO_INSULIN_STIMULUS	GOBP_NEGATIVE_REGULATION_OF_CELLULAR_RESPONSE_TO_INSULIN_STIMULUS		22	-0.490248	-1.37481	0.0977702	0.322186	1	1003	tags=27%, list=11%, signal=31%
GOBP_PEPTIDYL_TYROSINE_DEPHOSPHORYLATION	GOBP_PEPTIDYL_TYROSINE_DEPHOSPHORYLATION		67	-0.377312	-1.37469	0.0660522	0.321573	1	2161	tags=37%, list=24%, signal=48%
GOBP_OVULATION_CYCLE	GOBP_OVULATION_CYCLE		28	-0.456648	-1.37409	0.0971993	0.321916	1	26	tags=7%, list=0%, signal=7%
GOBP_CALCIUM_ION_TRANSPORT_INTO_CYTOSOL	GOBP_CALCIUM_ION_TRANSPORT_INTO_CYTOSOL		59	-0.390172	-1.37376	0.0691824	0.321714	1	1344	tags=27%, list=15%, signal=32%
GOBP_ORGANIC_ACID_TRANSMEMBRANE_TRANSPORT	GOBP_ORGANIC_ACID_TRANSMEMBRANE_TRANSPORT		71	-0.379433	-1.37349	0.0465839	0.321365	1	719	tags=13%, list=8%, signal=14%
GOBP_AMYLOID_PRECURSOR_PROTEIN_METABOLIC_PROCESS	GOBP_AMYLOID_PRECURSOR_PROTEIN_METABOLIC_PROCESS		44	-0.416438	-1.37308	0.0759289	0.321343	1	1986	tags=32%, list=22%, signal=40%
GOBP_SMOOTH_MUSCLE_CELL_MIGRATION	GOBP_SMOOTH_MUSCLE_CELL_MIGRATION		39	-0.416164	-1.37189	0.0750408	0.322796	1	1489	tags=28%, list=16%, signal=34%
GOBP_POSITIVE_REGULATION_OF_PROTEIN_PHOSPHORYLATION	GOBP_POSITIVE_REGULATION_OF_PROTEIN_PHOSPHORYLATION		453	-0.301021	-1.37072	0.00833333	0.324287	1	2024	tags=29%, list=22%, signal=36%
GOBP_WATER_SOLUBLE_VITAMIN_METABOLIC_PROCESS	GOBP_WATER_SOLUBLE_VITAMIN_METABOLIC_PROCESS		52	-0.39759	-1.37022	0.0775578	0.324405	1	2254	tags=37%, list=25%, signal=48%
GOBP_REGULATION_OF_VASCULAR_ASSOCIATED_SMOOTH_MUSCLE_CELL_PROLIFERATION	GOBP_REGULATION_OF_VASCULAR_ASSOCIATED_SMOOTH_MUSCLE_CELL_PROLIFERATION		29	-0.452833	-1.37017	0.084922	0.32366	1	1406	tags=34%, list=15%, signal=41%
GOBP_REGULATION_OF_ACTIN_FILAMENT_BASED_MOVEMENT	GOBP_REGULATION_OF_ACTIN_FILAMENT_BASED_MOVEMENT		19	-0.509353	-1.36956	0.10678	0.32392	1	1033	tags=32%, list=11%, signal=36%
GOBP_TISSUE_REMODELING	GOBP_TISSUE_REMODELING		85	-0.364883	-1.36837	0.0438729	0.325682	1	1429	tags=31%, list=16%, signal=36%
GOBP_O_GLYCAN_PROCESSING	GOBP_O_GLYCAN_PROCESSING		24	-0.45984	-1.36338	0.111684	0.335438	1	1945	tags=29%, list=21%, signal=37%
GOBP_REGULATION_OF_NEURON_PROJECTION_DEVELOPMENT	GOBP_REGULATION_OF_NEURON_PROJECTION_DEVELOPMENT		241	-0.317732	-1.36291	0.019084	0.335497	1	2028	tags=30%, list=22%, signal=38%
GOBP_PHOSPHATIDYLINOSITOL_3_KINASE_SIGNALING	GOBP_PHOSPHATIDYLINOSITOL_3_KINASE_SIGNALING		79	-0.368578	-1.36113	0.0467572	0.338419	1	2054	tags=41%, list=22%, signal=52%
GOBP_REGULATION_OF_STRIATED_MUSCLE_CONTRACTION	GOBP_REGULATION_OF_STRIATED_MUSCLE_CONTRACTION		40	-0.412531	-1.3581	0.0954774	0.344149	1	1228	tags=30%, list=13%, signal=34%
GOBP_MEMBRANE_PROTEIN_ECTODOMAIN_PROTEOLYSIS	GOBP_MEMBRANE_PROTEIN_ECTODOMAIN_PROTEOLYSIS		31	-0.436466	-1.35626	0.0998336	0.347221	1	1986	tags=35%, list=22%, signal=45%
GOBP_ONE_CARBON_METABOLIC_PROCESS	GOBP_ONE_CARBON_METABOLIC_PROCESS		19	-0.492963	-1.35594	0.106007	0.346962	1	1376	tags=32%, list=15%, signal=37%
GOBP_RETINA_DEVELOPMENT_IN_CAMERA_TYPE_EYE	GOBP_RETINA_DEVELOPMENT_IN_CAMERA_TYPE_EYE		62	-0.387144	-1.35588	0.054878	0.346219	1	2112	tags=34%, list=23%, signal=44%
GOBP_INACTIVATION_OF_MAPK_ACTIVITY	GOBP_INACTIVATION_OF_MAPK_ACTIVITY		19	-0.493319	-1.35391	0.123311	0.34943	1	1315	tags=32%, list=14%, signal=37%
GOBP_NEGATIVE_REGULATION_OF_PROTEIN_SERINE_THREONINE_KINASE_ACTIVITY	GOBP_NEGATIVE_REGULATION_OF_PROTEIN_SERINE_THREONINE_KINASE_ACTIVITY		91	-0.354154	-1.35361	0.0515464	0.349217	1	2232	tags=36%, list=24%, signal=47%
GOBP_CELLULAR_MODIFIED_AMINO_ACID_METABOLIC_PROCESS	GOBP_CELLULAR_MODIFIED_AMINO_ACID_METABOLIC_PROCESS		91	-0.360448	-1.3532	0.0436047	0.349233	1	999	tags=19%, list=11%, signal=21%
GOBP_INTERLEUKIN_6_MEDIATED_SIGNALING_PATHWAY	GOBP_INTERLEUKIN_6_MEDIATED_SIGNALING_PATHWAY		18	-0.495868	-1.35309	0.126582	0.348576	1	2399	tags=56%, list=26%, signal=75%
GOBP_POSITIVE_REGULATION_OF_CATION_TRANSMEMBRANE_TRANSPORT	GOBP_POSITIVE_REGULATION_OF_CATION_TRANSMEMBRANE_TRANSPORT		52	-0.392422	-1.353	0.0685155	0.347848	1	1731	tags=35%, list=19%, signal=42%
GOBP_ENSHEATHMENT_OF_NEURONS	GOBP_ENSHEATHMENT_OF_NEURONS		69	-0.374867	-1.35191	0.0619195	0.349421	1	2237	tags=38%, list=24%, signal=49%
GOBP_POSITIVE_REGULATION_OF_STEROL_TRANSPORT	GOBP_POSITIVE_REGULATION_OF_STEROL_TRANSPORT		15	-0.522037	-1.35145	0.140511	0.349611	1	142	tags=20%, list=2%, signal=20%
GOBP_CELLULAR_RESPONSE_TO_EXTRACELLULAR_STIMULUS	GOBP_CELLULAR_RESPONSE_TO_EXTRACELLULAR_STIMULUS		143	-0.335448	-1.35143	0.0341394	0.348765	1	1420	tags=21%, list=15%, signal=24%
GOBP_RESPONSE_TO_RETINOIC_ACID	GOBP_RESPONSE_TO_RETINOIC_ACID		58	-0.38136	-1.35025	0.0996835	0.350387	1	1569	tags=31%, list=17%, signal=37%
GOBP_CELL_MATRIX_ADHESION	GOBP_CELL_MATRIX_ADHESION		125	-0.339176	-1.3499	0.0480349	0.350259	1	1766	tags=27%, list=19%, signal=33%
GOBP_EMBRYONIC_PATTERN_SPECIFICATION	GOBP_EMBRYONIC_PATTERN_SPECIFICATION		34	-0.433484	-1.34964	0.106136	0.349992	1	2112	tags=44%, list=23%, signal=57%
GOBP_CELLULAR_OXIDANT_DETOXIFICATION	GOBP_CELLULAR_OXIDANT_DETOXIFICATION		50	-0.395757	-1.34885	0.0834671	0.350858	1	1049	tags=22%, list=11%, signal=25%
GOBP_EPIDERMAL_CELL_DIFFERENTIATION	GOBP_EPIDERMAL_CELL_DIFFERENTIATION		115	-0.339763	-1.3484	0.0693642	0.350919	1	989	tags=19%, list=11%, signal=21%
GOBP_POSITIVE_REGULATION_OF_BIOMINERALIZATION	GOBP_POSITIVE_REGULATION_OF_BIOMINERALIZATION		25	-0.466243	-1.34762	0.126904	0.351733	1	1429	tags=36%, list=16%, signal=43%
GOBP_NEGATIVE_REGULATION_OF_EPITHELIAL_CELL_MIGRATION	GOBP_NEGATIVE_REGULATION_OF_EPITHELIAL_CELL_MIGRATION		35	-0.425382	-1.34737	0.100334	0.351467	1	1737	tags=34%, list=19%, signal=42%
GOBP_CAMERA_TYPE_EYE_DEVELOPMENT	GOBP_CAMERA_TYPE_EYE_DEVELOPMENT		141	-0.33104	-1.34721	0.0350631	0.350942	1	1032	tags=19%, list=11%, signal=21%
GOBP_CARDIAC_MUSCLE_CONTRACTION	GOBP_CARDIAC_MUSCLE_CONTRACTION		58	-0.376557	-1.3464	0.0733229	0.351728	1	1228	tags=26%, list=13%, signal=30%
GOBP_REGULATION_OF_PROTEIN_LOCALIZATION_TO_CELL_SURFACE	GOBP_REGULATION_OF_PROTEIN_LOCALIZATION_TO_CELL_SURFACE		20	-0.476418	-1.34475	0.112821	0.354712	1	842	tags=15%, list=9%, signal=16%
GOBP_REGULATION_OF_PROTEIN_DEACETYLATION	GOBP_REGULATION_OF_PROTEIN_DEACETYLATION		31	-0.432881	-1.34446	0.106489	0.354489	1	1694	tags=26%, list=18%, signal=32%
GOBP_ADULT_LOCOMOTORY_BEHAVIOR	GOBP_ADULT_LOCOMOTORY_BEHAVIOR		30	-0.433244	-1.34406	0.104982	0.354503	1	1518	tags=30%, list=17%, signal=36%
GOBP_TRANSMEMBRANE_RECEPTOR_PROTEIN_TYROSINE_KINASE_SIGNALING_PATHWAY	GOBP_TRANSMEMBRANE_RECEPTOR_PROTEIN_TYROSINE_KINASE_SIGNALING_PATHWAY		414	-0.298498	-1.34398	0.0108696	0.353826	1	1743	tags=24%, list=19%, signal=28%
GOBP_CELL_FATE_SPECIFICATION	GOBP_CELL_FATE_SPECIFICATION		28	-0.434916	-1.34359	0.102349	0.353816	1	2550	tags=50%, list=28%, signal=69%
GOBP_RESPIRATORY_GASEOUS_EXCHANGE_BY_RESPIRATORY_SYSTEM	GOBP_RESPIRATORY_GASEOUS_EXCHANGE_BY_RESPIRATORY_SYSTEM		30	-0.43966	-1.34337	0.103679	0.35349	1	1147	tags=27%, list=12%, signal=30%
GOBP_SUPEROXIDE_METABOLIC_PROCESS	GOBP_SUPEROXIDE_METABOLIC_PROCESS		28	-0.440184	-1.34323	0.106667	0.35298	1	1694	tags=39%, list=18%, signal=48%
GOBP_POSITIVE_REGULATION_OF_PEPTIDE_SECRETION	GOBP_POSITIVE_REGULATION_OF_PEPTIDE_SECRETION		70	-0.367309	-1.34287	0.0661539	0.352935	1	2098	tags=37%, list=23%, signal=48%
GOBP_EPITHELIAL_CELL_DIFFERENTIATION	GOBP_EPITHELIAL_CELL_DIFFERENTIATION		330	-0.304677	-1.34149	0.021197	0.355096	1	1869	tags=29%, list=20%, signal=35%
GOBP_NEGATIVE_REGULATION_OF_TOR_SIGNALING	GOBP_NEGATIVE_REGULATION_OF_TOR_SIGNALING		30	-0.432481	-1.34141	0.108065	0.354437	1	1143	tags=20%, list=12%, signal=23%
GOBP_REGULATION_OF_CALCIUM_ION_DEPENDENT_EXOCYTOSIS	GOBP_REGULATION_OF_CALCIUM_ION_DEPENDENT_EXOCYTOSIS		15	-0.528337	-1.34137	0.132616	0.353686	1	377	tags=20%, list=4%, signal=21%
GOBP_MESENCHYME_DEVELOPMENT	GOBP_MESENCHYME_DEVELOPMENT		151	-0.333623	-1.34085	0.0331034	0.35396	1	1769	tags=32%, list=19%, signal=39%
GOBP_LEUKOCYTE_CHEMOTAXIS	GOBP_LEUKOCYTE_CHEMOTAXIS		74	-0.366976	-1.33967	0.0662558	0.355724	1	1719	tags=32%, list=19%, signal=40%
GOBP_MESENCHYMAL_CELL_DIFFERENTIATION	GOBP_MESENCHYMAL_CELL_DIFFERENTIATION		128	-0.335562	-1.33848	0.0489914	0.357415	1	1221	tags=24%, list=13%, signal=28%
GOBP_CARDIAC_CONDUCTION	GOBP_CARDIAC_CONDUCTION		54	-0.382106	-1.33844	0.0846906	0.356686	1	1675	tags=30%, list=18%, signal=36%
GOBP_SENSORY_PERCEPTION_OF_LIGHT_STIMULUS	GOBP_SENSORY_PERCEPTION_OF_LIGHT_STIMULUS		57	-0.379089	-1.3384	0.0837209	0.355924	1	1328	tags=26%, list=14%, signal=31%
GOBP_HEART_DEVELOPMENT	GOBP_HEART_DEVELOPMENT		289	-0.303921	-1.33819	0.0186567	0.355587	1	1525	tags=22%, list=17%, signal=25%
GOBP_RESPONSE_TO_CALCIUM_ION	GOBP_RESPONSE_TO_CALCIUM_ION		71	-0.371116	-1.33776	0.0745814	0.355673	1	1721	tags=28%, list=19%, signal=34%
GOBP_VACUOLE_ORGANIZATION	GOBP_VACUOLE_ORGANIZATION		130	-0.336154	-1.33768	0.0462185	0.355007	1	1730	tags=23%, list=19%, signal=28%
GOBP_VITAMIN_METABOLIC_PROCESS	GOBP_VITAMIN_METABOLIC_PROCESS		68	-0.376635	-1.33763	0.0728155	0.354295	1	606	tags=16%, list=7%, signal=17%
GOBP_REGULATION_OF_MAP_KINASE_ACTIVITY	GOBP_REGULATION_OF_MAP_KINASE_ACTIVITY		186	-0.320714	-1.33662	0.0338753	0.355593	1	1919	tags=30%, list=21%, signal=37%
GOBP_MICROVILLUS_ORGANIZATION	GOBP_MICROVILLUS_ORGANIZATION		15	-0.512183	-1.33645	0.134545	0.355078	1	1517	tags=40%, list=17%, signal=48%
GOBP_REGENERATION	GOBP_REGENERATION		102	-0.343403	-1.33595	0.0531609	0.355232	1	1656	tags=32%, list=18%, signal=39%
GOBP_RESPONSE_TO_ACTIVITY	GOBP_RESPONSE_TO_ACTIVITY		36	-0.415607	-1.33484	0.121262	0.356903	1	1558	tags=28%, list=17%, signal=33%
GOBP_NEGATIVE_REGULATION_OF_MACROAUTOPHAGY	GOBP_NEGATIVE_REGULATION_OF_MACROAUTOPHAGY		30	-0.435269	-1.33261	0.119355	0.3608	1	1730	tags=37%, list=19%, signal=45%
GOBP_REGULATION_OF_HORMONE_SECRETION	GOBP_REGULATION_OF_HORMONE_SECRETION		116	-0.341141	-1.33111	0.0409956	0.363044	1	1674	tags=31%, list=18%, signal=37%
GOBP_REGULATION_OF_REACTIVE_OXYGEN_SPECIES_METABOLIC_PROCESS	GOBP_REGULATION_OF_REACTIVE_OXYGEN_SPECIES_METABOLIC_PROCESS		105	-0.344951	-1.33076	0.065407	0.362907	1	1719	tags=29%, list=19%, signal=35%
GOBP_EPIDERMAL_GROWTH_FACTOR_RECEPTOR_SIGNALING_PATHWAY	GOBP_EPIDERMAL_GROWTH_FACTOR_RECEPTOR_SIGNALING_PATHWAY		92	-0.351521	-1.3306	0.0634218	0.362412	1	1731	tags=28%, list=19%, signal=34%
GOBP_INNER_EAR_MORPHOGENESIS	GOBP_INNER_EAR_MORPHOGENESIS		33	-0.429769	-1.33053	0.103789	0.361746	1	675	tags=24%, list=7%, signal=26%
GOBP_RESPONSE_TO_ORGANOPHOSPHORUS	GOBP_RESPONSE_TO_ORGANOPHOSPHORUS		68	-0.367019	-1.33043	0.0966258	0.361119	1	1157	tags=24%, list=13%, signal=27%
GOBP_PROTEOGLYCAN_METABOLIC_PROCESS	GOBP_PROTEOGLYCAN_METABOLIC_PROCESS		39	-0.405813	-1.32972	0.100486	0.361842	1	2929	tags=56%, list=32%, signal=82%
GOBP_REGULATION_OF_NEUROGENESIS	GOBP_REGULATION_OF_NEUROGENESIS		193	-0.316902	-1.3281	0.0357143	0.364586	1	2028	tags=31%, list=22%, signal=39%
GOBP_REGULATION_OF_CELL_ADHESION	GOBP_REGULATION_OF_CELL_ADHESION		362	-0.298306	-1.32754	0.0187266	0.365017	1	1120	tags=19%, list=12%, signal=21%
GOBP_POSITIVE_REGULATION_OF_EPITHELIAL_CELL_DIFFERENTIATION	GOBP_POSITIVE_REGULATION_OF_EPITHELIAL_CELL_DIFFERENTIATION		25	-0.449448	-1.32636	0.12437	0.366748	1	1107	tags=36%, list=12%, signal=41%
GOBP_NEGATIVE_REGULATION_OF_CELL_POPULATION_PROLIFERATION	GOBP_NEGATIVE_REGULATION_OF_CELL_POPULATION_PROLIFERATION		349	-0.299399	-1.32615	0.01868	0.366405	1	1658	tags=26%, list=18%, signal=30%
GOBP_BONE_RESORPTION	GOBP_BONE_RESORPTION		32	-0.42581	-1.32595	0.114478	0.366007	1	1616	tags=38%, list=18%, signal=45%
GOBP_POSITIVE_REGULATION_OF_LIPID_TRANSPORT	GOBP_POSITIVE_REGULATION_OF_LIPID_TRANSPORT		33	-0.414082	-1.3253	0.118616	0.366582	1	1915	tags=33%, list=21%, signal=42%
GOBP_VITAMIN_TRANSPORT	GOBP_VITAMIN_TRANSPORT		19	-0.486745	-1.32512	0.140071	0.366157	1	606	tags=32%, list=7%, signal=34%
GOBP_REGULATION_OF_MYOTUBE_DIFFERENTIATION	GOBP_REGULATION_OF_MYOTUBE_DIFFERENTIATION		17	-0.499453	-1.325	0.143103	0.365586	1	837	tags=24%, list=9%, signal=26%
GOBP_PHOSPHOLIPASE_C_ACTIVATING_G_PROTEIN_COUPLED_RECEPTOR_SIGNALING_PATHWAY	GOBP_PHOSPHOLIPASE_C_ACTIVATING_G_PROTEIN_COUPLED_RECEPTOR_SIGNALING_PATHWAY		21	-0.464946	-1.3248	0.132988	0.365226	1	419	tags=29%, list=5%, signal=30%
GOBP_POSITIVE_REGULATION_OF_CELL_ADHESION	GOBP_POSITIVE_REGULATION_OF_CELL_ADHESION		201	-0.312214	-1.32463	0.0401106	0.364751	1	1120	tags=19%, list=12%, signal=21%
GOBP_NEURON_CELLULAR_HOMEOSTASIS	GOBP_NEURON_CELLULAR_HOMEOSTASIS		17	-0.48251	-1.32425	0.136767	0.364783	1	1635	tags=41%, list=18%, signal=50%
GOBP_MESODERM_DEVELOPMENT	GOBP_MESODERM_DEVELOPMENT		65	-0.365987	-1.32424	0.0792393	0.364003	1	1242	tags=28%, list=14%, signal=32%
GOBP_VENTRAL_SPINAL_CORD_DEVELOPMENT	GOBP_VENTRAL_SPINAL_CORD_DEVELOPMENT		15	-0.510327	-1.32422	0.15009	0.363231	1	2550	tags=53%, list=28%, signal=74%
GOBP_LIPID_EXPORT_FROM_CELL	GOBP_LIPID_EXPORT_FROM_CELL		29	-0.433595	-1.32404	0.125796	0.362819	1	1623	tags=41%, list=18%, signal=50%
GOBP_PRI_MIRNA_TRANSCRIPTION_BY_RNA_POLYMERASE_II	GOBP_PRI_MIRNA_TRANSCRIPTION_BY_RNA_POLYMERASE_II		39	-0.414008	-1.32378	0.127796	0.362674	1	1985	tags=36%, list=22%, signal=46%
GOBP_REGULATION_OF_ANATOMICAL_STRUCTURE_SIZE	GOBP_REGULATION_OF_ANATOMICAL_STRUCTURE_SIZE		274	-0.304745	-1.32197	0.0226131	0.365734	1	1727	tags=22%, list=19%, signal=26%
GOBP_STRIATED_MUSCLE_CELL_PROLIFERATION	GOBP_STRIATED_MUSCLE_CELL_PROLIFERATION		39	-0.40498	-1.32107	0.12187	0.366949	1	1805	tags=36%, list=20%, signal=44%
GOBP_POSITIVE_REGULATION_OF_PROTEIN_KINASE_ACTIVITY	GOBP_POSITIVE_REGULATION_OF_PROTEIN_KINASE_ACTIVITY		319	-0.301609	-1.32076	0.0138539	0.366851	1	1740	tags=25%, list=19%, signal=30%
GOBP_AMEBOIDAL_TYPE_CELL_MIGRATION	GOBP_AMEBOIDAL_TYPE_CELL_MIGRATION		251	-0.306373	-1.31956	0.0345711	0.368651	1	1768	tags=27%, list=19%, signal=32%
GOBP_NEGATIVE_REGULATION_OF_AUTOPHAGY	GOBP_NEGATIVE_REGULATION_OF_AUTOPHAGY		52	-0.379585	-1.31675	0.090312	0.373865	1	1861	tags=33%, list=20%, signal=41%
GOBP_ENTRAINMENT_OF_CIRCADIAN_CLOCK	GOBP_ENTRAINMENT_OF_CIRCADIAN_CLOCK		22	-0.457909	-1.31614	0.144538	0.374344	1	2116	tags=50%, list=23%, signal=65%
GOBP_REGULATION_OF_CARDIAC_MUSCLE_CONTRACTION	GOBP_REGULATION_OF_CARDIAC_MUSCLE_CONTRACTION		37	-0.400635	-1.31379	0.108553	0.378733	1	1228	tags=30%, list=13%, signal=34%
GOBP_SYNAPSE_ASSEMBLY	GOBP_SYNAPSE_ASSEMBLY		59	-0.372394	-1.31182	0.112878	0.382265	1	1721	tags=36%, list=19%, signal=44%
GOBP_POSITIVE_REGULATION_OF_TYROSINE_PHOSPHORYLATION_OF_STAT_PROTEIN	GOBP_POSITIVE_REGULATION_OF_TYROSINE_PHOSPHORYLATION_OF_STAT_PROTEIN		24	-0.448095	-1.31077	0.140381	0.383741	1	2153	tags=46%, list=23%, signal=60%
GOBP_FAT_CELL_DIFFERENTIATION	GOBP_FAT_CELL_DIFFERENTIATION		125	-0.331294	-1.31058	0.0565771	0.383323	1	2010	tags=34%, list=22%, signal=42%
GOBP_POSITIVE_REGULATION_OF_CELL_POPULATION_PROLIFERATION	GOBP_POSITIVE_REGULATION_OF_CELL_POPULATION_PROLIFERATION		447	-0.288765	-1.31055	0.0143027	0.382584	1	1760	tags=24%, list=19%, signal=28%
GOBP_NEGATIVE_REGULATION_OF_NEURON_DIFFERENTIATION	GOBP_NEGATIVE_REGULATION_OF_NEURON_DIFFERENTIATION		29	-0.421545	-1.3105	0.12116	0.381873	1	1026	tags=28%, list=11%, signal=31%
GOBP_POSITIVE_REGULATION_OF_EXTRACELLULAR_MATRIX_ORGANIZATION	GOBP_POSITIVE_REGULATION_OF_EXTRACELLULAR_MATRIX_ORGANIZATION		19	-0.481099	-1.31044	0.150459	0.381203	1	1032	tags=26%, list=11%, signal=30%
GOBP_HEAD_MORPHOGENESIS	GOBP_HEAD_MORPHOGENESIS		20	-0.466537	-1.31025	0.141361	0.380754	1	404	tags=15%, list=4%, signal=16%
GOBP_MULTICELLULAR_ORGANISMAL_MOVEMENT	GOBP_MULTICELLULAR_ORGANISMAL_MOVEMENT		20	-0.461415	-1.30857	0.127986	0.383761	1	590	tags=25%, list=6%, signal=27%
GOBP_EPITHELIAL_CELL_DIFFERENTIATION_INVOLVED_IN_KIDNEY_DEVELOPMENT	GOBP_EPITHELIAL_CELL_DIFFERENTIATION_INVOLVED_IN_KIDNEY_DEVELOPMENT		23	-0.456066	-1.30819	0.139373	0.383783	1	2399	tags=48%, list=26%, signal=65%
GOBP_ACETYL_COA_BIOSYNTHETIC_PROCESS	GOBP_ACETYL_COA_BIOSYNTHETIC_PROCESS		19	-0.483642	-1.30782	0.131119	0.383789	1	1594	tags=42%, list=17%, signal=51%
GOBP_REGULATION_OF_NERVOUS_SYSTEM_DEVELOPMENT	GOBP_REGULATION_OF_NERVOUS_SYSTEM_DEVELOPMENT		220	-0.307987	-1.30759	0.0349288	0.383442	1	2028	tags=31%, list=22%, signal=39%
GOBP_CYTOSOLIC_CALCIUM_ION_TRANSPORT	GOBP_CYTOSOLIC_CALCIUM_ION_TRANSPORT		75	-0.358405	-1.30755	0.0769231	0.38271	1	1344	tags=24%, list=15%, signal=28%
GOBP_PEPTIDYL_SERINE_MODIFICATION	GOBP_PEPTIDYL_SERINE_MODIFICATION		200	-0.310696	-1.30729	0.0356201	0.382501	1	1723	tags=24%, list=19%, signal=29%
GOBP_ACTIVIN_RECEPTOR_SIGNALING_PATHWAY	GOBP_ACTIVIN_RECEPTOR_SIGNALING_PATHWAY		19	-0.481284	-1.30705	0.137809	0.382263	1	2001	tags=47%, list=22%, signal=60%
GOBP_POSITIVE_REGULATION_OF_TRANSPORT	GOBP_POSITIVE_REGULATION_OF_TRANSPORT		446	-0.289176	-1.30583	0.0108696	0.384174	1	1739	tags=23%, list=19%, signal=27%
GOBP_ANION_HOMEOSTASIS	GOBP_ANION_HOMEOSTASIS		18	-0.470848	-1.30565	0.155556	0.383824	1	117	tags=17%, list=1%, signal=17%
GOBP_CYCLIC_NUCLEOTIDE_METABOLIC_PROCESS	GOBP_CYCLIC_NUCLEOTIDE_METABOLIC_PROCESS		19	-0.470626	-1.30517	0.151142	0.384065	1	1758	tags=53%, list=19%, signal=65%
GOBP_RESPONSE_TO_OSMOTIC_STRESS	GOBP_RESPONSE_TO_OSMOTIC_STRESS		51	-0.38391	-1.30424	0.131537	0.385456	1	2264	tags=37%, list=25%, signal=49%
GOBP_POSITIVE_REGULATION_OF_CELL_JUNCTION_ASSEMBLY	GOBP_POSITIVE_REGULATION_OF_CELL_JUNCTION_ASSEMBLY		39	-0.404139	-1.30307	0.120462	0.387269	1	1727	tags=38%, list=19%, signal=47%
GOBP_NEGATIVE_REGULATION_OF_NOTCH_SIGNALING_PATHWAY	GOBP_NEGATIVE_REGULATION_OF_NOTCH_SIGNALING_PATHWAY		27	-0.441154	-1.30277	0.142379	0.387145	1	1026	tags=30%, list=11%, signal=33%
GOBP_CELLULAR_HORMONE_METABOLIC_PROCESS	GOBP_CELLULAR_HORMONE_METABOLIC_PROCESS		50	-0.378169	-1.30263	0.1136	0.386631	1	1597	tags=34%, list=17%, signal=41%
GOBP_PYRIDINE_CONTAINING_COMPOUND_METABOLIC_PROCESS	GOBP_PYRIDINE_CONTAINING_COMPOUND_METABOLIC_PROCESS		25	-0.438223	-1.30088	0.148333	0.389619	1	1357	tags=36%, list=15%, signal=42%
GOBP_FOLIC_ACID_CONTAINING_COMPOUND_METABOLIC_PROCESS	GOBP_FOLIC_ACID_CONTAINING_COMPOUND_METABOLIC_PROCESS		15	-0.501737	-1.29993	0.166372	0.390911	1	999	tags=27%, list=11%, signal=30%
GOBP_MYOBLAST_DIFFERENTIATION	GOBP_MYOBLAST_DIFFERENTIATION		41	-0.397463	-1.2999	0.126023	0.390171	1	1107	tags=27%, list=12%, signal=30%
GOBP_REGULATION_OF_DEVELOPMENTAL_GROWTH	GOBP_REGULATION_OF_DEVELOPMENTAL_GROWTH		167	-0.314424	-1.29904	0.0562414	0.391278	1	2299	tags=33%, list=25%, signal=43%
GOBP_ROOF_OF_MOUTH_DEVELOPMENT	GOBP_ROOF_OF_MOUTH_DEVELOPMENT		46	-0.38034	-1.29762	0.122951	0.393783	1	860	tags=20%, list=9%, signal=21%
GOBP_HOMEOSTASIS_OF_NUMBER_OF_CELLS_WITHIN_A_TISSUE	GOBP_HOMEOSTASIS_OF_NUMBER_OF_CELLS_WITHIN_A_TISSUE		15	-0.502952	-1.2975	0.15146	0.393231	1	531	tags=20%, list=6%, signal=21%
GOBP_ADENYLATE_CYCLASE_INHIBITING_G_PROTEIN_COUPLED_RECEPTOR_SIGNALING_PATHWAY	GOBP_ADENYLATE_CYCLASE_INHIBITING_G_PROTEIN_COUPLED_RECEPTOR_SIGNALING_PATHWAY		24	-0.441824	-1.29744	0.139966	0.392544	1	1403	tags=38%, list=15%, signal=44%
GOBP_DEFENSE_RESPONSE_TO_BACTERIUM	GOBP_DEFENSE_RESPONSE_TO_BACTERIUM		56	-0.378976	-1.29638	0.113885	0.394199	1	1358	tags=30%, list=15%, signal=35%
GOBP_DIVALENT_INORGANIC_CATION_HOMEOSTASIS	GOBP_DIVALENT_INORGANIC_CATION_HOMEOSTASIS		179	-0.307509	-1.2955	0.0524899	0.39537	1	1818	tags=30%, list=20%, signal=37%
GOBP_CARDIAC_MUSCLE_CELL_CONTRACTION	GOBP_CARDIAC_MUSCLE_CELL_CONTRACTION		31	-0.411929	-1.29493	0.133758	0.395874	1	2098	tags=39%, list=23%, signal=50%
GOBP_REGULATION_OF_JUN_KINASE_ACTIVITY	GOBP_REGULATION_OF_JUN_KINASE_ACTIVITY		54	-0.372808	-1.29493	0.132512	0.395075	1	2976	tags=59%, list=32%, signal=87%
GOBP_SCHWANN_CELL_DIFFERENTIATION	GOBP_SCHWANN_CELL_DIFFERENTIATION		22	-0.451172	-1.29413	0.157168	0.396132	1	1754	tags=41%, list=19%, signal=50%
GOBP_AMINO_ACID_IMPORT	GOBP_AMINO_ACID_IMPORT		22	-0.458584	-1.29365	0.148718	0.396449	1	21	tags=9%, list=0%, signal=9%
GOBP_EMBRYONIC_HEART_TUBE_DEVELOPMENT	GOBP_EMBRYONIC_HEART_TUBE_DEVELOPMENT		39	-0.40065	-1.29286	0.133333	0.397392	1	1921	tags=38%, list=21%, signal=48%
GOBP_CELL_DIFFERENTIATION_INVOLVED_IN_KIDNEY_DEVELOPMENT	GOBP_CELL_DIFFERENTIATION_INVOLVED_IN_KIDNEY_DEVELOPMENT		29	-0.430061	-1.29195	0.151414	0.398671	1	2399	tags=52%, list=26%, signal=70%
GOBP_REGULATION_OF_MEMBRANE_PROTEIN_ECTODOMAIN_PROTEOLYSIS	GOBP_REGULATION_OF_MEMBRANE_PROTEIN_ECTODOMAIN_PROTEOLYSIS		17	-0.490284	-1.29186	0.14795	0.398051	1	1656	tags=41%, list=18%, signal=50%
GOBP_CORONARY_VASCULATURE_DEVELOPMENT	GOBP_CORONARY_VASCULATURE_DEVELOPMENT		23	-0.450213	-1.29166	0.149047	0.397689	1	2449	tags=43%, list=27%, signal=59%
GOBP_COGNITION	GOBP_COGNITION		118	-0.329381	-1.29142	0.0686567	0.397439	1	1694	tags=26%, list=18%, signal=32%
GOBP_REGULATION_OF_NOTCH_SIGNALING_PATHWAY	GOBP_REGULATION_OF_NOTCH_SIGNALING_PATHWAY		68	-0.358453	-1.29082	0.104704	0.39801	1	2560	tags=43%, list=28%, signal=59%
GOBP_POSITIVE_REGULATION_OF_CELL_PROJECTION_ORGANIZATION	GOBP_POSITIVE_REGULATION_OF_CELL_PROJECTION_ORGANIZATION		213	-0.301553	-1.29067	0.0598958	0.397563	1	2028	tags=30%, list=22%, signal=38%
GOBP_RESPONSE_TO_ISCHEMIA	GOBP_RESPONSE_TO_ISCHEMIA		31	-0.409809	-1.29033	0.137874	0.397585	1	900	tags=23%, list=10%, signal=25%
GOBP_MESONEPHROS_DEVELOPMENT	GOBP_MESONEPHROS_DEVELOPMENT		46	-0.384383	-1.28969	0.114618	0.398245	1	2361	tags=41%, list=26%, signal=55%
GOBP_RESPIRATORY_SYSTEM_PROCESS	GOBP_RESPIRATORY_SYSTEM_PROCESS		17	-0.480402	-1.28956	0.163636	0.397746	1	785	tags=29%, list=9%, signal=32%
GOBP_EPIDERMIS_DEVELOPMENT	GOBP_EPIDERMIS_DEVELOPMENT		174	-0.311458	-1.28857	0.0673077	0.399203	1	989	tags=18%, list=11%, signal=20%
GOBP_NEGATIVE_REGULATION_OF_INTERLEUKIN_6_PRODUCTION	GOBP_NEGATIVE_REGULATION_OF_INTERLEUKIN_6_PRODUCTION		16	-0.498855	-1.28742	0.179577	0.401101	1	884	tags=25%, list=10%, signal=28%
GOBP_PHOTOPERIODISM	GOBP_PHOTOPERIODISM		19	-0.462757	-1.28687	0.169811	0.401608	1	2116	tags=53%, list=23%, signal=68%
GOBP_REGULATION_OF_SIGNALING_RECEPTOR_ACTIVITY	GOBP_REGULATION_OF_SIGNALING_RECEPTOR_ACTIVITY		69	-0.356178	-1.28685	0.10859	0.400847	1	1968	tags=38%, list=21%, signal=48%
GOBP_RESPONSE_TO_STARVATION	GOBP_RESPONSE_TO_STARVATION		125	-0.322753	-1.28454	0.0715288	0.405285	1	1286	tags=22%, list=14%, signal=25%
GOBP_NEGATIVE_REGULATION_OF_PHOSPHORUS_METABOLIC_PROCESS	GOBP_NEGATIVE_REGULATION_OF_PHOSPHORUS_METABOLIC_PROCESS		304	-0.292331	-1.28431	0.0448319	0.40503	1	2232	tags=32%, list=24%, signal=41%
GOBP_POSITIVE_REGULATION_OF_ION_TRANSPORT	GOBP_POSITIVE_REGULATION_OF_ION_TRANSPORT		330	-0.29105	-1.28429	0.0325815	0.404306	1	1425	tags=19%, list=16%, signal=22%
GOBP_POSITIVE_REGULATION_OF_VASCULATURE_DEVELOPMENT	GOBP_POSITIVE_REGULATION_OF_VASCULATURE_DEVELOPMENT		81	-0.349465	-1.28387	0.0942563	0.40443	1	1141	tags=25%, list=12%, signal=28%
GOBP_RESPONSE_TO_ESTRADIOL	GOBP_RESPONSE_TO_ESTRADIOL		63	-0.359877	-1.28332	0.128205	0.404905	1	1519	tags=27%, list=17%, signal=32%
GOBP_INTRINSIC_APOPTOTIC_SIGNALING_PATHWAY_IN_RESPONSE_TO_DNA_DAMAGE_BY_P53_CLASS_MEDIATOR	GOBP_INTRINSIC_APOPTOTIC_SIGNALING_PATHWAY_IN_RESPONSE_TO_DNA_DAMAGE_BY_P53_CLASS_MEDIATOR		34	-0.410367	-1.28176	0.134851	0.407798	1	1430	tags=21%, list=16%, signal=24%
GOBP_REGULATION_OF_AUTOPHAGOSOME_ASSEMBLY	GOBP_REGULATION_OF_AUTOPHAGOSOME_ASSEMBLY		32	-0.408246	-1.2816	0.139496	0.407383	1	1730	tags=25%, list=19%, signal=31%
GOBP_REGULATION_OF_CARDIAC_CONDUCTION	GOBP_REGULATION_OF_CARDIAC_CONDUCTION		24	-0.433329	-1.28125	0.181185	0.407406	1	1586	tags=38%, list=17%, signal=45%
GOBP_REGULATION_OF_PROTEIN_KINASE_ACTIVITY	GOBP_REGULATION_OF_PROTEIN_KINASE_ACTIVITY		488	-0.279197	-1.28121	0.012987	0.406712	1	1762	tags=24%, list=19%, signal=28%
GOBP_ADIPOSE_TISSUE_DEVELOPMENT	GOBP_ADIPOSE_TISSUE_DEVELOPMENT		25	-0.438682	-1.2811	0.17069	0.406127	1	495	tags=20%, list=5%, signal=21%
GOBP_REGULATION_OF_LYMPHOCYTE_DIFFERENTIATION	GOBP_REGULATION_OF_LYMPHOCYTE_DIFFERENTIATION		80	-0.346952	-1.28035	0.103236	0.407048	1	2178	tags=35%, list=24%, signal=45%
GOBP_INORGANIC_ANION_TRANSMEMBRANE_TRANSPORT	GOBP_INORGANIC_ANION_TRANSMEMBRANE_TRANSPORT		44	-0.389715	-1.28016	0.143328	0.406701	1	2694	tags=50%, list=29%, signal=70%
GOBP_POSITIVE_REGULATION_OF_OSTEOBLAST_DIFFERENTIATION	GOBP_POSITIVE_REGULATION_OF_OSTEOBLAST_DIFFERENTIATION		37	-0.404736	-1.27953	0.140033	0.407439	1	1848	tags=41%, list=20%, signal=51%
GOBP_NEGATIVE_REGULATION_OF_MUSCLE_CELL_DIFFERENTIATION	GOBP_NEGATIVE_REGULATION_OF_MUSCLE_CELL_DIFFERENTIATION		32	-0.409002	-1.27827	0.144295	0.409516	1	708	tags=19%, list=8%, signal=20%
GOBP_NEURON_MIGRATION	GOBP_NEURON_MIGRATION		67	-0.358729	-1.27759	0.118859	0.410254	1	1656	tags=28%, list=18%, signal=34%
GOBP_MUSCLE_STRUCTURE_DEVELOPMENT	GOBP_MUSCLE_STRUCTURE_DEVELOPMENT		288	-0.292623	-1.27673	0.034398	0.411471	1	1251	tags=18%, list=14%, signal=20%
GOBP_ENDODERM_DEVELOPMENT	GOBP_ENDODERM_DEVELOPMENT		40	-0.392652	-1.27642	0.14311	0.411491	1	1878	tags=33%, list=20%, signal=41%
GOBP_FILOPODIUM_ASSEMBLY	GOBP_FILOPODIUM_ASSEMBLY		37	-0.392986	-1.27634	0.155229	0.410916	1	1994	tags=38%, list=22%, signal=48%
GOBP_POSITIVE_REGULATION_OF_TRANSMEMBRANE_RECEPTOR_PROTEIN_SERINE_THREONINE_KINASE_SIGNALING_PATHWAY	GOBP_POSITIVE_REGULATION_OF_TRANSMEMBRANE_RECEPTOR_PROTEIN_SERINE_THREONINE_KINASE_SIGNALING_PATHWAY		59	-0.362718	-1.2761	0.119163	0.410659	1	1496	tags=27%, list=16%, signal=32%
GOBP_HEART_TRABECULA_MORPHOGENESIS	GOBP_HEART_TRABECULA_MORPHOGENESIS		19	-0.463657	-1.27594	0.167286	0.410254	1	372	tags=21%, list=4%, signal=22%
GOBP_REGULATION_OF_CALCIUM_ION_TRANSPORT_INTO_CYTOSOL	GOBP_REGULATION_OF_CALCIUM_ION_TRANSPORT_INTO_CYTOSOL		36	-0.400056	-1.27388	0.153976	0.414344	1	1731	tags=36%, list=19%, signal=44%
GOBP_RESPONSE_TO_INSULIN	GOBP_RESPONSE_TO_INSULIN		170	-0.309671	-1.27304	0.0589812	0.415527	1	1251	tags=16%, list=14%, signal=19%
GOBP_REGULATION_OF_PROGRAMMED_NECROTIC_CELL_DEATH	GOBP_REGULATION_OF_PROGRAMMED_NECROTIC_CELL_DEATH		17	-0.470496	-1.2728	0.162921	0.415319	1	1938	tags=35%, list=21%, signal=45%
GOBP_NEURAL_CREST_CELL_DIFFERENTIATION	GOBP_NEURAL_CREST_CELL_DIFFERENTIATION		49	-0.379105	-1.27216	0.137072	0.41601	1	424	tags=18%, list=5%, signal=19%
GOBP_NEURON_RECOGNITION	GOBP_NEURON_RECOGNITION		21	-0.446059	-1.27193	0.174138	0.415751	1	1606	tags=38%, list=17%, signal=46%
GOBP_LIPID_MODIFICATION	GOBP_LIPID_MODIFICATION		174	-0.304982	-1.27191	0.0833333	0.415016	1	1515	tags=20%, list=16%, signal=24%
GOBP_ERBB_SIGNALING_PATHWAY	GOBP_ERBB_SIGNALING_PATHWAY		108	-0.328174	-1.27167	0.103499	0.414804	1	1731	tags=28%, list=19%, signal=34%
GOBP_NEGATIVE_REGULATION_OF_KINASE_ACTIVITY	GOBP_NEGATIVE_REGULATION_OF_KINASE_ACTIVITY		169	-0.3096	-1.27137	0.0686275	0.414766	1	2258	tags=33%, list=25%, signal=43%
GOBP_NUCLEOBASE_CONTAINING_SMALL_MOLECULE_BIOSYNTHETIC_PROCESS	GOBP_NUCLEOBASE_CONTAINING_SMALL_MOLECULE_BIOSYNTHETIC_PROCESS		74	-0.345182	-1.27128	0.107463	0.414151	1	1169	tags=20%, list=13%, signal=23%
GOBP_TEMPERATURE_HOMEOSTASIS	GOBP_TEMPERATURE_HOMEOSTASIS		94	-0.334184	-1.27041	0.110791	0.415353	1	2347	tags=37%, list=26%, signal=50%
GOBP_STRESS_ACTIVATED_PROTEIN_KINASE_SIGNALING_CASCADE	GOBP_STRESS_ACTIVATED_PROTEIN_KINASE_SIGNALING_CASCADE		182	-0.303334	-1.26995	0.0671233	0.415687	1	2625	tags=41%, list=29%, signal=56%
GOBP_REGULATION_OF_CALCIUM_ION_TRANSMEMBRANE_TRANSPORTER_ACTIVITY	GOBP_REGULATION_OF_CALCIUM_ION_TRANSMEMBRANE_TRANSPORTER_ACTIVITY		32	-0.413626	-1.26936	0.146805	0.41638	1	1586	tags=41%, list=17%, signal=49%
GOBP_REGULATION_OF_NITRIC_OXIDE_METABOLIC_PROCESS	GOBP_REGULATION_OF_NITRIC_OXIDE_METABOLIC_PROCESS		32	-0.41288	-1.26894	0.139456	0.416505	1	1299	tags=34%, list=14%, signal=40%
GOBP_FAT_SOLUBLE_VITAMIN_METABOLIC_PROCESS	GOBP_FAT_SOLUBLE_VITAMIN_METABOLIC_PROCESS		16	-0.468427	-1.26862	0.170435	0.41644	1	592	tags=25%, list=6%, signal=27%
GOBP_B_CELL_PROLIFERATION	GOBP_B_CELL_PROLIFERATION		34	-0.40604	-1.26835	0.153344	0.4163	1	2178	tags=41%, list=24%, signal=54%
GOBP_TRANSFERRIN_TRANSPORT	GOBP_TRANSFERRIN_TRANSPORT		22	-0.436083	-1.2682	0.170927	0.415956	1	2331	tags=32%, list=25%, signal=43%
GOBP_REGULATION_OF_PROTEIN_LOCALIZATION_TO_SYNAPSE	GOBP_REGULATION_OF_PROTEIN_LOCALIZATION_TO_SYNAPSE		20	-0.447346	-1.26722	0.176976	0.417479	1	2597	tags=45%, list=28%, signal=63%
GOBP_INTRINSIC_APOPTOTIC_SIGNALING_PATHWAY_BY_P53_CLASS_MEDIATOR	GOBP_INTRINSIC_APOPTOTIC_SIGNALING_PATHWAY_BY_P53_CLASS_MEDIATOR		58	-0.360908	-1.2672	0.127559	0.416774	1	1431	tags=21%, list=16%, signal=24%
GOBP_REGULATION_OF_OSTEOBLAST_DIFFERENTIATION	GOBP_REGULATION_OF_OSTEOBLAST_DIFFERENTIATION		67	-0.353248	-1.26488	0.137134	0.421421	1	1848	tags=33%, list=20%, signal=41%
GOBP_REACTIVE_NITROGEN_SPECIES_METABOLIC_PROCESS	GOBP_REACTIVE_NITROGEN_SPECIES_METABOLIC_PROCESS		40	-0.388535	-1.26339	0.142157	0.424092	1	1299	tags=30%, list=14%, signal=35%
GOBP_ACTIVATION_OF_PROTEIN_KINASE_ACTIVITY	GOBP_ACTIVATION_OF_PROTEIN_KINASE_ACTIVITY		203	-0.302156	-1.26244	0.0722433	0.425572	1	2049	tags=29%, list=22%, signal=37%
GOBP_REGULATION_OF_LIPID_TRANSPORT	GOBP_REGULATION_OF_LIPID_TRANSPORT		59	-0.36033	-1.26125	0.142638	0.427695	1	1916	tags=31%, list=21%, signal=38%
GOBP_RESPONSE_TO_PEPTIDE_HORMONE	GOBP_RESPONSE_TO_PEPTIDE_HORMONE		248	-0.293926	-1.26063	0.0679487	0.428424	1	1251	tags=17%, list=14%, signal=19%
GOBP_ACTIVATION_OF_GTPASE_ACTIVITY	GOBP_ACTIVATION_OF_GTPASE_ACTIVITY		70	-0.347892	-1.26012	0.131045	0.428882	1	1535	tags=24%, list=17%, signal=29%
GOBP_REGULATION_OF_PEPTIDE_SECRETION	GOBP_REGULATION_OF_PEPTIDE_SECRETION		145	-0.309497	-1.2597	0.0837912	0.429054	1	2098	tags=34%, list=23%, signal=43%
GOBP_ENDOTHELIUM_DEVELOPMENT	GOBP_ENDOTHELIUM_DEVELOPMENT		68	-0.348279	-1.25822	0.131298	0.431804	1	2112	tags=37%, list=23%, signal=47%
GOBP_NOTCH_SIGNALING_PATHWAY	GOBP_NOTCH_SIGNALING_PATHWAY		118	-0.316883	-1.25777	0.102601	0.43209	1	1861	tags=31%, list=20%, signal=38%
GOBP_PHENOL_CONTAINING_COMPOUND_METABOLIC_PROCESS	GOBP_PHENOL_CONTAINING_COMPOUND_METABOLIC_PROCESS		33	-0.399069	-1.25763	0.162075	0.431652	1	1055	tags=21%, list=11%, signal=24%
GOBP_DEOXYRIBOSE_PHOSPHATE_CATABOLIC_PROCESS	GOBP_DEOXYRIBOSE_PHOSPHATE_CATABOLIC_PROCESS		19	-0.461351	-1.25753	0.190991	0.431099	1	1169	tags=26%, list=13%, signal=30%
GOBP_POSITIVE_REGULATION_OF_AUTOPHAGY	GOBP_POSITIVE_REGULATION_OF_AUTOPHAGY		85	-0.337437	-1.25738	0.106481	0.430708	1	1098	tags=21%, list=12%, signal=24%
GOBP_FIBROBLAST_PROLIFERATION	GOBP_FIBROBLAST_PROLIFERATION		49	-0.367955	-1.25474	0.153322	0.436442	1	1653	tags=27%, list=18%, signal=32%
GOBP_FATTY_ACID_DERIVATIVE_BIOSYNTHETIC_PROCESS	GOBP_FATTY_ACID_DERIVATIVE_BIOSYNTHETIC_PROCESS		31	-0.40356	-1.25432	0.176277	0.436681	1	800	tags=23%, list=9%, signal=25%
GOBP_POSITIVE_REGULATION_OF_B_CELL_PROLIFERATION	GOBP_POSITIVE_REGULATION_OF_B_CELL_PROLIFERATION		18	-0.461729	-1.2543	0.189097	0.435949	1	1430	tags=33%, list=16%, signal=39%
GOBP_CRANIAL_NERVE_DEVELOPMENT	GOBP_CRANIAL_NERVE_DEVELOPMENT		22	-0.438584	-1.25338	0.169628	0.43746	1	2231	tags=55%, list=24%, signal=72%
GOBP_REGULATION_OF_MAPK_CASCADE	GOBP_REGULATION_OF_MAPK_CASCADE		369	-0.280103	-1.25248	0.0362757	0.438873	1	1938	tags=26%, list=21%, signal=32%
GOBP_MULTIVESICULAR_BODY_SORTING_PATHWAY	GOBP_MULTIVESICULAR_BODY_SORTING_PATHWAY		31	-0.399774	-1.25235	0.181077	0.438385	1	2638	tags=35%, list=29%, signal=50%
GOBP_REGULATION_OF_TRANS_SYNAPTIC_SIGNALING	GOBP_REGULATION_OF_TRANS_SYNAPTIC_SIGNALING		169	-0.304558	-1.25218	0.0843707	0.43802	1	1731	tags=27%, list=19%, signal=32%
GOBP_MUSCLE_ORGAN_MORPHOGENESIS	GOBP_MUSCLE_ORGAN_MORPHOGENESIS		29	-0.419503	-1.25118	0.18569	0.439755	1	1496	tags=31%, list=16%, signal=37%
GOBP_T_CELL_DIFFERENTIATION	GOBP_T_CELL_DIFFERENTIATION		113	-0.319872	-1.25054	0.106287	0.440511	1	974	tags=16%, list=11%, signal=18%
GOBP_NEGATIVE_REGULATION_OF_PEPTIDYL_SERINE_PHOSPHORYLATION	GOBP_NEGATIVE_REGULATION_OF_PEPTIDYL_SERINE_PHOSPHORYLATION		15	-0.483278	-1.25001	0.208113	0.440996	1	1033	tags=27%, list=11%, signal=30%
GOBP_EXOCYTOSIS	GOBP_EXOCYTOSIS		479	-0.275099	-1.24953	0.0277136	0.44139	1	1788	tags=23%, list=19%, signal=27%
GOBP_PEPTIDYL_THREONINE_MODIFICATION	GOBP_PEPTIDYL_THREONINE_MODIFICATION		86	-0.332546	-1.24872	0.102489	0.44264	1	1754	tags=26%, list=19%, signal=31%
GOBP_REGULATION_OF_CALCIUM_ION_TRANSMEMBRANE_TRANSPORT	GOBP_REGULATION_OF_CALCIUM_ION_TRANSMEMBRANE_TRANSPORT		57	-0.360869	-1.24872	0.154213	0.441871	1	1731	tags=35%, list=19%, signal=43%
GOBP_HETEROTYPIC_CELL_CELL_ADHESION	GOBP_HETEROTYPIC_CELL_CELL_ADHESION		25	-0.423104	-1.24838	0.171527	0.441957	1	578	tags=16%, list=6%, signal=17%
GOBP_VASODILATION	GOBP_VASODILATION		17	-0.459424	-1.2458	0.182796	0.447357	1	999	tags=24%, list=11%, signal=26%
GOBP_REGULATION_OF_CELL_PROJECTION_ASSEMBLY	GOBP_REGULATION_OF_CELL_PROJECTION_ASSEMBLY		124	-0.31335	-1.24554	0.102241	0.447189	1	1738	tags=28%, list=19%, signal=34%
GOBP_HINDLIMB_MORPHOGENESIS	GOBP_HINDLIMB_MORPHOGENESIS		17	-0.451577	-1.24549	0.183362	0.446538	1	1760	tags=29%, list=19%, signal=36%
GOBP_ANION_TRANSMEMBRANE_TRANSPORT	GOBP_ANION_TRANSMEMBRANE_TRANSPORT		272	-0.286401	-1.2453	0.0571066	0.446232	1	1675	tags=20%, list=18%, signal=24%
GOBP_REGULATION_OF_MUSCLE_CONTRACTION	GOBP_REGULATION_OF_MUSCLE_CONTRACTION		72	-0.337732	-1.24457	0.125201	0.447255	1	1228	tags=25%, list=13%, signal=29%
GOBP_METANEPHRIC_NEPHRON_DEVELOPMENT	GOBP_METANEPHRIC_NEPHRON_DEVELOPMENT		19	-0.455299	-1.24425	0.184466	0.447211	1	2399	tags=47%, list=26%, signal=64%
GOBP_REGULATION_OF_MUSCLE_SYSTEM_PROCESS	GOBP_REGULATION_OF_MUSCLE_SYSTEM_PROCESS		113	-0.31815	-1.24381	0.111748	0.447499	1	1228	tags=22%, list=13%, signal=25%
GOBP_REGULATION_OF_NEUROTRANSMITTER_RECEPTOR_ACTIVITY	GOBP_REGULATION_OF_NEUROTRANSMITTER_RECEPTOR_ACTIVITY		21	-0.438949	-1.24375	0.211268	0.446876	1	1512	tags=48%, list=16%, signal=57%
GOBP_CELL_CHEMOTAXIS	GOBP_CELL_CHEMOTAXIS		106	-0.322262	-1.24371	0.113043	0.446229	1	1889	tags=33%, list=21%, signal=41%
GOBP_PHAGOSOME_ACIDIFICATION	GOBP_PHAGOSOME_ACIDIFICATION		16	-0.487842	-1.24316	0.20632	0.446799	1	15	tags=6%, list=0%, signal=6%
GOBP_RESPONSE_TO_LIPID	GOBP_RESPONSE_TO_LIPID		444	-0.275275	-1.24308	0.0368609	0.446215	1	1304	tags=19%, list=14%, signal=21%
GOBP_LABYRINTHINE_LAYER_DEVELOPMENT	GOBP_LABYRINTHINE_LAYER_DEVELOPMENT		28	-0.412392	-1.24154	0.189597	0.449273	1	1645	tags=36%, list=18%, signal=43%
GOBP_POSITIVE_REGULATION_OF_ERK1_AND_ERK2_CASCADE	GOBP_POSITIVE_REGULATION_OF_ERK1_AND_ERK2_CASCADE		82	-0.332267	-1.24073	0.131619	0.450427	1	1017	tags=23%, list=11%, signal=26%
GOBP_LEFT_RIGHT_PATTERN_FORMATION	GOBP_LEFT_RIGHT_PATTERN_FORMATION		16	-0.457639	-1.24053	0.196837	0.450164	1	1440	tags=38%, list=16%, signal=44%
GOBP_NEGATIVE_REGULATION_OF_CELL_ADHESION	GOBP_NEGATIVE_REGULATION_OF_CELL_ADHESION		133	-0.312569	-1.23981	0.109905	0.451172	1	2010	tags=35%, list=22%, signal=45%
GOBP_ORGANIC_ACID_CATABOLIC_PROCESS	GOBP_ORGANIC_ACID_CATABOLIC_PROCESS		152	-0.303172	-1.23971	0.102672	0.450637	1	1992	tags=30%, list=22%, signal=38%
GOBP_RESPONSE_TO_OXYGEN_LEVELS	GOBP_RESPONSE_TO_OXYGEN_LEVELS		244	-0.28487	-1.23955	0.0680359	0.450291	1	1415	tags=20%, list=15%, signal=24%
GOBP_REGULATION_OF_EPIDERMIS_DEVELOPMENT	GOBP_REGULATION_OF_EPIDERMIS_DEVELOPMENT		41	-0.381787	-1.23835	0.177172	0.452482	1	921	tags=29%, list=10%, signal=32%
GOBP_PEPTIDYL_THREONINE_DEPHOSPHORYLATION	GOBP_PEPTIDYL_THREONINE_DEPHOSPHORYLATION		18	-0.449532	-1.23823	0.198962	0.452015	1	925	tags=22%, list=10%, signal=25%
GOBP_NEGATIVE_REGULATION_OF_EPITHELIAL_CELL_DIFFERENTIATION	GOBP_NEGATIVE_REGULATION_OF_EPITHELIAL_CELL_DIFFERENTIATION		21	-0.438173	-1.23813	0.208981	0.451484	1	2399	tags=52%, list=26%, signal=71%
GOBP_AUTOPHAGY_OF_MITOCHONDRION	GOBP_AUTOPHAGY_OF_MITOCHONDRION		57	-0.357273	-1.23783	0.157468	0.451481	1	1344	tags=25%, list=15%, signal=29%
GOBP_INOSITOL_PHOSPHATE_METABOLIC_PROCESS	GOBP_INOSITOL_PHOSPHATE_METABOLIC_PROCESS		37	-0.381807	-1.23775	0.177554	0.450957	1	2651	tags=54%, list=29%, signal=76%
GOBP_POSITIVE_REGULATION_OF_CELL_CELL_ADHESION	GOBP_POSITIVE_REGULATION_OF_CELL_CELL_ADHESION		116	-0.31286	-1.23744	0.104668	0.450945	1	1093	tags=20%, list=12%, signal=22%
GOBP_LIPID_LOCALIZATION	GOBP_LIPID_LOCALIZATION		239	-0.287984	-1.23741	0.0814717	0.450257	1	1916	tags=26%, list=21%, signal=31%
GOBP_REGULATION_OF_ENDOCYTOSIS	GOBP_REGULATION_OF_ENDOCYTOSIS		122	-0.314513	-1.23732	0.115819	0.44971	1	2189	tags=29%, list=24%, signal=37%
GOBP_CELLULAR_ION_HOMEOSTASIS	GOBP_CELLULAR_ION_HOMEOSTASIS		272	-0.286239	-1.23663	0.0670038	0.45075	1	1818	tags=25%, list=20%, signal=31%
GOBP_INSULIN_RECEPTOR_SIGNALING_PATHWAY	GOBP_INSULIN_RECEPTOR_SIGNALING_PATHWAY		88	-0.328306	-1.23633	0.146628	0.450719	1	2044	tags=25%, list=22%, signal=32%
GOBP_RESPONSE_TO_MINERALOCORTICOID	GOBP_RESPONSE_TO_MINERALOCORTICOID		17	-0.4519	-1.23458	0.219643	0.454293	1	1580	tags=41%, list=17%, signal=50%
GOBP_DICARBOXYLIC_ACID_METABOLIC_PROCESS	GOBP_DICARBOXYLIC_ACID_METABOLIC_PROCESS		53	-0.358394	-1.23452	0.17611	0.453681	1	881	tags=17%, list=10%, signal=19%
GOBP_OLIGOSACCHARIDE_METABOLIC_PROCESS	GOBP_OLIGOSACCHARIDE_METABOLIC_PROCESS		25	-0.418031	-1.23384	0.2	0.454562	1	1067	tags=28%, list=12%, signal=32%
GOBP_PROTEIN_LOCALIZATION_TO_SYNAPSE	GOBP_PROTEIN_LOCALIZATION_TO_SYNAPSE		41	-0.379539	-1.2331	0.174475	0.455668	1	2597	tags=49%, list=28%, signal=68%
GOBP_REGULATION_OF_BODY_FLUID_LEVELS	GOBP_REGULATION_OF_BODY_FLUID_LEVELS		252	-0.283921	-1.23178	0.0823681	0.458196	1	1558	tags=22%, list=17%, signal=26%
GOBP_POSITIVE_REGULATION_OF_LIPID_LOCALIZATION	GOBP_POSITIVE_REGULATION_OF_LIPID_LOCALIZATION		45	-0.361529	-1.23108	0.173776	0.459207	1	816	tags=13%, list=9%, signal=15%
GOBP_RESPONSE_TO_MONOSACCHARIDE	GOBP_RESPONSE_TO_MONOSACCHARIDE		115	-0.315745	-1.23057	0.121123	0.45976	1	1684	tags=26%, list=18%, signal=32%
GOBP_REGULATION_OF_CELL_CELL_ADHESION	GOBP_REGULATION_OF_CELL_CELL_ADHESION		198	-0.292193	-1.22886	0.0944669	0.463128	1	1093	tags=20%, list=12%, signal=22%
GOBP_POSITIVE_REGULATION_OF_PHOSPHATASE_ACTIVITY	GOBP_POSITIVE_REGULATION_OF_PHOSPHATASE_ACTIVITY		16	-0.45529	-1.22812	0.22774	0.464248	1	1490	tags=38%, list=16%, signal=45%
GOBP_INSULIN_SECRETION	GOBP_INSULIN_SECRETION		106	-0.31191	-1.22795	0.129794	0.463894	1	2098	tags=35%, list=23%, signal=45%
GOBP_LIPID_DROPLET_ORGANIZATION	GOBP_LIPID_DROPLET_ORGANIZATION		18	-0.445198	-1.22792	0.208621	0.463221	1	622	tags=17%, list=7%, signal=18%
GOBP_MAMMARY_GLAND_EPITHELIUM_DEVELOPMENT	GOBP_MAMMARY_GLAND_EPITHELIUM_DEVELOPMENT		34	-0.394009	-1.22733	0.199664	0.463945	1	2446	tags=44%, list=27%, signal=60%
GOBP_PLACENTA_DEVELOPMENT	GOBP_PLACENTA_DEVELOPMENT		82	-0.328468	-1.22657	0.141159	0.465076	1	1420	tags=27%, list=15%, signal=31%
GOBP_CELL_COMMUNICATION_INVOLVED_IN_CARDIAC_CONDUCTION	GOBP_CELL_COMMUNICATION_INVOLVED_IN_CARDIAC_CONDUCTION		27	-0.408663	-1.22645	0.19258	0.464616	1	2098	tags=37%, list=23%, signal=48%
GOBP_AMINOGLYCAN_CATABOLIC_PROCESS	GOBP_AMINOGLYCAN_CATABOLIC_PROCESS		27	-0.409274	-1.22633	0.190391	0.464184	1	1128	tags=33%, list=12%, signal=38%
GOBP_NECROTIC_CELL_DEATH	GOBP_NECROTIC_CELL_DEATH		38	-0.378554	-1.22553	0.164763	0.465346	1	2746	tags=42%, list=30%, signal=60%
GOBP_PURINE_CONTAINING_COMPOUND_BIOSYNTHETIC_PROCESS	GOBP_PURINE_CONTAINING_COMPOUND_BIOSYNTHETIC_PROCESS		129	-0.305095	-1.22506	0.123055	0.465785	1	1630	tags=22%, list=18%, signal=27%
GOBP_PHOSPHATIDYLETHANOLAMINE_METABOLIC_PROCESS	GOBP_PHOSPHATIDYLETHANOLAMINE_METABOLIC_PROCESS		17	-0.460987	-1.2243	0.220459	0.466872	1	1527	tags=35%, list=17%, signal=42%
GOBP_RESPONSE_TO_CARBOHYDRATE	GOBP_RESPONSE_TO_CARBOHYDRATE		126	-0.30847	-1.22379	0.123249	0.467459	1	1684	tags=25%, list=18%, signal=31%
GOBP_PEPTIDE_HORMONE_SECRETION	GOBP_PEPTIDE_HORMONE_SECRETION		119	-0.308477	-1.22328	0.140351	0.467949	1	2098	tags=34%, list=23%, signal=43%
GOBP_REGULATION_OF_RELEASE_OF_SEQUESTERED_CALCIUM_ION_INTO_CYTOSOL	GOBP_REGULATION_OF_RELEASE_OF_SEQUESTERED_CALCIUM_ION_INTO_CYTOSOL		31	-0.394076	-1.22326	0.18928	0.467237	1	1731	tags=35%, list=19%, signal=44%
GOBP_MEMBRANE_REPOLARIZATION	GOBP_MEMBRANE_REPOLARIZATION		16	-0.464104	-1.22314	0.222222	0.46686	1	1551	tags=31%, list=17%, signal=38%
GOBP_TISSUE_MIGRATION	GOBP_TISSUE_MIGRATION		183	-0.292864	-1.2227	0.100829	0.467233	1	1960	tags=29%, list=21%, signal=36%
GOBP_CALCIUM_ION_TRANSMEMBRANE_TRANSPORT	GOBP_CALCIUM_ION_TRANSMEMBRANE_TRANSPORT		125	-0.306587	-1.2225	0.131429	0.466938	1	1344	tags=23%, list=15%, signal=27%
GOBP_REGULATION_OF_PHOSPHATIDYLINOSITOL_3_KINASE_SIGNALING	GOBP_REGULATION_OF_PHOSPHATIDYLINOSITOL_3_KINASE_SIGNALING		67	-0.341779	-1.22154	0.152542	0.468664	1	2044	tags=39%, list=22%, signal=50%
GOBP_REGULATION_OF_VACUOLE_ORGANIZATION	GOBP_REGULATION_OF_VACUOLE_ORGANIZATION		37	-0.381824	-1.22117	0.195082	0.468794	1	1730	tags=27%, list=19%, signal=33%
GOBP_SULFUR_COMPOUND_BIOSYNTHETIC_PROCESS	GOBP_SULFUR_COMPOUND_BIOSYNTHETIC_PROCESS		110	-0.313612	-1.21905	0.128799	0.473334	1	1630	tags=25%, list=18%, signal=31%
GOBP_POSITIVE_REGULATION_OF_JUN_KINASE_ACTIVITY	GOBP_POSITIVE_REGULATION_OF_JUN_KINASE_ACTIVITY		47	-0.363878	-1.21901	0.187302	0.47267	1	2840	tags=53%, list=31%, signal=77%
GOBP_SPINAL_CORD_DEVELOPMENT	GOBP_SPINAL_CORD_DEVELOPMENT		43	-0.366778	-1.21832	0.16748	0.473677	1	1222	tags=23%, list=13%, signal=27%
GOBP_HEART_MORPHOGENESIS	GOBP_HEART_MORPHOGENESIS		122	-0.304919	-1.21764	0.133527	0.474523	1	1496	tags=24%, list=16%, signal=28%
GOBP_CELLULAR_RESPONSE_TO_EXTERNAL_STIMULUS	GOBP_CELLULAR_RESPONSE_TO_EXTERNAL_STIMULUS		182	-0.292939	-1.21719	0.107884	0.474913	1	1543	tags=20%, list=17%, signal=23%
GOBP_AMINO_ACID_TRANSMEMBRANE_TRANSPORT	GOBP_AMINO_ACID_TRANSMEMBRANE_TRANSPORT		38	-0.368982	-1.21607	0.209192	0.476903	1	1916	tags=24%, list=21%, signal=30%
GOBP_CELLULAR_RESPONSE_TO_CALCIUM_ION	GOBP_CELLULAR_RESPONSE_TO_CALCIUM_ION		33	-0.388979	-1.21593	0.193322	0.476503	1	426	tags=15%, list=5%, signal=16%
GOBP_PROTEIN_HYDROXYLATION	GOBP_PROTEIN_HYDROXYLATION		21	-0.430987	-1.21506	0.222411	0.477989	1	2481	tags=48%, list=27%, signal=65%
GOBP_REGULATION_OF_CARBOHYDRATE_BIOSYNTHETIC_PROCESS	GOBP_REGULATION_OF_CARBOHYDRATE_BIOSYNTHETIC_PROCESS		54	-0.351458	-1.21501	0.164274	0.477384	1	1213	tags=20%, list=13%, signal=23%
GOBP_NEGATIVE_REGULATION_OF_CELLULAR_RESPONSE_TO_GROWTH_FACTOR_STIMULUS	GOBP_NEGATIVE_REGULATION_OF_CELLULAR_RESPONSE_TO_GROWTH_FACTOR_STIMULUS		48	-0.354898	-1.215	0.183706	0.476659	1	813	tags=19%, list=9%, signal=20%
GOBP_REGULATION_OF_REGULATED_SECRETORY_PATHWAY	GOBP_REGULATION_OF_REGULATED_SECRETORY_PATHWAY		59	-0.342772	-1.21398	0.179331	0.478532	1	1640	tags=24%, list=18%, signal=29%
GOBP_RESPONSE_TO_PEPTIDE	GOBP_RESPONSE_TO_PEPTIDE		291	-0.276615	-1.21362	0.0907975	0.478703	1	1251	tags=16%, list=14%, signal=18%
GOBP_HEAD_DEVELOPMENT	GOBP_HEAD_DEVELOPMENT		395	-0.269852	-1.21283	0.0723039	0.479938	1	1626	tags=22%, list=18%, signal=26%
GOBP_REGULATION_OF_EPITHELIAL_CELL_DIFFERENTIATION	GOBP_REGULATION_OF_EPITHELIAL_CELL_DIFFERENTIATION		74	-0.327486	-1.21281	0.151745	0.479237	1	1107	tags=26%, list=12%, signal=29%
GOBP_NUCLEOSIDE_BISPHOSPHATE_BIOSYNTHETIC_PROCESS	GOBP_NUCLEOSIDE_BISPHOSPHATE_BIOSYNTHETIC_PROCESS		54	-0.344738	-1.21222	0.181395	0.479985	1	1630	tags=31%, list=18%, signal=38%
GOBP_POSITIVE_REGULATION_OF_DENDRITE_MORPHOGENESIS	GOBP_POSITIVE_REGULATION_OF_DENDRITE_MORPHOGENESIS		19	-0.438648	-1.2111	0.237477	0.482106	1	2376	tags=53%, list=26%, signal=71%
GOBP_POSITIVE_REGULATION_OF_CELL_DEATH	GOBP_POSITIVE_REGULATION_OF_CELL_DEATH		361	-0.272705	-1.21055	0.0778739	0.482718	1	1751	tags=24%, list=19%, signal=29%
GOBP_SALIVARY_GLAND_DEVELOPMENT	GOBP_SALIVARY_GLAND_DEVELOPMENT		16	-0.466413	-1.21011	0.236427	0.48312	1	805	tags=31%, list=9%, signal=34%
GOBP_RECEPTOR_RECYCLING	GOBP_RECEPTOR_RECYCLING		18	-0.443022	-1.20756	0.2375	0.48879	1	2071	tags=39%, list=23%, signal=50%
GOBP_FORMATION_OF_PRIMARY_GERM_LAYER	GOBP_FORMATION_OF_PRIMARY_GERM_LAYER		59	-0.346719	-1.20443	0.178571	0.496026	1	1544	tags=29%, list=17%, signal=34%
GOBP_COLLAGEN_CATABOLIC_PROCESS	GOBP_COLLAGEN_CATABOLIC_PROCESS		16	-0.453416	-1.20403	0.234888	0.496252	1	1300	tags=50%, list=14%, signal=58%
GOBP_POTASSIUM_ION_IMPORT_ACROSS_PLASMA_MEMBRANE	GOBP_POTASSIUM_ION_IMPORT_ACROSS_PLASMA_MEMBRANE		16	-0.455115	-1.20351	0.240642	0.49686	1	2099	tags=50%, list=23%, signal=65%
GOBP_MONONUCLEAR_CELL_DIFFERENTIATION	GOBP_MONONUCLEAR_CELL_DIFFERENTIATION		189	-0.287705	-1.20236	0.131507	0.498978	1	2178	tags=29%, list=24%, signal=37%
GOBP_REGULATION_OF_STRESS_ACTIVATED_PROTEIN_KINASE_SIGNALING_CASCADE	GOBP_REGULATION_OF_STRESS_ACTIVATED_PROTEIN_KINASE_SIGNALING_CASCADE		114	-0.307048	-1.20224	0.151825	0.498533	1	2625	tags=43%, list=29%, signal=59%
GOBP_CELLULAR_MODIFIED_AMINO_ACID_BIOSYNTHETIC_PROCESS	GOBP_CELLULAR_MODIFIED_AMINO_ACID_BIOSYNTHETIC_PROCESS		27	-0.401086	-1.20159	0.21943	0.499387	1	504	tags=19%, list=5%, signal=20%
GOBP_POLYOL_METABOLIC_PROCESS	GOBP_POLYOL_METABOLIC_PROCESS		72	-0.325636	-1.20157	0.169231	0.498679	1	2651	tags=42%, list=29%, signal=58%
GOBP_TRABECULA_MORPHOGENESIS	GOBP_TRABECULA_MORPHOGENESIS		27	-0.401934	-1.20104	0.228618	0.499283	1	1496	tags=30%, list=16%, signal=35%
GOBP_REGULATION_OF_HEART_RATE	GOBP_REGULATION_OF_HEART_RATE		34	-0.3838	-1.20072	0.207641	0.499351	1	1228	tags=29%, list=13%, signal=34%
GOBP_REGULATION_OF_SMOOTH_MUSCLE_CONTRACTION	GOBP_REGULATION_OF_SMOOTH_MUSCLE_CONTRACTION		25	-0.402633	-1.20052	0.218531	0.499096	1	1050	tags=24%, list=11%, signal=27%
GOBP_POSITIVE_REGULATION_OF_ANION_TRANSMEMBRANE_TRANSPORT	GOBP_POSITIVE_REGULATION_OF_ANION_TRANSMEMBRANE_TRANSPORT		34	-0.380852	-1.20004	0.212903	0.499523	1	2417	tags=38%, list=26%, signal=52%
GOBP_REGULATION_OF_TRANSMEMBRANE_RECEPTOR_PROTEIN_SERINE_THREONINE_KINASE_SIGNALING_PATHWAY	GOBP_REGULATION_OF_TRANSMEMBRANE_RECEPTOR_PROTEIN_SERINE_THREONINE_KINASE_SIGNALING_PATHWAY		132	-0.297854	-1.19923	0.1402	0.500888	1	1769	tags=27%, list=19%, signal=33%
GOBP_POSITIVE_REGULATION_OF_BONE_MINERALIZATION	GOBP_POSITIVE_REGULATION_OF_BONE_MINERALIZATION		21	-0.425448	-1.1992	0.237024	0.500184	1	1429	tags=33%, list=16%, signal=39%
GOBP_POSITIVE_REGULATION_OF_DEPHOSPHORYLATION	GOBP_POSITIVE_REGULATION_OF_DEPHOSPHORYLATION		35	-0.374429	-1.19885	0.198997	0.500311	1	1676	tags=34%, list=18%, signal=42%
GOBP_INFLAMMATORY_RESPONSE	GOBP_INFLAMMATORY_RESPONSE		291	-0.273719	-1.19862	0.1	0.500143	1	1687	tags=26%, list=18%, signal=31%
GOBP_REGULATION_OF_NEUROTRANSMITTER_LEVELS	GOBP_REGULATION_OF_NEUROTRANSMITTER_LEVELS		83	-0.323382	-1.19811	0.173785	0.500732	1	1350	tags=23%, list=15%, signal=27%
GOBP_NEGATIVE_REGULATION_OF_PROTEIN_BINDING	GOBP_NEGATIVE_REGULATION_OF_PROTEIN_BINDING		63	-0.33937	-1.19807	0.212264	0.500089	1	1480	tags=27%, list=16%, signal=32%
GOBP_REGULATION_OF_STEM_CELL_POPULATION_MAINTENANCE	GOBP_REGULATION_OF_STEM_CELL_POPULATION_MAINTENANCE		20	-0.417302	-1.19736	0.218861	0.501129	1	2361	tags=40%, list=26%, signal=54%
GOBP_CALCIUM_ION_TRANSPORT	GOBP_CALCIUM_ION_TRANSPORT		158	-0.295727	-1.19696	0.1266	0.501437	1	1344	tags=22%, list=15%, signal=26%
GOBP_POSITIVE_REGULATION_OF_RECEPTOR_SIGNALING_PATHWAY_VIA_STAT	GOBP_POSITIVE_REGULATION_OF_RECEPTOR_SIGNALING_PATHWAY_VIA_STAT		18	-0.439698	-1.19693	0.235398	0.500754	1	969	tags=33%, list=11%, signal=37%
GOBP_PROTEIN_DEMETHYLATION	GOBP_PROTEIN_DEMETHYLATION		24	-0.404317	-1.19629	0.232358	0.501666	1	1022	tags=21%, list=11%, signal=23%
GOBP_NEGATIVE_REGULATION_OF_PHOSPHORYLATION	GOBP_NEGATIVE_REGULATION_OF_PHOSPHORYLATION		240	-0.277738	-1.19596	0.111111	0.50174	1	1762	tags=25%, list=19%, signal=30%
GOBP_CARDIAC_MUSCLE_CELL_PROLIFERATION	GOBP_CARDIAC_MUSCLE_CELL_PROLIFERATION		30	-0.392527	-1.19577	0.24878	0.501438	1	1805	tags=33%, list=20%, signal=41%
GOBP_POSITIVE_CHEMOTAXIS	GOBP_POSITIVE_CHEMOTAXIS		23	-0.416138	-1.19574	0.229592	0.500753	1	1864	tags=48%, list=20%, signal=60%
GOBP_NEGATIVE_REGULATION_OF_CELL_GROWTH	GOBP_NEGATIVE_REGULATION_OF_CELL_GROWTH		113	-0.304992	-1.19535	0.167394	0.50093	1	2458	tags=40%, list=27%, signal=54%
GOBP_RESPONSE_TO_GROWTH_FACTOR	GOBP_RESPONSE_TO_GROWTH_FACTOR		403	-0.266387	-1.19532	0.0817535	0.500243	1	1315	tags=18%, list=14%, signal=20%
GOBP_NEGATIVE_REGULATION_OF_TRANSPORTER_ACTIVITY	GOBP_NEGATIVE_REGULATION_OF_TRANSPORTER_ACTIVITY		33	-0.383199	-1.19531	0.222597	0.499529	1	1425	tags=33%, list=16%, signal=39%
GOBP_CARBOHYDRATE_DERIVATIVE_TRANSPORT	GOBP_CARBOHYDRATE_DERIVATIVE_TRANSPORT		51	-0.35341	-1.19447	0.194489	0.50087	1	429	tags=8%, list=5%, signal=8%
GOBP_EMBRYONIC_PLACENTA_DEVELOPMENT	GOBP_EMBRYONIC_PLACENTA_DEVELOPMENT		52	-0.351701	-1.19427	0.18932	0.500639	1	1161	tags=25%, list=13%, signal=28%
GOBP_RESPONSE_TO_BACTERIUM	GOBP_RESPONSE_TO_BACTERIUM		231	-0.278364	-1.19405	0.11284	0.500467	1	1387	tags=23%, list=15%, signal=26%
GOBP_VESICLE_DOCKING_INVOLVED_IN_EXOCYTOSIS	GOBP_VESICLE_DOCKING_INVOLVED_IN_EXOCYTOSIS		27	-0.398017	-1.1933	0.233216	0.501639	1	1099	tags=22%, list=12%, signal=25%
GOBP_RESPONSE_TO_PURINE_CONTAINING_COMPOUND	GOBP_RESPONSE_TO_PURINE_CONTAINING_COMPOUND		76	-0.324047	-1.19096	0.179289	0.506853	1	1157	tags=21%, list=13%, signal=24%
GOBP_POSITIVE_REGULATION_OF_SMALL_MOLECULE_METABOLIC_PROCESS	GOBP_POSITIVE_REGULATION_OF_SMALL_MOLECULE_METABOLIC_PROCESS		71	-0.325025	-1.19086	0.184049	0.506372	1	1238	tags=20%, list=13%, signal=23%
GOBP_SMALL_MOLECULE_CATABOLIC_PROCESS	GOBP_SMALL_MOLECULE_CATABOLIC_PROCESS		246	-0.275728	-1.19059	0.129412	0.506252	1	2243	tags=30%, list=24%, signal=39%
GOBP_REGULATION_OF_VESICLE_MEDIATED_TRANSPORT	GOBP_REGULATION_OF_VESICLE_MEDIATED_TRANSPORT		275	-0.274811	-1.19041	0.116492	0.505987	1	1394	tags=17%, list=15%, signal=20%
GOBP_RESPONSE_TO_CAMP	GOBP_RESPONSE_TO_CAMP		51	-0.348932	-1.19032	0.220635	0.505478	1	1157	tags=22%, list=13%, signal=25%
GOBP_UNSATURATED_FATTY_ACID_METABOLIC_PROCESS	GOBP_UNSATURATED_FATTY_ACID_METABOLIC_PROCESS		52	-0.347089	-1.18998	0.188834	0.505656	1	1803	tags=29%, list=20%, signal=36%
GOBP_REGULATION_OF_LONG_TERM_SYNAPTIC_POTENTIATION	GOBP_REGULATION_OF_LONG_TERM_SYNAPTIC_POTENTIATION		19	-0.43347	-1.18976	0.247849	0.505506	1	1904	tags=47%, list=21%, signal=60%
GOBP_PHOSPHATIDYLINOSITOL_METABOLIC_PROCESS	GOBP_PHOSPHATIDYLINOSITOL_METABOLIC_PROCESS		116	-0.298411	-1.18871	0.150142	0.507371	1	2713	tags=40%, list=30%, signal=56%
GOBP_REGULATION_OF_CELL_MATRIX_ADHESION	GOBP_REGULATION_OF_CELL_MATRIX_ADHESION		77	-0.318883	-1.18833	0.200594	0.507614	1	1381	tags=25%, list=15%, signal=29%
GOBP_POLYSACCHARIDE_CATABOLIC_PROCESS	GOBP_POLYSACCHARIDE_CATABOLIC_PROCESS		15	-0.456606	-1.18805	0.234458	0.507632	1	744	tags=20%, list=8%, signal=22%
GOBP_STEROID_METABOLIC_PROCESS	GOBP_STEROID_METABOLIC_PROCESS		156	-0.292486	-1.1878	0.152875	0.507555	1	850	tags=15%, list=9%, signal=16%
GOBP_RESPONSE_TO_STEROID_HORMONE	GOBP_RESPONSE_TO_STEROID_HORMONE		181	-0.284806	-1.18709	0.130014	0.508601	1	1596	tags=25%, list=17%, signal=29%
GOBP_REGULATION_OF_MONOOXYGENASE_ACTIVITY	GOBP_REGULATION_OF_MONOOXYGENASE_ACTIVITY		31	-0.380129	-1.18609	0.22335	0.510356	1	1242	tags=29%, list=14%, signal=33%
GOBP_MYELOID_LEUKOCYTE_MIGRATION	GOBP_MYELOID_LEUKOCYTE_MIGRATION		69	-0.323264	-1.18534	0.178626	0.511564	1	1719	tags=30%, list=19%, signal=37%
GOBP_MACROAUTOPHAGY	GOBP_MACROAUTOPHAGY		243	-0.276453	-1.18517	0.132124	0.51122	1	1730	tags=21%, list=19%, signal=25%
GOBP_REGULATION_OF_REACTIVE_OXYGEN_SPECIES_BIOSYNTHETIC_PROCESS	GOBP_REGULATION_OF_REACTIVE_OXYGEN_SPECIES_BIOSYNTHETIC_PROCESS		50	-0.346658	-1.18491	0.21718	0.511167	1	1308	tags=26%, list=14%, signal=30%
GOBP_ENDOCRINE_SYSTEM_DEVELOPMENT	GOBP_ENDOCRINE_SYSTEM_DEVELOPMENT		64	-0.328653	-1.18428	0.207692	0.512106	1	1299	tags=22%, list=14%, signal=25%
GOBP_NEGATIVE_REGULATION_OF_TRANSFERASE_ACTIVITY	GOBP_NEGATIVE_REGULATION_OF_TRANSFERASE_ACTIVITY		194	-0.281292	-1.18353	0.144562	0.513418	1	2258	tags=31%, list=25%, signal=40%
GOBP_REGULATION_OF_ENDOTHELIAL_CELL_MIGRATION	GOBP_REGULATION_OF_ENDOTHELIAL_CELL_MIGRATION		101	-0.308168	-1.18329	0.178827	0.513371	1	1037	tags=18%, list=11%, signal=20%
GOBP_T_CELL_DIFFERENTIATION_IN_THYMUS	GOBP_T_CELL_DIFFERENTIATION_IN_THYMUS		39	-0.35942	-1.18305	0.229133	0.513256	1	900	tags=18%, list=10%, signal=20%
GOBP_ACTIVATION_OF_MAPK_ACTIVITY	GOBP_ACTIVATION_OF_MAPK_ACTIVITY		87	-0.316381	-1.18291	0.192701	0.512857	1	2049	tags=25%, list=22%, signal=32%
GOBP_POSITIVE_REGULATION_OF_NEUROGENESIS	GOBP_POSITIVE_REGULATION_OF_NEUROGENESIS		118	-0.29806	-1.18257	0.171303	0.512948	1	2028	tags=30%, list=22%, signal=38%
GOBP_OUTFLOW_TRACT_MORPHOGENESIS	GOBP_OUTFLOW_TRACT_MORPHOGENESIS		36	-0.368106	-1.18246	0.247078	0.512493	1	860	tags=19%, list=9%, signal=21%
GOBP_INNER_EAR_AUDITORY_RECEPTOR_CELL_DIFFERENTIATION	GOBP_INNER_EAR_AUDITORY_RECEPTOR_CELL_DIFFERENTIATION		17	-0.440847	-1.18217	0.256272	0.512508	1	785	tags=24%, list=9%, signal=26%
GOBP_POSITIVE_REGULATION_OF_HEMOPOIESIS	GOBP_POSITIVE_REGULATION_OF_HEMOPOIESIS		71	-0.322681	-1.18115	0.209048	0.514351	1	1258	tags=21%, list=14%, signal=24%
GOBP_ENDOTHELIAL_CELL_MIGRATION	GOBP_ENDOTHELIAL_CELL_MIGRATION		128	-0.295591	-1.18081	0.166667	0.514523	1	1056	tags=18%, list=12%, signal=20%
GOBP_RESPONSE_TO_ORGANIC_CYCLIC_COMPOUND	GOBP_RESPONSE_TO_ORGANIC_CYCLIC_COMPOUND		468	-0.257546	-1.18078	0.104338	0.513873	1	1425	tags=19%, list=16%, signal=21%
GOBP_REGULATION_OF_EPITHELIAL_TO_MESENCHYMAL_TRANSITION	GOBP_REGULATION_OF_EPITHELIAL_TO_MESENCHYMAL_TRANSITION		60	-0.332698	-1.18022	0.204615	0.514566	1	1032	tags=22%, list=11%, signal=24%
GOBP_REGULATION_OF_GTPASE_ACTIVITY	GOBP_REGULATION_OF_GTPASE_ACTIVITY		294	-0.267328	-1.18003	0.122653	0.514308	1	2503	tags=36%, list=27%, signal=48%
GOBP_AMINO_SUGAR_METABOLIC_PROCESS	GOBP_AMINO_SUGAR_METABOLIC_PROCESS		20	-0.416694	-1.17926	0.251838	0.51555	1	546	tags=15%, list=6%, signal=16%
GOBP_JNK_CASCADE	GOBP_JNK_CASCADE		124	-0.294942	-1.1791	0.176471	0.515241	1	2625	tags=44%, list=29%, signal=60%
GOBP_CELL_SUBSTRATE_ADHESION	GOBP_CELL_SUBSTRATE_ADHESION		189	-0.28269	-1.17808	0.148048	0.517092	1	1766	tags=24%, list=19%, signal=30%
GOBP_REGULATION_OF_COLLAGEN_METABOLIC_PROCESS	GOBP_REGULATION_OF_COLLAGEN_METABOLIC_PROCESS		26	-0.401412	-1.17778	0.254606	0.517162	1	1558	tags=35%, list=17%, signal=42%
GOBP_TISSUE_REGENERATION	GOBP_TISSUE_REGENERATION		37	-0.371628	-1.17761	0.236088	0.516814	1	2232	tags=38%, list=24%, signal=50%
GOBP_REGULATION_OF_EPITHELIAL_CELL_MIGRATION	GOBP_REGULATION_OF_EPITHELIAL_CELL_MIGRATION		145	-0.291476	-1.17707	0.168571	0.517499	1	1768	tags=26%, list=19%, signal=31%
GOBP_ORGANIC_HYDROXY_COMPOUND_CATABOLIC_PROCESS	GOBP_ORGANIC_HYDROXY_COMPOUND_CATABOLIC_PROCESS		28	-0.389677	-1.17693	0.25	0.517104	1	2614	tags=43%, list=28%, signal=60%
GOBP_VIRAL_BUDDING	GOBP_VIRAL_BUDDING		20	-0.428356	-1.17679	0.257576	0.516742	1	961	tags=20%, list=10%, signal=22%
GOBP_CYTOKINE_PRODUCTION	GOBP_CYTOKINE_PRODUCTION		357	-0.260337	-1.17652	0.129584	0.516687	1	1481	tags=20%, list=16%, signal=23%
GOBP_NEGATIVE_REGULATION_OF_SMOOTH_MUSCLE_CELL_PROLIFERATION	GOBP_NEGATIVE_REGULATION_OF_SMOOTH_MUSCLE_CELL_PROLIFERATION		17	-0.441491	-1.1757	0.268078	0.518137	1	1406	tags=35%, list=15%, signal=42%
GOBP_REGULATION_OF_SYNAPSE_ASSEMBLY	GOBP_REGULATION_OF_SYNAPSE_ASSEMBLY		36	-0.368539	-1.17564	0.22293	0.517555	1	1721	tags=39%, list=19%, signal=48%
GOBP_PINOCYTOSIS	GOBP_PINOCYTOSIS		16	-0.452339	-1.17564	0.269231	0.516843	1	1804	tags=31%, list=20%, signal=39%
GOBP_NUCLEOSIDE_PHOSPHATE_BIOSYNTHETIC_PROCESS	GOBP_NUCLEOSIDE_PHOSPHATE_BIOSYNTHETIC_PROCESS		169	-0.284206	-1.17559	0.168741	0.516234	1	1413	tags=20%, list=15%, signal=23%
GOBP_PHOSPHATIDYLINOSITOL_PHOSPHORYLATION	GOBP_PHOSPHATIDYLINOSITOL_PHOSPHORYLATION		36	-0.376209	-1.17557	0.24744	0.515592	1	2091	tags=36%, list=23%, signal=47%
GOBP_VESICLE_MEDIATED_TRANSPORT_BETWEEN_ENDOSOMAL_COMPARTMENTS	GOBP_VESICLE_MEDIATED_TRANSPORT_BETWEEN_ENDOSOMAL_COMPARTMENTS		35	-0.368942	-1.1753	0.235099	0.515564	1	1238	tags=23%, list=13%, signal=26%
GOBP_PROTEIN_KINASE_B_SIGNALING	GOBP_PROTEIN_KINASE_B_SIGNALING		124	-0.296689	-1.1752	0.176638	0.515115	1	2054	tags=33%, list=22%, signal=42%
GOBP_MUSCLE_CELL_MIGRATION	GOBP_MUSCLE_CELL_MIGRATION		49	-0.346837	-1.1752	0.207221	0.514401	1	1489	tags=22%, list=16%, signal=27%
GOBP_ACTIVATION_OF_MAPKK_ACTIVITY	GOBP_ACTIVATION_OF_MAPKK_ACTIVITY		43	-0.352038	-1.17442	0.21643	0.51569	1	2528	tags=42%, list=28%, signal=57%
GOBP_REGULATION_OF_SPROUTING_ANGIOGENESIS	GOBP_REGULATION_OF_SPROUTING_ANGIOGENESIS		25	-0.393442	-1.17416	0.252912	0.515634	1	2222	tags=36%, list=24%, signal=47%
GOBP_DIOL_METABOLIC_PROCESS	GOBP_DIOL_METABOLIC_PROCESS		18	-0.424516	-1.17395	0.271127	0.515476	1	1471	tags=33%, list=16%, signal=40%
GOBP_PEROXISOME_PROLIFERATOR_ACTIVATED_RECEPTOR_SIGNALING_PATHWAY	GOBP_PEROXISOME_PROLIFERATOR_ACTIVATED_RECEPTOR_SIGNALING_PATHWAY		15	-0.454728	-1.17283	0.266784	0.517688	1	1304	tags=27%, list=14%, signal=31%
GOBP_PROTEIN_AUTOPHOSPHORYLATION	GOBP_PROTEIN_AUTOPHOSPHORYLATION		153	-0.286208	-1.17281	0.155525	0.517027	1	1740	tags=26%, list=19%, signal=32%
GOBP_REGULATION_OF_CELLULAR_CARBOHYDRATE_METABOLIC_PROCESS	GOBP_REGULATION_OF_CELLULAR_CARBOHYDRATE_METABOLIC_PROCESS		80	-0.314642	-1.17253	0.213773	0.517042	1	1364	tags=23%, list=15%, signal=26%
GOBP_NEGATIVE_REGULATION_OF_PEPTIDYL_TYROSINE_PHOSPHORYLATION	GOBP_NEGATIVE_REGULATION_OF_PEPTIDYL_TYROSINE_PHOSPHORYLATION		37	-0.359178	-1.17225	0.237856	0.517042	1	1008	tags=22%, list=11%, signal=24%
GOBP_POSITIVE_REGULATION_OF_AXONOGENESIS	GOBP_POSITIVE_REGULATION_OF_AXONOGENESIS		45	-0.350587	-1.17099	0.233807	0.51966	1	1118	tags=22%, list=12%, signal=25%
GOBP_DETECTION_OF_LIGHT_STIMULUS	GOBP_DETECTION_OF_LIGHT_STIMULUS		19	-0.424029	-1.17043	0.287273	0.520404	1	396	tags=16%, list=4%, signal=16%
GOBP_CHONDROCYTE_DIFFERENTIATION	GOBP_CHONDROCYTE_DIFFERENTIATION		57	-0.340054	-1.16899	0.223856	0.523248	1	694	tags=16%, list=8%, signal=17%
GOBP_NAD_BIOSYNTHETIC_PROCESS	GOBP_NAD_BIOSYNTHETIC_PROCESS		15	-0.455271	-1.16828	0.257827	0.524456	1	2021	tags=53%, list=22%, signal=68%
GOBP_VASCULAR_TRANSPORT	GOBP_VASCULAR_TRANSPORT		36	-0.369219	-1.1677	0.261383	0.525273	1	1780	tags=33%, list=19%, signal=41%
GOBP_INTERLEUKIN_2_PRODUCTION	GOBP_INTERLEUKIN_2_PRODUCTION		29	-0.385412	-1.16753	0.27069	0.524991	1	2072	tags=38%, list=23%, signal=49%
GOBP_REGULATION_OF_METAL_ION_TRANSPORT	GOBP_REGULATION_OF_METAL_ION_TRANSPORT		90	-0.31063	-1.16509	0.197289	0.530633	1	1344	tags=24%, list=15%, signal=28%
GOBP_PHAGOSOME_MATURATION	GOBP_PHAGOSOME_MATURATION		28	-0.387939	-1.16447	0.243568	0.531519	1	2331	tags=36%, list=25%, signal=48%
GOBP_REGULATION_OF_NITRIC_OXIDE_SYNTHASE_ACTIVITY	GOBP_REGULATION_OF_NITRIC_OXIDE_SYNTHASE_ACTIVITY		27	-0.377714	-1.16442	0.268007	0.53092	1	1242	tags=30%, list=14%, signal=34%
GOBP_NEGATIVE_REGULATION_OF_BLOOD_VESSEL_ENDOTHELIAL_CELL_MIGRATION	GOBP_NEGATIVE_REGULATION_OF_BLOOD_VESSEL_ENDOTHELIAL_CELL_MIGRATION		19	-0.422929	-1.16422	0.277064	0.53073	1	965	tags=21%, list=11%, signal=23%
GOBP_REGULATION_OF_JNK_CASCADE	GOBP_REGULATION_OF_JNK_CASCADE		79	-0.317084	-1.16337	0.204724	0.532177	1	2225	tags=39%, list=24%, signal=51%
GOBP_POSITIVE_REGULATION_OF_LIPID_METABOLIC_PROCESS	GOBP_POSITIVE_REGULATION_OF_LIPID_METABOLIC_PROCESS		80	-0.314119	-1.16299	0.236173	0.532481	1	2068	tags=31%, list=23%, signal=40%
GOBP_SPHINGOID_METABOLIC_PROCESS	GOBP_SPHINGOID_METABOLIC_PROCESS		15	-0.458235	-1.16288	0.276978	0.532036	1	1471	tags=33%, list=16%, signal=40%
GOBP_CELL_DEATH_IN_RESPONSE_TO_HYDROGEN_PEROXIDE	GOBP_CELL_DEATH_IN_RESPONSE_TO_HYDROGEN_PEROXIDE		17	-0.434388	-1.16187	0.286496	0.534074	1	2266	tags=41%, list=25%, signal=55%
GOBP_SUBSTRATE_DEPENDENT_CELL_MIGRATION	GOBP_SUBSTRATE_DEPENDENT_CELL_MIGRATION		15	-0.444813	-1.16161	0.286738	0.534055	1	1739	tags=33%, list=19%, signal=41%
GOBP_NEGATIVE_REGULATION_OF_CELL_CELL_ADHESION	GOBP_NEGATIVE_REGULATION_OF_CELL_CELL_ADHESION		85	-0.30648	-1.16116	0.193985	0.534489	1	1760	tags=32%, list=19%, signal=39%
GOBP_REGULATION_OF_CELLULAR_COMPONENT_SIZE	GOBP_REGULATION_OF_CELLULAR_COMPONENT_SIZE		225	-0.271557	-1.16112	0.144501	0.533872	1	1727	tags=19%, list=19%, signal=23%
GOBP_REGULATION_OF_RESPONSE_TO_OXIDATIVE_STRESS	GOBP_REGULATION_OF_RESPONSE_TO_OXIDATIVE_STRESS		51	-0.338758	-1.16098	0.23445	0.533516	1	1298	tags=20%, list=14%, signal=23%
GOBP_POSITIVE_REGULATION_OF_NERVOUS_SYSTEM_DEVELOPMENT	GOBP_POSITIVE_REGULATION_OF_NERVOUS_SYSTEM_DEVELOPMENT		132	-0.287648	-1.1603	0.199147	0.534514	1	2229	tags=33%, list=24%, signal=43%
GOBP_POSITIVE_REGULATION_OF_NEURON_PROJECTION_DEVELOPMENT	GOBP_POSITIVE_REGULATION_OF_NEURON_PROJECTION_DEVELOPMENT		85	-0.309843	-1.16007	0.203988	0.534401	1	1963	tags=27%, list=21%, signal=34%
GOBP_CELLULAR_CARBOHYDRATE_METABOLIC_PROCESS	GOBP_CELLULAR_CARBOHYDRATE_METABOLIC_PROCESS		167	-0.280858	-1.15986	0.166891	0.534295	1	1391	tags=20%, list=15%, signal=24%
GOBP_REGULATION_OF_PROTEIN_SERINE_THREONINE_KINASE_ACTIVITY	GOBP_REGULATION_OF_PROTEIN_SERINE_THREONINE_KINASE_ACTIVITY		308	-0.264548	-1.1582	0.144836	0.537868	1	1858	tags=25%, list=20%, signal=30%
GOBP_HEART_GROWTH	GOBP_HEART_GROWTH		50	-0.34007	-1.15787	0.251572	0.538007	1	1141	tags=20%, list=12%, signal=23%
GOBP_MESENCHYME_MORPHOGENESIS	GOBP_MESENCHYME_MORPHOGENESIS		23	-0.404219	-1.15713	0.258681	0.539237	1	1032	tags=30%, list=11%, signal=34%
GOBP_POSITIVE_REGULATION_OF_MAPK_CASCADE	GOBP_POSITIVE_REGULATION_OF_MAPK_CASCADE		270	-0.265593	-1.15663	0.162531	0.539882	1	1919	tags=27%, list=21%, signal=33%
GOBP_POSITIVE_REGULATION_OF_INSULIN_SECRETION_INVOLVED_IN_CELLULAR_RESPONSE_TO_GLUCOSE_STIMULUS	GOBP_POSITIVE_REGULATION_OF_INSULIN_SECRETION_INVOLVED_IN_CELLULAR_RESPONSE_TO_GLUCOSE_STIMULUS		18	-0.426209	-1.15624	0.267703	0.540166	1	2098	tags=56%, list=23%, signal=72%
GOBP_EXTRACELLULAR_MATRIX_DISASSEMBLY	GOBP_EXTRACELLULAR_MATRIX_DISASSEMBLY		40	-0.353123	-1.15568	0.25938	0.540945	1	1558	tags=35%, list=17%, signal=42%
GOBP_REGULATION_OF_INFLAMMATORY_RESPONSE	GOBP_REGULATION_OF_INFLAMMATORY_RESPONSE		146	-0.286399	-1.15477	0.194286	0.542632	1	1569	tags=25%, list=17%, signal=29%
GOBP_RESPONSE_TO_TOXIC_SUBSTANCE	GOBP_RESPONSE_TO_TOXIC_SUBSTANCE		119	-0.293728	-1.15446	0.210072	0.542716	1	1049	tags=19%, list=11%, signal=22%
GOBP_REGULATION_OF_CELL_JUNCTION_ASSEMBLY	GOBP_REGULATION_OF_CELL_JUNCTION_ASSEMBLY		102	-0.298932	-1.15387	0.207773	0.543621	1	1727	tags=29%, list=19%, signal=36%
GOBP_MOLTING_CYCLE	GOBP_MOLTING_CYCLE		53	-0.332304	-1.15272	0.256651	0.54603	1	970	tags=19%, list=11%, signal=21%
GOBP_FOREBRAIN_GENERATION_OF_NEURONS	GOBP_FOREBRAIN_GENERATION_OF_NEURONS		24	-0.397291	-1.15242	0.264151	0.546069	1	1178	tags=33%, list=13%, signal=38%
GOBP_HISTONE_DEACETYLATION	GOBP_HISTONE_DEACETYLATION		64	-0.323699	-1.15225	0.241275	0.545806	1	1298	tags=20%, list=14%, signal=23%
GOBP_REGULATION_OF_AUTOPHAGY	GOBP_REGULATION_OF_AUTOPHAGY		224	-0.269022	-1.15125	0.168237	0.54769	1	1932	tags=25%, list=21%, signal=30%
GOBP_NEGATIVE_REGULATION_OF_PROTEOLYSIS	GOBP_NEGATIVE_REGULATION_OF_PROTEOLYSIS		156	-0.27891	-1.15109	0.184066	0.547415	1	1804	tags=25%, list=20%, signal=31%
GOBP_GLIAL_CELL_DIFFERENTIATION	GOBP_GLIAL_CELL_DIFFERENTIATION		109	-0.296084	-1.15092	0.201418	0.547165	1	1760	tags=30%, list=19%, signal=37%
GOBP_REGULATION_OF_EPITHELIAL_CELL_APOPTOTIC_PROCESS	GOBP_REGULATION_OF_EPITHELIAL_CELL_APOPTOTIC_PROCESS		47	-0.344255	-1.15031	0.258824	0.548039	1	2173	tags=40%, list=24%, signal=53%
GOBP_KERATINIZATION	GOBP_KERATINIZATION		32	-0.36655	-1.15019	0.265993	0.547632	1	95	tags=9%, list=1%, signal=9%
GOBP_POSITIVE_REGULATION_OF_NOTCH_SIGNALING_PATHWAY	GOBP_POSITIVE_REGULATION_OF_NOTCH_SIGNALING_PATHWAY		35	-0.368317	-1.14962	0.252951	0.548431	1	2158	tags=37%, list=24%, signal=48%
GOBP_REGULATION_OF_CLATHRIN_DEPENDENT_ENDOCYTOSIS	GOBP_REGULATION_OF_CLATHRIN_DEPENDENT_ENDOCYTOSIS		16	-0.426451	-1.14859	0.294014	0.550403	1	2561	tags=44%, list=28%, signal=61%
GOBP_EPITHELIAL_TO_MESENCHYMAL_TRANSITION	GOBP_EPITHELIAL_TO_MESENCHYMAL_TRANSITION		90	-0.30015	-1.14854	0.228228	0.549839	1	1032	tags=20%, list=11%, signal=22%
GOBP_DENDRITE_MORPHOGENESIS	GOBP_DENDRITE_MORPHOGENESIS		79	-0.310415	-1.14854	0.224398	0.549126	1	2101	tags=34%, list=23%, signal=44%
GOBP_POSITIVE_REGULATION_OF_LYMPHOCYTE_MIGRATION	GOBP_POSITIVE_REGULATION_OF_LYMPHOCYTE_MIGRATION		16	-0.435591	-1.145	0.30292	0.557836	1	2908	tags=56%, list=32%, signal=82%
GOBP_CARDIAC_CHAMBER_DEVELOPMENT	GOBP_CARDIAC_CHAMBER_DEVELOPMENT		79	-0.31185	-1.1438	0.234206	0.560258	1	1496	tags=25%, list=16%, signal=30%
GOBP_INORGANIC_ANION_TRANSPORT	GOBP_INORGANIC_ANION_TRANSPORT		66	-0.319004	-1.14314	0.252322	0.561306	1	2694	tags=42%, list=29%, signal=60%
GOBP_REGULATION_OF_PROTEIN_BINDING	GOBP_REGULATION_OF_PROTEIN_BINDING		135	-0.283874	-1.14314	0.21657	0.560601	1	1507	tags=25%, list=16%, signal=30%
GOBP_REGULATION_OF_CYTOPLASMIC_TRANSPORT	GOBP_REGULATION_OF_CYTOPLASMIC_TRANSPORT		24	-0.382669	-1.14308	0.267213	0.560043	1	1238	tags=21%, list=13%, signal=24%
GOBP_PTERIDINE_CONTAINING_COMPOUND_METABOLIC_PROCESS	GOBP_PTERIDINE_CONTAINING_COMPOUND_METABOLIC_PROCESS		19	-0.408416	-1.14296	0.285714	0.559657	1	999	tags=21%, list=11%, signal=24%
GOBP_REGULATION_OF_FILOPODIUM_ASSEMBLY	GOBP_REGULATION_OF_FILOPODIUM_ASSEMBLY		28	-0.377863	-1.14261	0.281787	0.559865	1	1994	tags=36%, list=22%, signal=45%
GOBP_CELL_ADHESION_MEDIATED_BY_INTEGRIN	GOBP_CELL_ADHESION_MEDIATED_BY_INTEGRIN		39	-0.350993	-1.14257	0.257576	0.559263	1	1766	tags=31%, list=19%, signal=38%
GOBP_SULFUR_COMPOUND_METABOLIC_PROCESS	GOBP_SULFUR_COMPOUND_METABOLIC_PROCESS		212	-0.267624	-1.14225	0.191489	0.559413	1	1679	tags=23%, list=18%, signal=28%
GOBP_EPITHELIAL_CELL_APOPTOTIC_PROCESS	GOBP_EPITHELIAL_CELL_APOPTOTIC_PROCESS		63	-0.320298	-1.14218	0.251192	0.558844	1	1738	tags=30%, list=19%, signal=37%
GOBP_NEGATIVE_REGULATION_OF_DEPHOSPHORYLATION	GOBP_NEGATIVE_REGULATION_OF_DEPHOSPHORYLATION		61	-0.321977	-1.14218	0.259142	0.558133	1	2126	tags=33%, list=23%, signal=42%
GOBP_PROTEIN_O_LINKED_GLYCOSYLATION	GOBP_PROTEIN_O_LINKED_GLYCOSYLATION		53	-0.331579	-1.14066	0.260465	0.561429	1	2152	tags=26%, list=23%, signal=34%
GOBP_RESPONSE_TO_VITAMIN	GOBP_RESPONSE_TO_VITAMIN		46	-0.334716	-1.14039	0.269231	0.561457	1	1489	tags=28%, list=16%, signal=34%
GOBP_AXIS_SPECIFICATION	GOBP_AXIS_SPECIFICATION		43	-0.349683	-1.14005	0.272873	0.561691	1	2112	tags=30%, list=23%, signal=39%
GOBP_REGULATION_OF_PHOSPHATASE_ACTIVITY	GOBP_REGULATION_OF_PHOSPHATASE_ACTIVITY		101	-0.296882	-1.14001	0.254412	0.561077	1	2126	tags=32%, list=23%, signal=41%
GOBP_REGULATION_OF_CELL_MIGRATION_INVOLVED_IN_SPROUTING_ANGIOGENESIS	GOBP_REGULATION_OF_CELL_MIGRATION_INVOLVED_IN_SPROUTING_ANGIOGENESIS		26	-0.380269	-1.13922	0.292808	0.56245	1	1001	tags=19%, list=11%, signal=22%
GOBP_POSITIVE_REGULATION_OF_EPITHELIAL_TO_MESENCHYMAL_TRANSITION	GOBP_POSITIVE_REGULATION_OF_EPITHELIAL_TO_MESENCHYMAL_TRANSITION		33	-0.364044	-1.13868	0.279621	0.563221	1	1759	tags=36%, list=19%, signal=45%
GOBP_PEROXISOME_ORGANIZATION	GOBP_PEROXISOME_ORGANIZATION		54	-0.328818	-1.13863	0.227907	0.562624	1	2912	tags=46%, list=32%, signal=67%
GOBP_REGULATION_OF_B_CELL_PROLIFERATION	GOBP_REGULATION_OF_B_CELL_PROLIFERATION		26	-0.384969	-1.13835	0.274834	0.562601	1	2178	tags=38%, list=24%, signal=50%
GOBP_SULFUR_COMPOUND_TRANSPORT	GOBP_SULFUR_COMPOUND_TRANSPORT		29	-0.378021	-1.13832	0.275578	0.561963	1	2055	tags=45%, list=22%, signal=58%
GOBP_NUCLEOTIDE_TRANSPORT	GOBP_NUCLEOTIDE_TRANSPORT		19	-0.418965	-1.13828	0.297436	0.561369	1	1248	tags=21%, list=14%, signal=24%
GOBP_APOPTOTIC_CELL_CLEARANCE	GOBP_APOPTOTIC_CELL_CLEARANCE		21	-0.403027	-1.13786	0.301948	0.561796	1	346	tags=24%, list=4%, signal=25%
GOBP_REGULATION_OF_PH	GOBP_REGULATION_OF_PH		53	-0.336039	-1.13782	0.264526	0.561202	1	1672	tags=19%, list=18%, signal=23%
GOBP_NEGATIVE_REGULATION_OF_ENDOTHELIAL_CELL_APOPTOTIC_PROCESS	GOBP_NEGATIVE_REGULATION_OF_ENDOTHELIAL_CELL_APOPTOTIC_PROCESS		15	-0.423793	-1.13774	0.286957	0.560724	1	531	tags=20%, list=6%, signal=21%
GOBP_POSITIVE_REGULATION_OF_MAP_KINASE_ACTIVITY	GOBP_POSITIVE_REGULATION_OF_MAP_KINASE_ACTIVITY		137	-0.28292	-1.13773	0.218341	0.560037	1	1919	tags=27%, list=21%, signal=34%
GOBP_POSITIVE_REGULATION_OF_ANION_TRANSPORT	GOBP_POSITIVE_REGULATION_OF_ANION_TRANSPORT		261	-0.263409	-1.13756	0.187179	0.559777	1	1256	tags=15%, list=14%, signal=17%
GOBP_POSITIVE_REGULATION_OF_MITOCHONDRION_ORGANIZATION	GOBP_POSITIVE_REGULATION_OF_MITOCHONDRION_ORGANIZATION		53	-0.331755	-1.1368	0.268987	0.561146	1	1415	tags=21%, list=15%, signal=24%
GOBP_NEGATIVE_REGULATION_OF_MITOCHONDRION_ORGANIZATION	GOBP_NEGATIVE_REGULATION_OF_MITOCHONDRION_ORGANIZATION		33	-0.36483	-1.13667	0.284014	0.56081	1	1919	tags=27%, list=21%, signal=34%
GOBP_CELL_GROWTH	GOBP_CELL_GROWTH		276	-0.260249	-1.13629	0.180268	0.561087	1	1866	tags=25%, list=20%, signal=31%
GOBP_BRANCHED_CHAIN_AMINO_ACID_METABOLIC_PROCESS	GOBP_BRANCHED_CHAIN_AMINO_ACID_METABOLIC_PROCESS		16	-0.423635	-1.13492	0.29562	0.563994	1	1875	tags=31%, list=20%, signal=39%
GOBP_MAPK_CASCADE	GOBP_MAPK_CASCADE		493	-0.247855	-1.13481	0.132075	0.56357	1	1919	tags=25%, list=21%, signal=30%
GOBP_CARBOXYLIC_ACID_TRANSPORT	GOBP_CARBOXYLIC_ACID_TRANSPORT		104	-0.292026	-1.1346	0.231655	0.563453	1	1780	tags=28%, list=19%, signal=34%
GOBP_HYDROGEN_PEROXIDE_METABOLIC_PROCESS	GOBP_HYDROGEN_PEROXIDE_METABOLIC_PROCESS		25	-0.384084	-1.13308	0.285235	0.566891	1	1308	tags=28%, list=14%, signal=33%
GOBP_SECOND_MESSENGER_MEDIATED_SIGNALING	GOBP_SECOND_MESSENGER_MEDIATED_SIGNALING		114	-0.291383	-1.13265	0.247143	0.567319	1	1381	tags=22%, list=15%, signal=25%
GOBP_PLATELET_DERIVED_GROWTH_FACTOR_RECEPTOR_SIGNALING_PATHWAY	GOBP_PLATELET_DERIVED_GROWTH_FACTOR_RECEPTOR_SIGNALING_PATHWAY		39	-0.350546	-1.13248	0.270627	0.567087	1	1727	tags=28%, list=19%, signal=35%
GOBP_NEGATIVE_REGULATION_OF_ACTIN_FILAMENT_BUNDLE_ASSEMBLY	GOBP_NEGATIVE_REGULATION_OF_ACTIN_FILAMENT_BUNDLE_ASSEMBLY		18	-0.410725	-1.13163	0.308378	0.568572	1	1994	tags=39%, list=22%, signal=50%
GOBP_POSITIVE_REGULATION_OF_LOCOMOTION	GOBP_POSITIVE_REGULATION_OF_LOCOMOTION		308	-0.256981	-1.1315	0.184634	0.568198	1	1303	tags=19%, list=14%, signal=21%
GOBP_MUSCLE_SYSTEM_PROCESS	GOBP_MUSCLE_SYSTEM_PROCESS		185	-0.272624	-1.13108	0.210458	0.568688	1	1228	tags=19%, list=13%, signal=22%
GOBP_METAL_ION_TRANSPORT	GOBP_METAL_ION_TRANSPORT		197	-0.269584	-1.13061	0.194892	0.569278	1	1344	tags=19%, list=15%, signal=22%
GOBP_REGULATION_OF_CELL_DEVELOPMENT	GOBP_REGULATION_OF_CELL_DEVELOPMENT		262	-0.260179	-1.13044	0.20025	0.569007	1	1760	tags=24%, list=19%, signal=29%
GOBP_REGULATION_OF_NEURONAL_SYNAPTIC_PLASTICITY	GOBP_REGULATION_OF_NEURONAL_SYNAPTIC_PLASTICITY		18	-0.419238	-1.13009	0.313993	0.569263	1	1854	tags=39%, list=20%, signal=49%
GOBP_GLAND_DEVELOPMENT	GOBP_GLAND_DEVELOPMENT		235	-0.263966	-1.12906	0.211414	0.571342	1	1568	tags=23%, list=17%, signal=28%
GOBP_KERATINOCYTE_PROLIFERATION	GOBP_KERATINOCYTE_PROLIFERATION		26	-0.384496	-1.12811	0.302768	0.573154	1	2521	tags=54%, list=27%, signal=74%
GOBP_REGULATION_OF_MUSCLE_HYPERTROPHY	GOBP_REGULATION_OF_MUSCLE_HYPERTROPHY		37	-0.357977	-1.12774	0.282828	0.573474	1	1144	tags=22%, list=12%, signal=25%
GOBP_CARBOHYDRATE_TRANSMEMBRANE_TRANSPORT	GOBP_CARBOHYDRATE_TRANSMEMBRANE_TRANSPORT		62	-0.318707	-1.12765	0.270517	0.572972	1	2280	tags=37%, list=25%, signal=49%
GOBP_PHOSPHATIDIC_ACID_METABOLIC_PROCESS	GOBP_PHOSPHATIDIC_ACID_METABOLIC_PROCESS		30	-0.372493	-1.12649	0.277778	0.575492	1	434	tags=13%, list=5%, signal=14%
GOBP_SYNAPTIC_SIGNALING	GOBP_SYNAPTIC_SIGNALING		260	-0.259642	-1.12626	0.215405	0.575394	1	1854	tags=26%, list=20%, signal=32%
GOBP_ENDODERM_FORMATION	GOBP_ENDODERM_FORMATION		26	-0.389021	-1.12612	0.309187	0.575073	1	1766	tags=31%, list=19%, signal=38%
GOBP_REGULATION_OF_DEPHOSPHORYLATION	GOBP_REGULATION_OF_DEPHOSPHORYLATION		128	-0.278357	-1.1261	0.23486	0.574399	1	2126	tags=29%, list=23%, signal=37%
GOBP_REGULATION_OF_CILIUM_ASSEMBLY	GOBP_REGULATION_OF_CILIUM_ASSEMBLY		41	-0.339291	-1.12498	0.260518	0.576661	1	1738	tags=32%, list=19%, signal=39%
GOBP_POSITIVE_REGULATION_OF_PROTEIN_SERINE_THREONINE_KINASE_ACTIVITY	GOBP_POSITIVE_REGULATION_OF_PROTEIN_SERINE_THREONINE_KINASE_ACTIVITY		194	-0.266008	-1.1247	0.208223	0.576733	1	1919	tags=25%, list=21%, signal=31%
GOBP_TYROSINE_PHOSPHORYLATION_OF_STAT_PROTEIN	GOBP_TYROSINE_PHOSPHORYLATION_OF_STAT_PROTEIN		35	-0.356832	-1.12411	0.268893	0.57761	1	980	tags=20%, list=11%, signal=22%
GOBP_NEURON_PROJECTION_ARBORIZATION	GOBP_NEURON_PROJECTION_ARBORIZATION		15	-0.433147	-1.12281	0.310835	0.580418	1	2446	tags=53%, list=27%, signal=73%
GOBP_PLASMA_MEMBRANE_ORGANIZATION	GOBP_PLASMA_MEMBRANE_ORGANIZATION		59	-0.316662	-1.12265	0.272727	0.58014	1	1676	tags=29%, list=18%, signal=35%
GOBP_ACTIN_FILAMENT_BASED_MOVEMENT	GOBP_ACTIN_FILAMENT_BASED_MOVEMENT		64	-0.311978	-1.12252	0.272727	0.579795	1	1198	tags=22%, list=13%, signal=25%
GOBP_NEUTRAL_AMINO_ACID_TRANSPORT	GOBP_NEUTRAL_AMINO_ACID_TRANSPORT		25	-0.383592	-1.12203	0.298748	0.580409	1	1780	tags=32%, list=19%, signal=40%
GOBP_VACUOLAR_ACIDIFICATION	GOBP_VACUOLAR_ACIDIFICATION		15	-0.424803	-1.12177	0.297683	0.580339	1	1672	tags=27%, list=18%, signal=33%
GOBP_REGULATION_OF_SODIUM_ION_TRANSMEMBRANE_TRANSPORTER_ACTIVITY	GOBP_REGULATION_OF_SODIUM_ION_TRANSMEMBRANE_TRANSPORTER_ACTIVITY		23	-0.385485	-1.12177	0.310835	0.579648	1	1425	tags=35%, list=16%, signal=41%
GOBP_CELLULAR_LIPID_CATABOLIC_PROCESS	GOBP_CELLULAR_LIPID_CATABOLIC_PROCESS		138	-0.282135	-1.1216	0.231966	0.579403	1	2249	tags=33%, list=24%, signal=43%
GOBP_REGULATION_OF_CELL_SUBSTRATE_ADHESION	GOBP_REGULATION_OF_CELL_SUBSTRATE_ADHESION		121	-0.281747	-1.12082	0.249633	0.580824	1	1381	tags=21%, list=15%, signal=24%
GOBP_NAD_METABOLIC_PROCESS	GOBP_NAD_METABOLIC_PROCESS		31	-0.368206	-1.12077	0.309278	0.580245	1	2827	tags=58%, list=31%, signal=84%
GOBP_ORGANIC_HYDROXY_COMPOUND_METABOLIC_PROCESS	GOBP_ORGANIC_HYDROXY_COMPOUND_METABOLIC_PROCESS		273	-0.2561	-1.12064	0.205161	0.579911	1	1387	tags=19%, list=15%, signal=22%
GOBP_MUCOPOLYSACCHARIDE_METABOLIC_PROCESS	GOBP_MUCOPOLYSACCHARIDE_METABOLIC_PROCESS		54	-0.322182	-1.12001	0.276527	0.580936	1	1745	tags=26%, list=19%, signal=32%
GOBP_VESICLE_MEDIATED_TRANSPORT_IN_SYNAPSE	GOBP_VESICLE_MEDIATED_TRANSPORT_IN_SYNAPSE		97	-0.293862	-1.11998	0.246753	0.580329	1	1702	tags=24%, list=19%, signal=29%
GOBP_NEUROTRANSMITTER_SECRETION	GOBP_NEUROTRANSMITTER_SECRETION		67	-0.311148	-1.11831	0.266165	0.584055	1	1350	tags=22%, list=15%, signal=26%
GOBP_TRANSFORMING_GROWTH_FACTOR_BETA_RECEPTOR_SIGNALING_PATHWAY	GOBP_TRANSFORMING_GROWTH_FACTOR_BETA_RECEPTOR_SIGNALING_PATHWAY		123	-0.281587	-1.1182	0.248207	0.583638	1	1766	tags=24%, list=19%, signal=30%
GOBP_REGULATION_OF_RUFFLE_ASSEMBLY	GOBP_REGULATION_OF_RUFFLE_ASSEMBLY		19	-0.409146	-1.11811	0.318919	0.58319	1	1634	tags=42%, list=18%, signal=51%
GOBP_NEURON_DEATH	GOBP_NEURON_DEATH		192	-0.266161	-1.1179	0.235762	0.583044	1	1753	tags=23%, list=19%, signal=28%
GOBP_INTERMEDIATE_FILAMENT_BASED_PROCESS	GOBP_INTERMEDIATE_FILAMENT_BASED_PROCESS		23	-0.389949	-1.11789	0.312287	0.582368	1	220	tags=9%, list=2%, signal=9%
GOBP_KERATAN_SULFATE_METABOLIC_PROCESS	GOBP_KERATAN_SULFATE_METABOLIC_PROCESS		18	-0.407462	-1.11769	0.32069	0.582211	1	1745	tags=33%, list=19%, signal=41%
GOBP_REGULATION_OF_MEMBRANE_DEPOLARIZATION	GOBP_REGULATION_OF_MEMBRANE_DEPOLARIZATION		23	-0.39135	-1.11761	0.324415	0.581715	1	1299	tags=26%, list=14%, signal=30%
GOBP_PLASMA_MEMBRANE_TUBULATION	GOBP_PLASMA_MEMBRANE_TUBULATION		16	-0.417279	-1.11744	0.309315	0.581465	1	1156	tags=19%, list=13%, signal=21%
GOBP_AMINOGLYCAN_METABOLIC_PROCESS	GOBP_AMINOGLYCAN_METABOLIC_PROCESS		71	-0.306857	-1.11655	0.272451	0.583143	1	1745	tags=28%, list=19%, signal=35%
GOBP_POSITIVE_REGULATION_OF_CELL_MATRIX_ADHESION	GOBP_POSITIVE_REGULATION_OF_CELL_MATRIX_ADHESION		32	-0.356722	-1.11553	0.318627	0.585138	1	1895	tags=31%, list=21%, signal=39%
GOBP_NEGATIVE_REGULATION_OF_PEPTIDE_HORMONE_SECRETION	GOBP_NEGATIVE_REGULATION_OF_PEPTIDE_HORMONE_SECRETION		22	-0.390555	-1.11515	0.306291	0.585457	1	1519	tags=41%, list=17%, signal=49%
GOBP_REGULATION_OF_TOR_SIGNALING	GOBP_REGULATION_OF_TOR_SIGNALING		71	-0.309287	-1.11503	0.265554	0.585072	1	430	tags=8%, list=5%, signal=9%
GOBP_NEUROTRANSMITTER_TRANSPORT	GOBP_NEUROTRANSMITTER_TRANSPORT		80	-0.301464	-1.11501	0.278963	0.584436	1	1828	tags=28%, list=20%, signal=34%
GOBP_LIPID_PHOSPHORYLATION	GOBP_LIPID_PHOSPHORYLATION		46	-0.333415	-1.11471	0.307937	0.58455	1	2320	tags=37%, list=25%, signal=49%
GOBP_NERVE_DEVELOPMENT	GOBP_NERVE_DEVELOPMENT		28	-0.374239	-1.11396	0.333913	0.585871	1	2025	tags=46%, list=22%, signal=59%
GOBP_VIRAL_BUDDING_VIA_HOST_ESCRT_COMPLEX	GOBP_VIRAL_BUDDING_VIA_HOST_ESCRT_COMPLEX		15	-0.436887	-1.11361	0.355517	0.586108	1	2900	tags=47%, list=32%, signal=68%
GOBP_MONOCARBOXYLIC_ACID_METABOLIC_PROCESS	GOBP_MONOCARBOXYLIC_ACID_METABOLIC_PROCESS		358	-0.250092	-1.11323	0.192961	0.586397	1	1534	tags=21%, list=17%, signal=24%
GOBP_MONOSACCHARIDE_METABOLIC_PROCESS	GOBP_MONOSACCHARIDE_METABOLIC_PROCESS		174	-0.267399	-1.11268	0.26506	0.587122	1	1387	tags=18%, list=15%, signal=21%
GOBP_HEPARAN_SULFATE_PROTEOGLYCAN_METABOLIC_PROCESS	GOBP_HEPARAN_SULFATE_PROTEOGLYCAN_METABOLIC_PROCESS		16	-0.414426	-1.11246	0.333333	0.587019	1	1373	tags=31%, list=15%, signal=37%
GOBP_ACTIN_MEDIATED_CELL_CONTRACTION	GOBP_ACTIN_MEDIATED_CELL_CONTRACTION		47	-0.329751	-1.11223	0.304	0.58696	1	1198	tags=26%, list=13%, signal=29%
GOBP_NEGATIVE_REGULATION_OF_MYELOID_CELL_DIFFERENTIATION	GOBP_NEGATIVE_REGULATION_OF_MYELOID_CELL_DIFFERENTIATION		44	-0.337168	-1.11108	0.318105	0.589237	1	2730	tags=45%, list=30%, signal=64%
GOBP_SPROUTING_ANGIOGENESIS	GOBP_SPROUTING_ANGIOGENESIS		68	-0.313016	-1.11053	0.310089	0.590039	1	1431	tags=22%, list=16%, signal=26%
GOBP_REGULATION_OF_KERATINOCYTE_PROLIFERATION	GOBP_REGULATION_OF_KERATINOCYTE_PROLIFERATION		20	-0.395323	-1.10848	0.327645	0.594768	1	2521	tags=55%, list=27%, signal=76%
GOBP_ADAPTIVE_IMMUNE_RESPONSE	GOBP_ADAPTIVE_IMMUNE_RESPONSE		144	-0.275197	-1.10753	0.253501	0.596616	1	1303	tags=22%, list=14%, signal=25%
GOBP_REGULATION_OF_STEROL_TRANSPORT	GOBP_REGULATION_OF_STEROL_TRANSPORT		26	-0.371436	-1.10712	0.317276	0.597047	1	142	tags=12%, list=2%, signal=12%
GOBP_REGULATION_OF_PEPTIDE_HORMONE_SECRETION	GOBP_REGULATION_OF_PEPTIDE_HORMONE_SECRETION		98	-0.289247	-1.10679	0.273654	0.597198	1	2098	tags=35%, list=23%, signal=44%
GOBP_MUSCLE_CONTRACTION	GOBP_MUSCLE_CONTRACTION		136	-0.277774	-1.10672	0.264045	0.596686	1	1228	tags=21%, list=13%, signal=23%
GOBP_POSITIVE_REGULATION_OF_TRANSFERASE_ACTIVITY	GOBP_POSITIVE_REGULATION_OF_TRANSFERASE_ACTIVITY		415	-0.244404	-1.1067	0.202381	0.596054	1	1740	tags=22%, list=19%, signal=26%
GOBP_POSITIVE_REGULATION_OF_LEUKOCYTE_PROLIFERATION	GOBP_POSITIVE_REGULATION_OF_LEUKOCYTE_PROLIFERATION		58	-0.315639	-1.10629	0.292604	0.596478	1	1797	tags=28%, list=20%, signal=34%
GOBP_PROTEOGLYCAN_BIOSYNTHETIC_PROCESS	GOBP_PROTEOGLYCAN_BIOSYNTHETIC_PROCESS		30	-0.359436	-1.10603	0.323002	0.596494	1	2929	tags=50%, list=32%, signal=73%
GOBP_REGULATION_OF_PRODUCTION_OF_SMALL_RNA_INVOLVED_IN_GENE_SILENCING_BY_RNA	GOBP_REGULATION_OF_PRODUCTION_OF_SMALL_RNA_INVOLVED_IN_GENE_SILENCING_BY_RNA		18	-0.407156	-1.106	0.313167	0.595883	1	1861	tags=33%, list=20%, signal=42%
GOBP_LEARNING	GOBP_LEARNING		56	-0.316518	-1.10572	0.28681	0.595941	1	1540	tags=25%, list=17%, signal=30%
GOBP_POSITIVE_REGULATION_OF_GLUCOSE_IMPORT	GOBP_POSITIVE_REGULATION_OF_GLUCOSE_IMPORT		22	-0.383596	-1.1054	0.333333	0.596128	1	2237	tags=41%, list=24%, signal=54%
GOBP_ORGANIC_ANION_TRANSPORT	GOBP_ORGANIC_ANION_TRANSPORT		142	-0.27792	-1.10522	0.267782	0.595924	1	1639	tags=25%, list=18%, signal=30%
GOBP_MONOSACCHARIDE_CATABOLIC_PROCESS	GOBP_MONOSACCHARIDE_CATABOLIC_PROCESS		42	-0.33471	-1.10485	0.315372	0.59627	1	3113	tags=55%, list=34%, signal=82%
GOBP_NEGATIVE_REGULATION_OF_SECRETION	GOBP_NEGATIVE_REGULATION_OF_SECRETION		61	-0.315968	-1.10421	0.301973	0.597355	1	1643	tags=34%, list=18%, signal=42%
GOBP_MONONUCLEAR_CELL_MIGRATION	GOBP_MONONUCLEAR_CELL_MIGRATION		69	-0.301443	-1.10337	0.318038	0.598879	1	1660	tags=25%, list=18%, signal=30%
GOBP_NEGATIVE_REGULATION_OF_PEPTIDASE_ACTIVITY	GOBP_NEGATIVE_REGULATION_OF_PEPTIDASE_ACTIVITY		92	-0.289093	-1.10335	0.272464	0.598256	1	1365	tags=21%, list=15%, signal=24%
GOBP_REGULATION_OF_MUSCLE_ADAPTATION	GOBP_REGULATION_OF_MUSCLE_ADAPTATION		49	-0.318229	-1.10279	0.324493	0.599134	1	1144	tags=18%, list=12%, signal=21%
GOBP_HORMONE_METABOLIC_PROCESS	GOBP_HORMONE_METABOLIC_PROCESS		76	-0.302343	-1.10244	0.297872	0.599391	1	1350	tags=26%, list=15%, signal=31%
GOBP_SKIN_EPIDERMIS_DEVELOPMENT	GOBP_SKIN_EPIDERMIS_DEVELOPMENT		45	-0.327767	-1.10122	0.324759	0.602149	1	874	tags=16%, list=10%, signal=17%
GOBP_GLUCOSE_CATABOLIC_PROCESS	GOBP_GLUCOSE_CATABOLIC_PROCESS		23	-0.380051	-1.10092	0.320273	0.602262	1	3113	tags=65%, list=34%, signal=98%
GOBP_RESPONSE_TO_EPIDERMAL_GROWTH_FACTOR	GOBP_RESPONSE_TO_EPIDERMAL_GROWTH_FACTOR		36	-0.341222	-1.10023	0.320197	0.603446	1	1731	tags=25%, list=19%, signal=31%
GOBP_LEUKOCYTE_PROLIFERATION	GOBP_LEUKOCYTE_PROLIFERATION		123	-0.27766	-1.10018	0.269452	0.602882	1	2366	tags=37%, list=26%, signal=50%
GOBP_RECEPTOR_SIGNALING_PATHWAY_VIA_STAT	GOBP_RECEPTOR_SIGNALING_PATHWAY_VIA_STAT		75	-0.294828	-1.1001	0.305936	0.602436	1	1109	tags=17%, list=12%, signal=20%
GOBP_POSITIVE_REGULATION_OF_FIBROBLAST_PROLIFERATION	GOBP_POSITIVE_REGULATION_OF_FIBROBLAST_PROLIFERATION		28	-0.370932	-1.09988	0.323024	0.602341	1	798	tags=18%, list=9%, signal=19%
GOBP_MATING	GOBP_MATING		15	-0.425705	-1.09985	0.354204	0.601741	1	1717	tags=47%, list=19%, signal=57%
GOBP_PROSTANOID_BIOSYNTHETIC_PROCESS	GOBP_PROSTANOID_BIOSYNTHETIC_PROCESS		16	-0.408857	-1.09984	0.327715	0.601085	1	1803	tags=38%, list=20%, signal=47%
GOBP_SYNAPTIC_VESICLE_EXOCYTOSIS	GOBP_SYNAPTIC_VESICLE_EXOCYTOSIS		50	-0.322505	-1.09946	0.301824	0.60139	1	1338	tags=22%, list=15%, signal=26%
GOBP_POSITIVE_REGULATION_OF_SIGNALING_RECEPTOR_ACTIVITY	GOBP_POSITIVE_REGULATION_OF_SIGNALING_RECEPTOR_ACTIVITY		23	-0.384841	-1.09901	0.340278	0.601932	1	969	tags=30%, list=11%, signal=34%
GOBP_POSITIVE_REGULATION_OF_INSULIN_SECRETION	GOBP_POSITIVE_REGULATION_OF_INSULIN_SECRETION		34	-0.348738	-1.09901	0.330551	0.60127	1	2098	tags=44%, list=23%, signal=57%
GOBP_NEGATIVE_REGULATION_OF_EPITHELIAL_CELL_APOPTOTIC_PROCESS	GOBP_NEGATIVE_REGULATION_OF_EPITHELIAL_CELL_APOPTOTIC_PROCESS		26	-0.372618	-1.09799	0.315044	0.603249	1	531	tags=15%, list=6%, signal=16%
GOBP_REGULATION_OF_EXOCYTOSIS	GOBP_REGULATION_OF_EXOCYTOSIS		93	-0.290378	-1.09796	0.281296	0.602649	1	1750	tags=22%, list=19%, signal=26%
GOBP_T_CELL_DIFFERENTIATION_INVOLVED_IN_IMMUNE_RESPONSE	GOBP_T_CELL_DIFFERENTIATION_INVOLVED_IN_IMMUNE_RESPONSE		30	-0.36375	-1.09629	0.330986	0.606458	1	2154	tags=40%, list=23%, signal=52%
GOBP_RESPONSE_TO_HORMONE	GOBP_RESPONSE_TO_HORMONE		480	-0.239579	-1.09619	0.218642	0.606052	1	1304	tags=16%, list=14%, signal=18%
GOBP_POSITIVE_REGULATION_OF_G1_S_TRANSITION_OF_MITOTIC_CELL_CYCLE	GOBP_POSITIVE_REGULATION_OF_G1_S_TRANSITION_OF_MITOTIC_CELL_CYCLE		28	-0.369823	-1.09577	0.3157	0.60651	1	1219	tags=21%, list=13%, signal=25%
GOBP_NEGATIVE_REGULATION_OF_HYDROLASE_ACTIVITY	GOBP_NEGATIVE_REGULATION_OF_HYDROLASE_ACTIVITY		210	-0.25937	-1.09573	0.260638	0.605942	1	1814	tags=24%, list=20%, signal=29%
GOBP_SOMITOGENESIS	GOBP_SOMITOGENESIS		30	-0.359753	-1.0956	0.337288	0.605615	1	1188	tags=27%, list=13%, signal=31%
GOBP_NEGATIVE_REGULATION_OF_RECEPTOR_MEDIATED_ENDOCYTOSIS	GOBP_NEGATIVE_REGULATION_OF_RECEPTOR_MEDIATED_ENDOCYTOSIS		17	-0.412382	-1.09551	0.346154	0.605194	1	2582	tags=47%, list=28%, signal=65%
GOBP_REGULATION_OF_MULTI_ORGANISM_PROCESS	GOBP_REGULATION_OF_MULTI_ORGANISM_PROCESS		17	-0.404946	-1.09529	0.351027	0.6051	1	1465	tags=29%, list=16%, signal=35%
GOBP_CELLULAR_RESPONSE_TO_NITROGEN_COMPOUND	GOBP_CELLULAR_RESPONSE_TO_NITROGEN_COMPOUND		370	-0.245095	-1.09515	0.226119	0.604806	1	1727	tags=21%, list=19%, signal=24%
GOBP_POSITIVE_REGULATION_OF_CYTOKINE_PRODUCTION	GOBP_POSITIVE_REGULATION_OF_CYTOKINE_PRODUCTION		197	-0.258559	-1.09465	0.247694	0.605542	1	1465	tags=19%, list=16%, signal=22%
GOBP_PROTEIN_LOCALIZATION_TO_POSTSYNAPSE	GOBP_PROTEIN_LOCALIZATION_TO_POSTSYNAPSE		24	-0.381468	-1.09388	0.337248	0.606894	1	2597	tags=50%, list=28%, signal=70%
GOBP_AORTA_DEVELOPMENT	GOBP_AORTA_DEVELOPMENT		27	-0.365938	-1.09357	0.342059	0.607058	1	1476	tags=26%, list=16%, signal=31%
GOBP_HYALURONAN_METABOLIC_PROCESS	GOBP_HYALURONAN_METABOLIC_PROCESS		18	-0.408075	-1.09339	0.32358	0.606854	1	1128	tags=28%, list=12%, signal=32%
GOBP_LUNG_ALVEOLUS_DEVELOPMENT	GOBP_LUNG_ALVEOLUS_DEVELOPMENT		24	-0.377111	-1.09303	0.335034	0.607128	1	1704	tags=29%, list=19%, signal=36%
GOBP_DETECTION_OF_STIMULUS_INVOLVED_IN_SENSORY_PERCEPTION	GOBP_DETECTION_OF_STIMULUS_INVOLVED_IN_SENSORY_PERCEPTION		20	-0.390548	-1.09298	0.348354	0.606607	1	2280	tags=50%, list=25%, signal=66%
GOBP_CELLULAR_RESPONSE_TO_OXYGEN_LEVELS	GOBP_CELLULAR_RESPONSE_TO_OXYGEN_LEVELS		158	-0.265755	-1.09214	0.262482	0.608216	1	1415	tags=20%, list=15%, signal=23%
GOBP_RESPONSE_TO_FOOD	GOBP_RESPONSE_TO_FOOD		16	-0.412617	-1.09064	0.356215	0.611593	1	1157	tags=25%, list=13%, signal=29%
GOBP_CARBOHYDRATE_HOMEOSTASIS	GOBP_CARBOHYDRATE_HOMEOSTASIS		123	-0.272634	-1.09038	0.299716	0.611601	1	2025	tags=29%, list=22%, signal=37%
GOBP_REGULATION_OF_RECEPTOR_SIGNALING_PATHWAY_VIA_STAT	GOBP_REGULATION_OF_RECEPTOR_SIGNALING_PATHWAY_VIA_STAT		43	-0.331741	-1.09033	0.345483	0.611054	1	1109	tags=23%, list=12%, signal=26%
GOBP_CELL_JUNCTION_ASSEMBLY	GOBP_CELL_JUNCTION_ASSEMBLY		212	-0.256085	-1.09007	0.272848	0.611135	1	1754	tags=25%, list=19%, signal=30%
GOBP_ENDOCYTOSIS	GOBP_ENDOCYTOSIS		304	-0.249425	-1.08983	0.262515	0.61106	1	2189	tags=29%, list=24%, signal=36%
GOBP_DEPHOSPHORYLATION	GOBP_DEPHOSPHORYLATION		308	-0.248222	-1.08924	0.253485	0.611894	1	2161	tags=28%, list=24%, signal=35%
GOBP_REGULATION_OF_SYSTEMIC_ARTERIAL_BLOOD_PRESSURE_MEDIATED_BY_A_CHEMICAL_SIGNAL	GOBP_REGULATION_OF_SYSTEMIC_ARTERIAL_BLOOD_PRESSURE_MEDIATED_BY_A_CHEMICAL_SIGNAL		18	-0.398527	-1.08889	0.340463	0.612123	1	1211	tags=33%, list=13%, signal=38%
GOBP_PANCREAS_DEVELOPMENT	GOBP_PANCREAS_DEVELOPMENT		37	-0.340345	-1.08836	0.328696	0.612867	1	1011	tags=16%, list=11%, signal=18%
GOBP_REGULATION_OF_LEUKOCYTE_DIFFERENTIATION	GOBP_REGULATION_OF_LEUKOCYTE_DIFFERENTIATION		132	-0.269487	-1.08765	0.298592	0.614065	1	2178	tags=29%, list=24%, signal=37%
GOBP_MAMMARY_GLAND_EPITHELIAL_CELL_PROLIFERATION	GOBP_MAMMARY_GLAND_EPITHELIAL_CELL_PROLIFERATION		17	-0.411239	-1.08754	0.349745	0.613656	1	1568	tags=35%, list=17%, signal=42%
GOBP_NEGATIVE_REGULATION_OF_MUSCLE_HYPERTROPHY	GOBP_NEGATIVE_REGULATION_OF_MUSCLE_HYPERTROPHY		18	-0.391724	-1.08739	0.355219	0.613364	1	1144	tags=28%, list=12%, signal=32%
GOBP_NEGATIVE_REGULATION_OF_CATALYTIC_ACTIVITY	GOBP_NEGATIVE_REGULATION_OF_CATALYTIC_ACTIVITY		420	-0.239371	-1.08738	0.236842	0.612717	1	1864	tags=23%, list=20%, signal=28%
GOBP_NEURAL_RETINA_DEVELOPMENT	GOBP_NEURAL_RETINA_DEVELOPMENT		25	-0.372191	-1.0868	0.379371	0.613593	1	1237	tags=24%, list=13%, signal=28%
GOBP_MESONEPHRIC_TUBULE_MORPHOGENESIS	GOBP_MESONEPHRIC_TUBULE_MORPHOGENESIS		29	-0.364092	-1.08638	0.350847	0.614034	1	2361	tags=48%, list=26%, signal=65%
GOBP_EMBRYO_IMPLANTATION	GOBP_EMBRYO_IMPLANTATION		27	-0.363781	-1.08615	0.33719	0.613941	1	1387	tags=37%, list=15%, signal=43%
GOBP_CELL_JUNCTION_ORGANIZATION	GOBP_CELL_JUNCTION_ORGANIZATION		351	-0.243595	-1.08604	0.2625	0.613542	1	2096	tags=28%, list=23%, signal=35%
GOBP_FATTY_ACID_DERIVATIVE_METABOLIC_PROCESS	GOBP_FATTY_ACID_DERIVATIVE_METABOLIC_PROCESS		41	-0.337491	-1.08602	0.329983	0.61293	1	800	tags=17%, list=9%, signal=19%
GOBP_KERATINOCYTE_DIFFERENTIATION	GOBP_KERATINOCYTE_DIFFERENTIATION		84	-0.291612	-1.08575	0.324523	0.612974	1	989	tags=18%, list=11%, signal=20%
GOBP_NEURON_DEATH_IN_RESPONSE_TO_OXIDATIVE_STRESS	GOBP_NEURON_DEATH_IN_RESPONSE_TO_OXIDATIVE_STRESS		18	-0.395951	-1.085	0.36014	0.614266	1	2395	tags=39%, list=26%, signal=53%
GOBP_CELLULAR_RESPONSE_TO_HORMONE_STIMULUS	GOBP_CELLULAR_RESPONSE_TO_HORMONE_STIMULUS		349	-0.243591	-1.08485	0.258578	0.613993	1	1304	tags=17%, list=14%, signal=19%
GOBP_REGULATION_OF_CELL_MORPHOGENESIS	GOBP_REGULATION_OF_CELL_MORPHOGENESIS		180	-0.260263	-1.08473	0.298547	0.613649	1	1919	tags=29%, list=21%, signal=36%
GOBP_REGULATION_OF_OXIDOREDUCTASE_ACTIVITY	GOBP_REGULATION_OF_OXIDOREDUCTASE_ACTIVITY		53	-0.316276	-1.08414	0.329771	0.614518	1	1298	tags=21%, list=14%, signal=24%
GOBP_POSITIVE_REGULATION_OF_PROTEIN_KINASE_B_SIGNALING	GOBP_POSITIVE_REGULATION_OF_PROTEIN_KINASE_B_SIGNALING		78	-0.294812	-1.08397	0.332831	0.614321	1	1994	tags=31%, list=22%, signal=39%
GOBP_SMOOTH_MUSCLE_CONTRACTION	GOBP_SMOOTH_MUSCLE_CONTRACTION		38	-0.332508	-1.08383	0.326797	0.614048	1	1228	tags=26%, list=13%, signal=30%
GOBP_LEUKOCYTE_DIFFERENTIATION	GOBP_LEUKOCYTE_DIFFERENTIATION		250	-0.248698	-1.08317	0.272727	0.6151	1	2178	tags=26%, list=24%, signal=34%
GOBP_NEGATIVE_REGULATION_OF_BINDING	GOBP_NEGATIVE_REGULATION_OF_BINDING		99	-0.280817	-1.08256	0.303161	0.616025	1	1236	tags=20%, list=13%, signal=23%
GOBP_RESPONSE_TO_CATECHOLAMINE	GOBP_RESPONSE_TO_CATECHOLAMINE		40	-0.327347	-1.08236	0.337539	0.61587	1	1727	tags=30%, list=19%, signal=37%
GOBP_REGULATION_OF_DENDRITE_MORPHOGENESIS	GOBP_REGULATION_OF_DENDRITE_MORPHOGENESIS		37	-0.34016	-1.08095	0.344942	0.618971	1	2028	tags=32%, list=22%, signal=41%
GOBP_THIOESTER_BIOSYNTHETIC_PROCESS	GOBP_THIOESTER_BIOSYNTHETIC_PROCESS		41	-0.331358	-1.08086	0.334459	0.618569	1	966	tags=22%, list=11%, signal=24%
GOBP_ENDOPLASMIC_RETICULUM_CALCIUM_ION_HOMEOSTASIS	GOBP_ENDOPLASMIC_RETICULUM_CALCIUM_ION_HOMEOSTASIS		18	-0.38698	-1.08035	0.344768	0.619316	1	1609	tags=33%, list=18%, signal=40%
GOBP_ICOSANOID_BIOSYNTHETIC_PROCESS	GOBP_ICOSANOID_BIOSYNTHETIC_PROCESS		20	-0.388342	-1.08001	0.336252	0.619576	1	1803	tags=35%, list=20%, signal=43%
GOBP_NUCLEOSIDE_BISPHOSPHATE_METABOLIC_PROCESS	GOBP_NUCLEOSIDE_BISPHOSPHATE_METABOLIC_PROCESS		87	-0.287979	-1.07973	0.349275	0.61966	1	1679	tags=26%, list=18%, signal=32%
GOBP_REGULATION_OF_TRANSCRIPTION_REGULATORY_REGION_DNA_BINDING	GOBP_REGULATION_OF_TRANSCRIPTION_REGULATORY_REGION_DNA_BINDING		28	-0.357522	-1.0796	0.355596	0.619331	1	1139	tags=18%, list=12%, signal=20%
GOBP_DIGESTIVE_SYSTEM_DEVELOPMENT	GOBP_DIGESTIVE_SYSTEM_DEVELOPMENT		59	-0.309034	-1.07943	0.334375	0.619131	1	1783	tags=37%, list=19%, signal=46%
GOBP_GLUCOSE_IMPORT	GOBP_GLUCOSE_IMPORT		39	-0.328162	-1.0794	0.359532	0.618541	1	2404	tags=38%, list=26%, signal=52%
GOBP_PROTEIN_LOCALIZATION_TO_CELL_SURFACE	GOBP_PROTEIN_LOCALIZATION_TO_CELL_SURFACE		33	-0.345735	-1.07866	0.355634	0.619822	1	2354	tags=30%, list=26%, signal=41%
GOBP_ACTIVATION_OF_JUN_KINASE_ACTIVITY	GOBP_ACTIVATION_OF_JUN_KINASE_ACTIVITY		30	-0.358603	-1.07862	0.366667	0.619276	1	2779	tags=50%, list=30%, signal=71%
GOBP_POSITIVE_REGULATION_OF_PEPTIDE_HORMONE_SECRETION	GOBP_POSITIVE_REGULATION_OF_PEPTIDE_HORMONE_SECRETION		42	-0.327653	-1.07831	0.345763	0.619419	1	2098	tags=40%, list=23%, signal=52%
GOBP_LYTIC_VACUOLE_ORGANIZATION	GOBP_LYTIC_VACUOLE_ORGANIZATION		50	-0.317589	-1.07824	0.336973	0.618971	1	2351	tags=34%, list=26%, signal=45%
GOBP_CARDIAC_SEPTUM_DEVELOPMENT	GOBP_CARDIAC_SEPTUM_DEVELOPMENT		54	-0.318746	-1.07712	0.360182	0.621205	1	1496	tags=26%, list=16%, signal=31%
GOBP_REGULATION_OF_CARDIAC_MUSCLE_CELL_ACTION_POTENTIAL	GOBP_REGULATION_OF_CARDIAC_MUSCLE_CELL_ACTION_POTENTIAL		17	-0.400362	-1.0771	0.359431	0.620595	1	1198	tags=24%, list=13%, signal=27%
GOBP_POSITIVE_REGULATION_OF_COLLAGEN_METABOLIC_PROCESS	GOBP_POSITIVE_REGULATION_OF_COLLAGEN_METABOLIC_PROCESS		18	-0.390607	-1.07661	0.368421	0.621255	1	1489	tags=33%, list=16%, signal=40%
GOBP_NUCLEOTIDE_SUGAR_BIOSYNTHETIC_PROCESS	GOBP_NUCLEOTIDE_SUGAR_BIOSYNTHETIC_PROCESS		19	-0.387504	-1.0759	0.369527	0.622459	1	1626	tags=37%, list=18%, signal=45%
GOBP_MULTICELLULAR_ORGANISM_GROWTH	GOBP_MULTICELLULAR_ORGANISM_GROWTH		79	-0.293687	-1.07588	0.320755	0.621845	1	2361	tags=33%, list=26%, signal=44%
GOBP_PROTEIN_DEPHOSPHORYLATION	GOBP_PROTEIN_DEPHOSPHORYLATION		209	-0.249945	-1.07585	0.296296	0.621273	1	1958	tags=25%, list=21%, signal=31%
GOBP_REGULATION_OF_T_CELL_DIFFERENTIATION	GOBP_REGULATION_OF_T_CELL_DIFFERENTIATION		66	-0.305162	-1.07549	0.360983	0.621592	1	974	tags=17%, list=11%, signal=19%
GOBP_PROTEIN_K48_LINKED_DEUBIQUITINATION	GOBP_PROTEIN_K48_LINKED_DEUBIQUITINATION		30	-0.350872	-1.07542	0.35786	0.621143	1	1801	tags=30%, list=20%, signal=37%
GOBP_REGULATION_OF_GROWTH	GOBP_REGULATION_OF_GROWTH		359	-0.240577	-1.07431	0.263094	0.623445	1	1824	tags=23%, list=20%, signal=27%
GOBP_REGULATION_OF_PEPTIDASE_ACTIVITY	GOBP_REGULATION_OF_PEPTIDASE_ACTIVITY		207	-0.253395	-1.07414	0.320109	0.623216	1	1365	tags=18%, list=15%, signal=21%
GOBP_PHAGOCYTOSIS	GOBP_PHAGOCYTOSIS		134	-0.265978	-1.07404	0.316712	0.622797	1	1768	tags=24%, list=19%, signal=29%
GOBP_T_CELL_ACTIVATION_INVOLVED_IN_IMMUNE_RESPONSE	GOBP_T_CELL_ACTIVATION_INVOLVED_IN_IMMUNE_RESPONSE		42	-0.324004	-1.07366	0.339257	0.623104	1	2159	tags=38%, list=24%, signal=50%
GOBP_NEGATIVE_REGULATION_OF_REACTIVE_OXYGEN_SPECIES_METABOLIC_PROCESS	GOBP_NEGATIVE_REGULATION_OF_REACTIVE_OXYGEN_SPECIES_METABOLIC_PROCESS		35	-0.339243	-1.07365	0.362153	0.622487	1	2025	tags=37%, list=22%, signal=47%
GOBP_PEROXISOMAL_MEMBRANE_TRANSPORT	GOBP_PEROXISOMAL_MEMBRANE_TRANSPORT		15	-0.418031	-1.07275	0.373358	0.624264	1	3008	tags=60%, list=33%, signal=89%
GOBP_REGULATION_OF_MORPHOGENESIS_OF_A_BRANCHING_STRUCTURE	GOBP_REGULATION_OF_MORPHOGENESIS_OF_A_BRANCHING_STRUCTURE		30	-0.342387	-1.07242	0.352843	0.624551	1	2446	tags=47%, list=27%, signal=63%
GOBP_CHONDROITIN_SULFATE_PROTEOGLYCAN_METABOLIC_PROCESS	GOBP_CHONDROITIN_SULFATE_PROTEOGLYCAN_METABOLIC_PROCESS		18	-0.390838	-1.07072	0.361111	0.628424	1	1373	tags=28%, list=15%, signal=33%
GOBP_CELL_MIGRATION_INVOLVED_IN_SPROUTING_ANGIOGENESIS	GOBP_CELL_MIGRATION_INVOLVED_IN_SPROUTING_ANGIOGENESIS		34	-0.337322	-1.07065	0.352	0.627933	1	1293	tags=21%, list=14%, signal=24%
GOBP_SYNAPSE_ORGANIZATION	GOBP_SYNAPSE_ORGANIZATION		178	-0.254773	-1.07036	0.295794	0.628067	1	2047	tags=29%, list=22%, signal=37%
GOBP_REGULATION_OF_MUSCLE_ORGAN_DEVELOPMENT	GOBP_REGULATION_OF_MUSCLE_ORGAN_DEVELOPMENT		23	-0.363289	-1.07001	0.336788	0.628332	1	1760	tags=35%, list=19%, signal=43%
GOBP_REGULATION_OF_STRIATED_MUSCLE_CELL_DIFFERENTIATION	GOBP_REGULATION_OF_STRIATED_MUSCLE_CELL_DIFFERENTIATION		46	-0.31741	-1.06918	0.362069	0.629888	1	837	tags=13%, list=9%, signal=14%
GOBP_REGULATION_OF_RHO_PROTEIN_SIGNAL_TRANSDUCTION	GOBP_REGULATION_OF_RHO_PROTEIN_SIGNAL_TRANSDUCTION		42	-0.325999	-1.06847	0.352665	0.631145	1	958	tags=19%, list=10%, signal=21%
GOBP_GASTRULATION	GOBP_GASTRULATION		100	-0.280412	-1.06638	0.3125	0.636079	1	1544	tags=23%, list=17%, signal=27%
GOBP_EMBRYO_DEVELOPMENT_ENDING_IN_BIRTH_OR_EGG_HATCHING	GOBP_EMBRYO_DEVELOPMENT_ENDING_IN_BIRTH_OR_EGG_HATCHING		376	-0.23849	-1.06601	0.302994	0.63639	1	1645	tags=22%, list=18%, signal=25%
GOBP_POSITIVE_REGULATION_OF_HORMONE_SECRETION	GOBP_POSITIVE_REGULATION_OF_HORMONE_SECRETION		52	-0.314957	-1.06597	0.362538	0.63585	1	2098	tags=38%, list=23%, signal=50%
GOBP_NEGATIVE_REGULATION_OF_PROTEIN_KINASE_B_SIGNALING	GOBP_NEGATIVE_REGULATION_OF_PROTEIN_KINASE_B_SIGNALING		29	-0.349625	-1.06575	0.373928	0.63576	1	2597	tags=45%, list=28%, signal=62%
GOBP_NEGATIVE_REGULATION_OF_ALPHA_BETA_T_CELL_ACTIVATION	GOBP_NEGATIVE_REGULATION_OF_ALPHA_BETA_T_CELL_ACTIVATION		17	-0.398086	-1.06566	0.372822	0.635349	1	2154	tags=47%, list=23%, signal=61%
GOBP_ANATOMICAL_STRUCTURE_HOMEOSTASIS	GOBP_ANATOMICAL_STRUCTURE_HOMEOSTASIS		259	-0.246508	-1.06556	0.299738	0.634954	1	1260	tags=16%, list=14%, signal=18%
GOBP_GLIOGENESIS	GOBP_GLIOGENESIS		143	-0.263721	-1.06456	0.335714	0.636952	1	1760	tags=28%, list=19%, signal=34%
GOBP_ACTIN_FILAMENT_BASED_PROCESS	GOBP_ACTIN_FILAMENT_BASED_PROCESS		443	-0.234129	-1.06334	0.311189	0.639513	1	1768	tags=21%, list=19%, signal=25%
GOBP_LIPID_STORAGE	GOBP_LIPID_STORAGE		55	-0.307479	-1.06291	0.362013	0.640019	1	20	tags=4%, list=0%, signal=4%
GOBP_REGULATION_OF_GLUCAN_BIOSYNTHETIC_PROCESS	GOBP_REGULATION_OF_GLUCAN_BIOSYNTHETIC_PROCESS		18	-0.39083	-1.06283	0.386986	0.639572	1	2237	tags=33%, list=24%, signal=44%
GOBP_EPITHELIAL_CELL_PROLIFERATION	GOBP_EPITHELIAL_CELL_PROLIFERATION		209	-0.249578	-1.0624	0.327152	0.640052	1	1584	tags=24%, list=17%, signal=28%
GOBP_RESPONSE_TO_OXIDATIVE_STRESS	GOBP_RESPONSE_TO_OXIDATIVE_STRESS		271	-0.242866	-1.06238	0.316857	0.639431	1	1335	tags=18%, list=15%, signal=21%
GOBP_REGULATION_OF_LEUKOCYTE_CHEMOTAXIS	GOBP_REGULATION_OF_LEUKOCYTE_CHEMOTAXIS		50	-0.311932	-1.06221	0.371795	0.639218	1	1660	tags=28%, list=18%, signal=34%
GOBP_CANONICAL_WNT_SIGNALING_PATHWAY	GOBP_CANONICAL_WNT_SIGNALING_PATHWAY		209	-0.251475	-1.06111	0.295148	0.641502	1	1238	tags=18%, list=13%, signal=20%
GOBP_AUTONOMIC_NERVOUS_SYSTEM_DEVELOPMENT	GOBP_AUTONOMIC_NERVOUS_SYSTEM_DEVELOPMENT		15	-0.405029	-1.06074	0.384058	0.641855	1	1336	tags=33%, list=15%, signal=39%
GOBP_PRODUCTION_OF_MOLECULAR_MEDIATOR_INVOLVED_IN_INFLAMMATORY_RESPONSE	GOBP_PRODUCTION_OF_MOLECULAR_MEDIATOR_INVOLVED_IN_INFLAMMATORY_RESPONSE		32	-0.345023	-1.0606	0.354943	0.641568	1	2759	tags=56%, list=30%, signal=80%
GOBP_POSITIVE_REGULATION_OF_OSSIFICATION	GOBP_POSITIVE_REGULATION_OF_OSSIFICATION		25	-0.357565	-1.06014	0.373134	0.642159	1	1429	tags=28%, list=16%, signal=33%
GOBP_POSITIVE_REGULATION_OF_CELLULAR_COMPONENT_BIOGENESIS	GOBP_POSITIVE_REGULATION_OF_CELLULAR_COMPONENT_BIOGENESIS		332	-0.240169	-1.05997	0.307882	0.64201	1	1893	tags=22%, list=21%, signal=27%
GOBP_POSITIVE_REGULATION_OF_NEURON_APOPTOTIC_PROCESS	GOBP_POSITIVE_REGULATION_OF_NEURON_APOPTOTIC_PROCESS		27	-0.347257	-1.05851	0.361111	0.6452	1	1606	tags=26%, list=17%, signal=31%
GOBP_RESPONSE_TO_METAL_ION	GOBP_RESPONSE_TO_METAL_ION		182	-0.254789	-1.05643	0.339597	0.65014	1	976	tags=16%, list=11%, signal=18%
GOBP_ENDODERMAL_CELL_DIFFERENTIATION	GOBP_ENDODERMAL_CELL_DIFFERENTIATION		21	-0.372288	-1.0562	0.375862	0.650098	1	1766	tags=29%, list=19%, signal=35%
GOBP_BLOOD_VESSEL_ENDOTHELIAL_CELL_MIGRATION	GOBP_BLOOD_VESSEL_ENDOTHELIAL_CELL_MIGRATION		74	-0.291286	-1.05609	0.350309	0.64972	1	1037	tags=18%, list=11%, signal=20%
GOBP_CARBOHYDRATE_TRANSPORT	GOBP_CARBOHYDRATE_TRANSPORT		84	-0.280556	-1.05547	0.359447	0.650783	1	2283	tags=32%, list=25%, signal=42%
GOBP_PATHWAY_RESTRICTED_SMAD_PROTEIN_PHOSPHORYLATION	GOBP_PATHWAY_RESTRICTED_SMAD_PROTEIN_PHOSPHORYLATION		34	-0.335564	-1.05527	0.376471	0.650662	1	1496	tags=29%, list=16%, signal=35%
GOBP_CELL_SURFACE_RECEPTOR_SIGNALING_PATHWAY_INVOLVED_IN_CELL_CELL_SIGNALING	GOBP_CELL_SURFACE_RECEPTOR_SIGNALING_PATHWAY_INVOLVED_IN_CELL_CELL_SIGNALING		354	-0.237237	-1.05517	0.325031	0.650258	1	1290	tags=17%, list=14%, signal=19%
GOBP_PEROXISOMAL_TRANSPORT	GOBP_PEROXISOMAL_TRANSPORT		49	-0.314058	-1.05506	0.369735	0.649942	1	2030	tags=31%, list=22%, signal=39%
GOBP_RESPONSE_TO_INTERLEUKIN_6	GOBP_RESPONSE_TO_INTERLEUKIN_6		28	-0.354776	-1.05452	0.408867	0.650766	1	2746	tags=50%, list=30%, signal=71%
GOBP_CHLORIDE_TRANSPORT	GOBP_CHLORIDE_TRANSPORT		36	-0.329521	-1.05432	0.369048	0.650685	1	2648	tags=47%, list=29%, signal=66%
GOBP_REGULATION_OF_NEURAL_PRECURSOR_CELL_PROLIFERATION	GOBP_REGULATION_OF_NEURAL_PRECURSOR_CELL_PROLIFERATION		39	-0.324149	-1.05391	0.381967	0.651101	1	2721	tags=49%, list=30%, signal=69%
GOBP_PRIMARY_ALCOHOL_METABOLIC_PROCESS	GOBP_PRIMARY_ALCOHOL_METABOLIC_PROCESS		37	-0.326407	-1.05287	0.372483	0.653236	1	1696	tags=35%, list=18%, signal=43%
GOBP_HETEROPHILIC_CELL_CELL_ADHESION_VIA_PLASMA_MEMBRANE_CELL_ADHESION_MOLECULES	GOBP_HETEROPHILIC_CELL_CELL_ADHESION_VIA_PLASMA_MEMBRANE_CELL_ADHESION_MOLECULES		15	-0.402118	-1.05287	0.392491	0.652578	1	993	tags=33%, list=11%, signal=37%
GOBP_INFLAMMATORY_RESPONSE_TO_ANTIGENIC_STIMULUS	GOBP_INFLAMMATORY_RESPONSE_TO_ANTIGENIC_STIMULUS		18	-0.38284	-1.05261	0.372973	0.652614	1	368	tags=17%, list=4%, signal=17%
GOBP_REGULATION_OF_KERATINOCYTE_DIFFERENTIATION	GOBP_REGULATION_OF_KERATINOCYTE_DIFFERENTIATION		24	-0.359741	-1.05206	0.393836	0.653412	1	921	tags=33%, list=10%, signal=37%
GOBP_AMINOGLYCAN_BIOSYNTHETIC_PROCESS	GOBP_AMINOGLYCAN_BIOSYNTHETIC_PROCESS		52	-0.303094	-1.05109	0.37561	0.655321	1	1745	tags=27%, list=19%, signal=33%
GOBP_CENTRAL_NERVOUS_SYSTEM_NEURON_DIFFERENTIATION	GOBP_CENTRAL_NERVOUS_SYSTEM_NEURON_DIFFERENTIATION		81	-0.278018	-1.05098	0.349769	0.654968	1	2449	tags=36%, list=27%, signal=48%
GOBP_CIRCADIAN_REGULATION_OF_GENE_EXPRESSION	GOBP_CIRCADIAN_REGULATION_OF_GENE_EXPRESSION		51	-0.310281	-1.04936	0.367381	0.658546	1	1550	tags=22%, list=17%, signal=26%
GOBP_NEGATIVE_REGULATION_OF_PROTEIN_TYROSINE_KINASE_ACTIVITY	GOBP_NEGATIVE_REGULATION_OF_PROTEIN_TYROSINE_KINASE_ACTIVITY		22	-0.364192	-1.04734	0.401447	0.66332	1	1398	tags=23%, list=15%, signal=27%
GOBP_CELLULAR_RESPONSE_TO_VASCULAR_ENDOTHELIAL_GROWTH_FACTOR_STIMULUS	GOBP_CELLULAR_RESPONSE_TO_VASCULAR_ENDOTHELIAL_GROWTH_FACTOR_STIMULUS		28	-0.351078	-1.04702	0.414594	0.663462	1	791	tags=21%, list=9%, signal=23%
GOBP_PROTEIN_LOCALIZATION_TO_GOLGI_APPARATUS	GOBP_PROTEIN_LOCALIZATION_TO_GOLGI_APPARATUS		22	-0.363457	-1.04648	0.391071	0.664252	1	2052	tags=32%, list=22%, signal=41%
GOBP_LEUKOCYTE_CELL_CELL_ADHESION	GOBP_LEUKOCYTE_CELL_CELL_ADHESION		154	-0.258902	-1.04642	0.363376	0.663742	1	1093	tags=19%, list=12%, signal=21%
GOBP_NEGATIVE_REGULATION_OF_PROTEIN_MODIFICATION_PROCESS	GOBP_NEGATIVE_REGULATION_OF_PROTEIN_MODIFICATION_PROCESS		333	-0.235427	-1.04568	0.351515	0.665099	1	1864	tags=22%, list=20%, signal=27%
GOBP_ANOIKIS	GOBP_ANOIKIS		21	-0.369088	-1.04556	0.419244	0.664737	1	1824	tags=33%, list=20%, signal=42%
GOBP_COLLAGEN_METABOLIC_PROCESS	GOBP_COLLAGEN_METABOLIC_PROCESS		51	-0.308372	-1.04554	0.404007	0.664129	1	1558	tags=35%, list=17%, signal=42%
GOBP_POSITIVE_REGULATION_OF_CELL_ACTIVATION	GOBP_POSITIVE_REGULATION_OF_CELL_ACTIVATION		142	-0.259056	-1.04553	0.367263	0.663502	1	1093	tags=17%, list=12%, signal=19%
GOBP_NEUROINFLAMMATORY_RESPONSE	GOBP_NEUROINFLAMMATORY_RESPONSE		15	-0.389277	-1.04547	0.405594	0.663007	1	1558	tags=47%, list=17%, signal=56%
GOBP_SENSORY_PERCEPTION_OF_PAIN	GOBP_SENSORY_PERCEPTION_OF_PAIN		32	-0.344237	-1.04525	0.387479	0.662971	1	1569	tags=38%, list=17%, signal=45%
GOBP_TOR_SIGNALING	GOBP_TOR_SIGNALING		89	-0.276086	-1.04429	0.375362	0.664926	1	430	tags=8%, list=5%, signal=8%
GOBP_PURINE_CONTAINING_COMPOUND_METABOLIC_PROCESS	GOBP_PURINE_CONTAINING_COMPOUND_METABOLIC_PROCESS		279	-0.236179	-1.04427	0.350746	0.664335	1	1413	tags=16%, list=15%, signal=18%
GOBP_POSITIVE_REGULATION_OF_CELL_SUBSTRATE_ADHESION	GOBP_POSITIVE_REGULATION_OF_CELL_SUBSTRATE_ADHESION		66	-0.288493	-1.04365	0.373293	0.665342	1	1535	tags=20%, list=17%, signal=23%
GOBP_CELLULAR_RESPONSE_TO_STARVATION	GOBP_CELLULAR_RESPONSE_TO_STARVATION		102	-0.270236	-1.04325	0.389855	0.665753	1	1286	tags=19%, list=14%, signal=21%
GOBP_POSITIVE_REGULATION_OF_EPITHELIAL_CELL_PROLIFERATION	GOBP_POSITIVE_REGULATION_OF_EPITHELIAL_CELL_PROLIFERATION		97	-0.273322	-1.04317	0.38301	0.665314	1	1056	tags=20%, list=12%, signal=22%
GOBP_ACTIN_CYTOSKELETON_REORGANIZATION	GOBP_ACTIN_CYTOSKELETON_REORGANIZATION		66	-0.290145	-1.04234	0.382445	0.666911	1	2264	tags=33%, list=25%, signal=44%
GOBP_CELLULAR_HOMEOSTASIS	GOBP_CELLULAR_HOMEOSTASIS		439	-0.229549	-1.04184	0.332948	0.667555	1	1684	tags=21%, list=18%, signal=24%
GOBP_REGULATION_OF_MUSCLE_CELL_DIFFERENTIATION	GOBP_REGULATION_OF_MUSCLE_CELL_DIFFERENTIATION		83	-0.278589	-1.04178	0.397218	0.667034	1	837	tags=13%, list=9%, signal=14%
GOBP_PITUITARY_GLAND_DEVELOPMENT	GOBP_PITUITARY_GLAND_DEVELOPMENT		16	-0.391339	-1.04125	0.387569	0.667776	1	531	tags=19%, list=6%, signal=20%
GOBP_REGULATION_OF_PROTEOLYSIS	GOBP_REGULATION_OF_PROTEOLYSIS		410	-0.232645	-1.04122	0.377804	0.667186	1	1814	tags=22%, list=20%, signal=26%
GOBP_POSITIVE_REGULATION_OF_JNK_CASCADE	GOBP_POSITIVE_REGULATION_OF_JNK_CASCADE		53	-0.299536	-1.04094	0.391236	0.667281	1	2049	tags=36%, list=22%, signal=46%
GOBP_VASCULAR_ASSOCIATED_SMOOTH_MUSCLE_CELL_DIFFERENTIATION	GOBP_VASCULAR_ASSOCIATED_SMOOTH_MUSCLE_CELL_DIFFERENTIATION		16	-0.385318	-1.04083	0.416517	0.666897	1	708	tags=25%, list=8%, signal=27%
GOBP_CHROMATIN_SILENCING	GOBP_CHROMATIN_SILENCING		37	-0.324071	-1.04028	0.407874	0.6677	1	914	tags=16%, list=10%, signal=18%
GOBP_REGULATION_OF_SMOOTHENED_SIGNALING_PATHWAY	GOBP_REGULATION_OF_SMOOTHENED_SIGNALING_PATHWAY		54	-0.296057	-1.0399	0.38924	0.668042	1	2463	tags=39%, list=27%, signal=53%
GOBP_POSITIVE_REGULATION_OF_GTPASE_ACTIVITY	GOBP_POSITIVE_REGULATION_OF_GTPASE_ACTIVITY		241	-0.240667	-1.03932	0.362681	0.668924	1	2569	tags=36%, list=28%, signal=48%
GOBP_HYPEROSMOTIC_RESPONSE	GOBP_HYPEROSMOTIC_RESPONSE		15	-0.406672	-1.03915	0.422807	0.668767	1	2160	tags=27%, list=24%, signal=35%
GOBP_REGULATION_OF_HAIR_CYCLE	GOBP_REGULATION_OF_HAIR_CYCLE		16	-0.391184	-1.03909	0.398165	0.668257	1	2688	tags=56%, list=29%, signal=79%
GOBP_OSTEOBLAST_DIFFERENTIATION	GOBP_OSTEOBLAST_DIFFERENTIATION		127	-0.259173	-1.03825	0.371795	0.669708	1	1760	tags=26%, list=19%, signal=32%
GOBP_PROTEIN_LOCALIZATION_TO_CELL_JUNCTION	GOBP_PROTEIN_LOCALIZATION_TO_CELL_JUNCTION		63	-0.29817	-1.03773	0.388456	0.670405	1	2235	tags=35%, list=24%, signal=46%
GOBP_VESICLE_MEDIATED_TRANSPORT_TO_THE_PLASMA_MEMBRANE	GOBP_VESICLE_MEDIATED_TRANSPORT_TO_THE_PLASMA_MEMBRANE		67	-0.289071	-1.03756	0.397174	0.670195	1	2737	tags=37%, list=30%, signal=53%
GOBP_CARBOHYDRATE_METABOLIC_PROCESS	GOBP_CARBOHYDRATE_METABOLIC_PROCESS		368	-0.232064	-1.03732	0.378182	0.670179	1	1749	tags=21%, list=19%, signal=24%
GOBP_NEGATIVE_REGULATION_OF_GROWTH	GOBP_NEGATIVE_REGULATION_OF_GROWTH		143	-0.255352	-1.03699	0.38331	0.670398	1	2458	tags=39%, list=27%, signal=53%
GOBP_PYRIDINE_CONTAINING_COMPOUND_BIOSYNTHETIC_PROCESS	GOBP_PYRIDINE_CONTAINING_COMPOUND_BIOSYNTHETIC_PROCESS		20	-0.367762	-1.03556	0.410745	0.673456	1	1357	tags=30%, list=15%, signal=35%
GOBP_LONG_CHAIN_FATTY_ACID_METABOLIC_PROCESS	GOBP_LONG_CHAIN_FATTY_ACID_METABOLIC_PROCESS		52	-0.300932	-1.03524	0.402889	0.673665	1	1132	tags=17%, list=12%, signal=20%
GOBP_ARACHIDONIC_ACID_METABOLIC_PROCESS	GOBP_ARACHIDONIC_ACID_METABOLIC_PROCESS		22	-0.363809	-1.03521	0.40177	0.673075	1	1132	tags=27%, list=12%, signal=31%
GOBP_FOREBRAIN_DEVELOPMENT	GOBP_FOREBRAIN_DEVELOPMENT		188	-0.243431	-1.03515	0.383399	0.672604	1	1623	tags=22%, list=18%, signal=26%
GOBP_NEGATIVE_REGULATION_OF_CYTOKINE_PRODUCTION	GOBP_NEGATIVE_REGULATION_OF_CYTOKINE_PRODUCTION		136	-0.258681	-1.0349	0.4	0.672623	1	1558	tags=24%, list=17%, signal=28%
GOBP_MAINTENANCE_OF_PROTEIN_LOCATION_IN_CELL	GOBP_MAINTENANCE_OF_PROTEIN_LOCATION_IN_CELL		44	-0.313162	-1.03432	0.394945	0.67356	1	2501	tags=45%, list=27%, signal=62%
GOBP_T_CELL_ACTIVATION	GOBP_T_CELL_ACTIVATION		208	-0.245215	-1.03424	0.393352	0.673119	1	1238	tags=18%, list=13%, signal=20%
GOBP_PROGRAMMED_NECROTIC_CELL_DEATH	GOBP_PROGRAMMED_NECROTIC_CELL_DEATH		32	-0.33432	-1.03346	0.412587	0.67462	1	2746	tags=41%, list=30%, signal=58%
GOBP_PROCESS_UTILIZING_AUTOPHAGIC_MECHANISM	GOBP_PROCESS_UTILIZING_AUTOPHAGIC_MECHANISM		379	-0.230893	-1.03243	0.36855	0.676742	1	1960	tags=23%, list=21%, signal=28%
GOBP_NEURAL_PRECURSOR_CELL_PROLIFERATION	GOBP_NEURAL_PRECURSOR_CELL_PROLIFERATION		71	-0.285954	-1.0318	0.402799	0.677774	1	1921	tags=30%, list=21%, signal=37%
GOBP_POSITIVE_REGULATION_OF_STRESS_ACTIVATED_PROTEIN_KINASE_SIGNALING_CASCADE	GOBP_POSITIVE_REGULATION_OF_STRESS_ACTIVATED_PROTEIN_KINASE_SIGNALING_CASCADE		75	-0.283546	-1.03155	0.404724	0.677711	1	2049	tags=31%, list=22%, signal=39%
GOBP_REGULATION_OF_OXIDATIVE_PHOSPHORYLATION	GOBP_REGULATION_OF_OXIDATIVE_PHOSPHORYLATION		16	-0.395491	-1.03065	0.420213	0.679456	1	323	tags=13%, list=4%, signal=13%
GOBP_REGULATION_OF_LEUKOCYTE_MIGRATION	GOBP_REGULATION_OF_LEUKOCYTE_MIGRATION		84	-0.27677	-1.03005	0.41791	0.680397	1	1558	tags=23%, list=17%, signal=27%
GOBP_MEMBRANE_INVAGINATION	GOBP_MEMBRANE_INVAGINATION		35	-0.327698	-1.02994	0.417863	0.680056	1	1718	tags=29%, list=19%, signal=35%
GOBP_CELLULAR_RESPONSE_TO_ORGANIC_CYCLIC_COMPOUND	GOBP_CELLULAR_RESPONSE_TO_ORGANIC_CYCLIC_COMPOUND		307	-0.232015	-1.02987	0.378616	0.679593	1	1425	tags=18%, list=16%, signal=20%
GOBP_PYRIMIDINE_CONTAINING_COMPOUND_CATABOLIC_PROCESS	GOBP_PYRIMIDINE_CONTAINING_COMPOUND_CATABOLIC_PROCESS		21	-0.367054	-1.02941	0.432432	0.680169	1	1451	tags=33%, list=16%, signal=39%
GOBP_NEGATIVE_REGULATION_OF_TUMOR_NECROSIS_FACTOR_SUPERFAMILY_CYTOKINE_PRODUCTION	GOBP_NEGATIVE_REGULATION_OF_TUMOR_NECROSIS_FACTOR_SUPERFAMILY_CYTOKINE_PRODUCTION		22	-0.366299	-1.0294	0.428811	0.679536	1	1299	tags=23%, list=14%, signal=26%
GOBP_POSITIVE_REGULATION_OF_LEUKOCYTE_CELL_CELL_ADHESION	GOBP_POSITIVE_REGULATION_OF_LEUKOCYTE_CELL_CELL_ADHESION		95	-0.268516	-1.02867	0.400894	0.680788	1	1093	tags=19%, list=12%, signal=21%
GOBP_LIPID_HOMEOSTASIS	GOBP_LIPID_HOMEOSTASIS		78	-0.278613	-1.02825	0.407012	0.681247	1	1261	tags=17%, list=14%, signal=19%
GOBP_CELLULAR_RESPONSE_TO_PEPTIDE_HORMONE_STIMULUS	GOBP_CELLULAR_RESPONSE_TO_PEPTIDE_HORMONE_STIMULUS		187	-0.248343	-1.02745	0.403361	0.682672	1	1251	tags=16%, list=14%, signal=18%
GOBP_TUMOR_NECROSIS_FACTOR_SUPERFAMILY_CYTOKINE_PRODUCTION	GOBP_TUMOR_NECROSIS_FACTOR_SUPERFAMILY_CYTOKINE_PRODUCTION		67	-0.283301	-1.02728	0.409692	0.682475	1	2071	tags=31%, list=23%, signal=40%
GOBP_POSITIVE_REGULATION_OF_T_CELL_MIGRATION	GOBP_POSITIVE_REGULATION_OF_T_CELL_MIGRATION		15	-0.394132	-1.02678	0.436929	0.683184	1	2908	tags=53%, list=32%, signal=78%
GOBP_POSITIVE_REGULATION_OF_OXIDOREDUCTASE_ACTIVITY	GOBP_POSITIVE_REGULATION_OF_OXIDOREDUCTASE_ACTIVITY		30	-0.334484	-1.02676	0.422629	0.6826	1	1198	tags=20%, list=13%, signal=23%
GOBP_REGULATION_OF_ACTION_POTENTIAL	GOBP_REGULATION_OF_ACTION_POTENTIAL		27	-0.338721	-1.02674	0.434122	0.682003	1	1198	tags=19%, list=13%, signal=21%
GOBP_CELL_ACTIVATION_INVOLVED_IN_IMMUNE_RESPONSE	GOBP_CELL_ACTIVATION_INVOLVED_IN_IMMUNE_RESPONSE		376	-0.228999	-1.0267	0.385528	0.681455	1	2160	tags=28%, list=24%, signal=35%
GOBP_UBIQUITIN_DEPENDENT_PROTEIN_CATABOLIC_PROCESS_VIA_THE_MULTIVESICULAR_BODY_SORTING_PATHWAY	GOBP_UBIQUITIN_DEPENDENT_PROTEIN_CATABOLIC_PROCESS_VIA_THE_MULTIVESICULAR_BODY_SORTING_PATHWAY		20	-0.364023	-1.02658	0.410302	0.681094	1	1298	tags=25%, list=14%, signal=29%
GOBP_RIBOSE_PHOSPHATE_BIOSYNTHETIC_PROCESS	GOBP_RIBOSE_PHOSPHATE_BIOSYNTHETIC_PROCESS		131	-0.255437	-1.02653	0.411175	0.680562	1	1630	tags=20%, list=18%, signal=24%
GOBP_GLUTATHIONE_METABOLIC_PROCESS	GOBP_GLUTATHIONE_METABOLIC_PROCESS		27	-0.337639	-1.02651	0.411765	0.679964	1	401	tags=11%, list=4%, signal=12%
GOBP_REGULATION_OF_SODIUM_ION_TRANSPORT	GOBP_REGULATION_OF_SODIUM_ION_TRANSPORT		39	-0.321934	-1.02582	0.430693	0.681135	1	1425	tags=33%, list=16%, signal=39%
GOBP_CYCLIC_NUCLEOTIDE_MEDIATED_SIGNALING	GOBP_CYCLIC_NUCLEOTIDE_MEDIATED_SIGNALING		35	-0.326431	-1.02559	0.402244	0.681091	1	1033	tags=26%, list=11%, signal=29%
GOBP_NUCLEOBASE_CONTAINING_SMALL_MOLECULE_METABOLIC_PROCESS	GOBP_NUCLEOBASE_CONTAINING_SMALL_MOLECULE_METABOLIC_PROCESS		384	-0.228104	-1.02558	0.38961	0.680501	1	1413	tags=16%, list=15%, signal=19%
GOBP_CELLULAR_RESPONSE_TO_LIPID	GOBP_CELLULAR_RESPONSE_TO_LIPID		299	-0.234244	-1.02536	0.407314	0.680428	1	1304	tags=18%, list=14%, signal=21%
GOBP_REGULATION_OF_ACTIN_NUCLEATION	GOBP_REGULATION_OF_ACTIN_NUCLEATION		20	-0.364628	-1.02487	0.411467	0.681026	1	3339	tags=45%, list=36%, signal=71%
GOBP_POSITIVE_REGULATION_OF_GLUCOSE_TRANSMEMBRANE_TRANSPORT	GOBP_POSITIVE_REGULATION_OF_GLUCOSE_TRANSMEMBRANE_TRANSPORT		24	-0.351276	-1.02462	0.391892	0.681012	1	2237	tags=38%, list=24%, signal=49%
GOBP_REGULATION_OF_OXIDATIVE_STRESS_INDUCED_NEURON_DEATH	GOBP_REGULATION_OF_OXIDATIVE_STRESS_INDUCED_NEURON_DEATH		15	-0.402571	-1.02386	0.442308	0.68242	1	811	tags=13%, list=9%, signal=15%
GOBP_REGULATION_OF_LIPID_METABOLIC_PROCESS	GOBP_REGULATION_OF_LIPID_METABOLIC_PROCESS		238	-0.238309	-1.0224	0.428202	0.6857	1	1485	tags=18%, list=16%, signal=21%
GOBP_RETINA_MORPHOGENESIS_IN_CAMERA_TYPE_EYE	GOBP_RETINA_MORPHOGENESIS_IN_CAMERA_TYPE_EYE		23	-0.35483	-1.02217	0.421903	0.685698	1	1019	tags=22%, list=11%, signal=24%
GOBP_POSITIVE_REGULATION_OF_CELL_MIGRATION_INVOLVED_IN_SPROUTING_ANGIOGENESIS	GOBP_POSITIVE_REGULATION_OF_CELL_MIGRATION_INVOLVED_IN_SPROUTING_ANGIOGENESIS		15	-0.390703	-1.02201	0.458801	0.685498	1	1001	tags=20%, list=11%, signal=22%
GOBP_NEGATIVE_REGULATION_OF_LEUKOCYTE_MIGRATION	GOBP_NEGATIVE_REGULATION_OF_LEUKOCYTE_MIGRATION		16	-0.379728	-1.02184	0.431858	0.685316	1	493	tags=25%, list=5%, signal=26%
GOBP_CELLULAR_GLUCAN_METABOLIC_PROCESS	GOBP_CELLULAR_GLUCAN_METABOLIC_PROCESS		44	-0.308935	-1.02179	0.443561	0.684811	1	2237	tags=36%, list=24%, signal=48%
GOBP_VESICLE_DOCKING	GOBP_VESICLE_DOCKING		41	-0.308507	-1.02101	0.423895	0.686212	1	1251	tags=20%, list=14%, signal=22%
GOBP_RESPONSE_TO_TRANSFORMING_GROWTH_FACTOR_BETA	GOBP_RESPONSE_TO_TRANSFORMING_GROWTH_FACTOR_BETA		156	-0.248824	-1.02095	0.41989	0.685742	1	1251	tags=18%, list=14%, signal=20%
GOBP_POSITIVE_REGULATION_OF_ATP_METABOLIC_PROCESS	GOBP_POSITIVE_REGULATION_OF_ATP_METABOLIC_PROCESS		23	-0.351169	-1.01943	0.447415	0.68902	1	850	tags=13%, list=9%, signal=14%
GOBP_POSITIVE_REGULATION_OF_TUMOR_NECROSIS_FACTOR_SUPERFAMILY_CYTOKINE_PRODUCTION	GOBP_POSITIVE_REGULATION_OF_TUMOR_NECROSIS_FACTOR_SUPERFAMILY_CYTOKINE_PRODUCTION		39	-0.321629	-1.01928	0.441708	0.688743	1	2821	tags=54%, list=31%, signal=77%
GOBP_POSITIVE_REGULATION_OF_MONOOXYGENASE_ACTIVITY	GOBP_POSITIVE_REGULATION_OF_MONOOXYGENASE_ACTIVITY		16	-0.384482	-1.01912	0.433798	0.688515	1	1198	tags=31%, list=13%, signal=36%
GOBP_INTERLEUKIN_8_PRODUCTION	GOBP_INTERLEUKIN_8_PRODUCTION		36	-0.319121	-1.01705	0.451178	0.693306	1	1861	tags=31%, list=20%, signal=38%
GOBP_POSITIVE_REGULATION_OF_PEPTIDASE_ACTIVITY	GOBP_POSITIVE_REGULATION_OF_PEPTIDASE_ACTIVITY		109	-0.263333	-1.01673	0.410898	0.693483	1	1951	tags=27%, list=21%, signal=33%
GOBP_CELLULAR_RESPONSE_TO_LIPOPROTEIN_PARTICLE_STIMULUS	GOBP_CELLULAR_RESPONSE_TO_LIPOPROTEIN_PARTICLE_STIMULUS		16	-0.385047	-1.01665	0.438721	0.693043	1	360	tags=13%, list=4%, signal=13%
GOBP_REGULATION_OF_SYNAPTIC_VESICLE_EXOCYTOSIS	GOBP_REGULATION_OF_SYNAPTIC_VESICLE_EXOCYTOSIS		26	-0.336871	-1.01662	0.442786	0.692474	1	1091	tags=23%, list=12%, signal=26%
GOBP_NEGATIVE_REGULATION_OF_INTRACELLULAR_SIGNAL_TRANSDUCTION	GOBP_NEGATIVE_REGULATION_OF_INTRACELLULAR_SIGNAL_TRANSDUCTION		312	-0.228491	-1.01516	0.419395	0.695721	1	2258	tags=27%, list=25%, signal=35%
GOBP_REGULATION_OF_LEUKOCYTE_PROLIFERATION	GOBP_REGULATION_OF_LEUKOCYTE_PROLIFERATION		93	-0.268485	-1.01513	0.445906	0.695157	1	2205	tags=33%, list=24%, signal=43%
GOBP_OVULATION_CYCLE_PROCESS	GOBP_OVULATION_CYCLE_PROCESS		17	-0.378405	-1.01453	0.432056	0.696136	1	26	tags=6%, list=0%, signal=6%
GOBP_CILIUM_MOVEMENT	GOBP_CILIUM_MOVEMENT		45	-0.302054	-1.01362	0.432956	0.697929	1	2299	tags=44%, list=25%, signal=59%
GOBP_CELL_VOLUME_HOMEOSTASIS	GOBP_CELL_VOLUME_HOMEOSTASIS		17	-0.377288	-1.01356	0.416955	0.697457	1	11	tags=6%, list=0%, signal=6%
GOBP_HINDBRAIN_DEVELOPMENT	GOBP_HINDBRAIN_DEVELOPMENT		70	-0.278564	-1.01306	0.435045	0.698118	1	1760	tags=30%, list=19%, signal=37%
GOBP_RESPONSE_TO_AXON_INJURY	GOBP_RESPONSE_TO_AXON_INJURY		44	-0.30718	-1.01277	0.428571	0.698258	1	1656	tags=36%, list=18%, signal=44%
GOBP_POSITIVE_REGULATION_OF_MYELOID_CELL_DIFFERENTIATION	GOBP_POSITIVE_REGULATION_OF_MYELOID_CELL_DIFFERENTIATION		59	-0.284139	-1.01232	0.428571	0.69879	1	1921	tags=27%, list=21%, signal=34%
GOBP_NEGATIVE_REGULATION_OF_JNK_CASCADE	GOBP_NEGATIVE_REGULATION_OF_JNK_CASCADE		21	-0.360589	-1.012	0.448845	0.699009	1	2225	tags=48%, list=24%, signal=63%
GOBP_POSITIVE_REGULATION_OF_TRANSCRIPTION_FROM_RNA_POLYMERASE_II_PROMOTER_IN_RESPONSE_TO_STRESS	GOBP_POSITIVE_REGULATION_OF_TRANSCRIPTION_FROM_RNA_POLYMERASE_II_PROMOTER_IN_RESPONSE_TO_STRESS		20	-0.373846	-1.01184	0.430508	0.69878	1	1090	tags=25%, list=12%, signal=28%
GOBP_GLUTAMATE_SECRETION	GOBP_GLUTAMATE_SECRETION		15	-0.386073	-1.00985	0.464912	0.703456	1	2163	tags=47%, list=24%, signal=61%
GOBP_BONE_REMODELING	GOBP_BONE_REMODELING		49	-0.296866	-1.00898	0.445	0.705193	1	1256	tags=27%, list=14%, signal=31%
GOBP_REGULATION_OF_MITOCHONDRION_ORGANIZATION	GOBP_REGULATION_OF_MITOCHONDRION_ORGANIZATION		103	-0.257994	-1.00885	0.443038	0.704905	1	1415	tags=18%, list=15%, signal=22%
GOBP_SMALL_MOLECULE_BIOSYNTHETIC_PROCESS	GOBP_SMALL_MOLECULE_BIOSYNTHETIC_PROCESS		383	-0.2259	-1.00847	0.461259	0.705296	1	1169	tags=16%, list=13%, signal=17%
GOBP_REPRODUCTIVE_SYSTEM_DEVELOPMENT	GOBP_REPRODUCTIVE_SYSTEM_DEVELOPMENT		217	-0.237968	-1.0077	0.44723	0.706669	1	1283	tags=18%, list=14%, signal=20%
GOBP_REGULATION_OF_WNT_SIGNALING_PATHWAY	GOBP_REGULATION_OF_WNT_SIGNALING_PATHWAY		222	-0.234373	-1.00764	0.433862	0.706164	1	1984	tags=26%, list=22%, signal=33%
GOBP_PROTEIN_TETRAMERIZATION	GOBP_PROTEIN_TETRAMERIZATION		41	-0.308844	-1.00724	0.470958	0.706497	1	900	tags=17%, list=10%, signal=19%
GOBP_POSITIVE_REGULATION_OF_PROTEOLYSIS	GOBP_POSITIVE_REGULATION_OF_PROTEOLYSIS		230	-0.236734	-1.00666	0.450955	0.707365	1	1951	tags=24%, list=21%, signal=30%
GOBP_POSITIVE_REGULATION_OF_MUSCLE_CELL_APOPTOTIC_PROCESS	GOBP_POSITIVE_REGULATION_OF_MUSCLE_CELL_APOPTOTIC_PROCESS		15	-0.389562	-1.00619	0.454231	0.70798	1	900	tags=27%, list=10%, signal=30%
GOBP_FORELIMB_MORPHOGENESIS	GOBP_FORELIMB_MORPHOGENESIS		17	-0.371094	-1.00618	0.432247	0.707366	1	1760	tags=29%, list=19%, signal=36%
GOBP_PHOSPHATIDYLINOSITOL_BIOSYNTHETIC_PROCESS	GOBP_PHOSPHATIDYLINOSITOL_BIOSYNTHETIC_PROCESS		84	-0.267973	-1.00587	0.447041	0.707503	1	2895	tags=42%, list=32%, signal=60%
GOBP_SELECTIVE_AUTOPHAGY	GOBP_SELECTIVE_AUTOPHAGY		51	-0.290668	-1.00497	0.434375	0.709288	1	1658	tags=29%, list=18%, signal=36%
GOBP_PIGMENT_GRANULE_ORGANIZATION	GOBP_PIGMENT_GRANULE_ORGANIZATION		18	-0.373293	-1.0036	0.456667	0.712168	1	1020	tags=22%, list=11%, signal=25%
GOBP_CELL_RECOGNITION	GOBP_CELL_RECOGNITION		45	-0.297398	-1.00291	0.443163	0.71337	1	984	tags=20%, list=11%, signal=22%
GOBP_CELLULAR_RESPONSE_TO_GAMMA_RADIATION	GOBP_CELLULAR_RESPONSE_TO_GAMMA_RADIATION		24	-0.345096	-1.0024	0.466448	0.714045	1	5	tags=4%, list=0%, signal=4%
GOBP_PROSTATE_GLAND_MORPHOGENESIS	GOBP_PROSTATE_GLAND_MORPHOGENESIS		16	-0.381183	-1.00201	0.4618	0.714476	1	701	tags=19%, list=8%, signal=20%
GOBP_TISSUE_MORPHOGENESIS	GOBP_TISSUE_MORPHOGENESIS		348	-0.225602	-1.00193	0.445798	0.714035	1	1869	tags=25%, list=20%, signal=30%
GOBP_ENERGY_RESERVE_METABOLIC_PROCESS	GOBP_ENERGY_RESERVE_METABOLIC_PROCESS		47	-0.300792	-1.00142	0.464455	0.714746	1	2317	tags=36%, list=25%, signal=48%
GOBP_CARDIAC_EPITHELIAL_TO_MESENCHYMAL_TRANSITION	GOBP_CARDIAC_EPITHELIAL_TO_MESENCHYMAL_TRANSITION		19	-0.36468	-1.00133	0.437729	0.714343	1	1496	tags=42%, list=16%, signal=50%
GOBP_T_CELL_PROLIFERATION	GOBP_T_CELL_PROLIFERATION		82	-0.266518	-1.00128	0.43685	0.71383	1	2018	tags=33%, list=22%, signal=42%
GOBP_CELLULAR_RESPONSE_TO_CARBOHYDRATE_STIMULUS	GOBP_CELLULAR_RESPONSE_TO_CARBOHYDRATE_STIMULUS		79	-0.271479	-1.00114	0.431889	0.713542	1	2098	tags=33%, list=23%, signal=42%
GOBP_MATERNAL_PROCESS_INVOLVED_IN_FEMALE_PREGNANCY	GOBP_MATERNAL_PROCESS_INVOLVED_IN_FEMALE_PREGNANCY		29	-0.335174	-1.00105	0.469821	0.713161	1	1387	tags=31%, list=15%, signal=36%
GOBP_SYNAPTIC_VESICLE_RECYCLING	GOBP_SYNAPTIC_VESICLE_RECYCLING		41	-0.305058	-1.00092	0.451014	0.712843	1	538	tags=12%, list=6%, signal=13%
GOBP_MAINTENANCE_OF_PROTEIN_LOCATION	GOBP_MAINTENANCE_OF_PROTEIN_LOCATION		62	-0.281365	-1.00067	0.458075	0.712845	1	2522	tags=39%, list=27%, signal=53%
GOBP_REGULATION_OF_SODIUM_ION_TRANSMEMBRANE_TRANSPORT	GOBP_REGULATION_OF_SODIUM_ION_TRANSMEMBRANE_TRANSPORT		27	-0.337	-1.00017	0.453152	0.713473	1	1425	tags=30%, list=16%, signal=35%
GOBP_DEOXYRIBONUCLEOTIDE_METABOLIC_PROCESS	GOBP_DEOXYRIBONUCLEOTIDE_METABOLIC_PROCESS		27	-0.329668	-0.999665	0.461538	0.714151	1	1169	tags=19%, list=13%, signal=21%
GOBP_NEURON_APOPTOTIC_PROCESS	GOBP_NEURON_APOPTOTIC_PROCESS		122	-0.25634	-0.998853	0.469101	0.715634	1	1620	tags=24%, list=18%, signal=28%
GOBP_REGULATION_OF_ANION_TRANSPORT	GOBP_REGULATION_OF_ANION_TRANSPORT		449	-0.219325	-0.998556	0.465786	0.71579	1	1256	tags=15%, list=14%, signal=16%
GOBP_EMBRYONIC_CRANIAL_SKELETON_MORPHOGENESIS	GOBP_EMBRYONIC_CRANIAL_SKELETON_MORPHOGENESIS		25	-0.343109	-0.99819	0.472081	0.716089	1	1032	tags=20%, list=11%, signal=22%
GOBP_ORGANOPHOSPHATE_CATABOLIC_PROCESS	GOBP_ORGANOPHOSPHATE_CATABOLIC_PROCESS		93	-0.262412	-0.997849	0.468242	0.716391	1	1758	tags=24%, list=19%, signal=29%
GOBP_REGULATION_OF_WATER_LOSS_VIA_SKIN	GOBP_REGULATION_OF_WATER_LOSS_VIA_SKIN		17	-0.366652	-0.997195	0.473322	0.717464	1	970	tags=18%, list=11%, signal=20%
GOBP_LYMPHOCYTE_ACTIVATION	GOBP_LYMPHOCYTE_ACTIVATION		312	-0.225503	-0.995705	0.468434	0.720693	1	2205	tags=28%, list=24%, signal=35%
GOBP_RESPONSE_TO_LIGHT_STIMULUS	GOBP_RESPONSE_TO_LIGHT_STIMULUS		178	-0.237119	-0.995602	0.470745	0.720336	1	1735	tags=21%, list=19%, signal=25%
GOBP_PH_REDUCTION	GOBP_PH_REDUCTION		31	-0.324513	-0.993331	0.460102	0.725763	1	1672	tags=16%, list=18%, signal=20%
GOBP_RESPONSE_TO_NUTRIENT	GOBP_RESPONSE_TO_NUTRIENT		86	-0.264966	-0.992917	0.46131	0.726214	1	215	tags=8%, list=2%, signal=8%
GOBP_CELLULAR_CARBOHYDRATE_CATABOLIC_PROCESS	GOBP_CELLULAR_CARBOHYDRATE_CATABOLIC_PROCESS		30	-0.321765	-0.992722	0.457516	0.726086	1	1696	tags=27%, list=18%, signal=33%
GOBP_AMINO_ACID_TRANSPORT	GOBP_AMINO_ACID_TRANSPORT		62	-0.279422	-0.992051	0.454268	0.727215	1	1780	tags=24%, list=19%, signal=30%
GOBP_RESPONSE_TO_LEAD_ION	GOBP_RESPONSE_TO_LEAD_ION		20	-0.351546	-0.992039	0.466899	0.726605	1	850	tags=15%, list=9%, signal=16%
GOBP_CARDIAC_CHAMBER_MORPHOGENESIS	GOBP_CARDIAC_CHAMBER_MORPHOGENESIS		57	-0.285872	-0.991952	0.477346	0.726205	1	1496	tags=23%, list=16%, signal=27%
GOBP_ACTIN_NUCLEATION	GOBP_ACTIN_NUCLEATION		35	-0.311028	-0.989306	0.464812	0.732479	1	1893	tags=23%, list=21%, signal=29%
GOBP_REACTIVE_OXYGEN_SPECIES_BIOSYNTHETIC_PROCESS	GOBP_REACTIVE_OXYGEN_SPECIES_BIOSYNTHETIC_PROCESS		62	-0.281097	-0.988925	0.469767	0.732785	1	1308	tags=23%, list=14%, signal=26%
GOBP_NEGATIVE_REGULATION_OF_FAT_CELL_DIFFERENTIATION	GOBP_NEGATIVE_REGULATION_OF_FAT_CELL_DIFFERENTIATION		30	-0.32136	-0.988407	0.448454	0.733462	1	1759	tags=33%, list=19%, signal=41%
GOBP_GLYCEROLIPID_METABOLIC_PROCESS	GOBP_GLYCEROLIPID_METABOLIC_PROCESS		258	-0.227072	-0.98793	0.476684	0.734136	1	2212	tags=27%, list=24%, signal=34%
GOBP_LEUKOCYTE_MEDIATED_IMMUNITY	GOBP_LEUKOCYTE_MEDIATED_IMMUNITY		374	-0.221157	-0.987061	0.487864	0.735755	1	1739	tags=22%, list=19%, signal=26%
GOBP_REGULATION_OF_T_CELL_ACTIVATION	GOBP_REGULATION_OF_T_CELL_ACTIVATION		140	-0.243977	-0.986	0.489796	0.737879	1	1144	tags=19%, list=12%, signal=21%
GOBP_ASSOCIATIVE_LEARNING	GOBP_ASSOCIATIVE_LEARNING		31	-0.32188	-0.985875	0.485269	0.737542	1	1495	tags=23%, list=16%, signal=27%
GOBP_NEGATIVE_REGULATION_OF_DNA_BINDING	GOBP_NEGATIVE_REGULATION_OF_DNA_BINDING		31	-0.31986	-0.985853	0.47496	0.736954	1	969	tags=16%, list=11%, signal=18%
GOBP_NEGATIVE_REGULATION_OF_RESPONSE_TO_EXTERNAL_STIMULUS	GOBP_NEGATIVE_REGULATION_OF_RESPONSE_TO_EXTERNAL_STIMULUS		173	-0.235279	-0.985172	0.501374	0.738074	1	1430	tags=20%, list=16%, signal=24%
GOBP_ORGANOPHOSPHATE_BIOSYNTHETIC_PROCESS	GOBP_ORGANOPHOSPHATE_BIOSYNTHETIC_PROCESS		382	-0.222314	-0.985106	0.507729	0.73759	1	2250	tags=27%, list=25%, signal=34%
GOBP_MAINTENANCE_OF_LOCATION	GOBP_MAINTENANCE_OF_LOCATION		178	-0.23869	-0.984751	0.485597	0.737902	1	1439	tags=17%, list=16%, signal=20%
GOBP_FEMALE_SEX_DIFFERENTIATION	GOBP_FEMALE_SEX_DIFFERENTIATION		52	-0.290861	-0.984659	0.463077	0.737491	1	1238	tags=17%, list=13%, signal=20%
GOBP_EPHRIN_RECEPTOR_SIGNALING_PATHWAY	GOBP_EPHRIN_RECEPTOR_SIGNALING_PATHWAY		64	-0.272483	-0.98411	0.488076	0.738278	1	1743	tags=25%, list=19%, signal=31%
GOBP_CARDIOLIPIN_METABOLIC_PROCESS	GOBP_CARDIOLIPIN_METABOLIC_PROCESS		16	-0.377506	-0.983832	0.475936	0.738409	1	434	tags=13%, list=5%, signal=13%
GOBP_MAINTENANCE_OF_BLOOD_BRAIN_BARRIER	GOBP_MAINTENANCE_OF_BLOOD_BRAIN_BARRIER		21	-0.350551	-0.983035	0.473868	0.739834	1	2055	tags=38%, list=22%, signal=49%
GOBP_POSITIVE_REGULATION_OF_CALCIUM_ION_TRANSPORT_INTO_CYTOSOL	GOBP_POSITIVE_REGULATION_OF_CALCIUM_ION_TRANSPORT_INTO_CYTOSOL		18	-0.360048	-0.982291	0.478185	0.741138	1	1731	tags=39%, list=19%, signal=48%
GOBP_ALCOHOL_METABOLIC_PROCESS	GOBP_ALCOHOL_METABOLIC_PROCESS		200	-0.233702	-0.982128	0.506106	0.740927	1	1387	tags=19%, list=15%, signal=22%
GOBP_REGULATION_OF_ADAPTIVE_IMMUNE_RESPONSE	GOBP_REGULATION_OF_ADAPTIVE_IMMUNE_RESPONSE		73	-0.267377	-0.982039	0.496825	0.740513	1	1723	tags=27%, list=19%, signal=33%
GOBP_ORGANELLE_DISASSEMBLY	GOBP_ORGANELLE_DISASSEMBLY		82	-0.264465	-0.980452	0.477679	0.74399	1	1344	tags=20%, list=15%, signal=23%
GOBP_CELLULAR_RESPONSE_TO_PEPTIDE	GOBP_CELLULAR_RESPONSE_TO_PEPTIDE		219	-0.229646	-0.979232	0.517241	0.746459	1	2073	tags=25%, list=23%, signal=31%
GOBP_CARDIAC_MUSCLE_CELL_ACTION_POTENTIAL_INVOLVED_IN_CONTRACTION	GOBP_CARDIAC_MUSCLE_CELL_ACTION_POTENTIAL_INVOLVED_IN_CONTRACTION		20	-0.355006	-0.97914	0.488414	0.746049	1	1551	tags=25%, list=17%, signal=30%
GOBP_POSITIVE_REGULATION_OF_INTERLEUKIN_8_PRODUCTION	GOBP_POSITIVE_REGULATION_OF_INTERLEUKIN_8_PRODUCTION		24	-0.336305	-0.978995	0.479718	0.745777	1	1861	tags=33%, list=20%, signal=42%
GOBP_REGULATION_OF_LYMPHOCYTE_ACTIVATION	GOBP_REGULATION_OF_LYMPHOCYTE_ACTIVATION		195	-0.233706	-0.978521	0.514628	0.746378	1	2205	tags=30%, list=24%, signal=39%
GOBP_EPITHELIAL_TUBE_BRANCHING_INVOLVED_IN_LUNG_MORPHOGENESIS	GOBP_EPITHELIAL_TUBE_BRANCHING_INVOLVED_IN_LUNG_MORPHOGENESIS		17	-0.365193	-0.978461	0.499112	0.745872	1	1760	tags=35%, list=19%, signal=44%
GOBP_NEGATIVE_REGULATION_OF_LIPID_METABOLIC_PROCESS	GOBP_NEGATIVE_REGULATION_OF_LIPID_METABOLIC_PROCESS		47	-0.287202	-0.977924	0.487923	0.746629	1	2044	tags=36%, list=22%, signal=46%
GOBP_INTERLEUKIN_6_PRODUCTION	GOBP_INTERLEUKIN_6_PRODUCTION		56	-0.282164	-0.977657	0.502333	0.746657	1	1861	tags=27%, list=20%, signal=33%
GOBP_REGULATION_OF_SMALL_GTPASE_MEDIATED_SIGNAL_TRANSDUCTION	GOBP_REGULATION_OF_SMALL_GTPASE_MEDIATED_SIGNAL_TRANSDUCTION		185	-0.235653	-0.977276	0.510811	0.747001	1	1064	tags=15%, list=12%, signal=16%
GOBP_MITOCHONDRIAL_OUTER_MEMBRANE_PERMEABILIZATION	GOBP_MITOCHONDRIAL_OUTER_MEMBRANE_PERMEABILIZATION		34	-0.311961	-0.977094	0.501661	0.746813	1	900	tags=15%, list=10%, signal=16%
GOBP_NEURAL_TUBE_DEVELOPMENT	GOBP_NEURAL_TUBE_DEVELOPMENT		102	-0.255424	-0.976634	0.49927	0.747374	1	1921	tags=25%, list=21%, signal=32%
GOBP_MESODERM_MORPHOGENESIS	GOBP_MESODERM_MORPHOGENESIS		35	-0.303167	-0.976467	0.499136	0.747156	1	1188	tags=26%, list=13%, signal=29%
GOBP_REGULATION_OF_ACUTE_INFLAMMATORY_RESPONSE	GOBP_REGULATION_OF_ACUTE_INFLAMMATORY_RESPONSE		15	-0.38236	-0.975576	0.536313	0.748776	1	1569	tags=33%, list=17%, signal=40%
GOBP_MYELOID_LEUKOCYTE_MEDIATED_IMMUNITY	GOBP_MYELOID_LEUKOCYTE_MEDIATED_IMMUNITY		300	-0.222661	-0.975239	0.516484	0.748961	1	2221	tags=29%, list=24%, signal=37%
GOBP_REGULATION_OF_HEMOPOIESIS	GOBP_REGULATION_OF_HEMOPOIESIS		212	-0.228987	-0.975159	0.52231	0.74854	1	2178	tags=26%, list=24%, signal=34%
GOBP_NEGATIVE_REGULATION_OF_NIK_NF_KAPPAB_SIGNALING	GOBP_NEGATIVE_REGULATION_OF_NIK_NF_KAPPAB_SIGNALING		16	-0.373381	-0.974425	0.485866	0.749801	1	1001	tags=19%, list=11%, signal=21%
GOBP_BONE_DEVELOPMENT	GOBP_BONE_DEVELOPMENT		100	-0.254589	-0.974288	0.510981	0.749512	1	1476	tags=23%, list=16%, signal=27%
GOBP_CELLULAR_RESPONSE_TO_INSULIN_STIMULUS	GOBP_CELLULAR_RESPONSE_TO_INSULIN_STIMULUS		141	-0.241996	-0.973293	0.516084	0.751445	1	2107	tags=23%, list=23%, signal=30%
GOBP_INSULIN_SECRETION_INVOLVED_IN_CELLULAR_RESPONSE_TO_GLUCOSE_STIMULUS	GOBP_INSULIN_SECRETION_INVOLVED_IN_CELLULAR_RESPONSE_TO_GLUCOSE_STIMULUS		38	-0.3007	-0.973206	0.500829	0.751014	1	2098	tags=45%, list=23%, signal=58%
GOBP_MORPHOGENESIS_OF_AN_EPITHELIUM	GOBP_MORPHOGENESIS_OF_AN_EPITHELIUM		308	-0.219866	-0.972652	0.520408	0.751857	1	1363	tags=19%, list=15%, signal=21%
GOBP_CARBOHYDRATE_DERIVATIVE_BIOSYNTHETIC_PROCESS	GOBP_CARBOHYDRATE_DERIVATIVE_BIOSYNTHETIC_PROCESS		391	-0.217506	-0.972011	0.538182	0.752858	1	1653	tags=18%, list=18%, signal=22%
GOBP_NECROPTOTIC_PROCESS	GOBP_NECROPTOTIC_PROCESS		26	-0.328535	-0.971421	0.5	0.753768	1	2746	tags=38%, list=30%, signal=55%
GOBP_REGULATION_OF_MITOCHONDRIAL_FISSION	GOBP_REGULATION_OF_MITOCHONDRIAL_FISSION		18	-0.360033	-0.971281	0.517767	0.753493	1	237	tags=11%, list=3%, signal=11%
GOBP_NEGATIVE_REGULATION_OF_PEPTIDE_SECRETION	GOBP_NEGATIVE_REGULATION_OF_PEPTIDE_SECRETION		33	-0.308837	-0.971173	0.49359	0.753108	1	1643	tags=36%, list=18%, signal=44%
GOBP_SMALL_GTPASE_MEDIATED_SIGNAL_TRANSDUCTION	GOBP_SMALL_GTPASE_MEDIATED_SIGNAL_TRANSDUCTION		301	-0.222305	-0.971154	0.545679	0.752521	1	1168	tags=15%, list=13%, signal=17%
GOBP_POSITIVE_REGULATION_OF_AXON_EXTENSION	GOBP_POSITIVE_REGULATION_OF_AXON_EXTENSION		26	-0.327386	-0.970408	0.51424	0.753852	1	715	tags=15%, list=8%, signal=17%
GOBP_RESPONSE_TO_DOPAMINE	GOBP_RESPONSE_TO_DOPAMINE		31	-0.315254	-0.969934	0.516129	0.754446	1	1727	tags=29%, list=19%, signal=36%
GOBP_ORGANIC_ACID_TRANSPORT	GOBP_ORGANIC_ACID_TRANSPORT		132	-0.240307	-0.967489	0.519313	0.76009	1	1639	tags=20%, list=18%, signal=25%
GOBP_DORSAL_VENTRAL_NEURAL_TUBE_PATTERNING	GOBP_DORSAL_VENTRAL_NEURAL_TUBE_PATTERNING		15	-0.365225	-0.966265	0.489908	0.762651	1	2361	tags=40%, list=26%, signal=54%
GOBP_RESPONSE_TO_THYROID_HORMONE	GOBP_RESPONSE_TO_THYROID_HORMONE		17	-0.355178	-0.965263	0.500914	0.76466	1	884	tags=29%, list=10%, signal=32%
GOBP_GLYCEROPHOSPHOLIPID_METABOLIC_PROCESS	GOBP_GLYCEROPHOSPHOLIPID_METABOLIC_PROCESS		221	-0.227379	-0.963741	0.553435	0.767963	1	2212	tags=27%, list=24%, signal=35%
GOBP_MICROTUBULE_BUNDLE_FORMATION	GOBP_MICROTUBULE_BUNDLE_FORMATION		45	-0.286041	-0.963495	0.530449	0.76796	1	1734	tags=29%, list=19%, signal=35%
GOBP_DENDRITIC_SPINE_MORPHOGENESIS	GOBP_DENDRITIC_SPINE_MORPHOGENESIS		32	-0.306341	-0.96335	0.515755	0.767662	1	1986	tags=38%, list=22%, signal=48%
GOBP_REGULATION_OF_RESPONSE_TO_EXTERNAL_STIMULUS	GOBP_REGULATION_OF_RESPONSE_TO_EXTERNAL_STIMULUS		485	-0.211683	-0.963256	0.579952	0.767282	1	1676	tags=20%, list=18%, signal=24%
GOBP_NUCLEOTIDE_SUGAR_METABOLIC_PROCESS	GOBP_NUCLEOTIDE_SUGAR_METABOLIC_PROCESS		31	-0.314783	-0.963175	0.518927	0.766851	1	1626	tags=26%, list=18%, signal=31%
GOBP_CELLULAR_GLUCOSE_HOMEOSTASIS	GOBP_CELLULAR_GLUCOSE_HOMEOSTASIS		85	-0.258668	-0.962904	0.540909	0.766889	1	2194	tags=34%, list=24%, signal=44%
GOBP_MONOCARBOXYLIC_ACID_TRANSPORT	GOBP_MONOCARBOXYLIC_ACID_TRANSPORT		62	-0.272081	-0.962761	0.521669	0.766619	1	2192	tags=32%, list=24%, signal=42%
GOBP_POSITIVE_REGULATION_OF_CALCIUM_ION_TRANSMEMBRANE_TRANSPORTER_ACTIVITY	GOBP_POSITIVE_REGULATION_OF_CALCIUM_ION_TRANSMEMBRANE_TRANSPORTER_ACTIVITY		18	-0.362991	-0.96276	0.54	0.765975	1	1586	tags=33%, list=17%, signal=40%
GOBP_NEGATIVE_REGULATION_OF_OSTEOBLAST_DIFFERENTIATION	GOBP_NEGATIVE_REGULATION_OF_OSTEOBLAST_DIFFERENTIATION		25	-0.321914	-0.962721	0.500864	0.765422	1	2294	tags=40%, list=25%, signal=53%
GOBP_TUBE_FORMATION	GOBP_TUBE_FORMATION		86	-0.256477	-0.962436	0.533137	0.765496	1	968	tags=15%, list=11%, signal=17%
GOBP_ENDOSOMAL_TRANSPORT	GOBP_ENDOSOMAL_TRANSPORT		180	-0.233626	-0.961946	0.519308	0.766103	1	2900	tags=33%, list=32%, signal=48%
GOBP_NEGATIVE_REGULATION_OF_PROTEIN_CONTAINING_COMPLEX_ASSEMBLY	GOBP_NEGATIVE_REGULATION_OF_PROTEIN_CONTAINING_COMPLEX_ASSEMBLY		80	-0.259728	-0.96161	0.508172	0.766331	1	958	tags=14%, list=10%, signal=15%
GOBP_CELL_FATE_DETERMINATION	GOBP_CELL_FATE_DETERMINATION		15	-0.369846	-0.961478	0.499124	0.766043	1	943	tags=27%, list=10%, signal=30%
GOBP_MORPHOGENESIS_OF_EMBRYONIC_EPITHELIUM	GOBP_MORPHOGENESIS_OF_EMBRYONIC_EPITHELIUM		86	-0.252901	-0.96124	0.540091	0.765998	1	1363	tags=19%, list=15%, signal=22%
GOBP_PIGMENTATION	GOBP_PIGMENTATION		46	-0.284822	-0.961199	0.5125	0.765462	1	2756	tags=43%, list=30%, signal=62%
GOBP_GLIAL_CELL_PROLIFERATION	GOBP_GLIAL_CELL_PROLIFERATION		24	-0.333708	-0.960728	0.540362	0.765995	1	1558	tags=25%, list=17%, signal=30%
GOBP_REGULATION_OF_PROTEIN_AUTOPHOSPHORYLATION	GOBP_REGULATION_OF_PROTEIN_AUTOPHOSPHORYLATION		31	-0.312188	-0.960448	0.513423	0.766084	1	1740	tags=32%, list=19%, signal=40%
GOBP_POLYSACCHARIDE_METABOLIC_PROCESS	GOBP_POLYSACCHARIDE_METABOLIC_PROCESS		59	-0.271991	-0.959169	0.495253	0.768759	1	1973	tags=27%, list=21%, signal=34%
GOBP_REGULATION_OF_IMMUNE_EFFECTOR_PROCESS	GOBP_REGULATION_OF_IMMUNE_EFFECTOR_PROCESS		167	-0.2308	-0.958647	0.5625	0.769418	1	1399	tags=18%, list=15%, signal=21%
GOBP_VISUAL_BEHAVIOR	GOBP_VISUAL_BEHAVIOR		25	-0.322816	-0.958486	0.535088	0.769194	1	850	tags=16%, list=9%, signal=18%
GOBP_SEGMENTATION	GOBP_SEGMENTATION		44	-0.280235	-0.957745	0.505564	0.770469	1	1380	tags=23%, list=15%, signal=27%
GOBP_GLAND_MORPHOGENESIS	GOBP_GLAND_MORPHOGENESIS		58	-0.273213	-0.957285	0.531002	0.771034	1	1558	tags=28%, list=17%, signal=33%
GOBP_NEGATIVE_REGULATION_OF_ENDOTHELIAL_CELL_PROLIFERATION	GOBP_NEGATIVE_REGULATION_OF_ENDOTHELIAL_CELL_PROLIFERATION		22	-0.331414	-0.957268	0.521053	0.770436	1	1737	tags=36%, list=19%, signal=45%
GOBP_REGULATION_OF_HEART_GROWTH	GOBP_REGULATION_OF_HEART_GROWTH		40	-0.299719	-0.95689	0.53	0.770825	1	925	tags=18%, list=10%, signal=19%
GOBP_INTERLEUKIN_1_PRODUCTION	GOBP_INTERLEUKIN_1_PRODUCTION		37	-0.300822	-0.956522	0.534161	0.771078	1	1032	tags=16%, list=11%, signal=18%
GOBP_MYELOID_LEUKOCYTE_ACTIVATION	GOBP_MYELOID_LEUKOCYTE_ACTIVATION		344	-0.21689	-0.956457	0.589928	0.770609	1	2253	tags=28%, list=25%, signal=36%
GOBP_TRANSEPITHELIAL_TRANSPORT	GOBP_TRANSEPITHELIAL_TRANSPORT		18	-0.346717	-0.955692	0.511745	0.771944	1	332	tags=17%, list=4%, signal=17%
GOBP_NEGATIVE_REGULATION_OF_CELLULAR_CATABOLIC_PROCESS	GOBP_NEGATIVE_REGULATION_OF_CELLULAR_CATABOLIC_PROCESS		167	-0.232477	-0.955649	0.553846	0.771397	1	1768	tags=19%, list=19%, signal=23%
GOBP_NEGATIVE_REGULATION_OF_CANONICAL_WNT_SIGNALING_PATHWAY	GOBP_NEGATIVE_REGULATION_OF_CANONICAL_WNT_SIGNALING_PATHWAY		112	-0.244424	-0.955478	0.538806	0.771186	1	1984	tags=31%, list=22%, signal=39%
GOBP_ACIDIC_AMINO_ACID_TRANSPORT	GOBP_ACIDIC_AMINO_ACID_TRANSPORT		29	-0.312991	-0.955229	0.515101	0.771192	1	2163	tags=34%, list=24%, signal=45%
GOBP_REGULATION_OF_ACTIN_FILAMENT_BASED_PROCESS	GOBP_REGULATION_OF_ACTIN_FILAMENT_BASED_PROCESS		228	-0.222798	-0.955093	0.577075	0.770879	1	1156	tags=14%, list=13%, signal=15%
GOBP_LIPOSACCHARIDE_METABOLIC_PROCESS	GOBP_LIPOSACCHARIDE_METABOLIC_PROCESS		72	-0.267217	-0.954691	0.542721	0.771323	1	2152	tags=32%, list=23%, signal=41%
GOBP_DOPAMINE_RECEPTOR_SIGNALING_PATHWAY	GOBP_DOPAMINE_RECEPTOR_SIGNALING_PATHWAY		19	-0.341695	-0.953565	0.526578	0.773541	1	1584	tags=32%, list=17%, signal=38%
GOBP_CALCIUM_MEDIATED_SIGNALING	GOBP_CALCIUM_MEDIATED_SIGNALING		71	-0.261605	-0.95348	0.543511	0.77313	1	2245	tags=35%, list=24%, signal=46%
GOBP_CELLULAR_RESPONSE_TO_REACTIVE_OXYGEN_SPECIES	GOBP_CELLULAR_RESPONSE_TO_REACTIVE_OXYGEN_SPECIES		103	-0.247607	-0.953279	0.531884	0.772988	1	1768	tags=23%, list=19%, signal=29%
GOBP_REGULATION_OF_ERYTHROCYTE_DIFFERENTIATION	GOBP_REGULATION_OF_ERYTHROCYTE_DIFFERENTIATION		33	-0.30475	-0.952497	0.532468	0.774315	1	2635	tags=42%, list=29%, signal=59%
GOBP_CELLULAR_ALDEHYDE_METABOLIC_PROCESS	GOBP_CELLULAR_ALDEHYDE_METABOLIC_PROCESS		34	-0.301916	-0.952234	0.539474	0.774297	1	1185	tags=18%, list=13%, signal=20%
GOBP_RESPONSE_TO_REACTIVE_OXYGEN_SPECIES	GOBP_RESPONSE_TO_REACTIVE_OXYGEN_SPECIES		140	-0.233864	-0.952128	0.556787	0.77392	1	1335	tags=19%, list=15%, signal=21%
GOBP_ENDOCRINE_PROCESS	GOBP_ENDOCRINE_PROCESS		26	-0.319726	-0.951892	0.531732	0.773883	1	1213	tags=23%, list=13%, signal=27%
GOBP_NEGATIVE_REGULATION_OF_CELL_AGING	GOBP_NEGATIVE_REGULATION_OF_CELL_AGING		18	-0.353877	-0.951115	0.536332	0.775221	1	1727	tags=28%, list=19%, signal=34%
GOBP_RETINA_HOMEOSTASIS	GOBP_RETINA_HOMEOSTASIS		23	-0.325627	-0.950962	0.510753	0.774987	1	383	tags=13%, list=4%, signal=14%
GOBP_DENDRITIC_CELL_DIFFERENTIATION	GOBP_DENDRITIC_CELL_DIFFERENTIATION		21	-0.341583	-0.948798	0.529837	0.779884	1	2740	tags=48%, list=30%, signal=68%
GOBP_REGULATION_OF_EARLY_ENDOSOME_TO_LATE_ENDOSOME_TRANSPORT	GOBP_REGULATION_OF_EARLY_ENDOSOME_TO_LATE_ENDOSOME_TRANSPORT		16	-0.361291	-0.948372	0.546099	0.780331	1	1238	tags=19%, list=13%, signal=22%
GOBP_REGULATION_OF_FATTY_ACID_TRANSPORT	GOBP_REGULATION_OF_FATTY_ACID_TRANSPORT		17	-0.350247	-0.94837	0.517301	0.779698	1	2237	tags=35%, list=24%, signal=47%
GOBP_L_ALPHA_AMINO_ACID_TRANSMEMBRANE_TRANSPORT	GOBP_L_ALPHA_AMINO_ACID_TRANSMEMBRANE_TRANSPORT		25	-0.320613	-0.947721	0.510453	0.780712	1	13	tags=4%, list=0%, signal=4%
GOBP_RESPONSE_TO_MOLECULE_OF_BACTERIAL_ORIGIN	GOBP_RESPONSE_TO_MOLECULE_OF_BACTERIAL_ORIGIN		157	-0.232845	-0.947518	0.58477	0.780594	1	1569	tags=24%, list=17%, signal=28%
GOBP_HORMONE_MEDIATED_SIGNALING_PATHWAY	GOBP_HORMONE_MEDIATED_SIGNALING_PATHWAY		106	-0.243546	-0.947352	0.561224	0.780388	1	1420	tags=19%, list=15%, signal=22%
GOBP_CELL_CELL_SIGNALING_BY_WNT	GOBP_CELL_CELL_SIGNALING_BY_WNT		327	-0.214873	-0.946702	0.609512	0.781412	1	1984	tags=23%, list=22%, signal=29%
GOBP_REGULATION_OF_DNA_BINDING_TRANSCRIPTION_FACTOR_ACTIVITY	GOBP_REGULATION_OF_DNA_BINDING_TRANSCRIPTION_FACTOR_ACTIVITY		258	-0.218368	-0.946569	0.585093	0.78113	1	2024	tags=24%, list=22%, signal=29%
GOBP_NEGATIVE_REGULATION_OF_STRESS_ACTIVATED_PROTEIN_KINASE_SIGNALING_CASCADE	GOBP_NEGATIVE_REGULATION_OF_STRESS_ACTIVATED_PROTEIN_KINASE_SIGNALING_CASCADE		29	-0.312575	-0.94564	0.543147	0.782773	1	2597	tags=52%, list=28%, signal=72%
GOBP_DIENCEPHALON_DEVELOPMENT	GOBP_DIENCEPHALON_DEVELOPMENT		28	-0.316883	-0.945581	0.537653	0.782292	1	1420	tags=25%, list=15%, signal=29%
GOBP_NEGATIVE_REGULATION_OF_WNT_SIGNALING_PATHWAY	GOBP_NEGATIVE_REGULATION_OF_WNT_SIGNALING_PATHWAY		126	-0.238884	-0.945483	0.565517	0.781895	1	1984	tags=30%, list=22%, signal=38%
GOBP_PHOSPHOLIPID_DEPHOSPHORYLATION	GOBP_PHOSPHOLIPID_DEPHOSPHORYLATION		29	-0.312286	-0.944834	0.546512	0.782992	1	3534	tags=62%, list=38%, signal=101%
GOBP_ENDOTHELIAL_CELL_APOPTOTIC_PROCESS	GOBP_ENDOTHELIAL_CELL_APOPTOTIC_PROCESS		27	-0.317864	-0.943899	0.547138	0.784655	1	1731	tags=33%, list=19%, signal=41%
GOBP_GOLGI_TO_PLASMA_MEMBRANE_TRANSPORT	GOBP_GOLGI_TO_PLASMA_MEMBRANE_TRANSPORT		43	-0.284553	-0.94383	0.540931	0.784197	1	2731	tags=33%, list=30%, signal=46%
GOBP_MECHANORECEPTOR_DIFFERENTIATION	GOBP_MECHANORECEPTOR_DIFFERENTIATION		30	-0.311999	-0.943679	0.557726	0.783944	1	1425	tags=30%, list=16%, signal=35%
GOBP_POSITIVE_REGULATION_OF_EPITHELIAL_CELL_MIGRATION	GOBP_POSITIVE_REGULATION_OF_EPITHELIAL_CELL_MIGRATION		103	-0.246851	-0.943405	0.561972	0.783997	1	1300	tags=18%, list=14%, signal=21%
GOBP_CELL_CELL_ADHESION_MEDIATED_BY_CADHERIN	GOBP_CELL_CELL_ADHESION_MEDIATED_BY_CADHERIN		18	-0.3494	-0.94337	0.545927	0.783436	1	2504	tags=39%, list=27%, signal=53%
GOBP_REGULATION_OF_GLYCOPROTEIN_METABOLIC_PROCESS	GOBP_REGULATION_OF_GLYCOPROTEIN_METABOLIC_PROCESS		21	-0.329442	-0.942736	0.540309	0.784391	1	1627	tags=33%, list=18%, signal=40%
GOBP_LENS_DEVELOPMENT_IN_CAMERA_TYPE_EYE	GOBP_LENS_DEVELOPMENT_IN_CAMERA_TYPE_EYE		38	-0.293239	-0.94191	0.555916	0.785932	1	1032	tags=18%, list=11%, signal=21%
GOBP_SMOOTH_MUSCLE_CELL_DIFFERENTIATION	GOBP_SMOOTH_MUSCLE_CELL_DIFFERENTIATION		32	-0.296579	-0.941867	0.528736	0.785414	1	1760	tags=28%, list=19%, signal=35%
GOBP_POSITIVE_REGULATION_OF_CELLULAR_AMIDE_METABOLIC_PROCESS	GOBP_POSITIVE_REGULATION_OF_CELLULAR_AMIDE_METABOLIC_PROCESS		115	-0.242447	-0.941298	0.592958	0.786197	1	940	tags=9%, list=10%, signal=10%
GOBP_BRANCHING_INVOLVED_IN_BLOOD_VESSEL_MORPHOGENESIS	GOBP_BRANCHING_INVOLVED_IN_BLOOD_VESSEL_MORPHOGENESIS		18	-0.35262	-0.941185	0.524306	0.785852	1	2159	tags=39%, list=24%, signal=51%
GOBP_REGULATION_OF_CARDIAC_MUSCLE_CELL_PROLIFERATION	GOBP_REGULATION_OF_CARDIAC_MUSCLE_CELL_PROLIFERATION		25	-0.315779	-0.94118	0.517949	0.785229	1	2055	tags=36%, list=22%, signal=46%
GOBP_POSITIVE_REGULATION_OF_MUSCLE_HYPERTROPHY	GOBP_POSITIVE_REGULATION_OF_MUSCLE_HYPERTROPHY		19	-0.345348	-0.940943	0.562172	0.785184	1	991	tags=16%, list=11%, signal=18%
GOBP_POSITIVE_REGULATION_OF_CALCIUM_ION_TRANSMEMBRANE_TRANSPORT	GOBP_POSITIVE_REGULATION_OF_CALCIUM_ION_TRANSMEMBRANE_TRANSPORT		27	-0.317118	-0.940446	0.541596	0.785765	1	1731	tags=33%, list=19%, signal=41%
GOBP_REGULATION_OF_CELL_ACTIVATION	GOBP_REGULATION_OF_CELL_ACTIVATION		238	-0.220129	-0.940425	0.607713	0.785181	1	1727	tags=22%, list=19%, signal=26%
GOBP_GLYCOSPHINGOLIPID_METABOLIC_PROCESS	GOBP_GLYCOSPHINGOLIPID_METABOLIC_PROCESS		44	-0.281544	-0.940112	0.553663	0.785363	1	2147	tags=32%, list=23%, signal=41%
GOBP_REGULATION_OF_BINDING	GOBP_REGULATION_OF_BINDING		237	-0.21939	-0.940011	0.631717	0.784969	1	1507	tags=20%, list=16%, signal=23%
GOBP_POSITIVE_REGULATION_OF_PEPTIDYL_THREONINE_PHOSPHORYLATION	GOBP_POSITIVE_REGULATION_OF_PEPTIDYL_THREONINE_PHOSPHORYLATION		20	-0.33194	-0.939909	0.515358	0.784619	1	1175	tags=20%, list=13%, signal=23%
GOBP_MESENCHYMAL_CELL_PROLIFERATION	GOBP_MESENCHYMAL_CELL_PROLIFERATION		21	-0.330027	-0.938971	0.534602	0.786347	1	2446	tags=38%, list=27%, signal=52%
GOBP_NEGATIVE_REGULATION_OF_CELLULAR_COMPONENT_ORGANIZATION	GOBP_NEGATIVE_REGULATION_OF_CELLULAR_COMPONENT_ORGANIZATION		443	-0.206137	-0.938277	0.674854	0.78747	1	1783	tags=21%, list=19%, signal=24%
GOBP_POSITIVE_REGULATION_OF_FILOPODIUM_ASSEMBLY	GOBP_POSITIVE_REGULATION_OF_FILOPODIUM_ASSEMBLY		19	-0.344344	-0.938233	0.544304	0.786948	1	1994	tags=37%, list=22%, signal=47%
GOBP_DENDRITE_DEVELOPMENT	GOBP_DENDRITE_DEVELOPMENT		130	-0.236838	-0.938196	0.590717	0.786406	1	2028	tags=27%, list=22%, signal=34%
GOBP_REGULATION_OF_OSTEOCLAST_DIFFERENTIATION	GOBP_REGULATION_OF_OSTEOCLAST_DIFFERENTIATION		27	-0.311225	-0.938194	0.542125	0.785779	1	2730	tags=41%, list=30%, signal=58%
GOBP_DEVELOPMENT_OF_PRIMARY_FEMALE_SEXUAL_CHARACTERISTICS	GOBP_DEVELOPMENT_OF_PRIMARY_FEMALE_SEXUAL_CHARACTERISTICS		46	-0.27838	-0.937999	0.563636	0.785626	1	756	tags=11%, list=8%, signal=12%
GOBP_CELLULAR_SENESCENCE	GOBP_CELLULAR_SENESCENCE		50	-0.277932	-0.937897	0.549249	0.785248	1	1727	tags=26%, list=19%, signal=32%
GOBP_REGULATION_OF_LIPID_CATABOLIC_PROCESS	GOBP_REGULATION_OF_LIPID_CATABOLIC_PROCESS		31	-0.303957	-0.937807	0.542517	0.784837	1	2491	tags=42%, list=27%, signal=57%
GOBP_ACETYL_COA_METABOLIC_PROCESS	GOBP_ACETYL_COA_METABOLIC_PROCESS		26	-0.308716	-0.937342	0.544218	0.785375	1	966	tags=23%, list=11%, signal=26%
GOBP_CARDIAC_MUSCLE_TISSUE_DEVELOPMENT	GOBP_CARDIAC_MUSCLE_TISSUE_DEVELOPMENT		99	-0.244291	-0.937107	0.578078	0.785349	1	1154	tags=15%, list=13%, signal=17%
GOBP_POLYOL_BIOSYNTHETIC_PROCESS	GOBP_POLYOL_BIOSYNTHETIC_PROCESS		34	-0.297776	-0.936552	0.557756	0.786165	1	999	tags=21%, list=11%, signal=23%
GOBP_POSITIVE_REGULATION_OF_CELL_DEVELOPMENT	GOBP_POSITIVE_REGULATION_OF_CELL_DEVELOPMENT		158	-0.231365	-0.936247	0.598053	0.786284	1	2028	tags=26%, list=22%, signal=33%
GOBP_REGULATION_OF_INTRINSIC_APOPTOTIC_SIGNALING_PATHWAY_BY_P53_CLASS_MEDIATOR	GOBP_REGULATION_OF_INTRINSIC_APOPTOTIC_SIGNALING_PATHWAY_BY_P53_CLASS_MEDIATOR		20	-0.336271	-0.934905	0.552137	0.789011	1	2620	tags=40%, list=29%, signal=56%
GOBP_PEPTIDYL_SERINE_DEPHOSPHORYLATION	GOBP_PEPTIDYL_SERINE_DEPHOSPHORYLATION		15	-0.357781	-0.934779	0.549372	0.788674	1	1214	tags=20%, list=13%, signal=23%
GOBP_RESPONSE_TO_LEUKEMIA_INHIBITORY_FACTOR	GOBP_RESPONSE_TO_LEUKEMIA_INHIBITORY_FACTOR		59	-0.26587	-0.934416	0.564437	0.788981	1	1022	tags=17%, list=11%, signal=19%
GOBP_COAGULATION	GOBP_COAGULATION		174	-0.225263	-0.934319	0.594005	0.788598	1	1061	tags=14%, list=12%, signal=16%
GOBP_NEGATIVE_REGULATION_OF_CATION_CHANNEL_ACTIVITY	GOBP_NEGATIVE_REGULATION_OF_CATION_CHANNEL_ACTIVITY		17	-0.350777	-0.933801	0.547619	0.78926	1	1300	tags=29%, list=14%, signal=34%
GOBP_POSITIVE_REGULATION_OF_HYDROLASE_ACTIVITY	GOBP_POSITIVE_REGULATION_OF_HYDROLASE_ACTIVITY		436	-0.205644	-0.933568	0.665501	0.789269	1	1919	tags=24%, list=21%, signal=28%
GOBP_NEGATIVE_REGULATION_OF_SMOOTHENED_SIGNALING_PATHWAY	GOBP_NEGATIVE_REGULATION_OF_SMOOTHENED_SIGNALING_PATHWAY		20	-0.335321	-0.933456	0.54811	0.788928	1	2194	tags=45%, list=24%, signal=59%
GOBP_NEGATIVE_REGULATION_OF_NEURON_APOPTOTIC_PROCESS	GOBP_NEGATIVE_REGULATION_OF_NEURON_APOPTOTIC_PROCESS		69	-0.256965	-0.932831	0.593701	0.789842	1	1283	tags=22%, list=14%, signal=25%
GOBP_MORPHOGENESIS_OF_AN_EPITHELIAL_SHEET	GOBP_MORPHOGENESIS_OF_AN_EPITHELIAL_SHEET		40	-0.285853	-0.930297	0.568792	0.795534	1	1440	tags=20%, list=16%, signal=24%
GOBP_CELL_PROJECTION_ASSEMBLY	GOBP_CELL_PROJECTION_ASSEMBLY		368	-0.209039	-0.929781	0.665441	0.796157	1	1994	tags=24%, list=22%, signal=30%
GOBP_LATE_ENDOSOME_TO_VACUOLE_TRANSPORT_VIA_MULTIVESICULAR_BODY_SORTING_PATHWAY	GOBP_LATE_ENDOSOME_TO_VACUOLE_TRANSPORT_VIA_MULTIVESICULAR_BODY_SORTING_PATHWAY		15	-0.355032	-0.929434	0.557169	0.796396	1	961	tags=13%, list=10%, signal=15%
GOBP_ANIMAL_ORGAN_REGENERATION	GOBP_ANIMAL_ORGAN_REGENERATION		41	-0.285189	-0.928703	0.563427	0.797555	1	1558	tags=32%, list=17%, signal=38%
GOBP_MULTIVESICULAR_BODY_ORGANIZATION	GOBP_MULTIVESICULAR_BODY_ORGANIZATION		25	-0.308989	-0.928412	0.557947	0.797647	1	56	tags=4%, list=1%, signal=4%
GOBP_PYRIMIDINE_DEOXYRIBONUCLEOTIDE_METABOLIC_PROCESS	GOBP_PYRIMIDINE_DEOXYRIBONUCLEOTIDE_METABOLIC_PROCESS		15	-0.35205	-0.928268	0.548913	0.797351	1	1169	tags=27%, list=13%, signal=31%
GOBP_POSITIVE_REGULATION_OF_PROTEIN_DEPHOSPHORYLATION	GOBP_POSITIVE_REGULATION_OF_PROTEIN_DEPHOSPHORYLATION		29	-0.300079	-0.927879	0.568369	0.797668	1	1676	tags=28%, list=18%, signal=34%
GOBP_POSITIVE_REGULATION_OF_EXOCYTOSIS	GOBP_POSITIVE_REGULATION_OF_EXOCYTOSIS		40	-0.285227	-0.927826	0.586319	0.797184	1	1739	tags=25%, list=19%, signal=31%
GOBP_CELLULAR_RESPONSE_TO_CHEMICAL_STRESS	GOBP_CELLULAR_RESPONSE_TO_CHEMICAL_STRESS		227	-0.216832	-0.927798	0.619718	0.796627	1	1335	tags=17%, list=15%, signal=20%
GOBP_REGULATION_OF_CELL_AGING	GOBP_REGULATION_OF_CELL_AGING		36	-0.291252	-0.927726	0.577815	0.796163	1	965	tags=19%, list=11%, signal=22%
GOBP_PROTEIN_HOMOTETRAMERIZATION	GOBP_PROTEIN_HOMOTETRAMERIZATION		25	-0.311991	-0.927661	0.545936	0.795684	1	676	tags=16%, list=7%, signal=17%
GOBP_CELLULAR_RESPONSE_TO_ACID_CHEMICAL	GOBP_CELLULAR_RESPONSE_TO_ACID_CHEMICAL		42	-0.284979	-0.926957	0.559157	0.796722	1	1295	tags=19%, list=14%, signal=22%
GOBP_REGULATION_OF_RECEPTOR_INTERNALIZATION	GOBP_REGULATION_OF_RECEPTOR_INTERNALIZATION		28	-0.312919	-0.926905	0.56261	0.79622	1	2582	tags=36%, list=28%, signal=50%
GOBP_NEGATIVE_REGULATION_OF_CATABOLIC_PROCESS	GOBP_NEGATIVE_REGULATION_OF_CATABOLIC_PROCESS		200	-0.218688	-0.925276	0.644444	0.799581	1	1768	tags=19%, list=19%, signal=23%
GOBP_MUSCLE_ADAPTATION	GOBP_MUSCLE_ADAPTATION		57	-0.266599	-0.925059	0.591483	0.799485	1	1308	tags=18%, list=14%, signal=20%
GOBP_POSITIVE_REGULATION_OF_PLASMA_MEMBRANE_BOUNDED_CELL_PROJECTION_ASSEMBLY	GOBP_POSITIVE_REGULATION_OF_PLASMA_MEMBRANE_BOUNDED_CELL_PROJECTION_ASSEMBLY		75	-0.252415	-0.924692	0.604396	0.799785	1	1362	tags=23%, list=15%, signal=26%
GOBP_NEUROMUSCULAR_JUNCTION_DEVELOPMENT	GOBP_NEUROMUSCULAR_JUNCTION_DEVELOPMENT		24	-0.318296	-0.92465	0.582781	0.799266	1	850	tags=21%, list=9%, signal=23%
GOBP_ESTABLISHMENT_OF_PROTEIN_LOCALIZATION_TO_VACUOLE	GOBP_ESTABLISHMENT_OF_PROTEIN_LOCALIZATION_TO_VACUOLE		40	-0.28347	-0.924516	0.563981	0.798957	1	2351	tags=28%, list=26%, signal=37%
GOBP_REGULATION_OF_LYMPHOCYTE_MEDIATED_IMMUNITY	GOBP_REGULATION_OF_LYMPHOCYTE_MEDIATED_IMMUNITY		57	-0.266251	-0.923651	0.583587	0.800463	1	1640	tags=28%, list=18%, signal=34%
GOBP_REGULATION_OF_MEMBRANE_PERMEABILITY	GOBP_REGULATION_OF_MEMBRANE_PERMEABILITY		50	-0.266199	-0.923428	0.576737	0.800357	1	900	tags=12%, list=10%, signal=13%
GOBP_DEVELOPMENTAL_MATURATION	GOBP_DEVELOPMENTAL_MATURATION		123	-0.237729	-0.923261	0.627507	0.800151	1	1716	tags=22%, list=19%, signal=27%
GOBP_GLYCOPROTEIN_METABOLIC_PROCESS	GOBP_GLYCOPROTEIN_METABOLIC_PROCESS		219	-0.216284	-0.92211	0.651948	0.802299	1	1653	tags=19%, list=18%, signal=23%
GOBP_GLUCAN_BIOSYNTHETIC_PROCESS	GOBP_GLUCAN_BIOSYNTHETIC_PROCESS		28	-0.30694	-0.921728	0.572607	0.802613	1	1973	tags=36%, list=21%, signal=45%
GOBP_REGULATION_OF_PHAGOCYTOSIS	GOBP_REGULATION_OF_PHAGOCYTOSIS		36	-0.28424	-0.921694	0.555195	0.80209	1	1489	tags=25%, list=16%, signal=30%
GOBP_POSITIVE_REGULATION_OF_CELL_CYCLE_G1_S_PHASE_TRANSITION	GOBP_POSITIVE_REGULATION_OF_CELL_CYCLE_G1_S_PHASE_TRANSITION		35	-0.289867	-0.9211	0.572379	0.802906	1	1219	tags=17%, list=13%, signal=20%
GOBP_REGULATION_OF_ORGAN_GROWTH	GOBP_REGULATION_OF_ORGAN_GROWTH		52	-0.268671	-0.920731	0.59106	0.803117	1	925	tags=13%, list=10%, signal=15%
GOBP_RESPONSE_TO_WOUNDING	GOBP_RESPONSE_TO_WOUNDING		349	-0.20504	-0.920414	0.671117	0.803245	1	1697	tags=21%, list=18%, signal=25%
GOBP_CELL_CELL_JUNCTION_ORGANIZATION	GOBP_CELL_CELL_JUNCTION_ORGANIZATION		114	-0.23743	-0.920397	0.625364	0.802668	1	1338	tags=16%, list=15%, signal=18%
GOBP_POSITIVE_REGULATION_OF_FATTY_ACID_METABOLIC_PROCESS	GOBP_POSITIVE_REGULATION_OF_FATTY_ACID_METABOLIC_PROCESS		19	-0.329231	-0.919903	0.587912	0.803238	1	2488	tags=47%, list=27%, signal=65%
GOBP_MEMBRANE_PROTEIN_INTRACELLULAR_DOMAIN_PROTEOLYSIS	GOBP_MEMBRANE_PROTEIN_INTRACELLULAR_DOMAIN_PROTEOLYSIS		17	-0.339596	-0.919097	0.577739	0.804621	1	3485	tags=59%, list=38%, signal=95%
GOBP_REGULATION_OF_CELLULAR_RESPONSE_TO_GROWTH_FACTOR_STIMULUS	GOBP_REGULATION_OF_CELLULAR_RESPONSE_TO_GROWTH_FACTOR_STIMULUS		148	-0.227526	-0.918386	0.646006	0.805757	1	1032	tags=15%, list=11%, signal=16%
GOBP_APOPTOTIC_MITOCHONDRIAL_CHANGES	GOBP_APOPTOTIC_MITOCHONDRIAL_CHANGES		71	-0.257413	-0.918381	0.618902	0.805152	1	1457	tags=17%, list=16%, signal=20%
GOBP_MUSCLE_HYPERTROPHY	GOBP_MUSCLE_HYPERTROPHY		48	-0.267288	-0.917986	0.591483	0.805513	1	1308	tags=19%, list=14%, signal=22%
GOBP_LEUKOCYTE_MEDIATED_CYTOTOXICITY	GOBP_LEUKOCYTE_MEDIATED_CYTOTOXICITY		34	-0.288449	-0.917889	0.590538	0.805147	1	1037	tags=24%, list=11%, signal=26%
GOBP_PROTEIN_LOCALIZATION_TO_PLASMA_MEMBRANE	GOBP_PROTEIN_LOCALIZATION_TO_PLASMA_MEMBRANE		177	-0.221609	-0.917148	0.641096	0.806305	1	2329	tags=27%, list=25%, signal=35%
GOBP_B_CELL_RECEPTOR_SIGNALING_PATHWAY	GOBP_B_CELL_RECEPTOR_SIGNALING_PATHWAY		22	-0.317763	-0.917134	0.561837	0.805713	1	2178	tags=32%, list=24%, signal=42%
GOBP_REGULATION_OF_POLYSACCHARIDE_BIOSYNTHETIC_PROCESS	GOBP_REGULATION_OF_POLYSACCHARIDE_BIOSYNTHETIC_PROCESS		23	-0.313446	-0.916743	0.594684	0.806036	1	1193	tags=17%, list=13%, signal=20%
GOBP_POSITIVE_REGULATION_OF_INTERLEUKIN_1_PRODUCTION	GOBP_POSITIVE_REGULATION_OF_INTERLEUKIN_1_PRODUCTION		19	-0.332326	-0.915384	0.58087	0.808571	1	1032	tags=21%, list=11%, signal=24%
GOBP_OLIGODENDROCYTE_DEVELOPMENT	GOBP_OLIGODENDROCYTE_DEVELOPMENT		19	-0.335869	-0.915223	0.553044	0.808357	1	1760	tags=32%, list=19%, signal=39%
GOBP_PURINE_NUCLEOSIDE_BIOSYNTHETIC_PROCESS	GOBP_PURINE_NUCLEOSIDE_BIOSYNTHETIC_PROCESS		15	-0.350148	-0.915109	0.577338	0.808008	1	172	tags=7%, list=2%, signal=7%
GOBP_PROTEIN_TARGETING_TO_VACUOLE	GOBP_PROTEIN_TARGETING_TO_VACUOLE		34	-0.289987	-0.914925	0.577123	0.807793	1	2900	tags=41%, list=32%, signal=60%
GOBP_MACROMOLECULE_DEACYLATION	GOBP_MACROMOLECULE_DEACYLATION		89	-0.24357	-0.913645	0.617152	0.810338	1	1298	tags=15%, list=14%, signal=17%
GOBP_ERBB2_SIGNALING_PATHWAY	GOBP_ERBB2_SIGNALING_PATHWAY		24	-0.313724	-0.913352	0.573955	0.810436	1	1994	tags=33%, list=22%, signal=42%
GOBP_REGULATION_OF_VASCULAR_PERMEABILITY	GOBP_REGULATION_OF_VASCULAR_PERMEABILITY		20	-0.330497	-0.91317	0.582168	0.810252	1	1607	tags=30%, list=18%, signal=36%
GOBP_REGULATION_OF_CALCIUM_MEDIATED_SIGNALING	GOBP_REGULATION_OF_CALCIUM_MEDIATED_SIGNALING		27	-0.302313	-0.912865	0.578254	0.810375	1	1694	tags=30%, list=18%, signal=36%
GOBP_BASEMENT_MEMBRANE_ORGANIZATION	GOBP_BASEMENT_MEMBRANE_ORGANIZATION		20	-0.322741	-0.910256	0.594203	0.815962	1	1645	tags=30%, list=18%, signal=36%
GOBP_REGULATION_OF_CELL_SHAPE	GOBP_REGULATION_OF_CELL_SHAPE		91	-0.240753	-0.909262	0.618605	0.817646	1	1216	tags=22%, list=13%, signal=25%
GOBP_REGULATION_OF_FATTY_ACID_METABOLIC_PROCESS	GOBP_REGULATION_OF_FATTY_ACID_METABOLIC_PROCESS		54	-0.263889	-0.909233	0.625966	0.817099	1	1387	tags=22%, list=15%, signal=26%
GOBP_MITOCHONDRIAL_CALCIUM_ION_HOMEOSTASIS	GOBP_MITOCHONDRIAL_CALCIUM_ION_HOMEOSTASIS		21	-0.32217	-0.908916	0.584348	0.817226	1	682	tags=19%, list=7%, signal=21%
GOBP_CELLULAR_RESPONSE_TO_CAMP	GOBP_CELLULAR_RESPONSE_TO_CAMP		29	-0.298166	-0.908584	0.584369	0.817403	1	1721	tags=24%, list=19%, signal=30%
GOBP_POSITIVE_REGULATION_OF_LIPID_KINASE_ACTIVITY	GOBP_POSITIVE_REGULATION_OF_LIPID_KINASE_ACTIVITY		19	-0.326701	-0.906425	0.567663	0.821895	1	2068	tags=37%, list=23%, signal=47%
GOBP_NEGATIVE_REGULATION_OF_CELL_SUBSTRATE_ADHESION	GOBP_NEGATIVE_REGULATION_OF_CELL_SUBSTRATE_ADHESION		32	-0.292397	-0.904976	0.614876	0.824754	1	1238	tags=25%, list=13%, signal=29%
GOBP_NEGATIVE_REGULATION_OF_G_PROTEIN_COUPLED_RECEPTOR_SIGNALING_PATHWAY	GOBP_NEGATIVE_REGULATION_OF_G_PROTEIN_COUPLED_RECEPTOR_SIGNALING_PATHWAY		23	-0.305881	-0.904622	0.602837	0.824929	1	1768	tags=30%, list=19%, signal=38%
GOBP_POSITIVE_REGULATION_OF_SODIUM_ION_TRANSPORT	GOBP_POSITIVE_REGULATION_OF_SODIUM_ION_TRANSPORT		17	-0.341695	-0.904465	0.581756	0.824674	1	1395	tags=29%, list=15%, signal=35%
GOBP_CERAMIDE_METABOLIC_PROCESS	GOBP_CERAMIDE_METABOLIC_PROCESS		64	-0.253505	-0.904395	0.630332	0.824217	1	970	tags=14%, list=11%, signal=16%
GOBP_B_CELL_DIFFERENTIATION	GOBP_B_CELL_DIFFERENTIATION		60	-0.254662	-0.903942	0.626168	0.824663	1	2112	tags=27%, list=23%, signal=34%
GOBP_RIG_I_SIGNALING_PATHWAY	GOBP_RIG_I_SIGNALING_PATHWAY		19	-0.328496	-0.903752	0.608772	0.82445	1	586	tags=16%, list=6%, signal=17%
GOBP_POSITIVE_REGULATION_OF_ENDOTHELIAL_CELL_MIGRATION	GOBP_POSITIVE_REGULATION_OF_ENDOTHELIAL_CELL_MIGRATION		71	-0.249728	-0.903422	0.632132	0.824651	1	1001	tags=15%, list=11%, signal=17%
GOBP_MACROPHAGE_MIGRATION	GOBP_MACROPHAGE_MIGRATION		16	-0.342712	-0.902828	0.580205	0.825376	1	1864	tags=44%, list=20%, signal=55%
GOBP_NEGATIVE_REGULATION_OF_TRANSPORT	GOBP_NEGATIVE_REGULATION_OF_TRANSPORT		201	-0.216754	-0.902749	0.707733	0.824945	1	1455	tags=20%, list=16%, signal=23%
GOBP_SPHINGOLIPID_METABOLIC_PROCESS	GOBP_SPHINGOLIPID_METABOLIC_PROCESS		104	-0.232659	-0.902187	0.654466	0.825672	1	1486	tags=20%, list=16%, signal=24%
GOBP_B_CELL_ACTIVATION	GOBP_B_CELL_ACTIVATION		125	-0.226223	-0.902074	0.666211	0.825338	1	2178	tags=28%, list=24%, signal=36%
GOBP_POSITIVE_REGULATION_OF_ACTIN_FILAMENT_POLYMERIZATION	GOBP_POSITIVE_REGULATION_OF_ACTIN_FILAMENT_POLYMERIZATION		66	-0.2517	-0.901823	0.634441	0.825299	1	1893	tags=20%, list=21%, signal=25%
GOBP_CARDIAC_SEPTUM_MORPHOGENESIS	GOBP_CARDIAC_SEPTUM_MORPHOGENESIS		36	-0.280408	-0.901752	0.610932	0.824867	1	900	tags=17%, list=10%, signal=18%
GOBP_REGULATION_OF_B_CELL_ACTIVATION	GOBP_REGULATION_OF_B_CELL_ACTIVATION		61	-0.254856	-0.901637	0.622257	0.824532	1	2178	tags=30%, list=24%, signal=38%
GOBP_INTRACELLULAR_RECEPTOR_SIGNALING_PATHWAY	GOBP_INTRACELLULAR_RECEPTOR_SIGNALING_PATHWAY		179	-0.216458	-0.90078	0.693593	0.82595	1	1420	tags=17%, list=15%, signal=19%
GOBP_POSITIVE_REGULATION_OF_INTERLEUKIN_2_PRODUCTION	GOBP_POSITIVE_REGULATION_OF_INTERLEUKIN_2_PRODUCTION		17	-0.339828	-0.900252	0.583333	0.826567	1	1033	tags=24%, list=11%, signal=26%
GOBP_P38MAPK_CASCADE	GOBP_P38MAPK_CASCADE		32	-0.293657	-0.899921	0.613712	0.826744	1	921	tags=22%, list=10%, signal=24%
GOBP_PALLIUM_DEVELOPMENT	GOBP_PALLIUM_DEVELOPMENT		82	-0.241746	-0.899702	0.657012	0.826657	1	1623	tags=22%, list=18%, signal=26%
GOBP_LYMPHOCYTE_ACTIVATION_INVOLVED_IN_IMMUNE_RESPONSE	GOBP_LYMPHOCYTE_ACTIVATION_INVOLVED_IN_IMMUNE_RESPONSE		85	-0.240631	-0.899627	0.640187	0.82622	1	2159	tags=31%, list=24%, signal=40%
GOBP_PROTEIN_LOCALIZATION_TO_VACUOLE	GOBP_PROTEIN_LOCALIZATION_TO_VACUOLE		53	-0.257376	-0.89905	0.64252	0.826969	1	2900	tags=38%, list=32%, signal=55%
GOBP_TELENCEPHALON_DEVELOPMENT	GOBP_TELENCEPHALON_DEVELOPMENT		124	-0.229596	-0.898497	0.668985	0.827623	1	1760	tags=24%, list=19%, signal=30%
GOBP_MAINTENANCE_OF_LOCATION_IN_CELL	GOBP_MAINTENANCE_OF_LOCATION_IN_CELL		108	-0.233282	-0.897488	0.704142	0.829369	1	2098	tags=30%, list=23%, signal=38%
GOBP_PRESYNAPTIC_ENDOCYTOSIS	GOBP_PRESYNAPTIC_ENDOCYTOSIS		31	-0.288833	-0.897066	0.610544	0.829737	1	304	tags=10%, list=3%, signal=10%
GOBP_POSITIVE_REGULATION_OF_T_CELL_PROLIFERATION	GOBP_POSITIVE_REGULATION_OF_T_CELL_PROLIFERATION		33	-0.288922	-0.896901	0.630542	0.82951	1	2693	tags=39%, list=29%, signal=56%
GOBP_ADAPTIVE_IMMUNE_RESPONSE_BASED_ON_SOMATIC_RECOMBINATION_OF_IMMUNE_RECEPTORS_BUILT_FROM_IMMUNOGLOBULIN_SUPERFAMILY_DOMAINS	GOBP_ADAPTIVE_IMMUNE_RESPONSE_BASED_ON_SOMATIC_RECOMBINATION_OF_IMMUNE_RECEPTORS_BUILT_FROM_IMMUNOGLOBULIN_SUPERFAMILY_DOMAINS		100	-0.234681	-0.89685	0.672489	0.829009	1	2010	tags=28%, list=22%, signal=35%
GOBP_POSITIVE_REGULATION_OF_CALCIUM_ION_TRANSPORT	GOBP_POSITIVE_REGULATION_OF_CALCIUM_ION_TRANSPORT		42	-0.27694	-0.896224	0.619765	0.829836	1	1864	tags=33%, list=20%, signal=42%
GOBP_LYMPHOCYTE_MIGRATION	GOBP_LYMPHOCYTE_MIGRATION		39	-0.279062	-0.89617	0.608475	0.829351	1	1408	tags=21%, list=15%, signal=24%
GOBP_TRANSITION_METAL_ION_TRANSPORT	GOBP_TRANSITION_METAL_ION_TRANSPORT		66	-0.249506	-0.895765	0.631741	0.829694	1	842	tags=11%, list=9%, signal=12%
GOBP_PHOSPHATIDYLINOSITOL_DEPHOSPHORYLATION	GOBP_PHOSPHATIDYLINOSITOL_DEPHOSPHORYLATION		23	-0.307411	-0.895168	0.582746	0.830503	1	3534	tags=65%, list=38%, signal=106%
GOBP_ERYTHROCYTE_HOMEOSTASIS	GOBP_ERYTHROCYTE_HOMEOSTASIS		86	-0.237595	-0.895045	0.661609	0.830179	1	1568	tags=17%, list=17%, signal=21%
GOBP_POSITIVE_REGULATION_OF_CELLULAR_CARBOHYDRATE_METABOLIC_PROCESS	GOBP_POSITIVE_REGULATION_OF_CELLULAR_CARBOHYDRATE_METABOLIC_PROCESS		28	-0.298094	-0.89492	0.608844	0.829879	1	1238	tags=21%, list=13%, signal=25%
GOBP_ENDOSOME_ORGANIZATION	GOBP_ENDOSOME_ORGANIZATION		58	-0.255293	-0.894477	0.635514	0.830289	1	961	tags=12%, list=10%, signal=13%
GOBP_REGULATION_OF_GLYCOGEN_METABOLIC_PROCESS	GOBP_REGULATION_OF_GLYCOGEN_METABOLIC_PROCESS		22	-0.320564	-0.894289	0.617958	0.830079	1	1364	tags=23%, list=15%, signal=27%
GOBP_CELL_JUNCTION_MAINTENANCE	GOBP_CELL_JUNCTION_MAINTENANCE		20	-0.314803	-0.89383	0.595978	0.830521	1	937	tags=20%, list=10%, signal=22%
GOBP_ENDOCARDIAL_CUSHION_MORPHOGENESIS	GOBP_ENDOCARDIAL_CUSHION_MORPHOGENESIS		17	-0.332816	-0.893709	0.612245	0.830155	1	860	tags=24%, list=9%, signal=26%
GOBP_REGULATION_OF_MULTICELLULAR_ORGANISM_GROWTH	GOBP_REGULATION_OF_MULTICELLULAR_ORGANISM_GROWTH		32	-0.28489	-0.893437	0.597938	0.830151	1	884	tags=13%, list=10%, signal=14%
GOBP_CELLULAR_PIGMENTATION	GOBP_CELLULAR_PIGMENTATION		31	-0.287333	-0.892327	0.630324	0.832149	1	1020	tags=16%, list=11%, signal=18%
GOBP_POSITIVE_REGULATION_OF_ESTABLISHMENT_OF_PROTEIN_LOCALIZATION	GOBP_POSITIVE_REGULATION_OF_ESTABLISHMENT_OF_PROTEIN_LOCALIZATION		199	-0.213038	-0.891124	0.728972	0.834289	1	1032	tags=12%, list=11%, signal=13%
GOBP_INTRINSIC_APOPTOTIC_SIGNALING_PATHWAY_IN_RESPONSE_TO_DNA_DAMAGE	GOBP_INTRINSIC_APOPTOTIC_SIGNALING_PATHWAY_IN_RESPONSE_TO_DNA_DAMAGE		71	-0.245703	-0.89076	0.661585	0.834491	1	1994	tags=24%, list=22%, signal=30%
GOBP_POSITIVE_REGULATION_OF_CATABOLIC_PROCESS	GOBP_POSITIVE_REGULATION_OF_CATABOLIC_PROCESS		316	-0.202541	-0.890756	0.758186	0.833884	1	1160	tags=14%, list=13%, signal=16%
GOBP_POSITIVE_REGULATION_OF_MUSCLE_CELL_DIFFERENTIATION	GOBP_POSITIVE_REGULATION_OF_MUSCLE_CELL_DIFFERENTIATION		44	-0.261703	-0.890688	0.647975	0.83343	1	2296	tags=32%, list=25%, signal=42%
GOBP_AGING	GOBP_AGING		166	-0.21625	-0.890274	0.703552	0.833754	1	1727	tags=22%, list=19%, signal=27%
GOBP_DICARBOXYLIC_ACID_TRANSPORT	GOBP_DICARBOXYLIC_ACID_TRANSPORT		38	-0.273944	-0.889154	0.620066	0.835686	1	2163	tags=34%, list=24%, signal=45%
GOBP_ESTABLISHMENT_OR_MAINTENANCE_OF_BIPOLAR_CELL_POLARITY	GOBP_ESTABLISHMENT_OR_MAINTENANCE_OF_BIPOLAR_CELL_POLARITY		29	-0.294824	-0.888895	0.657191	0.835674	1	1869	tags=31%, list=20%, signal=39%
GOBP_REGULATION_OF_RECEPTOR_MEDIATED_ENDOCYTOSIS	GOBP_REGULATION_OF_RECEPTOR_MEDIATED_ENDOCYTOSIS		58	-0.251223	-0.888446	0.660743	0.836113	1	2582	tags=33%, list=28%, signal=45%
GOBP_EMBRYONIC_HEART_TUBE_MORPHOGENESIS	GOBP_EMBRYONIC_HEART_TUBE_MORPHOGENESIS		35	-0.278085	-0.887993	0.61809	0.836531	1	2446	tags=43%, list=27%, signal=58%
GOBP_MAMMARY_GLAND_DEVELOPMENT	GOBP_MAMMARY_GLAND_DEVELOPMENT		76	-0.237766	-0.887447	0.638554	0.837184	1	1568	tags=25%, list=17%, signal=30%
GOBP_REGULATION_OF_DENDRITIC_SPINE_MORPHOGENESIS	GOBP_REGULATION_OF_DENDRITIC_SPINE_MORPHOGENESIS		25	-0.29699	-0.886978	0.623946	0.837637	1	1986	tags=36%, list=22%, signal=46%
GOBP_POSITIVE_REGULATION_OF_RECEPTOR_MEDIATED_ENDOCYTOSIS	GOBP_POSITIVE_REGULATION_OF_RECEPTOR_MEDIATED_ENDOCYTOSIS		27	-0.296133	-0.886433	0.636519	0.838318	1	1019	tags=19%, list=11%, signal=21%
GOBP_PROSTATE_GLAND_DEVELOPMENT	GOBP_PROSTATE_GLAND_DEVELOPMENT		22	-0.307649	-0.88623	0.60804	0.838178	1	701	tags=14%, list=8%, signal=15%
GOBP_PROTEIN_LOCALIZATION_TO_CELL_PERIPHERY	GOBP_PROTEIN_LOCALIZATION_TO_CELL_PERIPHERY		211	-0.208574	-0.88162	0.730667	0.848053	1	2329	tags=27%, list=25%, signal=35%
GOBP_PROTEIN_TARGETING_TO_MEMBRANE	GOBP_PROTEIN_TARGETING_TO_MEMBRANE		126	-0.221671	-0.881419	0.695157	0.847879	1	3233	tags=50%, list=35%, signal=76%
GOBP_MIDBRAIN_DEVELOPMENT	GOBP_MIDBRAIN_DEVELOPMENT		49	-0.257997	-0.880974	0.646226	0.848232	1	1199	tags=18%, list=13%, signal=21%
GOBP_REGULATION_OF_RAS_PROTEIN_SIGNAL_TRANSDUCTION	GOBP_REGULATION_OF_RAS_PROTEIN_SIGNAL_TRANSDUCTION		110	-0.226391	-0.880724	0.682021	0.848178	1	1015	tags=15%, list=11%, signal=17%
GOBP_PROTEIN_LIPID_COMPLEX_ASSEMBLY	GOBP_PROTEIN_LIPID_COMPLEX_ASSEMBLY		20	-0.311385	-0.878886	0.638112	0.85168	1	304	tags=10%, list=3%, signal=10%
GOBP_MEMBRANE_RAFT_ORGANIZATION	GOBP_MEMBRANE_RAFT_ORGANIZATION		15	-0.334206	-0.877736	0.615799	0.853715	1	1647	tags=40%, list=18%, signal=49%
GOBP_SINGLE_FERTILIZATION	GOBP_SINGLE_FERTILIZATION		49	-0.259092	-0.877114	0.634921	0.854505	1	1152	tags=18%, list=13%, signal=21%
GOBP_SYNAPTIC_VESICLE_TRANSPORT	GOBP_SYNAPTIC_VESICLE_TRANSPORT		28	-0.293208	-0.876135	0.637931	0.856111	1	1133	tags=18%, list=12%, signal=20%
GOBP_RESPONSE_TO_ACID_CHEMICAL	GOBP_RESPONSE_TO_ACID_CHEMICAL		72	-0.241199	-0.875855	0.694316	0.856137	1	1295	tags=18%, list=14%, signal=21%
GOBP_EXOCYTIC_PROCESS	GOBP_EXOCYTIC_PROCESS		43	-0.268339	-0.8753	0.651685	0.856769	1	1099	tags=16%, list=12%, signal=18%
GOBP_PRIMARY_NEURAL_TUBE_FORMATION	GOBP_PRIMARY_NEURAL_TUBE_FORMATION		64	-0.242594	-0.874538	0.682021	0.857816	1	644	tags=13%, list=7%, signal=13%
GOBP_GRANULOCYTE_DIFFERENTIATION	GOBP_GRANULOCYTE_DIFFERENTIATION		16	-0.329158	-0.874512	0.603419	0.857256	1	2337	tags=38%, list=25%, signal=50%
GOBP_EMBRYONIC_DIGIT_MORPHOGENESIS	GOBP_EMBRYONIC_DIGIT_MORPHOGENESIS		30	-0.285452	-0.874215	0.643436	0.8573	1	1848	tags=27%, list=20%, signal=33%
GOBP_POSITIVE_REGULATION_OF_APOPTOTIC_SIGNALING_PATHWAY	GOBP_POSITIVE_REGULATION_OF_APOPTOTIC_SIGNALING_PATHWAY		75	-0.236924	-0.874208	0.711916	0.856696	1	2387	tags=29%, list=26%, signal=39%
GOBP_CELLULAR_RESPONSE_TO_RETINOIC_ACID	GOBP_CELLULAR_RESPONSE_TO_RETINOIC_ACID		35	-0.273571	-0.873626	0.66881	0.857377	1	1234	tags=17%, list=13%, signal=20%
GOBP_CYTOSOLIC_TRANSPORT	GOBP_CYTOSOLIC_TRANSPORT		123	-0.220338	-0.873283	0.734993	0.857504	1	1238	tags=14%, list=13%, signal=16%
GOBP_POSITIVE_REGULATION_OF_CHEMOTAXIS	GOBP_POSITIVE_REGULATION_OF_CHEMOTAXIS		58	-0.24999	-0.873101	0.682171	0.857307	1	1768	tags=29%, list=19%, signal=36%
GOBP_MYELOID_CELL_HOMEOSTASIS	GOBP_MYELOID_CELL_HOMEOSTASIS		98	-0.228562	-0.872735	0.717718	0.857443	1	1584	tags=18%, list=17%, signal=22%
GOBP_PROTEIN_PHOSPHOPANTETHEINYLATION	GOBP_PROTEIN_PHOSPHOPANTETHEINYLATION		214	-0.206802	-0.872552	0.756032	0.857231	1	1978	tags=20%, list=22%, signal=24%
GOBP_POSITIVE_REGULATION_OF_REGULATED_SECRETORY_PATHWAY	GOBP_POSITIVE_REGULATION_OF_REGULATED_SECRETORY_PATHWAY		18	-0.317098	-0.87205	0.639929	0.857702	1	2646	tags=39%, list=29%, signal=55%
GOBP_REGULATION_OF_DENDRITE_DEVELOPMENT	GOBP_REGULATION_OF_DENDRITE_DEVELOPMENT		56	-0.248959	-0.871636	0.682035	0.858034	1	2028	tags=27%, list=22%, signal=34%
GOBP_ENDOTHELIAL_CELL_CHEMOTAXIS	GOBP_ENDOTHELIAL_CELL_CHEMOTAXIS		15	-0.335848	-0.871456	0.641115	0.857795	1	816	tags=33%, list=9%, signal=37%
GOBP_APICAL_JUNCTION_ASSEMBLY	GOBP_APICAL_JUNCTION_ASSEMBLY		49	-0.255637	-0.871225	0.678179	0.857664	1	438	tags=10%, list=5%, signal=11%
GOBP_CELLULAR_RESPONSE_TO_DRUG	GOBP_CELLULAR_RESPONSE_TO_DRUG		40	-0.263221	-0.870894	0.653266	0.85773	1	956	tags=15%, list=10%, signal=17%
GOBP_EPITHELIAL_CELL_DEVELOPMENT	GOBP_EPITHELIAL_CELL_DEVELOPMENT		118	-0.218971	-0.870493	0.712291	0.857973	1	1768	tags=22%, list=19%, signal=27%
GOBP_RESPONSE_TO_MECHANICAL_STIMULUS	GOBP_RESPONSE_TO_MECHANICAL_STIMULUS		95	-0.228519	-0.870258	0.691958	0.857883	1	1660	tags=24%, list=18%, signal=29%
GOBP_PHOSPHATIDYLGLYCEROL_METABOLIC_PROCESS	GOBP_PHOSPHATIDYLGLYCEROL_METABOLIC_PROCESS		21	-0.30282	-0.869847	0.652632	0.858166	1	434	tags=10%, list=5%, signal=10%
GOBP_MUSCLE_CELL_DIFFERENTIATION	GOBP_MUSCLE_CELL_DIFFERENTIATION		174	-0.210566	-0.869475	0.746594	0.858384	1	860	tags=11%, list=9%, signal=12%
GOBP_RHO_PROTEIN_SIGNAL_TRANSDUCTION	GOBP_RHO_PROTEIN_SIGNAL_TRANSDUCTION		75	-0.235523	-0.867998	0.701967	0.861005	1	958	tags=13%, list=10%, signal=15%
GOBP_REGULATION_OF_PLATELET_DERIVED_GROWTH_FACTOR_RECEPTOR_SIGNALING_PATHWAY	GOBP_REGULATION_OF_PLATELET_DERIVED_GROWTH_FACTOR_RECEPTOR_SIGNALING_PATHWAY		15	-0.328462	-0.866804	0.646127	0.863017	1	1656	tags=33%, list=18%, signal=41%
GOBP_REGULATION_OF_FATTY_ACID_OXIDATION	GOBP_REGULATION_OF_FATTY_ACID_OXIDATION		21	-0.307007	-0.865903	0.654485	0.864391	1	3165	tags=52%, list=34%, signal=80%
GOBP_REGULATION_OF_ANION_TRANSMEMBRANE_TRANSPORT	GOBP_REGULATION_OF_ANION_TRANSMEMBRANE_TRANSPORT		59	-0.243935	-0.865008	0.672788	0.865766	1	2746	tags=39%, list=30%, signal=55%
GOBP_REGULATION_OF_MYELOID_LEUKOCYTE_DIFFERENTIATION	GOBP_REGULATION_OF_MYELOID_LEUKOCYTE_DIFFERENTIATION		57	-0.246466	-0.864783	0.704688	0.865661	1	1674	tags=21%, list=18%, signal=26%
GOBP_POSITIVE_REGULATION_OF_PROTEIN_CONTAINING_COMPLEX_ASSEMBLY	GOBP_POSITIVE_REGULATION_OF_PROTEIN_CONTAINING_COMPLEX_ASSEMBLY		166	-0.208669	-0.864699	0.745763	0.865226	1	1893	tags=19%, list=21%, signal=24%
GOBP_RESPONSE_TO_COCAINE	GOBP_RESPONSE_TO_COCAINE		15	-0.324842	-0.863586	0.646739	0.867065	1	940	tags=20%, list=10%, signal=22%
GOBP_NEGATIVE_REGULATION_OF_EXOCYTOSIS	GOBP_NEGATIVE_REGULATION_OF_EXOCYTOSIS		15	-0.327703	-0.863407	0.622807	0.866852	1	377	tags=13%, list=4%, signal=14%
GOBP_RESPONSE_TO_INTERLEUKIN_7	GOBP_RESPONSE_TO_INTERLEUKIN_7		17	-0.315464	-0.861896	0.653913	0.869508	1	207	tags=12%, list=2%, signal=12%
GOBP_DEVELOPMENTAL_PROCESS_INVOLVED_IN_REPRODUCTION	GOBP_DEVELOPMENTAL_PROCESS_INVOLVED_IN_REPRODUCTION		424	-0.190792	-0.861808	0.846429	0.86907	1	1283	tags=15%, list=14%, signal=16%
GOBP_RAS_PROTEIN_SIGNAL_TRANSDUCTION	GOBP_RAS_PROTEIN_SIGNAL_TRANSDUCTION		206	-0.204301	-0.861629	0.795973	0.868821	1	1015	tags=13%, list=11%, signal=14%
GOBP_REGULATION_OF_IMMUNE_RESPONSE	GOBP_REGULATION_OF_IMMUNE_RESPONSE		386	-0.1946	-0.860682	0.837515	0.870264	1	1731	tags=19%, list=19%, signal=22%
GOBP_COTRANSLATIONAL_PROTEIN_TARGETING_TO_MEMBRANE	GOBP_COTRANSLATIONAL_PROTEIN_TARGETING_TO_MEMBRANE		66	-0.241939	-0.859958	0.721875	0.871173	1	3233	tags=59%, list=35%, signal=91%
GOBP_EPITHELIAL_TUBE_FORMATION	GOBP_EPITHELIAL_TUBE_FORMATION		78	-0.232116	-0.858834	0.715873	0.872937	1	644	tags=12%, list=7%, signal=12%
GOBP_REGULATION_OF_PROTEIN_CONTAINING_COMPLEX_ASSEMBLY	GOBP_REGULATION_OF_PROTEIN_CONTAINING_COMPLEX_ASSEMBLY		282	-0.196521	-0.85879	0.841907	0.872414	1	1893	tags=19%, list=21%, signal=23%
GOBP_GLUCOSE_6_PHOSPHATE_METABOLIC_PROCESS	GOBP_GLUCOSE_6_PHOSPHATE_METABOLIC_PROCESS		18	-0.316053	-0.858374	0.654045	0.872722	1	900	tags=17%, list=10%, signal=18%
GOBP_REGULATION_OF_HISTONE_MODIFICATION	GOBP_REGULATION_OF_HISTONE_MODIFICATION		96	-0.223762	-0.858015	0.751092	0.872837	1	1157	tags=13%, list=13%, signal=14%
GOBP_UNSATURATED_FATTY_ACID_BIOSYNTHETIC_PROCESS	GOBP_UNSATURATED_FATTY_ACID_BIOSYNTHETIC_PROCESS		28	-0.283327	-0.855542	0.669506	0.877477	1	955	tags=18%, list=10%, signal=20%
GOBP_REGULATION_OF_NUCLEOTIDE_METABOLIC_PROCESS	GOBP_REGULATION_OF_NUCLEOTIDE_METABOLIC_PROCESS		74	-0.234448	-0.855334	0.727127	0.877293	1	1119	tags=14%, list=12%, signal=15%
GOBP_LYMPHOCYTE_MEDIATED_IMMUNITY	GOBP_LYMPHOCYTE_MEDIATED_IMMUNITY		89	-0.22547	-0.854782	0.721574	0.877821	1	1676	tags=25%, list=18%, signal=30%
GOBP_POSITIVE_REGULATION_OF_SYNAPSE_ASSEMBLY	GOBP_POSITIVE_REGULATION_OF_SYNAPSE_ASSEMBLY		17	-0.322676	-0.854046	0.672414	0.878811	1	1721	tags=41%, list=19%, signal=51%
GOBP_CELLULAR_RESPONSE_TO_ALCOHOL	GOBP_CELLULAR_RESPONSE_TO_ALCOHOL		54	-0.248368	-0.854035	0.695788	0.878212	1	2435	tags=30%, list=27%, signal=40%
GOBP_GLUCOSE_METABOLIC_PROCESS	GOBP_GLUCOSE_METABOLIC_PROCESS		129	-0.214804	-0.85385	0.77208	0.877998	1	2450	tags=28%, list=27%, signal=38%
GOBP_REGULATION_OF_KIDNEY_DEVELOPMENT	GOBP_REGULATION_OF_KIDNEY_DEVELOPMENT		17	-0.315079	-0.85365	0.673435	0.877799	1	2399	tags=53%, list=26%, signal=72%
GOBP_NEGATIVE_REGULATION_OF_TRANSMEMBRANE_RECEPTOR_PROTEIN_SERINE_THREONINE_KINASE_SIGNALING_PATHWAY	GOBP_NEGATIVE_REGULATION_OF_TRANSMEMBRANE_RECEPTOR_PROTEIN_SERINE_THREONINE_KINASE_SIGNALING_PATHWAY		70	-0.236492	-0.852865	0.739748	0.878818	1	2080	tags=29%, list=23%, signal=37%
GOBP_REGULATION_OF_PEPTIDE_TRANSPORT	GOBP_REGULATION_OF_PEPTIDE_TRANSPORT		334	-0.192964	-0.852513	0.839308	0.878952	1	1248	tags=14%, list=14%, signal=15%
GOBP_POSITIVE_REGULATION_OF_INTRINSIC_APOPTOTIC_SIGNALING_PATHWAY	GOBP_POSITIVE_REGULATION_OF_INTRINSIC_APOPTOTIC_SIGNALING_PATHWAY		38	-0.262569	-0.852458	0.717647	0.878446	1	2538	tags=37%, list=28%, signal=51%
GOBP_BARBED_END_ACTIN_FILAMENT_CAPPING	GOBP_BARBED_END_ACTIN_FILAMENT_CAPPING		19	-0.305073	-0.852031	0.658703	0.87871	1	958	tags=11%, list=10%, signal=12%
GOBP_REGULATION_OF_MITOCHONDRIAL_MEMBRANE_POTENTIAL	GOBP_REGULATION_OF_MITOCHONDRIAL_MEMBRANE_POTENTIAL		43	-0.262584	-0.851994	0.691792	0.878163	1	2237	tags=30%, list=24%, signal=40%
GOBP_GRANULOCYTE_MIGRATION	GOBP_GRANULOCYTE_MIGRATION		44	-0.258115	-0.849535	0.706897	0.882669	1	1864	tags=32%, list=20%, signal=40%
GOBP_REGULATION_OF_GLUCOSE_METABOLIC_PROCESS	GOBP_REGULATION_OF_GLUCOSE_METABOLIC_PROCESS		69	-0.234063	-0.848693	0.747024	0.883816	1	1364	tags=19%, list=15%, signal=22%
GOBP_CELL_SUBSTRATE_JUNCTION_ORGANIZATION	GOBP_CELL_SUBSTRATE_JUNCTION_ORGANIZATION		78	-0.235263	-0.848366	0.732484	0.883849	1	1994	tags=27%, list=22%, signal=34%
GOBP_RETROGRADE_TRANSPORT_ENDOSOME_TO_GOLGI	GOBP_RETROGRADE_TRANSPORT_ENDOSOME_TO_GOLGI		65	-0.235212	-0.847749	0.734446	0.884463	1	757	tags=9%, list=8%, signal=10%
GOBP_GLIAL_CELL_DEVELOPMENT	GOBP_GLIAL_CELL_DEVELOPMENT		51	-0.24604	-0.846932	0.754358	0.885515	1	1760	tags=31%, list=19%, signal=39%
GOBP_NEGATIVE_REGULATION_OF_EPITHELIAL_CELL_PROLIFERATION	GOBP_NEGATIVE_REGULATION_OF_EPITHELIAL_CELL_PROLIFERATION		71	-0.234318	-0.846618	0.74159	0.885543	1	1570	tags=21%, list=17%, signal=25%
GOBP_DETECTION_OF_ABIOTIC_STIMULUS	GOBP_DETECTION_OF_ABIOTIC_STIMULUS		40	-0.260606	-0.846305	0.688581	0.885567	1	1660	tags=28%, list=18%, signal=33%
GOBP_REGULATION_OF_MORPHOGENESIS_OF_AN_EPITHELIUM	GOBP_REGULATION_OF_MORPHOGENESIS_OF_AN_EPITHELIUM		30	-0.276219	-0.844665	0.704861	0.888304	1	2446	tags=50%, list=27%, signal=68%
GOBP_RESPONSE_TO_MURAMYL_DIPEPTIDE	GOBP_RESPONSE_TO_MURAMYL_DIPEPTIDE		16	-0.319052	-0.844581	0.670232	0.887859	1	1074	tags=19%, list=12%, signal=21%
GOBP_POSITIVE_REGULATION_OF_IMMUNE_SYSTEM_PROCESS	GOBP_POSITIVE_REGULATION_OF_IMMUNE_SYSTEM_PROCESS		416	-0.186153	-0.843218	0.875887	0.890062	1	1098	tags=13%, list=12%, signal=14%
GOBP_NUCLEOSIDE_DIPHOSPHATE_METABOLIC_PROCESS	GOBP_NUCLEOSIDE_DIPHOSPHATE_METABOLIC_PROCESS		101	-0.217899	-0.843009	0.77003	0.889892	1	2697	tags=34%, list=29%, signal=47%
GOBP_NEGATIVE_REGULATION_OF_COLD_INDUCED_THERMOGENESIS	GOBP_NEGATIVE_REGULATION_OF_COLD_INDUCED_THERMOGENESIS		27	-0.283257	-0.842669	0.673435	0.889973	1	1804	tags=33%, list=20%, signal=41%
GOBP_CAMP_MEDIATED_SIGNALING	GOBP_CAMP_MEDIATED_SIGNALING		29	-0.275704	-0.842202	0.713043	0.890261	1	1033	tags=21%, list=11%, signal=23%
GOBP_POSITIVE_REGULATION_OF_MEMBRANE_PERMEABILITY	GOBP_POSITIVE_REGULATION_OF_MEMBRANE_PERMEABILITY		40	-0.258909	-0.841881	0.728055	0.890312	1	900	tags=13%, list=10%, signal=14%
GOBP_FERTILIZATION	GOBP_FERTILIZATION		59	-0.23995	-0.841828	0.717593	0.8898	1	1152	tags=17%, list=13%, signal=19%
GOBP_NEURAL_TUBE_FORMATION	GOBP_NEURAL_TUBE_FORMATION		69	-0.233771	-0.840973	0.72466	0.890939	1	644	tags=12%, list=7%, signal=12%
GOBP_ENDOSOME_TRANSPORT_VIA_MULTIVESICULAR_BODY_SORTING_PATHWAY	GOBP_ENDOSOME_TRANSPORT_VIA_MULTIVESICULAR_BODY_SORTING_PATHWAY		25	-0.287634	-0.840692	0.682488	0.890891	1	2638	tags=32%, list=29%, signal=45%
GOBP_REGULATION_OF_LEUKOCYTE_MEDIATED_IMMUNITY	GOBP_REGULATION_OF_LEUKOCYTE_MEDIATED_IMMUNITY		81	-0.227116	-0.840566	0.737226	0.890534	1	1695	tags=23%, list=18%, signal=29%
GOBP_PURINE_NUCLEOSIDE_MONOPHOSPHATE_BIOSYNTHETIC_PROCESS	GOBP_PURINE_NUCLEOSIDE_MONOPHOSPHATE_BIOSYNTHETIC_PROCESS		19	-0.305416	-0.840492	0.681416	0.890079	1	85	tags=5%, list=1%, signal=5%
GOBP_ORGAN_GROWTH	GOBP_ORGAN_GROWTH		83	-0.22114	-0.839696	0.779456	0.891056	1	1885	tags=22%, list=21%, signal=27%
GOBP_MEMBRANE_LIPID_METABOLIC_PROCESS	GOBP_MEMBRANE_LIPID_METABOLIC_PROCESS		133	-0.210703	-0.839209	0.786008	0.891432	1	2212	tags=28%, list=24%, signal=36%
GOBP_RESPONSE_TO_PROGESTERONE	GOBP_RESPONSE_TO_PROGESTERONE		23	-0.285152	-0.839195	0.702381	0.890846	1	1420	tags=30%, list=15%, signal=36%
GOBP_CELLULAR_RESPONSE_TO_OSMOTIC_STRESS	GOBP_CELLULAR_RESPONSE_TO_OSMOTIC_STRESS		27	-0.286131	-0.838363	0.697324	0.891925	1	3170	tags=48%, list=35%, signal=73%
GOBP_LYMPHOCYTE_CHEMOTAXIS	GOBP_LYMPHOCYTE_CHEMOTAXIS		15	-0.323096	-0.837542	0.692168	0.893033	1	1260	tags=27%, list=14%, signal=31%
GOBP_REGULATION_OF_GLUCOSE_IMPORT	GOBP_REGULATION_OF_GLUCOSE_IMPORT		33	-0.265081	-0.837341	0.702658	0.892841	1	2721	tags=42%, list=30%, signal=60%
GOBP_NEUTROPHIL_MIGRATION	GOBP_NEUTROPHIL_MIGRATION		34	-0.263806	-0.837301	0.707237	0.892295	1	1358	tags=26%, list=15%, signal=31%
GOBP_GLYCEROLIPID_BIOSYNTHETIC_PROCESS	GOBP_GLYCEROLIPID_BIOSYNTHETIC_PROCESS		169	-0.202237	-0.836416	0.814966	0.893417	1	2197	tags=25%, list=24%, signal=33%
GOBP_RESPONSE_TO_ESTROGEN	GOBP_RESPONSE_TO_ESTROGEN		35	-0.263611	-0.835451	0.718553	0.894705	1	959	tags=14%, list=10%, signal=16%
GOBP_CELLULAR_RESPONSE_TO_GLUCOSE_STARVATION	GOBP_CELLULAR_RESPONSE_TO_GLUCOSE_STARVATION		34	-0.260974	-0.835116	0.709244	0.894741	1	1286	tags=18%, list=14%, signal=20%
GOBP_GRANULOCYTE_CHEMOTAXIS	GOBP_GRANULOCYTE_CHEMOTAXIS		35	-0.26232	-0.83429	0.718241	0.89579	1	1864	tags=34%, list=20%, signal=43%
GOBP_NEGATIVE_REGULATION_OF_NEURON_DEATH	GOBP_NEGATIVE_REGULATION_OF_NEURON_DEATH		106	-0.212594	-0.833973	0.793651	0.895778	1	1283	tags=18%, list=14%, signal=21%
GOBP_ALPHA_BETA_T_CELL_DIFFERENTIATION	GOBP_ALPHA_BETA_T_CELL_DIFFERENTIATION		46	-0.245284	-0.832859	0.751634	0.897383	1	2010	tags=33%, list=22%, signal=42%
GOBP_REGULATION_OF_POSTSYNAPTIC_MEMBRANE_NEUROTRANSMITTER_RECEPTOR_LEVELS	GOBP_REGULATION_OF_POSTSYNAPTIC_MEMBRANE_NEUROTRANSMITTER_RECEPTOR_LEVELS		32	-0.264171	-0.827453	0.703518	0.907262	1	1028	tags=16%, list=11%, signal=18%
GOBP_REGULATION_OF_CELLULAR_RESPONSE_TO_TRANSFORMING_GROWTH_FACTOR_BETA_STIMULUS	GOBP_REGULATION_OF_CELLULAR_RESPONSE_TO_TRANSFORMING_GROWTH_FACTOR_BETA_STIMULUS		80	-0.222819	-0.826671	0.76702	0.908098	1	2308	tags=30%, list=25%, signal=40%
GOBP_PROTEIN_PROCESSING	GOBP_PROTEIN_PROCESSING		111	-0.211925	-0.826657	0.805389	0.907507	1	1772	tags=24%, list=19%, signal=30%
GOBP_MODULATION_BY_HOST_OF_VIRAL_PROCESS	GOBP_MODULATION_BY_HOST_OF_VIRAL_PROCESS		18	-0.305928	-0.826574	0.67642	0.90704	1	1610	tags=33%, list=18%, signal=40%
GOBP_NEURON_PROJECTION_ORGANIZATION	GOBP_NEURON_PROJECTION_ORGANIZATION		52	-0.24061	-0.825909	0.765337	0.907693	1	1986	tags=29%, list=22%, signal=37%
GOBP_VIRION_ASSEMBLY	GOBP_VIRION_ASSEMBLY		31	-0.26557	-0.824068	0.74103	0.910745	1	2484	tags=32%, list=27%, signal=44%
GOBP_SMOOTHENED_SIGNALING_PATHWAY	GOBP_SMOOTHENED_SIGNALING_PATHWAY		91	-0.215694	-0.82406	0.799705	0.910137	1	2463	tags=32%, list=27%, signal=43%
GOBP_PROTEIN_LOCALIZATION_TO_MEMBRANE	GOBP_PROTEIN_LOCALIZATION_TO_MEMBRANE		400	-0.182169	-0.823254	0.918591	0.911057	1	2656	tags=30%, list=29%, signal=41%
GOBP_REGULATION_OF_GLUCONEOGENESIS	GOBP_REGULATION_OF_GLUCONEOGENESIS		27	-0.270442	-0.820387	0.724196	0.9158	1	1213	tags=15%, list=13%, signal=17%
GOBP_ACTIN_FILAMENT_BUNDLE_ORGANIZATION	GOBP_ACTIN_FILAMENT_BUNDLE_ORGANIZATION		106	-0.212813	-0.819498	0.825835	0.916881	1	2042	tags=26%, list=22%, signal=34%
GOBP_HISTONE_H3_DEACETYLATION	GOBP_HISTONE_H3_DEACETYLATION		17	-0.303307	-0.81858	0.703971	0.917977	1	1298	tags=29%, list=14%, signal=34%
GOBP_GLYCOSYL_COMPOUND_CATABOLIC_PROCESS	GOBP_GLYCOSYL_COMPOUND_CATABOLIC_PROCESS		25	-0.278708	-0.818433	0.734729	0.917614	1	1173	tags=24%, list=13%, signal=27%
GOBP_HIPPO_SIGNALING	GOBP_HIPPO_SIGNALING		35	-0.252045	-0.815688	0.748437	0.922108	1	2357	tags=31%, list=26%, signal=42%
GOBP_STEROID_HORMONE_MEDIATED_SIGNALING_PATHWAY	GOBP_STEROID_HORMONE_MEDIATED_SIGNALING_PATHWAY		89	-0.215898	-0.815056	0.784226	0.922675	1	1387	tags=18%, list=15%, signal=21%
GOBP_ADHERENS_JUNCTION_ORGANIZATION	GOBP_ADHERENS_JUNCTION_ORGANIZATION		40	-0.254169	-0.813505	0.79402	0.924897	1	2074	tags=25%, list=23%, signal=32%
GOBP_CARBOHYDRATE_CATABOLIC_PROCESS	GOBP_CARBOHYDRATE_CATABOLIC_PROCESS		127	-0.203091	-0.810787	0.861516	0.929242	1	2243	tags=25%, list=24%, signal=33%
GOBP_NEGATIVE_REGULATION_OF_CELL_MATRIX_ADHESION	GOBP_NEGATIVE_REGULATION_OF_CELL_MATRIX_ADHESION		20	-0.288612	-0.810419	0.692171	0.929297	1	1238	tags=25%, list=13%, signal=29%
GOBP_NEGATIVE_REGULATION_OF_GENE_EXPRESSION_EPIGENETIC	GOBP_NEGATIVE_REGULATION_OF_GENE_EXPRESSION_EPIGENETIC		56	-0.234899	-0.810416	0.777778	0.928673	1	914	tags=13%, list=10%, signal=14%
GOBP_REGULATION_OF_POLYSACCHARIDE_METABOLIC_PROCESS	GOBP_REGULATION_OF_POLYSACCHARIDE_METABOLIC_PROCESS		27	-0.266452	-0.809401	0.732773	0.929847	1	1364	tags=19%, list=15%, signal=22%
GOBP_THIOESTER_METABOLIC_PROCESS	GOBP_THIOESTER_METABOLIC_PROCESS		68	-0.224938	-0.809294	0.799342	0.929412	1	1679	tags=24%, list=18%, signal=29%
GOBP_STRESS_FIBER_ASSEMBLY	GOBP_STRESS_FIBER_ASSEMBLY		71	-0.222413	-0.808526	0.829192	0.930186	1	1768	tags=23%, list=19%, signal=28%
GOBP_RESPONSE_TO_GAMMA_RADIATION	GOBP_RESPONSE_TO_GAMMA_RADIATION		41	-0.246308	-0.808046	0.752864	0.93041	1	5	tags=2%, list=0%, signal=2%
GOBP_RHYTHMIC_PROCESS	GOBP_RHYTHMIC_PROCESS		167	-0.197437	-0.807739	0.885027	0.930323	1	1606	tags=18%, list=17%, signal=21%
GOBP_SULFUR_AMINO_ACID_METABOLIC_PROCESS	GOBP_SULFUR_AMINO_ACID_METABOLIC_PROCESS		21	-0.286196	-0.806899	0.756318	0.931221	1	484	tags=14%, list=5%, signal=15%
GOBP_LYMPHOCYTE_COSTIMULATION	GOBP_LYMPHOCYTE_COSTIMULATION		22	-0.281813	-0.806585	0.703448	0.931162	1	1238	tags=27%, list=13%, signal=31%
GOBP_POSITIVE_REGULATION_OF_PROTEIN_TARGETING_TO_MEMBRANE	GOBP_POSITIVE_REGULATION_OF_PROTEIN_TARGETING_TO_MEMBRANE		17	-0.295012	-0.806577	0.730508	0.930547	1	399	tags=12%, list=4%, signal=12%
GOBP_REGULATION_OF_ACTIN_FILAMENT_BUNDLE_ASSEMBLY	GOBP_REGULATION_OF_ACTIN_FILAMENT_BUNDLE_ASSEMBLY		66	-0.226047	-0.806169	0.794629	0.930631	1	1064	tags=14%, list=12%, signal=15%
GOBP_COLUMNAR_CUBOIDAL_EPITHELIAL_CELL_DIFFERENTIATION	GOBP_COLUMNAR_CUBOIDAL_EPITHELIAL_CELL_DIFFERENTIATION		45	-0.245456	-0.805711	0.783307	0.930787	1	1921	tags=31%, list=21%, signal=39%
GOBP_RIBONUCLEOSIDE_TRIPHOSPHATE_BIOSYNTHETIC_PROCESS	GOBP_RIBONUCLEOSIDE_TRIPHOSPHATE_BIOSYNTHETIC_PROCESS		45	-0.239592	-0.805572	0.760976	0.930384	1	172	tags=4%, list=2%, signal=5%
GOBP_INTERFERON_GAMMA_PRODUCTION	GOBP_INTERFERON_GAMMA_PRODUCTION		34	-0.25275	-0.804203	0.748377	0.9321	1	1797	tags=26%, list=20%, signal=33%
GOBP_CHROMATIN_ORGANIZATION_INVOLVED_IN_REGULATION_OF_TRANSCRIPTION	GOBP_CHROMATIN_ORGANIZATION_INVOLVED_IN_REGULATION_OF_TRANSCRIPTION		77	-0.216726	-0.802923	0.81448	0.933744	1	914	tags=10%, list=10%, signal=11%
GOBP_RESPONSE_TO_RADIATION	GOBP_RESPONSE_TO_RADIATION		266	-0.186065	-0.801921	0.920051	0.934855	1	2317	tags=25%, list=25%, signal=32%
GOBP_MYELOID_CELL_DIFFERENTIATION	GOBP_MYELOID_CELL_DIFFERENTIATION		239	-0.187755	-0.801796	0.918263	0.934434	1	1399	tags=15%, list=15%, signal=17%
GOBP_POSITIVE_REGULATION_OF_NUCLEOTIDE_METABOLIC_PROCESS	GOBP_POSITIVE_REGULATION_OF_NUCLEOTIDE_METABOLIC_PROCESS		21	-0.279948	-0.80007	0.75475	0.936825	1	850	tags=10%, list=9%, signal=10%
GOBP_NEGATIVE_REGULATION_OF_MYELOID_LEUKOCYTE_DIFFERENTIATION	GOBP_NEGATIVE_REGULATION_OF_MYELOID_LEUKOCYTE_DIFFERENTIATION		21	-0.288068	-0.799712	0.732203	0.936772	1	2730	tags=48%, list=30%, signal=68%
GOBP_DORSAL_VENTRAL_PATTERN_FORMATION	GOBP_DORSAL_VENTRAL_PATTERN_FORMATION		37	-0.248845	-0.799614	0.753401	0.936317	1	2952	tags=46%, list=32%, signal=67%
GOBP_REGULATION_OF_PROTEIN_LOCALIZATION_TO_PLASMA_MEMBRANE	GOBP_REGULATION_OF_PROTEIN_LOCALIZATION_TO_PLASMA_MEMBRANE		63	-0.224652	-0.798572	0.804545	0.937492	1	1994	tags=22%, list=22%, signal=28%
GOBP_CLATHRIN_DEPENDENT_ENDOCYTOSIS	GOBP_CLATHRIN_DEPENDENT_ENDOCYTOSIS		39	-0.248576	-0.796959	0.766506	0.939583	1	2189	tags=28%, list=24%, signal=37%
GOBP_REGULATION_OF_ACTOMYOSIN_STRUCTURE_ORGANIZATION	GOBP_REGULATION_OF_ACTOMYOSIN_STRUCTURE_ORGANIZATION		63	-0.224094	-0.796243	0.837174	0.940138	1	1064	tags=14%, list=12%, signal=16%
GOBP_REGULATION_OF_B_CELL_MEDIATED_IMMUNITY	GOBP_REGULATION_OF_B_CELL_MEDIATED_IMMUNITY		24	-0.273295	-0.796243	0.748322	0.93951	1	1399	tags=21%, list=15%, signal=25%
GOBP_PYRUVATE_METABOLIC_PROCESS	GOBP_PYRUVATE_METABOLIC_PROCESS		97	-0.209988	-0.795732	0.859882	0.939749	1	966	tags=11%, list=11%, signal=13%
GOBP_NEGATIVE_REGULATION_OF_CATION_TRANSMEMBRANE_TRANSPORT	GOBP_NEGATIVE_REGULATION_OF_CATION_TRANSMEMBRANE_TRANSPORT		35	-0.251175	-0.795419	0.762976	0.939649	1	1425	tags=26%, list=16%, signal=30%
GOBP_CELLULAR_RESPONSE_TO_STEROID_HORMONE_STIMULUS	GOBP_CELLULAR_RESPONSE_TO_STEROID_HORMONE_STIMULUS		121	-0.203715	-0.793728	0.880882	0.941847	1	1387	tags=17%, list=15%, signal=20%
GOBP_CERAMIDE_BIOSYNTHETIC_PROCESS	GOBP_CERAMIDE_BIOSYNTHETIC_PROCESS		46	-0.237247	-0.793329	0.78871	0.941878	1	2194	tags=28%, list=24%, signal=37%
GOBP_NATURAL_KILLER_CELL_MEDIATED_IMMUNITY	GOBP_NATURAL_KILLER_CELL_MEDIATED_IMMUNITY		18	-0.288525	-0.792862	0.748214	0.942047	1	927	tags=22%, list=10%, signal=25%
GOBP_LYSOSOME_LOCALIZATION	GOBP_LYSOSOME_LOCALIZATION		36	-0.243089	-0.791149	0.814516	0.944205	1	1298	tags=17%, list=14%, signal=19%
GOBP_PYRIMIDINE_NUCLEOTIDE_METABOLIC_PROCESS	GOBP_PYRIMIDINE_NUCLEOTIDE_METABOLIC_PROCESS		32	-0.254372	-0.791099	0.773083	0.943661	1	1169	tags=16%, list=13%, signal=18%
GOBP_CELLULAR_RESPONSE_TO_ESTRADIOL_STIMULUS	GOBP_CELLULAR_RESPONSE_TO_ESTRADIOL_STIMULUS		17	-0.295324	-0.789914	0.758065	0.944921	1	1968	tags=29%, list=21%, signal=37%
GOBP_POSITIVE_REGULATION_OF_CARBOHYDRATE_METABOLIC_PROCESS	GOBP_POSITIVE_REGULATION_OF_CARBOHYDRATE_METABOLIC_PROCESS		44	-0.236348	-0.789177	0.812199	0.945489	1	2237	tags=27%, list=24%, signal=36%
GOBP_NEGATIVE_REGULATION_OF_GTPASE_ACTIVITY	GOBP_NEGATIVE_REGULATION_OF_GTPASE_ACTIVITY		30	-0.260549	-0.788933	0.76748	0.945234	1	2318	tags=33%, list=25%, signal=44%
GOBP_CELL_AGING	GOBP_CELL_AGING		71	-0.216303	-0.788787	0.854103	0.944842	1	1727	tags=23%, list=19%, signal=28%
GOBP_CELLULAR_RESPONSE_TO_ALKALOID	GOBP_CELLULAR_RESPONSE_TO_ALKALOID		17	-0.297319	-0.788535	0.732657	0.944627	1	1154	tags=18%, list=13%, signal=20%
GOBP_LUNG_MORPHOGENESIS	GOBP_LUNG_MORPHOGENESIS		32	-0.249885	-0.787905	0.766556	0.945043	1	1760	tags=25%, list=19%, signal=31%
GOBP_REGULATION_OF_LEUKOCYTE_ADHESION_TO_VASCULAR_ENDOTHELIAL_CELL	GOBP_REGULATION_OF_LEUKOCYTE_ADHESION_TO_VASCULAR_ENDOTHELIAL_CELL		15	-0.306801	-0.787896	0.731261	0.944435	1	130	tags=7%, list=1%, signal=7%
GOBP_NEGATIVE_REGULATION_OF_PROTEIN_LOCALIZATION_TO_MEMBRANE	GOBP_NEGATIVE_REGULATION_OF_PROTEIN_LOCALIZATION_TO_MEMBRANE		18	-0.2952	-0.786609	0.734767	0.945854	1	1069	tags=22%, list=12%, signal=25%
GOBP_POSITIVE_REGULATION_OF_CHROMATIN_ORGANIZATION	GOBP_POSITIVE_REGULATION_OF_CHROMATIN_ORGANIZATION		75	-0.215699	-0.786461	0.861272	0.945466	1	1157	tags=12%, list=13%, signal=14%
GOBP_PROTEIN_INSERTION_INTO_MITOCHONDRIAL_MEMBRANE_INVOLVED_IN_APOPTOTIC_SIGNALING_PATHWAY	GOBP_PROTEIN_INSERTION_INTO_MITOCHONDRIAL_MEMBRANE_INVOLVED_IN_APOPTOTIC_SIGNALING_PATHWAY		17	-0.296579	-0.785221	0.760512	0.946839	1	900	tags=18%, list=10%, signal=20%
GOBP_FATTY_ACID_TRANSPORT	GOBP_FATTY_ACID_TRANSPORT		62	-0.221851	-0.785203	0.833882	0.946243	1	2237	tags=29%, list=24%, signal=38%
GOBP_OSTEOCLAST_DIFFERENTIATION	GOBP_OSTEOCLAST_DIFFERENTIATION		44	-0.239754	-0.785069	0.802288	0.945828	1	1674	tags=20%, list=18%, signal=25%
GOBP_LATE_ENDOSOME_TO_VACUOLE_TRANSPORT	GOBP_LATE_ENDOSOME_TO_VACUOLE_TRANSPORT		19	-0.287974	-0.783714	0.76259	0.947341	1	2300	tags=21%, list=25%, signal=28%
GOBP_NEGATIVE_REGULATION_OF_PROTEIN_LOCALIZATION_TO_CELL_PERIPHERY	GOBP_NEGATIVE_REGULATION_OF_PROTEIN_LOCALIZATION_TO_CELL_PERIPHERY		17	-0.294581	-0.783	0.750909	0.94778	1	1069	tags=24%, list=12%, signal=27%
GOBP_NEGATIVE_REGULATION_OF_IMMUNE_RESPONSE	GOBP_NEGATIVE_REGULATION_OF_IMMUNE_RESPONSE		60	-0.22206	-0.782779	0.828439	0.947522	1	842	tags=13%, list=9%, signal=15%
GOBP_REGULATION_OF_PROTEIN_DEPHOSPHORYLATION	GOBP_REGULATION_OF_PROTEIN_DEPHOSPHORYLATION		85	-0.211454	-0.78242	0.866165	0.947483	1	2050	tags=25%, list=22%, signal=32%
GOBP_GUANOSINE_CONTAINING_COMPOUND_METABOLIC_PROCESS	GOBP_GUANOSINE_CONTAINING_COMPOUND_METABOLIC_PROCESS		31	-0.252634	-0.781524	0.80829	0.948218	1	246	tags=6%, list=3%, signal=7%
GOBP_MAMMARY_GLAND_MORPHOGENESIS	GOBP_MAMMARY_GLAND_MORPHOGENESIS		21	-0.27169	-0.781418	0.74606	0.947764	1	1411	tags=33%, list=15%, signal=39%
GOBP_CYTOPLASMIC_PATTERN_RECOGNITION_RECEPTOR_SIGNALING_PATHWAY_IN_RESPONSE_TO_VIRUS	GOBP_CYTOPLASMIC_PATTERN_RECOGNITION_RECEPTOR_SIGNALING_PATHWAY_IN_RESPONSE_TO_VIRUS		25	-0.26417	-0.780237	0.77913	0.948973	1	586	tags=12%, list=6%, signal=13%
GOBP_CRISTAE_FORMATION	GOBP_CRISTAE_FORMATION		26	-0.267375	-0.779025	0.772344	0.950175	1	58	tags=4%, list=1%, signal=4%
GOBP_REGULATION_OF_T_CELL_MIGRATION	GOBP_REGULATION_OF_T_CELL_MIGRATION		20	-0.276551	-0.778848	0.739425	0.949829	1	3207	tags=50%, list=35%, signal=77%
GOBP_POSITIVE_REGULATION_OF_PROTEIN_BINDING	GOBP_POSITIVE_REGULATION_OF_PROTEIN_BINDING		60	-0.218868	-0.778384	0.828616	0.949865	1	1727	tags=25%, list=19%, signal=31%
GOBP_NEURAL_TUBE_PATTERNING	GOBP_NEURAL_TUBE_PATTERNING		24	-0.269604	-0.777702	0.788034	0.950282	1	1894	tags=29%, list=21%, signal=37%
GOBP_POSITIVE_REGULATION_OF_INTERLEUKIN_6_PRODUCTION	GOBP_POSITIVE_REGULATION_OF_INTERLEUKIN_6_PRODUCTION		35	-0.242355	-0.777601	0.800955	0.949817	1	1861	tags=29%, list=20%, signal=36%
GOBP_SUPRAMOLECULAR_FIBER_ORGANIZATION	GOBP_SUPRAMOLECULAR_FIBER_ORGANIZATION		404	-0.173376	-0.777334	0.977218	0.949638	1	1768	tags=18%, list=19%, signal=21%
GOBP_DEVELOPMENT_OF_PRIMARY_SEXUAL_CHARACTERISTICS	GOBP_DEVELOPMENT_OF_PRIMARY_SEXUAL_CHARACTERISTICS		106	-0.202278	-0.775583	0.881913	0.951605	1	1283	tags=14%, list=14%, signal=16%
GOBP_VACUOLAR_TRANSPORT	GOBP_VACUOLAR_TRANSPORT		114	-0.197306	-0.775489	0.894118	0.951119	1	2351	tags=25%, list=26%, signal=33%
GOBP_ARTERY_DEVELOPMENT	GOBP_ARTERY_DEVELOPMENT		41	-0.238822	-0.775472	0.808374	0.95052	1	1476	tags=20%, list=16%, signal=23%
GOBP_POSITIVE_REGULATION_OF_B_CELL_ACTIVATION	GOBP_POSITIVE_REGULATION_OF_B_CELL_ACTIVATION		40	-0.239164	-0.774125	0.817579	0.951924	1	2681	tags=40%, list=29%, signal=56%
GOBP_REGULATION_OF_MYELOID_CELL_DIFFERENTIATION	GOBP_REGULATION_OF_MYELOID_CELL_DIFFERENTIATION		139	-0.193016	-0.772831	0.916193	0.953246	1	2746	tags=35%, list=30%, signal=49%
GOBP_FIBROBLAST_MIGRATION	GOBP_FIBROBLAST_MIGRATION		33	-0.245236	-0.772091	0.7984	0.953747	1	423	tags=6%, list=5%, signal=6%
GOBP_GLYCOPROTEIN_BIOSYNTHETIC_PROCESS	GOBP_GLYCOPROTEIN_BIOSYNTHETIC_PROCESS		178	-0.185159	-0.769021	0.92623	0.957576	1	1653	tags=17%, list=18%, signal=20%
GOBP_FC_RECEPTOR_MEDIATED_STIMULATORY_SIGNALING_PATHWAY	GOBP_FC_RECEPTOR_MEDIATED_STIMULATORY_SIGNALING_PATHWAY		57	-0.222608	-0.768896	0.842434	0.957109	1	1731	tags=18%, list=19%, signal=21%
GOBP_REGULATION_OF_MITOCHONDRIAL_MEMBRANE_PERMEABILITY	GOBP_REGULATION_OF_MITOCHONDRIAL_MEMBRANE_PERMEABILITY		45	-0.231434	-0.767458	0.839228	0.958551	1	900	tags=11%, list=10%, signal=12%
GOBP_CIRCADIAN_RHYTHM	GOBP_CIRCADIAN_RHYTHM		125	-0.193838	-0.767131	0.902474	0.958402	1	1550	tags=18%, list=17%, signal=22%
GOBP_HIPPOCAMPUS_DEVELOPMENT	GOBP_HIPPOCAMPUS_DEVELOPMENT		39	-0.238172	-0.766595	0.805921	0.958539	1	1606	tags=23%, list=17%, signal=28%
GOBP_CRANIAL_SKELETAL_SYSTEM_DEVELOPMENT	GOBP_CRANIAL_SKELETAL_SYSTEM_DEVELOPMENT		37	-0.234874	-0.765375	0.829787	0.959628	1	1032	tags=16%, list=11%, signal=18%
GOBP_NEGATIVE_REGULATION_OF_PROTEASOMAL_PROTEIN_CATABOLIC_PROCESS	GOBP_NEGATIVE_REGULATION_OF_PROTEASOMAL_PROTEIN_CATABOLIC_PROCESS		38	-0.235598	-0.764829	0.818487	0.959759	1	1760	tags=21%, list=19%, signal=26%
GOBP_INTRACILIARY_TRANSPORT	GOBP_INTRACILIARY_TRANSPORT		40	-0.237454	-0.764761	0.816901	0.959225	1	2865	tags=45%, list=31%, signal=65%
GOBP_NEGATIVE_REGULATION_OF_TRANSMEMBRANE_TRANSPORT	GOBP_NEGATIVE_REGULATION_OF_TRANSMEMBRANE_TRANSPORT		53	-0.220991	-0.763848	0.838213	0.959926	1	1425	tags=19%, list=16%, signal=22%
GOBP_PROTEIN_QUALITY_CONTROL_FOR_MISFOLDED_OR_INCOMPLETELY_SYNTHESIZED_PROTEINS	GOBP_PROTEIN_QUALITY_CONTROL_FOR_MISFOLDED_OR_INCOMPLETELY_SYNTHESIZED_PROTEINS		24	-0.26462	-0.763644	0.761499	0.959591	1	2045	tags=33%, list=22%, signal=43%
GOBP_CEREBRAL_CORTEX_DEVELOPMENT	GOBP_CEREBRAL_CORTEX_DEVELOPMENT		58	-0.217655	-0.763006	0.875957	0.959832	1	1623	tags=21%, list=18%, signal=25%
GOBP_MYELOID_LEUKOCYTE_DIFFERENTIATION	GOBP_MYELOID_LEUKOCYTE_DIFFERENTIATION		105	-0.196209	-0.76264	0.903846	0.95972	1	1399	tags=16%, list=15%, signal=19%
GOBP_RECEPTOR_METABOLIC_PROCESS	GOBP_RECEPTOR_METABOLIC_PROCESS		92	-0.19806	-0.761567	0.887122	0.960596	1	1739	tags=18%, list=19%, signal=23%
GOBP_MICROTUBULE_BASED_TRANSPORT	GOBP_MICROTUBULE_BASED_TRANSPORT		126	-0.190466	-0.760088	0.917251	0.962013	1	1728	tags=21%, list=19%, signal=25%
GOBP_POSITIVE_REGULATION_OF_ALPHA_BETA_T_CELL_DIFFERENTIATION	GOBP_POSITIVE_REGULATION_OF_ALPHA_BETA_T_CELL_DIFFERENTIATION		21	-0.266742	-0.759636	0.771231	0.962034	1	974	tags=19%, list=11%, signal=21%
GOBP_BODY_FLUID_SECRETION	GOBP_BODY_FLUID_SECRETION		40	-0.234123	-0.759612	0.836066	0.961445	1	2101	tags=30%, list=23%, signal=39%
GOBP_NEGATIVE_REGULATION_OF_VIRAL_GENOME_REPLICATION	GOBP_NEGATIVE_REGULATION_OF_VIRAL_GENOME_REPLICATION		27	-0.25154	-0.759473	0.819536	0.961034	1	1695	tags=26%, list=18%, signal=32%
GOBP_IRON_ION_HOMEOSTASIS	GOBP_IRON_ION_HOMEOSTASIS		53	-0.222851	-0.758334	0.844444	0.961954	1	2358	tags=26%, list=26%, signal=35%
GOBP_HOMEOSTASIS_OF_NUMBER_OF_CELLS	GOBP_HOMEOSTASIS_OF_NUMBER_OF_CELLS		149	-0.187104	-0.755733	0.930328	0.964804	1	1727	tags=17%, list=19%, signal=21%
GOBP_ENDOCYTIC_RECYCLING	GOBP_ENDOCYTIC_RECYCLING		41	-0.230966	-0.755114	0.827869	0.964989	1	2930	tags=37%, list=32%, signal=53%
GOBP_RUFFLE_ASSEMBLY	GOBP_RUFFLE_ASSEMBLY		28	-0.249206	-0.754919	0.809444	0.964638	1	1634	tags=29%, list=18%, signal=35%
GOBP_ENDOTHELIAL_CELL_DEVELOPMENT	GOBP_ENDOTHELIAL_CELL_DEVELOPMENT		41	-0.234597	-0.75456	0.839063	0.964486	1	2074	tags=29%, list=23%, signal=38%
GOBP_REGULATION_OF_PROTEIN_TARGETING_TO_MEMBRANE	GOBP_REGULATION_OF_PROTEIN_TARGETING_TO_MEMBRANE		19	-0.272103	-0.754539	0.76773	0.963904	1	399	tags=11%, list=4%, signal=11%
GOBP_ACTIN_FILAMENT_ORGANIZATION	GOBP_ACTIN_FILAMENT_ORGANIZATION		257	-0.172973	-0.753772	0.975196	0.964342	1	1768	tags=18%, list=19%, signal=22%
GOBP_REGULATION_OF_ALPHA_BETA_T_CELL_DIFFERENTIATION	GOBP_REGULATION_OF_ALPHA_BETA_T_CELL_DIFFERENTIATION		28	-0.248749	-0.752508	0.823141	0.965367	1	2154	tags=32%, list=23%, signal=42%
GOBP_PURINE_NUCLEOSIDE_MONOPHOSPHATE_METABOLIC_PROCESS	GOBP_PURINE_NUCLEOSIDE_MONOPHOSPHATE_METABOLIC_PROCESS		32	-0.242766	-0.751975	0.820097	0.965409	1	246	tags=6%, list=3%, signal=6%
GOBP_POSITIVE_REGULATION_OF_PROTEIN_CATABOLIC_PROCESS	GOBP_POSITIVE_REGULATION_OF_PROTEIN_CATABOLIC_PROCESS		161	-0.181103	-0.751883	0.94965	0.964904	1	1160	tags=14%, list=13%, signal=16%
GOBP_REGULATION_OF_VIRAL_INDUCED_CYTOPLASMIC_PATTERN_RECOGNITION_RECEPTOR_SIGNALING_PATHWAY	GOBP_REGULATION_OF_VIRAL_INDUCED_CYTOPLASMIC_PATTERN_RECOGNITION_RECEPTOR_SIGNALING_PATHWAY		17	-0.279968	-0.751438	0.80895	0.964913	1	586	tags=12%, list=6%, signal=13%
GOBP_REGULATION_OF_ORGANELLE_ASSEMBLY	GOBP_REGULATION_OF_ORGANELLE_ASSEMBLY		135	-0.187764	-0.74967	0.939394	0.966568	1	1739	tags=19%, list=19%, signal=23%
GOBP_REGULATION_OF_CELL_ADHESION_MEDIATED_BY_INTEGRIN	GOBP_REGULATION_OF_CELL_ADHESION_MEDIATED_BY_INTEGRIN		24	-0.257912	-0.749031	0.822581	0.966759	1	1660	tags=25%, list=18%, signal=30%
GOBP_CARBOHYDRATE_BIOSYNTHETIC_PROCESS	GOBP_CARBOHYDRATE_BIOSYNTHETIC_PROCESS		116	-0.191383	-0.748458	0.937411	0.966863	1	1213	tags=14%, list=13%, signal=16%
GOBP_GLYCEROPHOSPHOLIPID_CATABOLIC_PROCESS	GOBP_GLYCEROPHOSPHOLIPID_CATABOLIC_PROCESS		15	-0.282528	-0.746925	0.792619	0.968097	1	434	tags=13%, list=5%, signal=14%
GOBP_REGULATION_OF_ACTIN_CYTOSKELETON_REORGANIZATION	GOBP_REGULATION_OF_ACTIN_CYTOSKELETON_REORGANIZATION		21	-0.259677	-0.746222	0.82363	0.968356	1	2159	tags=33%, list=24%, signal=43%
GOBP_NEGATIVE_REGULATION_OF_ANION_TRANSMEMBRANE_TRANSPORT	GOBP_NEGATIVE_REGULATION_OF_ANION_TRANSMEMBRANE_TRANSPORT		17	-0.281835	-0.745548	0.774823	0.968565	1	99	tags=6%, list=1%, signal=6%
GOBP_NEGATIVE_REGULATION_OF_SMALL_GTPASE_MEDIATED_SIGNAL_TRANSDUCTION	GOBP_NEGATIVE_REGULATION_OF_SMALL_GTPASE_MEDIATED_SIGNAL_TRANSDUCTION		33	-0.235586	-0.745248	0.841772	0.968332	1	948	tags=15%, list=10%, signal=17%
GOBP_STEM_CELL_DIVISION	GOBP_STEM_CELL_DIVISION		15	-0.283871	-0.745103	0.818653	0.967903	1	1968	tags=27%, list=21%, signal=34%
GOBP_MITOCHONDRIAL_ELECTRON_TRANSPORT_NADH_TO_UBIQUINONE	GOBP_MITOCHONDRIAL_ELECTRON_TRANSPORT_NADH_TO_UBIQUINONE		35	-0.234664	-0.745077	0.844332	0.967308	1	58	tags=3%, list=1%, signal=3%
GOBP_PROTON_TRANSMEMBRANE_TRANSPORT	GOBP_PROTON_TRANSMEMBRANE_TRANSPORT		81	-0.20026	-0.745025	0.902883	0.966754	1	2543	tags=23%, list=28%, signal=32%
GOBP_MAINTENANCE_OF_PROTEIN_LOCALIZATION_IN_ORGANELLE	GOBP_MAINTENANCE_OF_PROTEIN_LOCALIZATION_IN_ORGANELLE		31	-0.241291	-0.743809	0.851027	0.967645	1	2501	tags=39%, list=27%, signal=53%
GOBP_PHOSPHOLIPID_METABOLIC_PROCESS	GOBP_PHOSPHOLIPID_METABOLIC_PROCESS		258	-0.172222	-0.743611	0.976654	0.967282	1	2212	tags=25%, list=24%, signal=32%
GOBP_NUCLEOTIDE_PHOSPHORYLATION	GOBP_NUCLEOTIDE_PHOSPHORYLATION		86	-0.197755	-0.743237	0.924556	0.967126	1	2697	tags=34%, list=29%, signal=47%
GOBP_REGULATION_OF_NIK_NF_KAPPAB_SIGNALING	GOBP_REGULATION_OF_NIK_NF_KAPPAB_SIGNALING		52	-0.215632	-0.742647	0.894155	0.967229	1	1001	tags=13%, list=11%, signal=15%
GOBP_NEUTROPHIL_CHEMOTAXIS	GOBP_NEUTROPHIL_CHEMOTAXIS		26	-0.251725	-0.737832	0.843854	0.972466	1	1864	tags=35%, list=20%, signal=43%
GOBP_METANEPHRIC_NEPHRON_MORPHOGENESIS	GOBP_METANEPHRIC_NEPHRON_MORPHOGENESIS		15	-0.277491	-0.737037	0.784512	0.972763	1	2399	tags=47%, list=26%, signal=63%
GOBP_REGULATION_OF_NEURON_MIGRATION	GOBP_REGULATION_OF_NEURON_MIGRATION		17	-0.273644	-0.736473	0.817241	0.972778	1	51	tags=6%, list=1%, signal=6%
GOBP_POST_GOLGI_VESICLE_MEDIATED_TRANSPORT	GOBP_POST_GOLGI_VESICLE_MEDIATED_TRANSPORT		81	-0.199866	-0.736215	0.913433	0.972462	1	2454	tags=27%, list=27%, signal=37%
GOBP_NEGATIVE_REGULATION_OF_VIRAL_PROCESS	GOBP_NEGATIVE_REGULATION_OF_VIRAL_PROCESS		45	-0.220921	-0.736154	0.870861	0.971917	1	1826	tags=22%, list=20%, signal=28%
GOBP_POSITIVE_REGULATION_OF_LEUKOCYTE_MIGRATION	GOBP_POSITIVE_REGULATION_OF_LEUKOCYTE_MIGRATION		53	-0.21407	-0.735522	0.877489	0.972031	1	2500	tags=36%, list=27%, signal=49%
GOBP_POSITIVE_REGULATION_OF_PROTEIN_POLYMERIZATION	GOBP_POSITIVE_REGULATION_OF_PROTEIN_POLYMERIZATION		91	-0.194292	-0.735285	0.92	0.9717	1	1893	tags=19%, list=21%, signal=23%
GOBP_REGULATION_OF_T_HELPER_CELL_DIFFERENTIATION	GOBP_REGULATION_OF_T_HELPER_CELL_DIFFERENTIATION		17	-0.273707	-0.732617	0.83304	0.974151	1	2154	tags=41%, list=23%, signal=54%
GOBP_POSITIVE_REGULATION_OF_PEPTIDYL_LYSINE_ACETYLATION	GOBP_POSITIVE_REGULATION_OF_PEPTIDYL_LYSINE_ACETYLATION		21	-0.261673	-0.732334	0.831919	0.973842	1	2473	tags=29%, list=27%, signal=39%
GOBP_REGULATION_OF_CAMP_MEDIATED_SIGNALING	GOBP_REGULATION_OF_CAMP_MEDIATED_SIGNALING		15	-0.280722	-0.732275	0.815217	0.973277	1	1033	tags=20%, list=11%, signal=22%
GOBP_REGULATION_OF_OLIGODENDROCYTE_DIFFERENTIATION	GOBP_REGULATION_OF_OLIGODENDROCYTE_DIFFERENTIATION		22	-0.256409	-0.731125	0.830252	0.974003	1	2159	tags=32%, list=24%, signal=42%
GOBP_NUCLEOBASE_CONTAINING_SMALL_MOLECULE_CATABOLIC_PROCESS	GOBP_NUCLEOBASE_CONTAINING_SMALL_MOLECULE_CATABOLIC_PROCESS		28	-0.242803	-0.730398	0.833055	0.97418	1	1153	tags=14%, list=13%, signal=16%
GOBP_CELLULAR_RESPONSE_TO_ABIOTIC_STIMULUS	GOBP_CELLULAR_RESPONSE_TO_ABIOTIC_STIMULUS		192	-0.175077	-0.72863	0.965287	0.975506	1	2417	tags=26%, list=26%, signal=35%
GOBP_REGULATION_OF_VASCULAR_ENDOTHELIAL_GROWTH_FACTOR_RECEPTOR_SIGNALING_PATHWAY	GOBP_REGULATION_OF_VASCULAR_ENDOTHELIAL_GROWTH_FACTOR_RECEPTOR_SIGNALING_PATHWAY		15	-0.282262	-0.726917	0.824742	0.976737	1	1921	tags=27%, list=21%, signal=34%
GOBP_REGULATION_OF_MONONUCLEAR_CELL_MIGRATION	GOBP_REGULATION_OF_MONONUCLEAR_CELL_MIGRATION		48	-0.212424	-0.726595	0.893617	0.976489	1	2500	tags=33%, list=27%, signal=46%
GOBP_POSITIVE_REGULATION_OF_TOLL_LIKE_RECEPTOR_SIGNALING_PATHWAY	GOBP_POSITIVE_REGULATION_OF_TOLL_LIKE_RECEPTOR_SIGNALING_PATHWAY		15	-0.27816	-0.725837	0.820789	0.976703	1	1308	tags=20%, list=14%, signal=23%
GOBP_PROTEIN_TRANSPORT_ALONG_MICROTUBULE	GOBP_PROTEIN_TRANSPORT_ALONG_MICROTUBULE		51	-0.214496	-0.725774	0.89172	0.976155	1	819	tags=14%, list=9%, signal=15%
GOBP_PROTEIN_K63_LINKED_DEUBIQUITINATION	GOBP_PROTEIN_K63_LINKED_DEUBIQUITINATION		30	-0.238686	-0.723337	0.86526	0.978204	1	1938	tags=27%, list=21%, signal=34%
GOBP_VESICLE_ORGANIZATION	GOBP_VESICLE_ORGANIZATION		220	-0.169071	-0.722025	0.988048	0.979006	1	1020	tags=10%, list=11%, signal=10%
GOBP_NADH_METABOLIC_PROCESS	GOBP_NADH_METABOLIC_PROCESS		29	-0.23733	-0.721999	0.862191	0.97842	1	2827	tags=45%, list=31%, signal=65%
GOBP_INTRACILIARY_TRANSPORT_INVOLVED_IN_CILIUM_ASSEMBLY	GOBP_INTRACILIARY_TRANSPORT_INVOLVED_IN_CILIUM_ASSEMBLY		35	-0.225884	-0.721474	0.885167	0.978385	1	2865	tags=46%, list=31%, signal=66%
GOBP_REGULATION_OF_GLIAL_CELL_PROLIFERATION	GOBP_REGULATION_OF_GLIAL_CELL_PROLIFERATION		18	-0.259837	-0.721349	0.815412	0.977912	1	1558	tags=22%, list=17%, signal=27%
GOBP_REGULATION_OF_CD4_POSITIVE_ALPHA_BETA_T_CELL_DIFFERENTIATION	GOBP_REGULATION_OF_CD4_POSITIVE_ALPHA_BETA_T_CELL_DIFFERENTIATION		20	-0.254366	-0.716675	0.834768	0.982168	1	2154	tags=35%, list=23%, signal=46%
GOBP_POSITIVE_REGULATION_OF_ADAPTIVE_IMMUNE_RESPONSE	GOBP_POSITIVE_REGULATION_OF_ADAPTIVE_IMMUNE_RESPONSE		43	-0.217554	-0.715702	0.886762	0.982507	1	1303	tags=19%, list=14%, signal=22%
GOBP_PROTEIN_TARGETING_TO_LYSOSOME	GOBP_PROTEIN_TARGETING_TO_LYSOSOME		19	-0.256392	-0.715128	0.843271	0.982466	1	409	tags=11%, list=4%, signal=11%
GOBP_REGULATION_OF_CHROMATIN_ORGANIZATION	GOBP_REGULATION_OF_CHROMATIN_ORGANIZATION		125	-0.180486	-0.715086	0.95301	0.981907	1	1458	tags=14%, list=16%, signal=16%
GOBP_METANEPHROS_MORPHOGENESIS	GOBP_METANEPHROS_MORPHOGENESIS		17	-0.260556	-0.714693	0.855535	0.981677	1	2399	tags=41%, list=26%, signal=56%
GOBP_REGULATION_OF_ENDOTHELIAL_CELL_DIFFERENTIATION	GOBP_REGULATION_OF_ENDOTHELIAL_CELL_DIFFERENTIATION		18	-0.262018	-0.714613	0.835052	0.981131	1	1107	tags=22%, list=12%, signal=25%
GOBP_L_AMINO_ACID_TRANSPORT	GOBP_L_AMINO_ACID_TRANSPORT		27	-0.239904	-0.714329	0.873544	0.980792	1	1916	tags=26%, list=21%, signal=33%
GOBP_PURINE_NUCLEOSIDE_METABOLIC_PROCESS	GOBP_PURINE_NUCLEOSIDE_METABOLIC_PROCESS		44	-0.214748	-0.712893	0.889416	0.981551	1	488	tags=7%, list=5%, signal=7%
GOBP_POSITIVE_REGULATION_OF_LEUKOCYTE_CHEMOTAXIS	GOBP_POSITIVE_REGULATION_OF_LEUKOCYTE_CHEMOTAXIS		37	-0.221861	-0.712388	0.884808	0.981444	1	1660	tags=22%, list=18%, signal=26%
GOBP_POSITIVE_REGULATION_OF_RELEASE_OF_SEQUESTERED_CALCIUM_ION_INTO_CYTOSOL	GOBP_POSITIVE_REGULATION_OF_RELEASE_OF_SEQUESTERED_CALCIUM_ION_INTO_CYTOSOL		16	-0.273371	-0.711678	0.830688	0.981532	1	2098	tags=38%, list=23%, signal=49%
GOBP_POSITIVE_REGULATION_OF_CELLULAR_RESPONSE_TO_TRANSFORMING_GROWTH_FACTOR_BETA_STIMULUS	GOBP_POSITIVE_REGULATION_OF_CELLULAR_RESPONSE_TO_TRANSFORMING_GROWTH_FACTOR_BETA_STIMULUS		20	-0.255573	-0.710229	0.86911	0.982318	1	2463	tags=35%, list=27%, signal=48%
GOBP_POSITIVE_REGULATION_OF_MONONUCLEAR_CELL_MIGRATION	GOBP_POSITIVE_REGULATION_OF_MONONUCLEAR_CELL_MIGRATION		25	-0.245738	-0.709388	0.871705	0.982519	1	2693	tags=40%, list=29%, signal=56%
GOBP_MONOSACCHARIDE_BIOSYNTHETIC_PROCESS	GOBP_MONOSACCHARIDE_BIOSYNTHETIC_PROCESS		59	-0.199628	-0.70934	0.925926	0.981943	1	1213	tags=12%, list=13%, signal=14%
GOBP_NEGATIVE_REGULATION_OF_GENE_SILENCING	GOBP_NEGATIVE_REGULATION_OF_GENE_SILENCING		20	-0.257474	-0.70866	0.846154	0.981985	1	1861	tags=30%, list=20%, signal=38%
GOBP_REGULATION_OF_ACTIN_FILAMENT_ORGANIZATION	GOBP_REGULATION_OF_ACTIN_FILAMENT_ORGANIZATION		167	-0.172983	-0.707535	0.97973	0.982387	1	1893	tags=17%, list=21%, signal=21%
GOBP_REGULATION_OF_PHOSPHOPROTEIN_PHOSPHATASE_ACTIVITY	GOBP_REGULATION_OF_PHOSPHOPROTEIN_PHOSPHATASE_ACTIVITY		67	-0.197031	-0.705936	0.93646	0.983307	1	2050	tags=25%, list=22%, signal=32%
GOBP_REGULATION_OF_LEUKOCYTE_DEGRANULATION	GOBP_REGULATION_OF_LEUKOCYTE_DEGRANULATION		18	-0.26159	-0.70565	0.831874	0.982964	1	2417	tags=33%, list=26%, signal=45%
GOBP_POSITIVE_REGULATION_OF_PROTEIN_AUTOPHOSPHORYLATION	GOBP_POSITIVE_REGULATION_OF_PROTEIN_AUTOPHOSPHORYLATION		19	-0.255	-0.705297	0.866779	0.982681	1	2294	tags=37%, list=25%, signal=49%
GOBP_PHOSPHOLIPID_BIOSYNTHETIC_PROCESS	GOBP_PHOSPHOLIPID_BIOSYNTHETIC_PROCESS		183	-0.168686	-0.70322	0.987637	0.983949	1	2212	tags=24%, list=24%, signal=31%
GOBP_MITOCHONDRIAL_FUSION	GOBP_MITOCHONDRIAL_FUSION		18	-0.258261	-0.703214	0.846024	0.983345	1	659	tags=11%, list=7%, signal=12%
GOBP_REGULATION_OF_DNA_BINDING	GOBP_REGULATION_OF_DNA_BINDING		73	-0.19296	-0.702118	0.943252	0.983769	1	1566	tags=16%, list=17%, signal=20%
GOBP_CELLULAR_RESPONSE_TO_HYDROGEN_PEROXIDE	GOBP_CELLULAR_RESPONSE_TO_HYDROGEN_PEROXIDE		60	-0.19751	-0.700469	0.922468	0.984615	1	2366	tags=32%, list=26%, signal=42%
GOBP_REGULATION_OF_T_CELL_RECEPTOR_SIGNALING_PATHWAY	GOBP_REGULATION_OF_T_CELL_RECEPTOR_SIGNALING_PATHWAY		22	-0.246565	-0.699693	0.890435	0.984687	1	2018	tags=36%, list=22%, signal=46%
GOBP_REGULATION_OF_PROTEIN_MATURATION	GOBP_REGULATION_OF_PROTEIN_MATURATION		34	-0.219131	-0.698918	0.89701	0.984768	1	1647	tags=26%, list=18%, signal=32%
GOBP_RESPONSE_TO_ALCOHOL	GOBP_RESPONSE_TO_ALCOHOL		124	-0.17535	-0.69844	0.976224	0.98457	1	1647	tags=17%, list=18%, signal=20%
GOBP_CYTOPLASMIC_MICROTUBULE_ORGANIZATION	GOBP_CYTOPLASMIC_MICROTUBULE_ORGANIZATION		47	-0.206681	-0.698233	0.920325	0.98414	1	808	tags=11%, list=9%, signal=12%
GOBP_REGULATION_OF_LYASE_ACTIVITY	GOBP_REGULATION_OF_LYASE_ACTIVITY		15	-0.267502	-0.697597	0.848485	0.984085	1	1586	tags=20%, list=17%, signal=24%
GOBP_AXO_DENDRITIC_TRANSPORT	GOBP_AXO_DENDRITIC_TRANSPORT		51	-0.203719	-0.697221	0.919094	0.983808	1	1133	tags=14%, list=12%, signal=16%
GOBP_RESPONSE_TO_AMPHETAMINE	GOBP_RESPONSE_TO_AMPHETAMINE		17	-0.257501	-0.696488	0.857143	0.983833	1	608	tags=12%, list=7%, signal=13%
GOBP_REGULATION_OF_ERAD_PATHWAY	GOBP_REGULATION_OF_ERAD_PATHWAY		16	-0.259341	-0.695727	0.84375	0.983892	1	737	tags=13%, list=8%, signal=14%
GOBP_NEGATIVE_REGULATION_OF_CELLULAR_PROTEIN_CATABOLIC_PROCESS	GOBP_NEGATIVE_REGULATION_OF_CELLULAR_PROTEIN_CATABOLIC_PROCESS		57	-0.1998	-0.694981	0.931818	0.983904	1	2580	tags=28%, list=28%, signal=39%
GOBP_NEGATIVE_REGULATION_OF_CYSTEINE_TYPE_ENDOPEPTIDASE_ACTIVITY	GOBP_NEGATIVE_REGULATION_OF_CYSTEINE_TYPE_ENDOPEPTIDASE_ACTIVITY		42	-0.213477	-0.694662	0.897561	0.983557	1	1365	tags=17%, list=15%, signal=19%
GOBP_RUFFLE_ORGANIZATION	GOBP_RUFFLE_ORGANIZATION		34	-0.219963	-0.694649	0.874355	0.982967	1	2062	tags=32%, list=22%, signal=42%
GOBP_REGULATION_OF_PROTEIN_LOCALIZATION_TO_CELL_PERIPHERY	GOBP_REGULATION_OF_PROTEIN_LOCALIZATION_TO_CELL_PERIPHERY		80	-0.185162	-0.693948	0.958904	0.982952	1	1069	tags=13%, list=12%, signal=14%
GOBP_REGULATION_OF_CELL_MORPHOGENESIS_INVOLVED_IN_DIFFERENTIATION	GOBP_REGULATION_OF_CELL_MORPHOGENESIS_INVOLVED_IN_DIFFERENTIATION		56	-0.202365	-0.693698	0.938776	0.982566	1	2159	tags=29%, list=24%, signal=37%
GOBP_REGULATION_OF_PROTEIN_LOCALIZATION_TO_MEMBRANE	GOBP_REGULATION_OF_PROTEIN_LOCALIZATION_TO_MEMBRANE		118	-0.174849	-0.693149	0.96756	0.982426	1	1995	tags=22%, list=22%, signal=28%
GOBP_DNA_DEMETHYLATION	GOBP_DNA_DEMETHYLATION		16	-0.262055	-0.692757	0.862007	0.98214	1	1291	tags=25%, list=14%, signal=29%
GOBP_B_CELL_MEDIATED_IMMUNITY	GOBP_B_CELL_MEDIATED_IMMUNITY		43	-0.208439	-0.69219	0.923567	0.982003	1	1399	tags=19%, list=15%, signal=22%
GOBP_PIGMENT_CELL_DIFFERENTIATION	GOBP_PIGMENT_CELL_DIFFERENTIATION		16	-0.26489	-0.691815	0.868132	0.981713	1	1055	tags=19%, list=11%, signal=21%
GOBP_DEVELOPMENTAL_PIGMENTATION	GOBP_DEVELOPMENTAL_PIGMENTATION		18	-0.258871	-0.689147	0.875217	0.983284	1	1390	tags=22%, list=15%, signal=26%
GOBP_NEUROTRANSMITTER_RECEPTOR_TRANSPORT	GOBP_NEUROTRANSMITTER_RECEPTOR_TRANSPORT		24	-0.229059	-0.683077	0.880795	0.98751	1	1728	tags=21%, list=19%, signal=26%
GOBP_REGULATION_OF_PROTEIN_POLYMERIZATION	GOBP_REGULATION_OF_PROTEIN_POLYMERIZATION		143	-0.169206	-0.682114	0.988287	0.987633	1	1893	tags=17%, list=21%, signal=22%
GOBP_LEUKOCYTE_ADHESION_TO_VASCULAR_ENDOTHELIAL_CELL	GOBP_LEUKOCYTE_ADHESION_TO_VASCULAR_ENDOTHELIAL_CELL		20	-0.242441	-0.681902	0.895604	0.987178	1	717	tags=10%, list=8%, signal=11%
GOBP_NEGATIVE_REGULATION_OF_CARDIAC_MUSCLE_TISSUE_GROWTH	GOBP_NEGATIVE_REGULATION_OF_CARDIAC_MUSCLE_TISSUE_GROWTH		15	-0.263456	-0.681825	0.872531	0.986635	1	911	tags=20%, list=10%, signal=22%
GOBP_POLYOL_CATABOLIC_PROCESS	GOBP_POLYOL_CATABOLIC_PROCESS		18	-0.247347	-0.678007	0.874138	0.988944	1	2967	tags=50%, list=32%, signal=74%
GOBP_RESPONSE_TO_MISFOLDED_PROTEIN	GOBP_RESPONSE_TO_MISFOLDED_PROTEIN		21	-0.236389	-0.673531	0.886447	0.991529	1	1418	tags=19%, list=15%, signal=22%
GOBP_REGULATION_OF_PROTEIN_EXPORT_FROM_NUCLEUS	GOBP_REGULATION_OF_PROTEIN_EXPORT_FROM_NUCLEUS		22	-0.234677	-0.672545	0.900685	0.991617	1	1160	tags=14%, list=13%, signal=16%
GOBP_POSITIVE_REGULATION_OF_GLUCOSE_METABOLIC_PROCESS	GOBP_POSITIVE_REGULATION_OF_GLUCOSE_METABOLIC_PROCESS		23	-0.228892	-0.672484	0.897611	0.991059	1	1238	tags=17%, list=13%, signal=20%
GOBP_NEGATIVE_REGULATION_OF_HEMOPOIESIS	GOBP_NEGATIVE_REGULATION_OF_HEMOPOIESIS		47	-0.201156	-0.672271	0.93617	0.99061	1	2730	tags=40%, list=30%, signal=57%
GOBP_MYOTUBE_CELL_DEVELOPMENT	GOBP_MYOTUBE_CELL_DEVELOPMENT		16	-0.254258	-0.671804	0.885906	0.990337	1	2361	tags=25%, list=26%, signal=34%
GOBP_INCLUSION_BODY_ASSEMBLY	GOBP_INCLUSION_BODY_ASSEMBLY		15	-0.25601	-0.671075	0.880357	0.990231	1	409	tags=13%, list=4%, signal=14%
GOBP_PROTEIN_COMPLEX_OLIGOMERIZATION	GOBP_PROTEIN_COMPLEX_OLIGOMERIZATION		112	-0.171381	-0.670603	0.981268	0.98997	1	1430	tags=16%, list=16%, signal=19%
GOBP_POSITIVE_REGULATION_OF_DENDRITIC_SPINE_DEVELOPMENT	GOBP_POSITIVE_REGULATION_OF_DENDRITIC_SPINE_DEVELOPMENT		22	-0.233072	-0.66979	0.890052	0.989903	1	1982	tags=27%, list=22%, signal=35%
GOBP_PYRIMIDINE_RIBONUCLEOTIDE_BIOSYNTHETIC_PROCESS	GOBP_PYRIMIDINE_RIBONUCLEOTIDE_BIOSYNTHETIC_PROCESS		15	-0.262012	-0.668615	0.863971	0.990102	1	172	tags=7%, list=2%, signal=7%
GOBP_DNA_DEALKYLATION	GOBP_DNA_DEALKYLATION		20	-0.242564	-0.667007	0.884157	0.99058	1	1291	tags=20%, list=14%, signal=23%
GOBP_REGULATION_OF_SMOOTH_MUSCLE_CELL_DIFFERENTIATION	GOBP_REGULATION_OF_SMOOTH_MUSCLE_CELL_DIFFERENTIATION		20	-0.235879	-0.666829	0.899824	0.990104	1	1760	tags=25%, list=19%, signal=31%
GOBP_GLUTAMINE_METABOLIC_PROCESS	GOBP_GLUTAMINE_METABOLIC_PROCESS		16	-0.257889	-0.666604	0.903915	0.989654	1	85	tags=6%, list=1%, signal=6%
GOBP_NEGATIVE_REGULATION_OF_ACTIN_FILAMENT_DEPOLYMERIZATION	GOBP_NEGATIVE_REGULATION_OF_ACTIN_FILAMENT_DEPOLYMERIZATION		27	-0.22224	-0.666183	0.885113	0.98933	1	81	tags=4%, list=1%, signal=4%
GOBP_HISTONE_H3_ACETYLATION	GOBP_HISTONE_H3_ACETYLATION		47	-0.196455	-0.664585	0.947284	0.989769	1	2568	tags=30%, list=28%, signal=41%
GOBP_NEGATIVE_REGULATION_OF_PROTEOLYSIS_INVOLVED_IN_CELLULAR_PROTEIN_CATABOLIC_PROCESS	GOBP_NEGATIVE_REGULATION_OF_PROTEOLYSIS_INVOLVED_IN_CELLULAR_PROTEIN_CATABOLIC_PROCESS		49	-0.195669	-0.664332	0.937198	0.989341	1	1904	tags=18%, list=21%, signal=23%
GOBP_MAST_CELL_ACTIVATION	GOBP_MAST_CELL_ACTIVATION		18	-0.241135	-0.663036	0.898032	0.989546	1	2253	tags=33%, list=25%, signal=44%
GOBP_ATP_BIOSYNTHETIC_PROCESS	GOBP_ATP_BIOSYNTHETIC_PROCESS		34	-0.208116	-0.660706	0.939145	0.990411	1	709	tags=6%, list=8%, signal=6%
GOBP_ENERGY_HOMEOSTASIS	GOBP_ENERGY_HOMEOSTASIS		19	-0.236382	-0.660655	0.905316	0.989851	1	2491	tags=37%, list=27%, signal=50%
GOBP_NUCLEOSIDE_TRIPHOSPHATE_BIOSYNTHETIC_PROCESS	GOBP_NUCLEOSIDE_TRIPHOSPHATE_BIOSYNTHETIC_PROCESS		53	-0.19375	-0.660071	0.954911	0.989633	1	1186	tags=9%, list=13%, signal=11%
GOBP_RECEPTOR_CLUSTERING	GOBP_RECEPTOR_CLUSTERING		25	-0.222732	-0.658974	0.904514	0.989737	1	1647	tags=24%, list=18%, signal=29%
GOBP_POSITIVE_REGULATION_OF_ERYTHROCYTE_DIFFERENTIATION	GOBP_POSITIVE_REGULATION_OF_ERYTHROCYTE_DIFFERENTIATION		21	-0.236913	-0.655957	0.898246	0.990947	1	2635	tags=38%, list=29%, signal=53%
GOBP_NEGATIVE_REGULATION_OF_DNA_BINDING_TRANSCRIPTION_FACTOR_ACTIVITY	GOBP_NEGATIVE_REGULATION_OF_DNA_BINDING_TRANSCRIPTION_FACTOR_ACTIVITY		98	-0.171256	-0.655859	0.985119	0.99041	1	2098	tags=21%, list=23%, signal=27%
GOBP_AXIS_ELONGATION	GOBP_AXIS_ELONGATION		17	-0.245606	-0.655478	0.903448	0.990032	1	1760	tags=29%, list=19%, signal=36%
GOBP_MACROPHAGE_DIFFERENTIATION	GOBP_MACROPHAGE_DIFFERENTIATION		23	-0.229428	-0.655259	0.903614	0.989576	1	1300	tags=22%, list=14%, signal=25%
GOBP_POSITIVE_REGULATION_OF_GLYCOLYTIC_PROCESS	GOBP_POSITIVE_REGULATION_OF_GLYCOLYTIC_PROCESS		15	-0.248019	-0.654921	0.891652	0.98919	1	2827	tags=40%, list=31%, signal=58%
GOBP_RETROGRADE_TRANSPORT_ENDOSOME_TO_PLASMA_MEMBRANE	GOBP_RETROGRADE_TRANSPORT_ENDOSOME_TO_PLASMA_MEMBRANE		22	-0.229519	-0.654214	0.919795	0.989006	1	2930	tags=45%, list=32%, signal=67%
GOBP_POSITIVE_REGULATION_OF_PROTEIN_LOCALIZATION_TO_MEMBRANE	GOBP_POSITIVE_REGULATION_OF_PROTEIN_LOCALIZATION_TO_MEMBRANE		78	-0.175223	-0.649975	0.983483	0.990876	1	2283	tags=26%, list=25%, signal=34%
GOBP_NATURAL_KILLER_CELL_ACTIVATION	GOBP_NATURAL_KILLER_CELL_ACTIVATION		28	-0.214576	-0.649503	0.928814	0.990552	1	771	tags=11%, list=8%, signal=12%
GOBP_NEGATIVE_REGULATION_OF_B_CELL_ACTIVATION	GOBP_NEGATIVE_REGULATION_OF_B_CELL_ACTIVATION		15	-0.249274	-0.64622	0.91019	0.991781	1	1723	tags=27%, list=19%, signal=33%
GOBP_RESPONSE_TO_DSRNA	GOBP_RESPONSE_TO_DSRNA		28	-0.216254	-0.645864	0.923841	0.991382	1	1919	tags=25%, list=21%, signal=32%
GOBP_NEGATIVE_REGULATION_OF_PROTEIN_DEPHOSPHORYLATION	GOBP_NEGATIVE_REGULATION_OF_PROTEIN_DEPHOSPHORYLATION		33	-0.205853	-0.645821	0.933993	0.990816	1	1936	tags=24%, list=21%, signal=31%
GOBP_NEGATIVE_REGULATION_OF_ORGAN_GROWTH	GOBP_NEGATIVE_REGULATION_OF_ORGAN_GROWTH		21	-0.229715	-0.644835	0.90223	0.990737	1	911	tags=14%, list=10%, signal=16%
GOBP_INTRACELLULAR_STEROID_HORMONE_RECEPTOR_SIGNALING_PATHWAY	GOBP_INTRACELLULAR_STEROID_HORMONE_RECEPTOR_SIGNALING_PATHWAY		76	-0.174351	-0.643992	0.979907	0.990594	1	1738	tags=18%, list=19%, signal=23%
GOBP_GASTRULATION_WITH_MOUTH_FORMING_SECOND	GOBP_GASTRULATION_WITH_MOUTH_FORMING_SECOND		15	-0.244789	-0.643826	0.910394	0.990098	1	2446	tags=33%, list=27%, signal=45%
GOBP_PROTEIN_LOCALIZATION_TO_LYSOSOME	GOBP_PROTEIN_LOCALIZATION_TO_LYSOSOME		32	-0.203947	-0.643734	0.951473	0.98956	1	953	tags=13%, list=10%, signal=14%
GOBP_PRESYNAPSE_ORGANIZATION	GOBP_PRESYNAPSE_ORGANIZATION		15	-0.237685	-0.640285	0.907273	0.990769	1	1164	tags=20%, list=13%, signal=23%
GOBP_MEMBRANE_LIPID_BIOSYNTHETIC_PROCESS	GOBP_MEMBRANE_LIPID_BIOSYNTHETIC_PROCESS		95	-0.168539	-0.64001	0.986861	0.990324	1	2194	tags=25%, list=24%, signal=33%
GOBP_REGULATION_OF_INTRACELLULAR_STEROID_HORMONE_RECEPTOR_SIGNALING_PATHWAY	GOBP_REGULATION_OF_INTRACELLULAR_STEROID_HORMONE_RECEPTOR_SIGNALING_PATHWAY		52	-0.182912	-0.634561	0.972843	0.992479	1	1298	tags=15%, list=14%, signal=18%
GOBP_T_HELPER_1_TYPE_IMMUNE_RESPONSE	GOBP_T_HELPER_1_TYPE_IMMUNE_RESPONSE		17	-0.236778	-0.632732	0.929348	0.992735	1	2154	tags=24%, list=23%, signal=31%
GOBP_POSITIVE_REGULATION_OF_ENDOCYTOSIS	GOBP_POSITIVE_REGULATION_OF_ENDOCYTOSIS		56	-0.18185	-0.629874	0.966561	0.993481	1	1019	tags=13%, list=11%, signal=14%
GOBP_REGULATION_OF_PEPTIDYL_LYSINE_ACETYLATION	GOBP_REGULATION_OF_PEPTIDYL_LYSINE_ACETYLATION		36	-0.199194	-0.629734	0.953177	0.992952	1	2702	tags=28%, list=29%, signal=39%
GOBP_GPI_ANCHOR_METABOLIC_PROCESS	GOBP_GPI_ANCHOR_METABOLIC_PROCESS		21	-0.220311	-0.628629	0.926391	0.99288	1	2323	tags=33%, list=25%, signal=45%
GOBP_LIPID_IMPORT_INTO_CELL	GOBP_LIPID_IMPORT_INTO_CELL		17	-0.230066	-0.627947	0.931741	0.992636	1	148	tags=6%, list=2%, signal=6%
GOBP_SKELETAL_MUSCLE_TISSUE_REGENERATION	GOBP_SKELETAL_MUSCLE_TISSUE_REGENERATION		21	-0.226554	-0.624447	0.931507	0.993638	1	1387	tags=14%, list=15%, signal=17%
GOBP_REGULATION_OF_ISOTYPE_SWITCHING	GOBP_REGULATION_OF_ISOTYPE_SWITCHING		22	-0.220994	-0.624327	0.938879	0.993099	1	1399	tags=18%, list=15%, signal=21%
GOBP_ORGANELLE_FUSION	GOBP_ORGANELLE_FUSION		91	-0.163883	-0.621086	0.994065	0.993872	1	2295	tags=25%, list=25%, signal=33%
GOBP_ACTIN_POLYMERIZATION_OR_DEPOLYMERIZATION	GOBP_ACTIN_POLYMERIZATION_OR_DEPOLYMERIZATION		131	-0.154969	-0.619924	0.997114	0.993779	1	1893	tags=17%, list=21%, signal=21%
GOBP_CEREBRAL_CORTEX_CELL_MIGRATION	GOBP_CEREBRAL_CORTEX_CELL_MIGRATION		18	-0.221677	-0.616651	0.932264	0.994531	1	2350	tags=33%, list=26%, signal=45%
GOBP_LAMELLIPODIUM_ASSEMBLY	GOBP_LAMELLIPODIUM_ASSEMBLY		44	-0.187186	-0.615674	0.966825	0.99433	1	688	tags=7%, list=7%, signal=7%
GOBP_MITOCHONDRIAL_CALCIUM_ION_TRANSMEMBRANE_TRANSPORT	GOBP_MITOCHONDRIAL_CALCIUM_ION_TRANSMEMBRANE_TRANSPORT		21	-0.219242	-0.613582	0.958781	0.994531	1	682	tags=10%, list=7%, signal=10%
GOBP_POSITIVE_REGULATION_OF_CELL_CYCLE_G2_M_PHASE_TRANSITION	GOBP_POSITIVE_REGULATION_OF_CELL_CYCLE_G2_M_PHASE_TRANSITION		25	-0.209832	-0.611963	0.960751	0.99458	1	1461	tags=20%, list=16%, signal=24%
GOBP_NEGATIVE_REGULATION_OF_OXIDATIVE_STRESS_INDUCED_CELL_DEATH	GOBP_NEGATIVE_REGULATION_OF_OXIDATIVE_STRESS_INDUCED_CELL_DEATH		27	-0.203302	-0.607727	0.97005	0.995613	1	58	tags=4%, list=1%, signal=4%
GOBP_CELLULAR_IRON_ION_HOMEOSTASIS	GOBP_CELLULAR_IRON_ION_HOMEOSTASIS		41	-0.184724	-0.60565	0.965928	0.995826	1	2331	tags=24%, list=25%, signal=33%
GOBP_REGULATION_OF_INTRACELLULAR_ESTROGEN_RECEPTOR_SIGNALING_PATHWAY	GOBP_REGULATION_OF_INTRACELLULAR_ESTROGEN_RECEPTOR_SIGNALING_PATHWAY		28	-0.20034	-0.603028	0.959649	0.99616	1	1238	tags=14%, list=13%, signal=16%
GOBP_POSITIVE_REGULATION_OF_TOR_SIGNALING	GOBP_POSITIVE_REGULATION_OF_TOR_SIGNALING		30	-0.19408	-0.599535	0.967959	0.996798	1	888	tags=7%, list=10%, signal=7%
GOBP_INTRACELLULAR_ESTROGEN_RECEPTOR_SIGNALING_PATHWAY	GOBP_INTRACELLULAR_ESTROGEN_RECEPTOR_SIGNALING_PATHWAY		39	-0.184817	-0.597815	0.974048	0.996776	1	2695	tags=31%, list=29%, signal=43%
GOBP_REGULATION_OF_ACTIN_FILAMENT_LENGTH	GOBP_REGULATION_OF_ACTIN_FILAMENT_LENGTH		112	-0.153571	-0.596139	0.998592	0.996729	1	1893	tags=16%, list=21%, signal=20%
GOBP_CELLULAR_RESPONSE_TO_MECHANICAL_STIMULUS	GOBP_CELLULAR_RESPONSE_TO_MECHANICAL_STIMULUS		43	-0.181115	-0.594624	0.983444	0.996644	1	2850	tags=37%, list=31%, signal=54%
GOBP_NEGATIVE_REGULATION_OF_PROTEASOMAL_UBIQUITIN_DEPENDENT_PROTEIN_CATABOLIC_PROCESS	GOBP_NEGATIVE_REGULATION_OF_PROTEASOMAL_UBIQUITIN_DEPENDENT_PROTEIN_CATABOLIC_PROCESS		30	-0.191737	-0.592342	0.968954	0.996751	1	1760	tags=20%, list=19%, signal=25%
GOBP_PROTEIN_DEMANNOSYLATION	GOBP_PROTEIN_DEMANNOSYLATION		17	-0.223	-0.592157	0.944637	0.996228	1	2442	tags=24%, list=27%, signal=32%
GOBP_NEGATIVE_REGULATION_OF_SIGNALING_RECEPTOR_ACTIVITY	GOBP_NEGATIVE_REGULATION_OF_SIGNALING_RECEPTOR_ACTIVITY		19	-0.217892	-0.590384	0.949911	0.996196	1	1843	tags=21%, list=20%, signal=26%
GOBP_PROTEIN_MANNOSYLATION	GOBP_PROTEIN_MANNOSYLATION		15	-0.228375	-0.586094	0.944162	0.996921	1	1478	tags=20%, list=16%, signal=24%
GOBP_T_CELL_APOPTOTIC_PROCESS	GOBP_T_CELL_APOPTOTIC_PROCESS		23	-0.203218	-0.58451	0.97084	0.996799	1	2746	tags=43%, list=30%, signal=62%
GOBP_CELLULAR_METABOLIC_COMPOUND_SALVAGE	GOBP_CELLULAR_METABOLIC_COMPOUND_SALVAGE		23	-0.202263	-0.577394	0.964602	0.998154	1	488	tags=9%, list=5%, signal=9%
GOBP_LONG_CHAIN_FATTY_ACID_TRANSPORT	GOBP_LONG_CHAIN_FATTY_ACID_TRANSPORT		30	-0.185059	-0.573794	0.973357	0.998501	1	2488	tags=30%, list=27%, signal=41%
GOBP_ATP_METABOLIC_PROCESS	GOBP_ATP_METABOLIC_PROCESS		195	-0.136653	-0.570929	1	0.998591	1	1119	tags=7%, list=12%, signal=8%
GOBP_RAC_PROTEIN_SIGNAL_TRANSDUCTION	GOBP_RAC_PROTEIN_SIGNAL_TRANSDUCTION		26	-0.19169	-0.566054	0.972414	0.999162	1	958	tags=12%, list=10%, signal=13%
GOBP_PROTEIN_DEGLYCOSYLATION	GOBP_PROTEIN_DEGLYCOSYLATION		24	-0.196859	-0.565358	0.967851	0.998749	1	734	tags=8%, list=8%, signal=9%
GOBP_COENZYME_A_METABOLIC_PROCESS	GOBP_COENZYME_A_METABOLIC_PROCESS		15	-0.219305	-0.564913	0.935943	0.998263	1	2217	tags=33%, list=24%, signal=44%
GOBP_REGULATION_OF_GOLGI_ORGANIZATION	GOBP_REGULATION_OF_GOLGI_ORGANIZATION		15	-0.215798	-0.562758	0.96	0.99818	1	424	tags=7%, list=5%, signal=7%
GOBP_PROTEIN_LOCALIZATION_TO_ENDOSOME	GOBP_PROTEIN_LOCALIZATION_TO_ENDOSOME		19	-0.20178	-0.561808	0.962832	0.9978	1	901	tags=11%, list=10%, signal=12%
GOBP_REGULATION_OF_T_CELL_APOPTOTIC_PROCESS	GOBP_REGULATION_OF_T_CELL_APOPTOTIC_PROCESS		17	-0.208136	-0.557136	0.96223	0.998213	1	2500	tags=41%, list=27%, signal=56%
GOBP_AUTOPHAGOSOME_MATURATION	GOBP_AUTOPHAGOSOME_MATURATION		31	-0.173915	-0.545656	0.985246	0.99977	1	1887	tags=19%, list=21%, signal=24%
GOBP_GOLGI_TO_PLASMA_MEMBRANE_PROTEIN_TRANSPORT	GOBP_GOLGI_TO_PLASMA_MEMBRANE_PROTEIN_TRANSPORT		27	-0.181212	-0.54449	0.982518	0.999399	1	7524	tags=100%, list=82%, signal=552%
GOBP_NUCLEAR_TRANSCRIBED_MRNA_CATABOLIC_PROCESS_NONSENSE_MEDIATED_DECAY	GOBP_NUCLEAR_TRANSCRIBED_MRNA_CATABOLIC_PROCESS_NONSENSE_MEDIATED_DECAY		86	-0.145289	-0.543282	0.998492	0.999038	1	3233	tags=48%, list=35%, signal=73%
GOBP_POSITIVE_REGULATION_OF_SMOOTHENED_SIGNALING_PATHWAY	GOBP_POSITIVE_REGULATION_OF_SMOOTHENED_SIGNALING_PATHWAY		27	-0.177604	-0.541232	0.984321	0.998783	1	2929	tags=33%, list=32%, signal=49%
GOBP_POSITIVE_REGULATION_OF_NIK_NF_KAPPAB_SIGNALING	GOBP_POSITIVE_REGULATION_OF_NIK_NF_KAPPAB_SIGNALING		34	-0.171574	-0.541105	0.988655	0.998222	1	874	tags=12%, list=10%, signal=13%
GOBP_LYMPHOCYTE_APOPTOTIC_PROCESS	GOBP_LYMPHOCYTE_APOPTOTIC_PROCESS		35	-0.168523	-0.537621	0.988449	0.998228	1	2746	tags=37%, list=30%, signal=53%
GOBP_MONOCYTE_DIFFERENTIATION	GOBP_MONOCYTE_DIFFERENTIATION		19	-0.194964	-0.536896	0.973118	0.997737	1	202	tags=5%, list=2%, signal=5%
GOBP_ALCOHOL_CATABOLIC_PROCESS	GOBP_ALCOHOL_CATABOLIC_PROCESS		23	-0.180578	-0.533187	0.976406	0.997723	1	2967	tags=43%, list=32%, signal=64%
GOBP_FATTY_ACID_TRANSMEMBRANE_TRANSPORT	GOBP_FATTY_ACID_TRANSMEMBRANE_TRANSPORT		27	-0.176457	-0.530866	0.982699	0.997489	1	148	tags=4%, list=2%, signal=4%
GOBP_CELLULAR_COMPONENT_MAINTENANCE	GOBP_CELLULAR_COMPONENT_MAINTENANCE		39	-0.16525	-0.527975	0.987159	0.997359	1	937	tags=10%, list=10%, signal=11%
GOBP_LYSOSOMAL_TRANSPORT	GOBP_LYSOSOMAL_TRANSPORT		81	-0.139482	-0.526346	1	0.997006	1	2829	tags=32%, list=31%, signal=46%
GOBP_INTRA_GOLGI_VESICLE_MEDIATED_TRANSPORT	GOBP_INTRA_GOLGI_VESICLE_MEDIATED_TRANSPORT		26	-0.175307	-0.519442	0.989744	0.997345	1	2839	tags=31%, list=31%, signal=44%
GOBP_PEPTIDYL_LYSINE_ACETYLATION	GOBP_PEPTIDYL_LYSINE_ACETYLATION		116	-0.130674	-0.505819	1	0.998334	1	2794	tags=28%, list=30%, signal=40%
GOBP_LAMELLIPODIUM_ORGANIZATION	GOBP_LAMELLIPODIUM_ORGANIZATION		55	-0.145833	-0.503535	0.99687	0.99799	1	688	tags=5%, list=7%, signal=6%
GOBP_RECEPTOR_INTERNALIZATION	GOBP_RECEPTOR_INTERNALIZATION		54	-0.144044	-0.499113	1	0.997858	1	1236	tags=13%, list=13%, signal=15%
GOBP_NEGATIVE_REGULATION_OF_UBIQUITIN_DEPENDENT_PROTEIN_CATABOLIC_PROCESS	GOBP_NEGATIVE_REGULATION_OF_UBIQUITIN_DEPENDENT_PROTEIN_CATABOLIC_PROCESS		39	-0.151826	-0.494639	0.995138	0.997671	1	1760	tags=15%, list=19%, signal=19%
GOBP_REGULATION_OF_PROTEIN_ACETYLATION	GOBP_REGULATION_OF_PROTEIN_ACETYLATION		44	-0.139793	-0.463147	0.998352	0.999333	1	2702	tags=25%, list=29%, signal=35%
GOBP_POSITIVE_REGULATION_OF_PROTEIN_ACETYLATION	GOBP_POSITIVE_REGULATION_OF_PROTEIN_ACETYLATION		28	-0.148581	-0.454101	0.99495	0.999189	1	2619	tags=25%, list=29%, signal=35%
GOBP_POSITIVE_REGULATION_OF_STRIATED_MUSCLE_CELL_DIFFERENTIATION	GOBP_POSITIVE_REGULATION_OF_STRIATED_MUSCLE_CELL_DIFFERENTIATION		22	-0.142246	-0.413087	0.998255	0.999928	1	3043	tags=36%, list=33%, signal=54%
GOBP_REGULATION_OF_MYELINATION	GOBP_REGULATION_OF_MYELINATION		20	-0.130064	-0.36654	0.998217	0.999869	1	1754	tags=15%, list=19%, signal=19%
