# Supplementary material for: The CD2v protein of African swine fever virus inhibits macrophage migration and inflammatory cytokines expression by downregulating EGR1 expression through dampening ERK1/2 activity
Source: Vet Res. 2023 Nov 15;54:106. doi: 10.1186/s13567-023-01239-w (PMC10648359; doi:10.1186/s13567-023-01239-w)
Supplement: Supplementary file 8 — Additional file 8: EGR1 binding peaks Annotation in swine macrophage from ChIP-seq. [file 13567_2023_1239_MOESM8_ESM.xlsx]

## Sheet: Table S3
ID	Chr	Start	End	Locus	Nearest_Gene	Nearest_Trans	Distance_To_TSS
AEMK02000213.1-1	AEMK02000213.1	348622	348949	Distal Intergenic	ENSSSCG00000044278	ENSSSCT00000075129	-4604
2022-01-16	16	8400	8727	Distal Intergenic	ENSSSCG00000022306	ENSSSCT00000022727	-34626
2022-10-01	10	39875370	39875697	Promoter (2-3kb)	ENSSSCG00000050251	ENSSSCT00000087611	-2946
2022-02-16	16	9359	9686	Distal Intergenic	ENSSSCG00000022306	ENSSSCT00000022727	-33667
2022-09-03	9	7608137	7608464	Promoter (<=1kb)	ENSSSCG00000014820	ENSSSCT00000054692	0
AEMK02000646.1-1	AEMK02000646.1	9260	9587	Distal Intergenic	ENSSSCG00000051683	ENSSSCT00000068483	-34177
2022-09-02	9	131890794	131891121	Promoter (<=1kb)	ENSSSCG00000028293	ENSSSCT00000026117	0
2022-04-01	4	46447614	46447941	Distal Intergenic	ENSSSCG00000051779	ENSSSCT00000088112	-72680
2022-04-03	4	74437559	74437886	Promoter (<=1kb)	ENSSSCG00000006239	ENSSSCT00000038223	0
AEMK02000218.1-2	AEMK02000218.1	4161	4488	Distal Intergenic	ENSSSCG00000036390	ENSSSCT00000080329	-12906
2022-12-01	12	20376783	20377110	Promoter (1-2kb)	ENSSSCG00000035446	ENSSSCT00000062644	1483
AEMK02000218.1-1	AEMK02000218.1	32692	33019	Distal Intergenic	ENSSSCG00000036390	ENSSSCT00000073843	11781
2022-04-06	4	16012300	16012627	Promoter (<=1kb)	ENSSSCG00000005983	ENSSSCT00000055665	0
2022-02-13	13	82230253	82230580	Promoter (<=1kb)	ENSSSCG00000011672	ENSSSCT00000053735	75
2022-01-14	14	49825215	49825542	Distal Intergenic	ENSSSCG00000010065	ENSSSCT00000011026	-6155
2022-02-02	2	87777657	87777984	Promoter (<=1kb)	ENSSSCG00000038535	ENSSSCT00000060137	291
2022-01-17	17	12825009	12825336	Promoter (<=1kb)	ENSSSCG00000007034	ENSSSCT00000045015	-18
2022-09-08	9	41480755	41481082	Promoter (<=1kb)	ENSSSCG00000015052	ENSSSCT00000045368	0
2022-09-09	9	46571839	46572166	Promoter (<=1kb)	ENSSSCG00000015120	ENSSSCT00000016486	-107
2022-06-02	6	64248112	64248439	Distal Intergenic	ENSSSCG00000028706	ENSSSCT00000074883	50090
2022-09-05	9	103262395	103262722	Promoter (<=1kb)	ENSSSCG00000022903	ENSSSCT00000061651	0
2022-06-04	6	53442324	53442651	Promoter (<=1kb)	ENSSSCG00000022774	ENSSSCT00000025029	-829
2022-01-15	15	95248555	95248882	Promoter (<=1kb)	ENSSSCG00000029547	ENSSSCT00000026187	0
2022-01-02	1	15329515	15329842	Promoter (<=1kb)	ENSSSCG00000004092	ENSSSCT00000059971	124
2022-09-06	9	134954046	134954373	Promoter (<=1kb)	ENSSSCG00000042678	ENSSSCT00000084122	639
2022-09-04	9	47475548	47475875	Promoter (<=1kb)	ENSSSCG00000015129	ENSSSCT00000048704	0
2022-05-01	5	22400063	22400390	Promoter (<=1kb)	ENSSSCG00000000411	ENSSSCT00000000460	0
2022-03-16	16	14630	14957	Distal Intergenic	ENSSSCG00000022306	ENSSSCT00000022727	-28396
2022-04-05	4	2422625	2422952	Downstream (<1kb)	ENSSSCG00000048659	ENSSSCT00000090970	12395
2022-12-02	12	19336465	19336792	Promoter (<=1kb)	ENSSSCG00000020744	ENSSSCT00000069993	111
2022-04-12	4	36654181	36654508	5' UTR	ENSSSCG00000006066	ENSSSCT00000042277	18896
2022-04-07	4	51512318	51512645	Promoter (<=1kb)	ENSSSCG00000006145	ENSSSCT00000006738	0
2022-06-03	6	168994266	168994593	Promoter (<=1kb)	ENSSSCG00000023266	ENSSSCT00000066871	0
2022-01-03	1	268465212	268465539	Promoter (<=1kb)	ENSSSCG00000005631	ENSSSCT00000006192	250
2022-01-13	13	69290026	69290353	Promoter (<=1kb)	ENSSSCG00000011593	ENSSSCT00000041022	0
2022-09-17	9	93308286	93308613	Promoter (<=1kb)	ENSSSCG00000015391	ENSSSCT00000058075	-135
AEMK02000452.1-1	AEMK02000452.1	977957	978284	Promoter (<=1kb)	ENSSSCG00000002535	ENSSSCT00000002815	0
2022-04-04	4	110631990	110632317	3' UTR	ENSSSCG00000006827	ENSSSCT00000030841	3573
2022-08-03	8	136555918	136556245	Intron (ENSSSCT00000058446/ENSSSCG00000029507, intron 3 of 15)	ENSSSCG00000029507	ENSSSCT00000057626	-12472
2022-02-01	2	18758459	18758786	Distal Intergenic	ENSSSCG00000019175	ENSSSCT00000020770	-10868
2022-06-01	6	63365833	63366160	Promoter (<=1kb)	ENSSSCG00000022204	ENSSSCT00000026215	0
2022-04-08	4	98589180	98589507	Promoter (<=1kb)	ENSSSCG00000006651	ENSSSCT00000057808	-5
2022-09-13	9	8071756	8072083	Promoter (<=1kb)	ENSSSCG00000039996	ENSSSCT00000090971	-23
2022-04-02	4	46453033	46453360	Distal Intergenic	ENSSSCG00000051779	ENSSSCT00000088112	-78099
2022-04-16	16	17492	17819	Distal Intergenic	ENSSSCG00000022306	ENSSSCT00000022727	-25534
2022-03-17	17	14011647	14011974	Promoter (<=1kb)	ENSSSCG00000026466	ENSSSCT00000063238	0
2022-01-01	1	22164838	22165165	Promoter (<=1kb)	ENSSSCG00000004136	ENSSSCT00000056974	0
2022-04-10	4	34429362	34429689	Promoter (<=1kb)	ENSSSCG00000027480	ENSSSCT00000006644	-251
2022-05-16	16	23680437	23680764	Intron (ENSSSCT00000032662/ENSSSCG00000016850, intron 9 of 19)	ENSSSCG00000016850	ENSSSCT00000060018	62950
2022-03-02	3	125352034	125352361	Promoter (<=1kb)	ENSSSCG00000008629	ENSSSCT00000080848	-758
2022-03-14	14	71090868	71091195	Promoter (<=1kb)	ENSSSCG00000010235	ENSSSCT00000072042	0
2022-05-04	5	8744990	8745317	Promoter (<=1kb)	ENSSSCG00000000084	ENSSSCT00000064502	0
2022-12-07	12	31723446	31723773	Promoter (<=1kb)	ENSSSCG00000017605	ENSSSCT00000040080	0
2022-04-19	4	35838638	35838965	Intron (ENSSSCT00000072688/ENSSSCG00000006061, intron 5 of 6)	ENSSSCG00000046299	ENSSSCT00000068849	-59179
2022-04-09	4	42777286	42777613	Promoter (<=1kb)	ENSSSCG00000006107	ENSSSCT00000076966	0
2022-02-08	2	80193161	80193488	Promoter (<=1kb)	ENSSSCG00000014031	ENSSSCT00000088957	312
2022-02-17	17	62065240	62065567	Promoter (<=1kb)	ENSSSCG00000034216	ENSSSCT00000041014	0
2022-06-09	6	27684266	27684593	Promoter (<=1kb)	ENSSSCG00000033811	ENSSSCT00000068768	0
2022-09-15	9	33041386	33041713	Promoter (<=1kb)	ENSSSCG00000027529	ENSSSCT00000023790	0
2022-04-11	4	84597587	84597914	Promoter (<=1kb)	ENSSSCG00000006321	ENSSSCT00000073384	0
2022-05-13	13	3135857	3136184	Promoter (<=1kb)	ENSSSCG00000047471	ENSSSCT00000081384	0
2022-09-01	9	52841790	52842117	Promoter (<=1kb)	ENSSSCG00000049082	ENSSSCT00000081441	762
2022-09-12	9	66315818	66316145	Promoter (<=1kb)	ENSSSCG00000025182	ENSSSCT00000028838	0
2022-03-15	15	87378372	87378699	Promoter (<=1kb)	ENSSSCG00000038730	ENSSSCT00000056735	-287
2022-01-05	1	268837367	268837694	Promoter (<=1kb)	ENSSSCG00000005650	ENSSSCT00000006212	-345
2022-08-17	17	51722789	51723116	Promoter (<=1kb)	ENSSSCG00000034207	ENSSSCT00000037850	363
2022-09-22	9	1134551	1134878	Promoter (<=1kb)	ENSSSCG00000014580	ENSSSCT00000015930	-28
2022-09-07	9	74277207	74277534	Promoter (<=1kb)	ENSSSCG00000015327	ENSSSCT00000060793	597
2022-03-13	13	200695681	200696008	Promoter (<=1kb)	ENSSSCG00000012062	ENSSSCT00000038292	28
2022-05-02	5	67457069	67457396	Intron (ENSSSCT00000052900/ENSSSCG00000040587, intron 1 of 2)	ENSSSCG00000026545	ENSSSCT00000026877	-3658
2022-08-02	8	29448361	29448688	Promoter (<=1kb)	ENSSSCG00000028983	ENSSSCT00000041921	-96
2022-03-03	3	115177806	115178133	Promoter (<=1kb)	ENSSSCG00000008593	ENSSSCT00000044456	-339
2022-11-01	11	24751807	24752134	Promoter (<=1kb)	ENSSSCG00000009430	ENSSSCT00000010337	110
2022-02-12	2	670195	670522	Distal Intergenic	ENSSSCG00000012835	ENSSSCT00000014030	-14815
2022-09-10	9	116149474	116149801	Promoter (<=1kb)	ENSSSCG00000015494	ENSSSCT00000050920	56
2022-06-08	6	106917978	106918305	Promoter (<=1kb)	ENSSSCG00000028010	ENSSSCT00000045172	-43
2022-02-06	2	4710626	4710953	Promoter (<=1kb)	ENSSSCG00000031459	ENSSSCT00000068061	0
2022-05-17	17	30000611	30000938	Promoter (<=1kb)	ENSSSCG00000007114	ENSSSCT00000049959	0
2022-09-14	9	114174686	114175013	Promoter (<=1kb)	ENSSSCG00000015482	ENSSSCT00000016865	0
2022-09-11	9	139302033	139302360	Promoter (<=1kb)	ENSSSCG00000022126	ENSSSCT00000039635	-12
17-17	17	11990100	11990427	Promoter (<=1kb)	ENSSSCG00000038960	ENSSSCT00000052814	0
2022-02-13	2	59818469	59818796	Promoter (1-2kb)	ENSSSCG00000013892	ENSSSCT00000090925	-1410
2022-04-16	4	107731518	107731845	Promoter (<=1kb)	ENSSSCG00000006777	ENSSSCT00000073731	0
2022-04-14	4	107762883	107763210	Promoter (<=1kb)	ENSSSCG00000006776	ENSSSCT00000049570	109
2022-08-05	8	20452838	20453165	Distal Intergenic	ENSSSCG00000008762	ENSSSCT00000059551	-3198
2022-12-03	12	46393282	46393609	Promoter (<=1kb)	ENSSSCG00000017796	ENSSSCT00000019368	0
2022-02-14	14	120878920	120879247	Distal Intergenic	ENSSSCG00000046472	ENSSSCT00000088486	-13211
2022-01-18	18	9582419	9582746	Promoter (1-2kb)	ENSSSCG00000016501	ENSSSCT00000017965	1035
2022-03-14	3	7535208	7535535	Promoter (<=1kb)	ENSSSCG00000037398	ENSSSCT00000077693	0
2022-02-18	18	48440092	48440419	Promoter (<=1kb)	ENSSSCG00000030388	ENSSSCT00000052968	41
2022-11-03	11	47828921	47829248	Promoter (<=1kb)	ENSSSCG00000009466	ENSSSCT00000010377	0
2022-12-04	12	1113446	1113773	Promoter (<=1kb)	ENSSSCG00000034058	ENSSSCT00000054661	45
2022-06-12	6	48605793	48606120	Distal Intergenic	ENSSSCG00000002989	ENSSSCT00000069439	-17874
2022-12-05	12	35573501	35573828	Promoter (<=1kb)	ENSSSCG00000035400	ENSSSCT00000049123	6
2022-03-18	18	4993144	4993471	Promoter (<=1kb)	ENSSSCG00000020663	ENSSSCT00000043259	0
2022-12-09	12	18992401	18992728	Promoter (<=1kb)	ENSSSCG00000017360	ENSSSCT00000039688	47
2022-02-05	2	5580422	5580749	Promoter (<=1kb)	ENSSSCG00000039360	ENSSSCT00000043766	-454
2022-09-16	9	70677839	70678166	Promoter (<=1kb)	ENSSSCG00000015307	ENSSSCT00000040409	0
2022-06-05	6	67445401	67445728	Promoter (<=1kb)	ENSSSCG00000027869	ENSSSCT00000055913	-249
2022-11-17	17	30338437	30338764	Promoter (<=1kb)	ENSSSCG00000007119	ENSSSCT00000007791	46
2022-01-09	1	239285370	239285697	Intron (ENSSSCT00000005904/ENSSSCG00000045508, intron 40 of 55)	ENSSSCG00000042419	ENSSSCT00000077490	-7317
2022-09-21	9	116292114	116292441	Promoter (<=1kb)	ENSSSCG00000015498	ENSSSCT00000041796	0
2022-12-11	12	11680286	11680613	Promoter (<=1kb)	ENSSSCG00000017259	ENSSSCT00000061440	147
2022-09-24	9	26443803	26444130	Promoter (<=1kb)	ENSSSCG00000032360	ENSSSCT00000064694	0
17-14	17	4720984	4721311	Promoter (<=1kb)	ENSSSCG00000006981	ENSSSCT00000007646	0
2022-07-17	17	36324591	36324918	Promoter (<=1kb)	ENSSSCG00000007249	ENSSSCT00000085472	0
2022-10-14	14	60528366	60528693	Promoter (<=1kb)	ENSSSCG00000036039	ENSSSCT00000052258	0
2022-02-04	2	178952	179279	Promoter (<=1kb)	ENSSSCG00000038005	ENSSSCT00000067703	215
2022-04-17	17	62174211	62174538	Promoter (<=1kb)	ENSSSCG00000034173	ENSSSCT00000040714	0
2022-08-01	8	137491835	137492162	Promoter (<=1kb)	ENSSSCG00000037723	ENSSSCT00000037853	0
2022-01-26	1	162736364	162736691	Promoter (<=1kb)	ENSSSCG00000004919	ENSSSCT00000054104	801
2022-04-25	4	56473002	56473329	Promoter (1-2kb)	ENSSSCG00000006156	ENSSSCT00000063449	1198
2022-12-17	17	11550395	11550722	Promoter (<=1kb)	ENSSSCG00000031857	ENSSSCT00000047679	0
2022-03-01	3	9925413	9925740	Promoter (<=1kb)	ENSSSCG00000025430	ENSSSCT00000027187	60
2022-07-14	14	127502179	127502506	Promoter (<=1kb)	ENSSSCG00000010669	ENSSSCT00000058933	0
4-32	4	104384582	104384909	Promoter (<=1kb)	ENSSSCG00000006740	ENSSSCT00000027320	0
2022-06-06	6	63514554	63514881	Downstream (1-2kb)	ENSSSCG00000038351	ENSSSCT00000036881	4779
2022-07-03	7	40160875	40161202	Promoter (<=1kb)	ENSSSCG00000001709	ENSSSCT00000001909	0
2022-02-15	15	13207434	13207761	Promoter (<=1kb)	ENSSSCG00000032198	ENSSSCT00000038678	0
X-2	X	124484364	124484691	Promoter (<=1kb)	ENSSSCG00000012772	ENSSSCT00000033187	52
2022-07-04	7	97197783	97198110	Promoter (<=1kb)	ENSSSCG00000002352	ENSSSCT00000061749	0
2022-08-07	8	56193886	56194213	Promoter (<=1kb)	ENSSSCG00000023357	ENSSSCT00000058507	-227
2022-04-21	4	727227	727554	Promoter (1-2kb)	ENSSSCG00000039094	ENSSSCT00000055970	-1646
4-34	4	129721421	129721748	Promoter (<=1kb)	ENSSSCG00000006936	ENSSSCT00000007599	0
2022-02-18	2	6411481	6411808	Promoter (<=1kb)	ENSSSCG00000012965	ENSSSCT00000082299	0
AEMK02000135.1-1	AEMK02000135.1	5248	5575	Promoter (2-3kb)	ENSSSCG00000037771	ENSSSCT00000086043	2952
2022-06-07	6	54313395	54313722	Promoter (<=1kb)	ENSSSCG00000022324	ENSSSCT00000032531	-259
2022-01-04	1	82799920	82800247	Promoter (<=1kb)	ENSSSCG00000004454	ENSSSCT00000077256	236
2022-02-10	2	77912894	77913221	Promoter (<=1kb)	ENSSSCG00000014003	ENSSSCT00000015295	0
2022-06-21	6	167937181	167937508	Exon (ENSSSCT00000004369/ENSSSCG00000003950, exon 3 of 25)	ENSSSCG00000003950	ENSSSCT00000004369	3349
17-19	17	32239497	32239824	Promoter (<=1kb)	ENSSSCG00000007153	ENSSSCT00000035365	0
2022-01-25	1	250539956	250540283	Promoter (<=1kb)	ENSSSCG00000005449	ENSSSCT00000005994	172
AEMK02000682.1-2	AEMK02000682.1	1209048	1209375	Promoter (<=1kb)	ENSSSCG00000038509	ENSSSCT00000046510	-110
2022-03-07	3	9994660	9994987	Promoter (<=1kb)	ENSSSCG00000007692	ENSSSCT00000039594	0
X-1	X	13317112	13317439	Promoter (<=1kb)	ENSSSCG00000012149	ENSSSCT00000075276	-33
4-42	4	72780634	72780961	Distal Intergenic	ENSSSCG00000006231	ENSSSCT00000064674	-26202
2022-08-06	8	111728812	111729139	Distal Intergenic	ENSSSCG00000034708	ENSSSCT00000053647	11201
2022-02-03	2	147191635	147191962	Promoter (<=1kb)	ENSSSCG00000014406	ENSSSCT00000015744	0
2022-04-27	4	1010273	1010600	Promoter (<=1kb)	ENSSSCG00000006956	ENSSSCT00000007621	-38
2022-01-08	1	137691486	137691813	Promoter (<=1kb)	ENSSSCG00000030560	ENSSSCT00000005312	-820
2022-09-13	13	10757621	10757948	Promoter (<=1kb)	ENSSSCG00000027017	ENSSSCT00000061287	382
2022-12-15	12	59953655	59953982	Promoter (<=1kb)	ENSSSCG00000018041	ENSSSCT00000056500	0
2022-04-13	13	97889205	97889532	Promoter (<=1kb)	ENSSSCG00000025238	ENSSSCT00000085360	0
2022-07-05	7	92848228	92848555	Promoter (<=1kb)	ENSSSCG00000002305	ENSSSCT00000079649	52
2022-02-22	2	464907	465234	Promoter (<=1kb)	ENSSSCG00000012847	ENSSSCT00000014042	181
2022-05-03	5	3490986	3491313	Distal Intergenic	ENSSSCG00000042340	ENSSSCT00000067695	-16026
2022-07-07	7	52793960	52794287	Promoter (<=1kb)	ENSSSCG00000047484	ENSSSCT00000071110	0
4-36	4	93581230	93581557	Promoter (<=1kb)	ENSSSCG00000006482	ENSSSCT00000007100	-41
2022-06-15	6	69011859	69012186	Intron (ENSSSCT00000065793/ENSSSCG00000033497, intron 11 of 15)	ENSSSCG00000003388	ENSSSCT00000083858	77895
2022-04-15	4	123418556	123418883	Promoter (<=1kb)	ENSSSCG00000018816	ENSSSCT00000020411	978
2022-05-18	18	18209387	18209714	Promoter (<=1kb)	ENSSSCG00000016553	ENSSSCT00000071157	0
2022-03-11	3	69565634	69565961	Promoter (<=1kb)	ENSSSCG00000008305	ENSSSCT00000009096	6
2022-09-29	9	56798344	56798671	Promoter (<=1kb)	ENSSSCG00000015244	ENSSSCT00000060720	-156
AEMK02000400.1-1	AEMK02000400.1	3631	3958	Intron (ENSSSCT00000067153/ENSSSCG00000042507, intron 3 of 5)	ENSSSCG00000042507	ENSSSCT00000067153	3610
2022-06-14	14	59516588	59516915	Promoter (<=1kb)	ENSSSCG00000010181	ENSSSCT00000011147	0
4-31	4	34431127	34431454	Promoter (1-2kb)	ENSSSCG00000027480	ENSSSCT00000078329	-1088
2022-05-05	5	77127730	77128057	Promoter (<=1kb)	ENSSSCG00000000808	ENSSSCT00000000877	-80
2022-10-03	10	5753583	5753910	Promoter (<=1kb)	ENSSSCG00000010811	ENSSSCT00000011827	0
2022-10-05	10	9827981	9828308	Promoter (<=1kb)	ENSSSCG00000010824	ENSSSCT00000058354	0
2022-08-04	8	20061576	20061903	Promoter (<=1kb)	ENSSSCG00000022155	ENSSSCT00000023054	-311
2022-04-17	4	38491029	38491356	Promoter (<=1kb)	ENSSSCG00000031267	ENSSSCT00000062458	0
2022-06-30	6	165268264	165268591	Promoter (<=1kb)	ENSSSCG00000003909	ENSSSCT00000004324	0
2022-10-08	10	23842010	23842337	Downstream (<1kb)	ENSSSCG00000020976	ENSSSCT00000057573	12054
2022-04-26	4	95767179	95767506	Intron (ENSSSCT00000048640/ENSSSCG00000006562, intron 6 of 15)	ENSSSCG00000006562	ENSSSCT00000048640	8106
2022-07-06	7	75989729	75990056	Promoter (<=1kb)	ENSSSCG00000002037	ENSSSCT00000002279	-161
6-34	6	56240944	56241271	Promoter (<=1kb)	ENSSSCG00000003253	ENSSSCT00000068752	251
2022-12-20	12	50728587	50728914	Promoter (<=1kb)	ENSSSCG00000017886	ENSSSCT00000048100	0
2022-12-13	12	52697981	52698308	Promoter (<=1kb)	ENSSSCG00000042089	ENSSSCT00000071401	-526
2022-10-17	17	35319599	35319926	Distal Intergenic	ENSSSCG00000037016	ENSSSCT00000064936	3635
2022-03-16	3	68404123	68404450	Promoter (<=1kb)	ENSSSCG00000008262	ENSSSCT00000063900	94
2022-07-13	13	69949172	69949499	Promoter (<=1kb)	ENSSSCG00000011599	ENSSSCT00000061954	-85
2022-06-19	6	57258150	57258477	Promoter (<=1kb)	ENSSSCG00000040828	ENSSSCT00000052561	-26
13-16	13	122158221	122158548	Promoter (<=1kb)	ENSSSCG00000021319	ENSSSCT00000080453	0
2022-02-07	2	66213247	66213574	Promoter (<=1kb)	ENSSSCG00000013734	ENSSSCT00000039499	-249
2022-06-11	6	63957455	63957782	Distal Intergenic	ENSSSCG00000028926	ENSSSCT00000023861	-12691
2022-03-06	3	98218205	98218532	Distal Intergenic	ENSSSCG00000008468	ENSSSCT00000009270	50025
2022-09-20	9	72764119	72764446	Promoter (<=1kb)	ENSSSCG00000040183	ENSSSCT00000035327	0
2022-03-27	3	56858114	56858441	Promoter (<=1kb)	ENSSSCG00000008202	ENSSSCT00000008983	12
2022-09-28	9	121044962	121045289	Promoter (<=1kb)	ENSSSCG00000021464	ENSSSCT00000023854	0
2022-01-06	1	273703225	273703552	Promoter (1-2kb)	ENSSSCG00000038220	ENSSSCT00000036293	-1951
2022-05-07	5	10095397	10095724	Promoter (<=1kb)	ENSSSCG00000020777	ENSSSCT00000024579	-13
2022-04-18	18	54430422	54430749	Promoter (<=1kb)	ENSSSCG00000016769	ENSSSCT00000018255	-483
2022-04-22	4	103376976	103377303	Promoter (<=1kb)	ENSSSCG00000051427	ENSSSCT00000068167	0
2022-10-09	10	14432136	14432463	Distal Intergenic	ENSSSCG00000046044	ENSSSCT00000076482	-18286
2022-12-14	14	130618810	130619137	5' UTR	ENSSSCG00000043109	ENSSSCT00000079554	-75999
2022-06-20	6	96770478	96770805	Promoter (<=1kb)	ENSSSCG00000021738	ENSSSCT00000037105	227
X-4	X	121567959	121568286	Distal Intergenic	ENSSSCG00000012731	ENSSSCT00000047729	28205
2022-06-15	15	46266568	46266895	Promoter (<=1kb)	ENSSSCG00000015789	ENSSSCT00000017192	0
6-41	6	84264722	84265049	Promoter (<=1kb)	ENSSSCG00000003567	ENSSSCT00000003961	0
2022-06-13	13	121638004	121638331	Promoter (<=1kb)	ENSSSCG00000011776	ENSSSCT00000050821	138
AEMK02000682.1-1	AEMK02000682.1	873051	873378	Promoter (<=1kb)	ENSSSCG00000037395	ENSSSCT00000055950	-127
2022-01-11	1	73220828	73221155	Intron (ENSSSCT00000058645/ENSSSCG00000031159, intron 8 of 10)	ENSSSCG00000037985	ENSSSCT00000059292	58420
2022-01-07	1	253428254	253428581	Promoter (<=1kb)	ENSSSCG00000005471	ENSSSCT00000006017	0
2022-04-29	4	94781186	94781513	3' UTR	ENSSSCG00000046610	ENSSSCT00000087233	12686
16-13	16	42686893	42687220	Promoter (<=1kb)	ENSSSCG00000016941	ENSSSCT00000042909	0
15-15	15	105970364	105970691	Promoter (<=1kb)	ENSSSCG00000016113	ENSSSCT00000076560	0
2022-09-19	9	136742682	136743009	Promoter (<=1kb)	ENSSSCG00000015631	ENSSSCT00000036726	-150
17-13	17	62594882	62595209	Intron (ENSSSCT00000082155/ENSSSCG00000038405, intron 5 of 5)	ENSSSCG00000040107	ENSSSCT00000046529	-10060
2022-07-01	7	60299746	60300073	Promoter (<=1kb)	ENSSSCG00000001921	ENSSSCT00000061626	-162
13-24	13	19276237	19276564	Promoter (<=1kb)	ENSSSCG00000011235	ENSSSCT00000012302	0
2-33	2	7765302	7765629	Promoter (<=1kb)	ENSSSCG00000028806	ENSSSCT00000061639	0
2022-01-15	1	230907410	230907737	Promoter (<=1kb)	ENSSSCG00000033763	ENSSSCT00000057300	0
2022-06-17	6	3605251	3605578	Distal Intergenic	ENSSSCG00000041639	ENSSSCT00000073067	-54539
6-40	6	67254194	67254521	Promoter (<=1kb)	ENSSSCG00000003377	ENSSSCT00000056129	-91
2022-05-08	5	10319643	10319970	Promoter (<=1kb)	ENSSSCG00000030209	ENSSSCT00000079378	0
9-34	9	56176897	56177224	Promoter (<=1kb)	ENSSSCG00000015238	ENSSSCT00000037995	194
AEMK02000135.1-2	AEMK02000135.1	496	823	Downstream (<1kb)	ENSSSCG00000037771	ENSSSCT00000086043	7704
2022-05-14	14	56251367	56251694	Promoter (<=1kb)	ENSSSCG00000043646	ENSSSCT00000091513	-443
2022-04-15	15	54929653	54929980	Promoter (<=1kb)	ENSSSCG00000038085	ENSSSCT00000047780	0
17-25	17	38885186	38885513	Promoter (<=1kb)	ENSSSCG00000034045	ENSSSCT00000048785	47
2022-03-21	3	110845892	110846219	Promoter (2-3kb)	ENSSSCG00000032527	ENSSSCT00000049214	-2824
4-56	4	34265386	34265713	Promoter (<=1kb)	ENSSSCG00000050730	ENSSSCT00000081250	426
2022-12-16	16	79934857	79935184	Promoter (<=1kb)	ENSSSCG00000039089	ENSSSCT00000041389	0
2022-03-23	3	17326530	17326857	Promoter (<=1kb)	ENSSSCG00000030798	ENSSSCT00000036326	0
2022-04-13	4	32701590	32701917	Promoter (<=1kb)	ENSSSCG00000006039	ENSSSCT00000045729	0
2022-04-20	4	104755162	104755489	Promoter (<=1kb)	ENSSSCG00000006743	ENSSSCT00000007388	183
17-26	17	31828652	31828979	Promoter (<=1kb)	ENSSSCG00000007142	ENSSSCT00000088825	-25
2022-02-15	2	13630386	13630713	Promoter (2-3kb)	ENSSSCG00000035585	ENSSSCT00000054154	-2135
2022-03-13	3	325007	325334	Promoter (1-2kb)	ENSSSCG00000045247	ENSSSCT00000087688	1248
9-42	9	7833419	7833746	Promoter (<=1kb)	ENSSSCG00000014825	ENSSSCT00000061883	0
AEMK02000489.1-1	AEMK02000489.1	50988	51315	Promoter (2-3kb)	ENSSSCG00000045913	ENSSSCT00000081099	-2948
14-13	14	20756665	20756992	Intron (ENSSSCT00000053826/ENSSSCG00000029331, intron 10 of 21)	ENSSSCG00000045143	ENSSSCT00000069979	-131788
2022-06-10	6	30516752	30517079	Promoter (<=1kb)	ENSSSCG00000047270	ENSSSCT00000069021	0
2022-08-10	8	703961	704288	Distal Intergenic	ENSSSCG00000032633	ENSSSCT00000049698	82299
2022-01-22	1	241567635	241567962	Promoter (<=1kb)	ENSSSCG00000041432	ENSSSCT00000089952	0
17-36	17	39705664	39705991	Promoter (<=1kb)	ENSSSCG00000007317	ENSSSCT00000057850	0
2022-12-13	13	11358854	11359181	Promoter (<=1kb)	ENSSSCG00000036033	ENSSSCT00000054688	0
16-19	16	52212595	52212922	Promoter (<=1kb)	ENSSSCG00000023307	ENSSSCT00000058532	0
2022-01-12	1	265645566	265645893	Promoter (<=1kb)	ENSSSCG00000034227	ENSSSCT00000080911	-218
4-40	4	110504803	110505130	Promoter (<=1kb)	ENSSSCG00000031125	ENSSSCT00000044677	0
2022-01-14	1	263821579	263821906	Promoter (<=1kb)	ENSSSCG00000005575	ENSSSCT00000060389	0
4-43	4	110132390	110132717	Promoter (<=1kb)	ENSSSCG00000006816	ENSSSCT00000051631	0
2022-09-14	14	12281528	12281855	Promoter (<=1kb)	ENSSSCG00000009679	ENSSSCT00000010613	355
2022-09-18	9	129316279	129316606	Promoter (<=1kb)	ENSSSCG00000015583	ENSSSCT00000016976	719
17-16	17	15137551	15137878	Promoter (<=1kb)	ENSSSCG00000007052	ENSSSCT00000007723	0
AEMK02000135.1-3	AEMK02000135.1	4246	4573	Exon (ENSSSCT00000086043/ENSSSCG00000037771, exon 2 of 2)	ENSSSCG00000037771	ENSSSCT00000086043	3954
2022-10-02	10	13609310	13609637	Promoter (<=1kb)	ENSSSCG00000038646	ENSSSCT00000040992	-7
16-21	16	44414796	44415123	Promoter (<=1kb)	ENSSSCG00000016954	ENSSSCT00000057010	-66
16-16	16	75517153	75517480	Promoter (<=1kb)	ENSSSCG00000017106	ENSSSCT00000018624	114
2022-05-20	5	15570277	15570604	Promoter (<=1kb)	ENSSSCG00000000204	ENSSSCT00000000217	0
2022-10-13	13	38925409	38925736	Promoter (<=1kb)	ENSSSCG00000030359	ENSSSCT00000038289	0
13-14	13	145996552	145996879	Promoter (1-2kb)	ENSSSCG00000011914	ENSSSCT00000053428	-1415
2022-06-17	17	47723231	47723558	Intron (ENSSSCT00000029861/ENSSSCG00000033586, intron 3 of 5)	ENSSSCG00000021861	ENSSSCT00000008097	-11245
2022-12-14	12	47709276	47709603	Promoter (<=1kb)	ENSSSCG00000021821	ENSSSCT00000088741	0
2022-06-24	6	74808937	74809264	Promoter (<=1kb)	ENSSSCG00000003461	ENSSSCT00000082945	-85
2022-02-21	2	231104	231431	Promoter (<=1kb)	ENSSSCG00000024389	ENSSSCT00000025225	-363
2022-05-09	5	18156265	18156592	Distal Intergenic	ENSSSCG00000036791	ENSSSCT00000060897	-22804
9-45	9	613552	613879	Promoter (<=1kb)	ENSSSCG00000014568	ENSSSCT00000015918	0
2022-02-11	2	495833	496160	Promoter (1-2kb)	ENSSSCG00000049665	ENSSSCT00000087034	-1927
4-58	4	498828	499155	Promoter (<=1kb)	ENSSSCG00000050178	ENSSSCT00000073050	-747
6-55	6	158797187	158797514	Exon (ENSSSCT00000004259/ENSSSCG00000003847, exon 3 of 4)	ENSSSCG00000003847	ENSSSCT00000004259	5067
2022-09-27	9	97781036	97781363	Promoter (<=1kb)	ENSSSCG00000015402	ENSSSCT00000059421	0
2022-06-25	6	59768448	59768775	Promoter (<=1kb)	ENSSSCG00000035081	ENSSSCT00000071885	-257
2022-01-20	1	179490112	179490439	Exon (ENSSSCT00000005523/ENSSSCG00000005008, exon 19 of 21)	ENSSSCG00000005006	ENSSSCT00000005522	-10964
2022-08-14	8	77969843	77970170	Promoter (<=1kb)	ENSSSCG00000009021	ENSSSCT00000044347	0
X-3	X	20129869	20130196	Promoter (<=1kb)	ENSSSCG00000027652	ENSSSCT00000064866	-308
14-16	14	12197474	12197801	Promoter (<=1kb)	ENSSSCG00000009676	ENSSSCT00000024522	405
2022-04-23	4	35977104	35977431	Promoter (<=1kb)	ENSSSCG00000006062	ENSSSCT00000006651	-765
14-20	14	114167171	114167498	Promoter (<=1kb)	ENSSSCG00000010594	ENSSSCT00000011588	0
2022-12-10	12	22063162	22063489	Promoter (<=1kb)	ENSSSCG00000017475	ENSSSCT00000039812	0
2022-01-21	1	180592352	180592679	Intron (ENSSSCT00000053603/ENSSSCG00000005022, intron 2 of 32)	ENSSSCG00000005022	ENSSSCT00000005538	29155
2022-01-31	1	182605552	182605879	Promoter (<=1kb)	ENSSSCG00000005041	ENSSSCT00000086394	-3
4-59	4	94560139	94560466	Promoter (<=1kb)	ENSSSCG00000006518	ENSSSCT00000007138	-33
2022-03-08	3	41552941	41553268	Intron (ENSSSCT00000008738/ENSSSCG00000007975, intron 1 of 3)	ENSSSCG00000007982	ENSSSCT00000060305	-4650
2022-07-02	7	23768137	23768464	Promoter (<=1kb)	ENSSSCG00000001410	ENSSSCT00000001542	159
4-37	4	33612948	33613275	Promoter (<=1kb)	ENSSSCG00000031957	ENSSSCT00000089219	194
2022-12-17	12	657285	657612	Promoter (<=1kb)	ENSSSCG00000017127	ENSSSCT00000018645	0
2022-02-17	2	9185157	9185484	Promoter (1-2kb)	ENSSSCG00000033010	ENSSSCT00000062935	1295
2022-07-16	7	63659342	63659669	Promoter (<=1kb)	ENSSSCG00000001946	ENSSSCT00000078738	56
2-39	2	58828536	58828863	Promoter (<=1kb)	ENSSSCG00000025839	ENSSSCT00000067016	0
2022-11-02	11	446666	446993	Promoter (<=1kb)	ENSSSCG00000009570	ENSSSCT00000061826	-59
4-35	4	36208599	36208926	Intron (ENSSSCT00000032533/ENSSSCG00000006063, intron 3 of 17)	ENSSSCG00000006063	ENSSSCT00000046615	70960
2022-11-16	16	23357	23684	Distal Intergenic	ENSSSCG00000022306	ENSSSCT00000022727	-19669
2022-02-27	2	9667000	9667327	Promoter (<=1kb)	ENSSSCG00000013072	ENSSSCT00000044393	-324
2022-04-24	4	34431854	34432181	Promoter (<=1kb)	ENSSSCG00000027480	ENSSSCT00000078329	-361
2022-09-30	9	72360515	72360842	Promoter (<=1kb)	ENSSSCG00000031835	ENSSSCT00000060180	32
2022-05-23	5	79356123	79356450	Promoter (<=1kb)	ENSSSCG00000000841	ENSSSCT00000091562	0
6-49	6	83858750	83859077	Promoter (<=1kb)	ENSSSCG00000003555	ENSSSCT00000037544	0
2022-03-09	3	26305991	26306318	Promoter (<=1kb)	ENSSSCG00000007866	ENSSSCT00000008620	538
9-31	9	1277893	1278220	Promoter (<=1kb)	ENSSSCG00000014581	ENSSSCT00000059459	125
2022-02-24	2	140460641	140460968	Distal Intergenic	ENSSSCG00000014336	ENSSSCT00000015660	19220
2022-03-12	3	59319201	59319528	Downstream (<1kb)	ENSSSCG00000008240	ENSSSCT00000009023	4364
6-43	6	1626851	1627178	Promoter (<=1kb)	ENSSSCG00000002652	ENSSSCT00000072930	0
17-15	17	52188319	52188646	Intron (ENSSSCT00000042905/ENSSSCG00000027206, intron 1 of 3)	ENSSSCG00000027206	ENSSSCT00000024378	-6395
2022-05-16	5	18303342	18303669	Promoter (<=1kb)	ENSSSCG00000000263	ENSSSCT00000000273	0
2022-12-08	12	920072	920399	Promoter (<=1kb)	ENSSSCG00000029944	ENSSSCT00000026033	-108
2022-04-14	14	51666308	51666635	Promoter (1-2kb)	ENSSSCG00000048148	ENSSSCT00000090318	1283
2022-09-17	17	32284574	32284901	Promoter (<=1kb)	ENSSSCG00000007155	ENSSSCT00000073640	0
2022-05-12	5	63941420	63941747	Promoter (<=1kb)	ENSSSCG00000022176	ENSSSCT00000049293	365
16-18	16	79779419	79779746	Intron (ENSSSCT00000041688/ENSSSCG00000032843, intron 3 of 10)	ENSSSCG00000032843	ENSSSCT00000041688	30442
2022-11-09	11	25772232	25772559	Promoter (<=1kb)	ENSSSCG00000031627	ENSSSCT00000054531	-271
4-86	4	134569	134896	Promoter (<=1kb)	ENSSSCG00000005893	ENSSSCT00000006472	21
9-32	9	106161953	106162280	Promoter (<=1kb)	ENSSSCG00000015435	ENSSSCT00000043478	0
16-25	16	52003756	52004083	Promoter (<=1kb)	ENSSSCG00000022478	ENSSSCT00000085670	0
2022-04-18	4	39967500	39967827	Promoter (<=1kb)	ENSSSCG00000006087	ENSSSCT00000049817	0
4-62	4	107416573	107416900	Promoter (<=1kb)	ENSSSCG00000034581	ENSSSCT00000084180	11
2022-06-27	6	81304203	81304530	Promoter (<=1kb)	ENSSSCG00000032674	ENSSSCT00000045980	60
2022-08-09	8	1038204	1038531	Promoter (<=1kb)	ENSSSCG00000008681	ENSSSCT00000068853	471
2022-01-10	1	269717327	269717654	Intron (ENSSSCT00000067721/ENSSSCG00000043118, intron 1 of 1)	ENSSSCG00000043524	ENSSSCT00000072132	-3257
2-37	2	5129531	5129858	Promoter (<=1kb)	ENSSSCG00000012914	ENSSSCT00000014117	48
2022-06-28	6	6639885	6640212	Distal Intergenic	ENSSSCG00000002688	ENSSSCT00000002981	-36825
13-13	13	135467884	135468211	Promoter (<=1kb)	ENSSSCG00000037905	ENSSSCT00000062375	86
17-27	17	61742428	61742755	Intron (ENSSSCT00000063881/ENSSSCG00000032761, intron 2 of 79)	ENSSSCG00000032761	ENSSSCT00000063881	5001
2022-05-10	5	22398598	22398925	Promoter (1-2kb)	ENSSSCG00000048688	ENSSSCT00000080771	1129
4-39	4	122826918	122827245	Promoter (<=1kb)	ENSSSCG00000022447	ENSSSCT00000062704	0
2022-05-14	5	397457	397784	Promoter (1-2kb)	ENSSSCG00000035733	ENSSSCT00000065647	1298
2022-10-10	10	53315301	53315628	Promoter (<=1kb)	ENSSSCG00000011085	ENSSSCT00000062642	0
2022-03-05	3	40207441	40207768	Exon (ENSSSCT00000008786/ENSSSCG00000008018, exon 11 of 33)	ENSSSCG00000008017	ENSSSCT00000008785	11825
2022-03-15	3	59225182	59225509	Promoter (<=1kb)	ENSSSCG00000022300	ENSSSCT00000086254	0
4-55	4	180511	180838	Promoter (<=1kb)	ENSSSCG00000035123	ENSSSCT00000067517	0
9-43	9	6792628	6792955	Promoter (<=1kb)	ENSSSCG00000014811	ENSSSCT00000082421	0
16-14	16	51403328	51403655	Promoter (<=1kb)	ENSSSCG00000016988	ENSSSCT00000018498	0
2022-05-06	5	23131519	23131846	Promoter (<=1kb)	ENSSSCG00000031707	ENSSSCT00000079019	0
2022-09-25	9	109557627	109557954	Promoter (<=1kb)	ENSSSCG00000015455	ENSSSCT00000016837	0
2022-01-16	1	2120830	2121157	Promoter (<=1kb)	ENSSSCG00000043814	ENSSSCT00000069752	0
13-28	13	109029089	109029416	Promoter (<=1kb)	ENSSSCG00000011746	ENSSSCT00000012857	-536
2022-02-09	2	64836196	64836523	Promoter (<=1kb)	ENSSSCG00000013776	ENSSSCT00000042719	116
2022-06-13	6	3444756	3445083	Intron (ENSSSCT00000068158/ENSSSCG00000043378, intron 1 of 1)	ENSSSCG00000048421	ENSSSCT00000078912	-3617
1-32	1	252651846	252652173	Promoter (<=1kb)	ENSSSCG00000022780	ENSSSCT00000024726	0
2-29	2	49857399	49857726	Promoter (1-2kb)	ENSSSCG00000043074	ENSSSCT00000075261	1090
14-14	14	16837816	16838143	Promoter (<=1kb)	ENSSSCG00000009705	ENSSSCT00000010641	0
17-34	17	19096392	19096719	Promoter (<=1kb)	ENSSSCG00000026985	ENSSSCT00000061808	252
2022-02-16	2	97647778	97648105	Promoter (<=1kb)	ENSSSCG00000014152	ENSSSCT00000015459	32
2022-03-19	3	98268595	98268922	Promoter (<=1kb)	ENSSSCG00000008468	ENSSSCT00000009270	-38
2-47	2	77188117	77188444	3' UTR	ENSSSCG00000013427	ENSSSCT00000074738	4723
2022-10-07	10	14940977	14941304	Promoter (<=1kb)	ENSSSCG00000010862	ENSSSCT00000064427	-152
2-49	2	59368583	59368910	Exon (ENSSSCT00000054589/ENSSSCG00000025955, exon 14 of 18)	ENSSSCG00000040524	ENSSSCT00000051346	4648
13-20	13	35986720	35987047	Promoter (<=1kb)	ENSSSCG00000011458	ENSSSCT00000012537	94
4-47	4	15182012	15182339	Promoter (<=1kb)	ENSSSCG00000024412	ENSSSCT00000027560	0
14-17	14	60677775	60678102	Promoter (<=1kb)	ENSSSCG00000024418	ENSSSCT00000023179	-44
17-29	17	62914866	62915193	Intron (ENSSSCT00000045438/ENSSSCG00000037868, intron 2 of 3)	ENSSSCG00000031228	ENSSSCT00000046057	9573
2022-05-11	5	702096	702423	Distal Intergenic	ENSSSCG00000000981	ENSSSCT00000088604	14348
2022-07-24	7	120661077	120661404	Promoter (<=1kb)	ENSSSCG00000002510	ENSSSCT00000002788	0
4-44	4	780040	780367	Promoter (<=1kb)	ENSSSCG00000046806	ENSSSCT00000091525	-153
4-69	4	95154309	95154636	Promoter (<=1kb)	ENSSSCG00000006543	ENSSSCT00000007168	0
4-50	4	124950085	124950412	Promoter (<=1kb)	ENSSSCG00000035196	ENSSSCT00000042983	0
X-6	X	36424688	36425015	Promoter (<=1kb)	ENSSSCG00000012250	ENSSSCT00000013396	0
13-15	13	14043002	14043329	Promoter (<=1kb)	ENSSSCG00000011218	ENSSSCT00000012285	0
6-37	6	55939851	55940178	Promoter (<=1kb)	ENSSSCG00000003268	ENSSSCT00000065528	-364
2022-06-16	6	83982464	83982791	Distal Intergenic	ENSSSCG00000003558	ENSSSCT00000089337	62527
2022-12-06	12	1623555	1623882	Intron (ENSSSCT00000054836/ENSSSCG00000017142, intron 6 of 14)	ENSSSCG00000024675	ENSSSCT00000026374	22125
13-25	13	197092912	197093239	Promoter (<=1kb)	ENSSSCG00000034624	ENSSSCT00000039442	2
6-94	6	438857	439184	Promoter (<=1kb)	ENSSSCG00000024756	ENSSSCT00000055648	19
6-48	6	167270055	167270382	Promoter (<=1kb)	ENSSSCG00000039770	ENSSSCT00000053279	0
17-18	17	26811263	26811590	Promoter (<=1kb)	ENSSSCG00000007098	ENSSSCT00000091369	0
2022-07-12	7	39254343	39254670	Promoter (<=1kb)	ENSSSCG00000001702	ENSSSCT00000001902	0
1-36	1	260973560	260973887	Promoter (<=1kb)	ENSSSCG00000005511	ENSSSCT00000006061	0
2022-01-28	1	264823324	264823651	Promoter (<=1kb)	ENSSSCG00000005585	ENSSSCT00000046032	0
2022-12-16	12	14572331	14572658	Promoter (<=1kb)	ENSSSCG00000032092	ENSSSCT00000038465	-210
2022-11-14	14	77926522	77926849	Promoter (1-2kb)	ENSSSCG00000010322	ENSSSCT00000011299	1604
14-23	14	104342365	104342692	Promoter (<=1kb)	ENSSSCG00000010473	ENSSSCT00000069161	75
2022-03-04	3	126739031	126739358	Promoter (<=1kb)	ENSSSCG00000008638	ENSSSCT00000078754	152
2022-05-17	5	59393724	59394051	Promoter (2-3kb)	ENSSSCG00000039316	ENSSSCT00000074493	2228
2022-06-23	6	65032262	65032589	Intron (ENSSSCT00000038247/ENSSSCG00000024223, intron 1 of 13)	ENSSSCG00000024223	ENSSSCT00000030569	4820
2022-06-26	6	166685644	166685971	Intron (ENSSSCT00000083299/ENSSSCG00000037341, intron 4 of 14)	ENSSSCG00000037341	ENSSSCT00000037689	4156
14-26	14	49702019	49702346	Intron (ENSSSCT00000048304/ENSSSCG00000010062, intron 29 of 35)	ENSSSCG00000025393	ENSSSCT00000023162	-18291
2022-07-15	15	137787072	137787399	Promoter (<=1kb)	ENSSSCG00000016342	ENSSSCT00000083311	220
2-30	2	74691066	74691393	Intron (ENSSSCT00000028851/ENSSSCG00000029236, intron 2 of 2)	ENSSSCG00000029236	ENSSSCT00000052952	5534
2022-03-22	3	37665544	37665871	Promoter (<=1kb)	ENSSSCG00000007939	ENSSSCT00000053580	0
3-35	3	41571317	41571644	Promoter (<=1kb)	ENSSSCG00000007962	ENSSSCT00000008725	0
AEMK02000213.1-3	AEMK02000213.1	340624	340951	Exon (ENSSSCT00000075129/ENSSSCG00000044278, exon 2 of 2)	ENSSSCG00000044278	ENSSSCT00000075129	3067
16-17	16	20268476	20268803	Promoter (<=1kb)	ENSSSCG00000016824	ENSSSCT00000018317	0
4-54	4	105895015	105895342	Promoter (<=1kb)	ENSSSCG00000006755	ENSSSCT00000007400	0
2022-01-19	1	109931106	109931433	Promoter (<=1kb)	ENSSSCG00000036431	ENSSSCT00000053839	0
2022-07-18	18	6165132	6165459	Promoter (<=1kb)	ENSSSCG00000021475	ENSSSCT00000061847	0
2022-02-28	2	9072603	9072930	Promoter (<=1kb)	ENSSSCG00000023110	ENSSSCT00000085586	-32
2022-02-26	2	87498566	87498893	Promoter (<=1kb)	ENSSSCG00000028536	ENSSSCT00000063226	0
16-22	16	33776820	33777147	Promoter (<=1kb)	ENSSSCG00000031337	ENSSSCT00000083186	0
17-20	17	41783149	41783476	Intron (ENSSSCT00000008042/ENSSSCG00000007350, intron 3 of 11)	ENSSSCG00000007350	ENSSSCT00000038694	29447
17-28	17	62880738	62881065	Promoter (<=1kb)	ENSSSCG00000036804	ENSSSCT00000065248	-184
2022-05-21	5	6784235	6784562	Promoter (<=1kb)	ENSSSCG00000026092	ENSSSCT00000023268	110
9-47	9	64806977	64807304	Promoter (<=1kb)	ENSSSCG00000015276	ENSSSCT00000016645	0
9-35	9	66434515	66434842	Promoter (<=1kb)	ENSSSCG00000022398	ENSSSCT00000041084	735
2022-06-29	6	128030611	128030938	Promoter (<=1kb)	ENSSSCG00000005773	ENSSSCT00000006349	0
13-18	13	71595606	71595933	Promoter (<=1kb)	ENSSSCG00000037568	ENSSSCT00000049405	316
2022-10-04	10	11466005	11466332	Promoter (<=1kb)	ENSSSCG00000010836	ENSSSCT00000044579	1
12-44	12	1288057	1288384	Promoter (<=1kb)	ENSSSCG00000029616	ENSSSCT00000054810	0
2-31	2	119965822	119966149	Promoter (<=1kb)	ENSSSCG00000037595	ENSSSCT00000047844	0
2022-03-20	3	42976404	42976731	Distal Intergenic	ENSSSCG00000008080	ENSSSCT00000008853	-11903
16-15	16	25783418	25783745	Promoter (<=1kb)	ENSSSCG00000024598	ENSSSCT00000030818	0
16-26	16	4062782	4063109	Promoter (<=1kb)	ENSSSCG00000034714	ENSSSCT00000090714	0
17-40	17	48120700	48121027	Promoter (<=1kb)	ENSSSCG00000007433	ENSSSCT00000008136	101
2-41	2	80453035	80453362	Promoter (<=1kb)	ENSSSCG00000040507	ENSSSCT00000037754	0
9-39	9	132747224	132747551	Promoter (<=1kb)	ENSSSCG00000026404	ENSSSCT00000027635	897
AEMK02000682.1-3	AEMK02000682.1	850398	850725	Intron (ENSSSCT00000052738/ENSSSCG00000040396, intron 3 of 6)	ENSSSCG00000039264	ENSSSCT00000058993	-3510
2022-01-18	1	164997787	164998114	Promoter (<=1kb)	ENSSSCG00000004952	ENSSSCT00000005464	0
6-39	6	105505812	105506139	Promoter (<=1kb)	ENSSSCG00000031942	ENSSSCT00000074308	-44
2022-01-23	1	108514662	108514989	Promoter (<=1kb)	ENSSSCG00000028737	ENSSSCT00000031114	426
2022-12-23	12	24838737	24839064	Distal Intergenic	ENSSSCG00000019270	ENSSSCT00000020865	-5007
17-45	17	62666510	62666837	Intron (ENSSSCT00000064465/ENSSSCG00000040388, intron 3 of 4)	ENSSSCG00000037562	ENSSSCT00000056818	10535
4-49	4	1000023	1000350	Promoter (<=1kb)	ENSSSCG00000006955	ENSSSCT00000056122	0
2022-12-12	12	48166588	48166915	Promoter (1-2kb)	ENSSSCG00000025717	ENSSSCT00000027464	-1851
13-44	13	121378099	121378426	Promoter (<=1kb)	ENSSSCG00000021749	ENSSSCT00000058614	0
17-33	17	61572249	61572576	Promoter (<=1kb)	ENSSSCG00000033332	ENSSSCT00000039834	0
3-38	3	39394184	39394511	Promoter (<=1kb)	ENSSSCG00000008062	ENSSSCT00000008835	-763
2022-08-11	8	116545413	116545740	Promoter (<=1kb)	ENSSSCG00000009157	ENSSSCT00000046452	-114
13-22	13	90183416	90183743	Promoter (<=1kb)	ENSSSCG00000030260	ENSSSCT00000079291	0
14-15	14	60445331	60445658	Promoter (<=1kb)	ENSSSCG00000023776	ENSSSCT00000029998	0
2-32	2	82608322	82608649	Promoter (<=1kb)	ENSSSCG00000035878	ENSSSCT00000038493	599
4-76	4	35768128	35768455	Promoter (<=1kb)	ENSSSCG00000006061	ENSSSCT00000033239	0
2022-05-18	5	67772112	67772439	Promoter (<=1kb)	ENSSSCG00000033412	ENSSSCT00000060289	0
9-41	9	7326556	7326883	Intron (ENSSSCT00000064557/ENSSSCG00000014818, intron 3 of 8)	ENSSSCG00000014818	ENSSSCT00000064557	5888
2022-01-30	1	268936244	268936571	Promoter (<=1kb)	ENSSSCG00000005654	ENSSSCT00000055605	181
6-47	6	79530271	79530598	Distal Intergenic	ENSSSCG00000049405	ENSSSCT00000078898	-11709
2022-03-28	3	72346704	72347031	Intron (ENSSSCT00000077768/ENSSSCG00000041317, intron 3 of 3)	ENSSSCG00000041317	ENSSSCT00000077768	21845
17-30	17	32825964	32826291	Promoter (<=1kb)	ENSSSCG00000007168	ENSSSCT00000007841	0
4-53	4	68969197	68969524	Promoter (<=1kb)	ENSSSCG00000006219	ENSSSCT00000006815	82
1-33	1	269451125	269451452	Promoter (<=1kb)	ENSSSCG00000046705	ENSSSCT00000090376	988
2022-12-31	12	3679227	3679554	Intron (ENSSSCT00000082577/ENSSSCG00000037120, intron 1 of 4)	ENSSSCG00000036956	ENSSSCT00000054084	35298
2-53	2	39051770	39052097	Promoter (<=1kb)	ENSSSCG00000013349	ENSSSCT00000014578	11
2022-02-14	2	77199379	77199706	Promoter (<=1kb)	ENSSSCG00000013427	ENSSSCT00000062469	842
6-73	6	12531068	12531395	Promoter (<=1kb)	ENSSSCG00000022668	ENSSSCT00000081786	118
9-62	9	27278954	27279281	5' UTR	ENSSSCG00000037015	ENSSSCT00000042442	19347
9-67	9	52076484	52076811	Promoter (2-3kb)	ENSSSCG00000015202	ENSSSCT00000046851	2493
14-21	14	42062742	42063069	Promoter (<=1kb)	ENSSSCG00000009944	ENSSSCT00000010896	0
12-53	12	44289264	44289591	Promoter (<=1kb)	ENSSSCG00000017755	ENSSSCT00000065180	21
16-23	16	79534975	79535302	Distal Intergenic	ENSSSCG00000032698	ENSSSCT00000065219	-3450
17-47	17	37447987	37448314	Promoter (<=1kb)	ENSSSCG00000007275	ENSSSCT00000046368	0
17-32	17	58816432	58816759	Distal Intergenic	ENSSSCG00000007516	ENSSSCT00000087267	-23245
6-54	6	54309572	54309899	Promoter (<=1kb)	ENSSSCG00000003157	ENSSSCT00000086131	0
2022-12-19	12	31207391	31207718	Promoter (<=1kb)	ENSSSCG00000017601	ENSSSCT00000019162	0
13-38	13	207167085	207167412	Promoter (<=1kb)	ENSSSCG00000028197	ENSSSCT00000042856	0
14-22	14	114898824	114899151	Promoter (<=1kb)	ENSSSCG00000010606	ENSSSCT00000075480	0
2022-09-23	9	124283004	124283331	Promoter (<=1kb)	ENSSSCG00000015555	ENSSSCT00000046346	0
2022-11-22	11	77210124	77210451	Promoter (<=1kb)	ENSSSCG00000029502	ENSSSCT00000023556	0
2022-03-30	3	3800370	3800697	Promoter (<=1kb)	ENSSSCG00000007580	ENSSSCT00000071814	11
9-53	9	105388417	105388744	Promoter (<=1kb)	ENSSSCG00000015428	ENSSSCT00000045267	369
2022-10-06	10	16740349	16740676	Promoter (<=1kb)	ENSSSCG00000010872	ENSSSCT00000045011	0
13-21	13	202943157	202943484	Promoter (<=1kb)	ENSSSCG00000033733	ENSSSCT00000086300	0
2022-06-18	6	4641765	4642092	Promoter (<=1kb)	ENSSSCG00000038048	ENSSSCT00000050940	-310
2022-08-24	8	4031335	4031662	Distal Intergenic	ENSSSCG00000030673	ENSSSCT00000032549	64397
17-60	17	62537686	62538013	Promoter (<=1kb)	ENSSSCG00000040118	ENSSSCT00000066057	111
4-89	4	19161003	19161330	Promoter (<=1kb)	ENSSSCG00000047247	ENSSSCT00000068836	0
2022-07-14	7	62810995	62811322	Promoter (<=1kb)	ENSSSCG00000039317	ENSSSCT00000054396	0
2022-11-04	11	78862023	78862350	Intron (ENSSSCT00000080900/ENSSSCG00000009565, intron 4 of 12)	ENSSSCG00000049586	ENSSSCT00000087298	16328
2022-12-25	12	40053946	40054273	Promoter (<=1kb)	ENSSSCG00000032552	ENSSSCT00000023297	0
14-32	14	110895048	110895375	Promoter (<=1kb)	ENSSSCG00000010542	ENSSSCT00000079127	0
17-42	17	61778654	61778981	Promoter (<=1kb)	ENSSSCG00000007540	ENSSSCT00000008272	-236
4-57	4	126889339	126889666	Distal Intergenic	ENSSSCG00000038417	ENSSSCT00000051604	-15064
2022-11-11	11	1557889	1558216	Promoter (1-2kb)	ENSSSCG00000009278	ENSSSCT00000074717	1316
4-61	4	34269349	34269676	Distal Intergenic	ENSSSCG00000050730	ENSSSCT00000081250	-3210
17-21	17	39360834	39361161	Promoter (<=1kb)	ENSSSCG00000007314	ENSSSCT00000036910	179
17-31	17	47670312	47670639	Promoter (<=1kb)	ENSSSCG00000038594	ENSSSCT00000049336	0
3-37	3	56752036	56752363	Promoter (<=1kb)	ENSSSCG00000008197	ENSSSCT00000008978	469
2022-05-19	5	376205	376532	Promoter (<=1kb)	ENSSSCG00000049725	ENSSSCT00000086372	0
2022-08-22	8	2883702	2884029	Promoter (<=1kb)	ENSSSCG00000008722	ENSSSCT00000056810	0
AEMK02000452.1-4	AEMK02000452.1	3297094	3297421	Promoter (<=1kb)	ENSSSCG00000002557	ENSSSCT00000002842	-187
2022-01-27	1	189624685	189625012	5' UTR	ENSSSCG00000005087	ENSSSCT00000005607	3175
2022-08-13	13	61527496	61527823	Promoter (<=1kb)	ENSSSCG00000036136	ENSSSCT00000085920	-222
6-53	6	56255612	56255939	Intron (ENSSSCT00000085349/ENSSSCG00000003253, intron 3 of 5)	ENSSSCG00000003253	ENSSSCT00000003613	-11426
4-41	4	685761	686088	Promoter (<=1kb)	ENSSSCG00000032796	ENSSSCT00000057965	26
2022-11-13	13	23238737	23239064	Promoter (1-2kb)	ENSSSCG00000011257	ENSSSCT00000034484	1038
4-63	4	111293750	111294077	Exon (ENSSSCT00000042059/ENSSSCG00000006845, exon 2 of 21)	ENSSSCG00000006845	ENSSSCT00000088337	-9807
6-42	6	6387320	6387647	Promoter (<=1kb)	ENSSSCG00000035182	ENSSSCT00000053715	0
6-52	6	48060881	48061208	Promoter (1-2kb)	ENSSSCG00000022442	ENSSSCT00000090424	-1846
6-68	6	51830115	51830442	Promoter (1-2kb)	ENSSSCG00000046041	ENSSSCT00000090006	-1279
2022-11-15	11	49807684	49808011	Promoter (<=1kb)	ENSSSCG00000009475	ENSSSCT00000048321	0
13-26	13	70538765	70539092	Promoter (<=1kb)	ENSSSCG00000039010	ENSSSCT00000064735	0
2022-03-29	3	46992889	46993216	Promoter (<=1kb)	ENSSSCG00000008132	ENSSSCT00000008909	112
16-24	16	47797527	47797854	Promoter (<=1kb)	ENSSSCG00000016969	ENSSSCT00000018478	0
2022-06-18	18	46204244	46204571	Promoter (<=1kb)	ENSSSCG00000016711	ENSSSCT00000018192	0
2022-03-26	3	17547130	17547457	Promoter (<=1kb)	ENSSSCG00000007776	ENSSSCT00000008523	-125
3-32	3	38117167	38117494	Intron (ENSSSCT00000044661/ENSSSCG00000007950, intron 1 of 10)	ENSSSCG00000007950	ENSSSCT00000044661	13244
2022-06-22	6	49365962	49366289	Promoter (<=1kb)	ENSSSCG00000003013	ENSSSCT00000003346	0
3-58	3	3602584	3602911	Intron (ENSSSCT00000008315/ENSSSCG00000007576, intron 2 of 9)	ENSSSCG00000007577	ENSSSCT00000084942	-19785
2022-03-25	3	127505898	127506225	Promoter (1-2kb)	ENSSSCG00000048192	ENSSSCT00000083067	1760
2022-11-05	11	6763128	6763455	Promoter (<=1kb)	ENSSSCG00000035992	ENSSSCT00000091252	0
17-76	17	44265683	44266010	Promoter (<=1kb)	ENSSSCG00000007360	ENSSSCT00000058435	-252
6-46	6	53079984	53080311	Promoter (<=1kb)	ENSSSCG00000037986	ENSSSCT00000044376	0
6-60	6	63303698	63304025	Intron (ENSSSCT00000067130/ENSSSCG00000033509, intron 6 of 12)	ENSSSCG00000033509	ENSSSCT00000063983	14244
6-38	6	98814746	98815073	Promoter (<=1kb)	ENSSSCG00000003682	ENSSSCT00000053210	-44
AEMK02000489.1-2	AEMK02000489.1	15810	16137	Intron (ENSSSCT00000067335/ENSSSCG00000041875, intron 2 of 2)	ENSSSCG00000047868	ENSSSCT00000090329	-3568
17-35	17	61947118	61947445	Promoter (<=1kb)	ENSSSCG00000039419	ENSSSCT00000045230	-150
6-71	6	96362923	96363250	Promoter (<=1kb)	ENSSSCG00000030438	ENSSSCT00000090260	0
2022-07-10	7	95314140	95314467	Distal Intergenic	ENSSSCG00000046950	ENSSSCT00000067320	54028
12-38	12	1335858	1336185	Promoter (2-3kb)	ENSSSCG00000051223	ENSSSCT00000076090	-2618
13-42	13	202896644	202896971	Promoter (<=1kb)	ENSSSCG00000021042	ENSSSCT00000025909	-108
4-51	4	486666	486993	Promoter (<=1kb)	ENSSSCG00000005917	ENSSSCT00000062357	-193
4-67	4	718381	718708	Promoter (<=1kb)	ENSSSCG00000039094	ENSSSCT00000038538	-870
6-33	6	59543822	59544149	Promoter (<=1kb)	ENSSSCG00000040725	ENSSSCT00000054476	747
X-11	X	16449296	16449623	Promoter (<=1kb)	ENSSSCG00000032223	ENSSSCT00000076496	0
3-59	3	39079187	39079514	Intron (ENSSSCT00000008730/ENSSSCG00000007967, intron 1 of 5)	ENSSSCG00000038889	ENSSSCT00000061477	-6570
4-38	4	81936926	81937253	Promoter (<=1kb)	ENSSSCG00000006296	ENSSSCT00000045595	0
9-36	9	7767187	7767514	Distal Intergenic	ENSSSCG00000042041	ENSSSCT00000091036	8239
1-60	1	112343911	112344238	Promoter (<=1kb)	ENSSSCG00000004582	ENSSSCT00000065435	0
17-39	17	30908601	30908928	Promoter (<=1kb)	ENSSSCG00000027070	ENSSSCT00000030007	0
4-103	4	98056418	98056745	Promoter (<=1kb)	ENSSSCG00000030547	ENSSSCT00000007262	0
2022-05-13	5	30526940	30527267	Promoter (<=1kb)	ENSSSCG00000000475	ENSSSCT00000000513	0
2022-07-15	7	23996723	23997050	Promoter (<=1kb)	ENSSSCG00000001421	ENSSSCT00000001561	0
1-78	1	98568916	98569243	Distal Intergenic	ENSSSCG00000004507	ENSSSCT00000004979	-26534
2022-02-23	2	5383416	5383743	Distal Intergenic	ENSSSCG00000022726	ENSSSCT00000075421	20397
2-55	2	77196833	77197160	Promoter (1-2kb)	ENSSSCG00000013427	ENSSSCT00000039931	-1264
4-33	4	93926365	93926692	Intron (ENSSSCT00000007115/ENSSSCG00000006496, intron 3 of 14)	ENSSSCG00000006496	ENSSSCT00000058700	-15501
6-45	6	147429001	147429328	Promoter (<=1kb)	ENSSSCG00000003809	ENSSSCT00000045514	0
15-25	15	132540571	132540898	Promoter (<=1kb)	ENSSSCG00000022177	ENSSSCT00000077289	0
4-45	4	95981075	95981402	Promoter (<=1kb)	ENSSSCG00000028553	ENSSSCT00000082131	0
6-130	6	92350062	92350389	Promoter (<=1kb)	ENSSSCG00000029954	ENSSSCT00000004032	0
9-75	9	93462539	93462866	Promoter (<=1kb)	ENSSSCG00000015393	ENSSSCT00000053118	163
13-43	13	75605774	75606101	Promoter (<=1kb)	ENSSSCG00000011645	ENSSSCT00000012746	0
15-27	15	25087288	25087615	Promoter (<=1kb)	ENSSSCG00000030354	ENSSSCT00000022881	-123
15-35	15	59454136	59454463	Promoter (<=1kb)	ENSSSCG00000028633	ENSSSCT00000062133	433
2022-02-20	2	59157132	59157459	Promoter (<=1kb)	ENSSSCG00000013915	ENSSSCT00000083030	0
5-49	5	7200997	7201324	Promoter (<=1kb)	ENSSSCG00000033036	ENSSSCT00000052441	0
9-40	9	103359143	103359470	5' UTR	ENSSSCG00000015423	ENSSSCT00000016801	3128
13-40	13	90640632	90640959	Promoter (<=1kb)	ENSSSCG00000011708	ENSSSCT00000012818	0
2022-08-13	8	56357760	56358087	Promoter (<=1kb)	ENSSSCG00000008913	ENSSSCT00000047181	0
1-34	1	84544348	84544675	Promoter (<=1kb)	ENSSSCG00000004464	ENSSSCT00000004931	-526
6-81	6	147394989	147395316	Distal Intergenic	ENSSSCG00000048106	ENSSSCT00000073604	4424
6-36	6	53045736	53046063	Promoter (<=1kb)	ENSSSCG00000003112	ENSSSCT00000082686	169
2022-07-08	7	38055833	38056160	Promoter (<=1kb)	ENSSSCG00000001654	ENSSSCT00000001840	0
2022-07-31	7	56083765	56084092	Promoter (<=1kb)	ENSSSCG00000027457	ENSSSCT00000086331	0
9-49	9	139135792	139136119	Promoter (<=1kb)	ENSSSCG00000035434	ENSSSCT00000037978	-385
2-67	2	77848430	77848757	Promoter (<=1kb)	ENSSSCG00000037177	ENSSSCT00000056290	-27
3-63	3	16671874	16672201	Promoter (<=1kb)	ENSSSCG00000007739	ENSSSCT00000040486	0
2022-05-15	5	14878124	14878451	Promoter (<=1kb)	ENSSSCG00000032967	ENSSSCT00000060225	-275
12-35	12	17458855	17459182	Promoter (<=1kb)	ENSSSCG00000017316	ENSSSCT00000056899	0
13-19	13	109030546	109030873	Promoter (<=1kb)	ENSSSCG00000011746	ENSSSCT00000012857	594
14-19	14	49840525	49840852	Exon (ENSSSCT00000011028/ENSSSCG00000010067, exon 11 of 12)	ENSSSCG00000010068	ENSSSCT00000011029	21449
17-23	17	39361616	39361943	Promoter (<=1kb)	ENSSSCG00000007314	ENSSSCT00000036910	961
2022-05-28	5	13397196	13397523	Promoter (<=1kb)	ENSSSCG00000038968	ENSSSCT00000056537	172
2022-09-26	9	9783095	9783422	Promoter (<=1kb)	ENSSSCG00000039468	ENSSSCT00000041679	59
15-33	15	37801095	37801422	Promoter (<=1kb)	ENSSSCG00000015755	ENSSSCT00000017156	0
6-35	6	914706	915033	Promoter (<=1kb)	ENSSSCG00000035230	ENSSSCT00000054192	-332
6-65	6	6882207	6882534	Promoter (<=1kb)	ENSSSCG00000044663	ENSSSCT00000072058	-491
6-44	6	91747718	91748045	Promoter (<=1kb)	ENSSSCG00000031786	ENSSSCT00000054235	0
2022-07-11	7	38747388	38747715	Promoter (1-2kb)	ENSSSCG00000001695	ENSSSCT00000064013	1336
2022-07-17	7	49832204	49832531	Promoter (<=1kb)	ENSSSCG00000037209	ENSSSCT00000042556	-679
2022-12-21	12	21116050	21116377	Promoter (<=1kb)	ENSSSCG00000017448	ENSSSCT00000018994	596
14-25	14	141349032	141349359	Promoter (<=1kb)	ENSSSCG00000038086	ENSSSCT00000046483	-2
15-16	15	139918168	139918495	Promoter (<=1kb)	ENSSSCG00000016376	ENSSSCT00000090887	136
17-22	17	27807007	27807334	Promoter (<=1kb)	ENSSSCG00000028004	ENSSSCT00000023356	0
17-48	17	62379862	62380189	Promoter (<=1kb)	ENSSSCG00000032235	ENSSSCT00000087960	0
4-97	4	36400637	36400964	5' UTR	ENSSSCG00000041192	ENSSSCT00000069215	-69171
2022-05-29	5	402451	402778	Intron (ENSSSCT00000065647/ENSSSCG00000035733, intron 5 of 38)	ENSSSCG00000035733	ENSSSCT00000065647	6292
6-88	6	64068641	64068968	Promoter (<=1kb)	ENSSSCG00000030361	ENSSSCT00000032230	66
9-51	9	92481285	92481612	Promoter (<=1kb)	ENSSSCG00000020870	ENSSSCT00000039858	0
2-78	2	73930765	73931092	Promoter (<=1kb)	ENSSSCG00000013517	ENSSSCT00000051749	824
2022-03-17	3	38018890	38019217	Distal Intergenic	ENSSSCG00000046837	ENSSSCT00000074362	-8456
6-31	6	3379965	3380292	Intron (ENSSSCT00000086659/ENSSSCG00000002664, intron 1 of 15)	ENSSSCG00000002664	ENSSSCT00000002955	-30133
6-100	6	92298649	92298976	Promoter (<=1kb)	ENSSSCG00000003637	ENSSSCT00000041983	0
2022-07-09	7	80447953	80448280	Promoter (<=1kb)	ENSSSCG00000029474	ENSSSCT00000043894	230
13-53	13	68996721	68997048	Promoter (<=1kb)	ENSSSCG00000011592	ENSSSCT00000067606	-103
17-51	17	32965317	32965644	Promoter (<=1kb)	ENSSSCG00000027676	ENSSSCT00000007848	0
2-56	2	9848042	9848369	Intron (ENSSSCT00000055292/ENSSSCG00000013079, intron 1 of 20)	ENSSSCG00000013079	ENSSSCT00000014297	15412
2-95	2	77110925	77111252	Promoter (<=1kb)	ENSSSCG00000013426	ENSSSCT00000028114	0
6-78	6	115593023	115593350	Promoter (<=1kb)	ENSSSCG00000025005	ENSSSCT00000085177	-297
AEMK02000452.1-5	AEMK02000452.1	1806145	1806472	Promoter (<=1kb)	ENSSSCG00000036612	ENSSSCT00000072620	80
1-52	1	159022034	159022361	Promoter (<=1kb)	ENSSSCG00000004897	ENSSSCT00000005403	0
2022-08-14	14	99454737	99455064	Promoter (<=1kb)	ENSSSCG00000010433	ENSSSCT00000037988	838
2-114	2	76988638	76988965	Promoter (<=1kb)	ENSSSCG00000026387	ENSSSCT00000022339	0
4-68	4	130868196	130868523	Distal Intergenic	ENSSSCG00000049602	ENSSSCT00000077204	-12699
6-79	6	27884440	27884767	Promoter (<=1kb)	ENSSSCG00000002783	ENSSSCT00000003081	0
9-61	9	131767981	131768308	Distal Intergenic	ENSSSCG00000021631	ENSSSCT00000024327	-38078
2022-02-25	2	9734745	9735072	Promoter (<=1kb)	ENSSSCG00000024015	ENSSSCT00000014293	-221
6-97	6	59764412	59764739	Promoter (<=1kb)	ENSSSCG00000040721	ENSSSCT00000040073	0
2022-08-15	8	120567472	120567799	Promoter (<=1kb)	ENSSSCG00000009177	ENSSSCT00000076816	0
X-8	X	124967962	124968289	Promoter (<=1kb)	ENSSSCG00000025303	ENSSSCT00000028600	0
1-42	1	130951724	130952051	Promoter (<=1kb)	ENSSSCG00000004776	ENSSSCT00000005275	10
2022-12-27	12	2341426	2341753	Downstream (<1kb)	ENSSSCG00000017156	ENSSSCT00000023173	-4438
13-33	13	146230314	146230641	Promoter (<=1kb)	ENSSSCG00000011918	ENSSSCT00000013042	150
6-115	6	149748527	149748854	Promoter (<=1kb)	ENSSSCG00000003818	ENSSSCT00000088488	107
9-81	9	537360	537687	Promoter (<=1kb)	ENSSSCG00000033335	ENSSSCT00000038117	0
9-46	9	38376121	38376448	Promoter (<=1kb)	ENSSSCG00000015013	ENSSSCT00000038469	0
2022-11-14	11	67145213	67145540	Promoter (<=1kb)	ENSSSCG00000026863	ENSSSCT00000086113	263
14-38	14	50347691	50348018	Distal Intergenic	ENSSSCG00000036472	ENSSSCT00000054312	-17833
2-59	2	7059407	7059734	Promoter (<=1kb)	ENSSSCG00000027057	ENSSSCT00000027683	0
4-52	4	983733	984060	Promoter (<=1kb)	ENSSSCG00000006954	ENSSSCT00000053609	255
2022-04-30	4	79456156	79456483	Intron (ENSSSCT00000083651/ENSSSCG00000022190, intron 5 of 10)	ENSSSCG00000046405	ENSSSCT00000074731	66458
X-5	X	6295455	6295782	Promoter (<=1kb)	ENSSSCG00000012104	ENSSSCT00000013239	-351
14-18	14	128110822	128111149	Promoter (<=1kb)	ENSSSCG00000010672	ENSSSCT00000048560	-310
2022-09-18	18	6869989	6870316	Promoter (<=1kb)	ENSSSCG00000016461	ENSSSCT00000017924	0
4-79	4	319855	320182	Promoter (<=1kb)	ENSSSCG00000005901	ENSSSCT00000041562	0
4-60	4	20742691	20743018	Intron (ENSSSCT00000006593/ENSSSCG00000006009, intron 1 of 10)	ENSSSCG00000006008	ENSSSCT00000006592	-73004
6-50	6	88660244	88660571	Promoter (<=1kb)	ENSSSCG00000003617	ENSSSCT00000004012	156
2022-07-26	7	76064659	76064986	Promoter (1-2kb)	ENSSSCG00000029201	ENSSSCT00000079253	1275
9-91	9	107747117	107747444	Promoter (<=1kb)	ENSSSCG00000015444	ENSSSCT00000075967	0
2022-10-11	10	20635812	20636139	Promoter (<=1kb)	ENSSSCG00000010900	ENSSSCT00000062646	-64
14-31	14	125158358	125158685	Promoter (<=1kb)	ENSSSCG00000010652	ENSSSCT00000011651	0
15-13	15	121213174	121213501	Promoter (<=1kb)	ENSSSCG00000016207	ENSSSCT00000074199	293
9-56	9	114262209	114262536	Promoter (<=1kb)	ENSSSCG00000038958	ENSSSCT00000080323	-246
2022-01-13	1	130201842	130202169	Promoter (<=1kb)	ENSSSCG00000004753	ENSSSCT00000005252	124
17-38	17	19627584	19627911	Promoter (1-2kb)	ENSSSCG00000007067	ENSSSCT00000007738	1730
2-60	2	7166351	7166678	Promoter (<=1kb)	ENSSSCG00000034387	ENSSSCT00000070722	324
2022-03-18	3	8889556	8889883	Promoter (1-2kb)	ENSSSCG00000039053	ENSSSCT00000058833	1718
4-81	4	79872631	79872958	Promoter (<=1kb)	ENSSSCG00000032367	ENSSSCT00000062693	210
9-50	9	130786074	130786401	Promoter (<=1kb)	ENSSSCG00000015595	ENSSSCT00000033171	-568
2022-11-06	11	33258461	33258788	Promoter (<=1kb)	ENSSSCG00000009449	ENSSSCT00000091417	35
2022-12-24	12	18776367	18776694	Promoter (<=1kb)	ENSSSCG00000017357	ENSSSCT00000055688	0
16-20	16	53159911	53160238	Promoter (<=1kb)	ENSSSCG00000017000	ENSSSCT00000018512	0
8-32	8	118507134	118507461	Promoter (<=1kb)	ENSSSCG00000030957	ENSSSCT00000038683	-443
AEMK02000452.1-8	AEMK02000452.1	3029121	3029448	Promoter (<=1kb)	ENSSSCG00000031132	ENSSSCT00000091461	-342
1-46	1	71636242	71636569	Promoter (<=1kb)	ENSSSCG00000004368	ENSSSCT00000055168	-133
1-37	1	181338359	181338686	Promoter (<=1kb)	ENSSSCG00000005027	ENSSSCT00000066327	0
6-62	6	74651452	74651779	Promoter (<=1kb)	ENSSSCG00000003458	ENSSSCT00000003841	-26
12-36	12	23316597	23316924	Promoter (<=1kb)	ENSSSCG00000033291	ENSSSCT00000058547	-261
12-32	12	27439867	27440194	Promoter (<=1kb)	ENSSSCG00000017591	ENSSSCT00000084646	340
12-93	12	54105819	54106146	Promoter (<=1kb)	ENSSSCG00000017993	ENSSSCT00000082932	0
2022-03-24	3	41443028	41443355	Promoter (<=1kb)	ENSSSCG00000007979	ENSSSCT00000065950	368
5-44	5	71029640	71029967	Promoter (<=1kb)	ENSSSCG00000000779	ENSSSCT00000000843	0
1-47	1	270652268	270652595	Promoter (<=1kb)	ENSSSCG00000005702	ENSSSCT00000006271	0
2022-12-29	12	20765448	20765775	Promoter (<=1kb)	ENSSSCG00000017420	ENSSSCT00000018964	0
2022-10-18	18	19689267	19689594	Promoter (1-2kb)	ENSSSCG00000016573	ENSSSCT00000018043	1516
6-159	6	100093007	100093334	Promoter (<=1kb)	ENSSSCG00000028805	ENSSSCT00000046096	-69
9-79	9	121850792	121851119	Promoter (<=1kb)	ENSSSCG00000015536	ENSSSCT00000016925	-113
AEMK02000400.1-2	AEMK02000400.1	4865	5192	Intron (ENSSSCT00000067153/ENSSSCG00000042507, intron 4 of 5)	ENSSSCG00000047777	ENSSSCT00000081109	4471
14-29	14	109069059	109069386	Promoter (<=1kb)	ENSSSCG00000010527	ENSSSCT00000011517	0
15-14	15	54444481	54444808	Promoter (<=1kb)	ENSSSCG00000047196	ENSSSCT00000073260	0
17-86	17	14859910	14860237	Promoter (<=1kb)	ENSSSCG00000040202	ENSSSCT00000054521	-83
2-51	2	4223678	4224005	Distal Intergenic	ENSSSCG00000012880	ENSSSCT00000014079	-9094
2022-07-13	7	74864687	74865014	Promoter (<=1kb)	ENSSSCG00000001985	ENSSSCT00000002221	-187
2022-11-25	11	78231742	78232069	Promoter (<=1kb)	ENSSSCG00000009553	ENSSSCT00000010472	183
17-58	17	51401549	51401876	Promoter (<=1kb)	ENSSSCG00000007466	ENSSSCT00000068856	0
2022-05-26	5	9594785	9595112	Promoter (<=1kb)	ENSSSCG00000000107	ENSSSCT00000043044	0
7-37	7	92644956	92645283	Promoter (<=1kb)	ENSSSCG00000036702	ENSSSCT00000082067	-114
9-38	9	93540634	93540961	Promoter (<=1kb)	ENSSSCG00000015394	ENSSSCT00000091277	0
9-80	9	126224786	126225113	Promoter (<=1kb)	ENSSSCG00000015568	ENSSSCT00000060674	0
1-75	1	109010488	109010815	Promoter (<=1kb)	ENSSSCG00000004570	ENSSSCT00000005049	0
12-40	12	52589906	52590233	Promoter (<=1kb)	ENSSSCG00000025689	ENSSSCT00000028958	33
12-79	12	52597860	52598187	Promoter (<=1kb)	ENSSSCG00000017937	ENSSSCT00000024555	0
4-64	4	125109799	125110126	Promoter (<=1kb)	ENSSSCG00000006911	ENSSSCT00000073767	0
X-12	X	15365240	15365567	Promoter (<=1kb)	ENSSSCG00000012157	ENSSSCT00000055314	0
1-40	1	2827290	2827617	Promoter (<=1kb)	ENSSSCG00000049704	ENSSSCT00000089807	-292
1-43	1	164783660	164783987	Intron (ENSSSCT00000076341/ENSSSCG00000050768, intron 2 of 2)	ENSSSCG00000050768	ENSSSCT00000076341	31725
2-77	2	4898574	4898901	Promoter (<=1kb)	ENSSSCG00000012893	ENSSSCT00000028473	558
4-65	4	89311291	89311618	Promoter (<=1kb)	ENSSSCG00000006365	ENSSSCT00000041054	0
13-35	13	123649872	123650199	Promoter (<=1kb)	ENSSSCG00000011795	ENSSSCT00000035397	0
13-41	13	189127597	189127924	Promoter (1-2kb)	ENSSSCG00000047073	ENSSSCT00000084109	1061
15-18	15	32259907	32260234	Promoter (<=1kb)	ENSSSCG00000040778	ENSSSCT00000040767	0
15-20	15	33369815	33370142	Promoter (<=1kb)	ENSSSCG00000023419	ENSSSCT00000031893	-317
3-43	3	40195304	40195631	Promoter (<=1kb)	ENSSSCG00000008017	ENSSSCT00000008785	0
2022-07-19	7	36920048	36920375	Promoter (<=1kb)	ENSSSCG00000001621	ENSSSCT00000001808	409
AEMK02000452.1-10	AEMK02000452.1	3499057	3499384	Promoter (<=1kb)	ENSSSCG00000038713	ENSSSCT00000083694	0
1-39	1	130386491	130386818	Promoter (<=1kb)	ENSSSCG00000004755	ENSSSCT00000005254	0
1-86	1	131033915	131034242	Distal Intergenic	ENSSSCG00000004779	ENSSSCT00000005278	22760
15-19	15	82281252	82281579	Promoter (<=1kb)	ENSSSCG00000046644	ENSSSCT00000082084	-257
15-32	15	140060273	140060600	Promoter (<=1kb)	ENSSSCG00000016368	ENSSSCT00000067315	0
AEMK02000682.1-6	AEMK02000682.1	977520	977847	Promoter (<=1kb)	ENSSSCG00000005832	ENSSSCT00000006410	-344
2022-01-24	1	168530102	168530429	Promoter (<=1kb)	ENSSSCG00000004974	ENSSSCT00000005486	0
4-46	4	105502957	105503284	Promoter (<=1kb)	ENSSSCG00000006748	ENSSSCT00000056235	405
1-72	1	272823881	272824208	Promoter (<=1kb)	ENSSSCG00000005738	ENSSSCT00000042593	0
15-24	15	31974287	31974614	Promoter (<=1kb)	ENSSSCG00000035628	ENSSSCT00000086315	-110
X-10	X	89837680	89838007	Promoter (<=1kb)	ENSSSCG00000012583	ENSSSCT00000051623	-2
2022-11-12	11	17807602	17807929	Promoter (<=1kb)	ENSSSCG00000009389	ENSSSCT00000045516	0
17-65	17	62165554	62165881	Promoter (<=1kb)	ENSSSCG00000033946	ENSSSCT00000050346	-146
4-112	4	93045111	93045438	Promoter (<=1kb)	ENSSSCG00000006461	ENSSSCT00000007078	-421
2022-07-20	7	94790222	94790549	Promoter (<=1kb)	ENSSSCG00000002332	ENSSSCT00000037538	335
2022-08-21	8	1627006	1627333	Promoter (<=1kb)	ENSSSCG00000008692	ENSSSCT00000062367	0
2022-11-16	11	77188605	77188932	Promoter (<=1kb)	ENSSSCG00000022719	ENSSSCT00000026731	0
2022-12-18	12	25122183	25122510	Promoter (<=1kb)	ENSSSCG00000025638	ENSSSCT00000026961	86
12-45	12	46709402	46709729	Promoter (<=1kb)	ENSSSCG00000017804	ENSSSCT00000061110	-151
18-26	18	48825659	48825986	Promoter (<=1kb)	ENSSSCG00000016724	ENSSSCT00000018205	0
2-46	2	66890333	66890660	Promoter (<=1kb)	ENSSSCG00000035663	ENSSSCT00000060124	109
4-82	4	103153865	103154192	Promoter (<=1kb)	ENSSSCG00000006729	ENSSSCT00000079673	0
6-84	6	49635464	49635791	Promoter (<=1kb)	ENSSSCG00000003024	ENSSSCT00000046860	40
13-27	13	77180866	77181193	Promoter (<=1kb)	ENSSSCG00000011650	ENSSSCT00000012752	-121
9-64	9	6793478	6793805	Promoter (<=1kb)	ENSSSCG00000014811	ENSSSCT00000088713	409
2022-11-18	11	661350	661677	Promoter (<=1kb)	ENSSSCG00000021814	ENSSSCT00000044485	0
17-50	17	61531124	61531451	Promoter (1-2kb)	ENSSSCG00000024694	ENSSSCT00000024716	-1234
3-54	3	7174346	7174673	Promoter (<=1kb)	ENSSSCG00000040479	ENSSSCT00000041777	0
2022-07-23	7	54906352	54906679	Promoter (<=1kb)	ENSSSCG00000001838	ENSSSCT00000037527	159
9-52	9	26679587	26679914	Promoter (<=1kb)	ENSSSCG00000014959	ENSSSCT00000068218	134
1-48	1	120026259	120026586	Promoter (<=1kb)	ENSSSCG00000004629	ENSSSCT00000005112	0
15-21	15	19798526	19798853	Promoter (<=1kb)	ENSSSCG00000015707	ENSSSCT00000017107	-473
2-34	2	77731000	77731327	Promoter (<=1kb)	ENSSSCG00000033442	ENSSSCT00000052514	-119
4-154	4	286657	286984	Promoter (<=1kb)	ENSSSCG00000030451	ENSSSCT00000051105	78
6-102	6	92037970	92038297	Promoter (<=1kb)	ENSSSCG00000003630	ENSSSCT00000004027	0
6-139	6	128074144	128074471	Promoter (<=1kb)	ENSSSCG00000038632	ENSSSCT00000058793	-139
6-70	6	165710913	165711240	Promoter (<=1kb)	ENSSSCG00000034035	ENSSSCT00000060804	-949
15-23	15	137345549	137345876	Promoter (<=1kb)	ENSSSCG00000016330	ENSSSCT00000045923	0
17-67	17	34858066	34858393	Distal Intergenic	ENSSSCG00000031519	ENSSSCT00000045055	-12993
17-43	17	35302054	35302381	Distal Intergenic	ENSSSCG00000037016	ENSSSCT00000064936	-13583
2-43	2	434909	435236	Promoter (<=1kb)	ENSSSCG00000012842	ENSSSCT00000042838	0
3-85	3	533122	533449	Promoter (<=1kb)	ENSSSCG00000040103	ENSSSCT00000057179	156
5-43	5	3797981	3798308	Promoter (<=1kb)	ENSSSCG00000024864	ENSSSCT00000065839	0
2022-05-22	5	76113917	76114244	Promoter (<=1kb)	ENSSSCG00000000804	ENSSSCT00000000873	378
9-55	9	711463	711790	Promoter (<=1kb)	ENSSSCG00000014569	ENSSSCT00000036776	-244
9-57	9	124142383	124142710	Promoter (<=1kb)	ENSSSCG00000026806	ENSSSCT00000034683	416
2022-10-15	10	43929217	43929544	Promoter (<=1kb)	ENSSSCG00000038007	ENSSSCT00000062209	0
12-64	12	26359502	26359829	Promoter (1-2kb)	ENSSSCG00000017583	ENSSSCT00000046528	1811
14-28	14	76304995	76305322	Promoter (<=1kb)	ENSSSCG00000010301	ENSSSCT00000035011	6
3-53	3	45201223	45201550	Promoter (<=1kb)	ENSSSCG00000022322	ENSSSCT00000008883	174
4-96	4	1487620	1487947	Promoter (2-3kb)	ENSSSCG00000037975	ENSSSCT00000047608	-2853
6-99	6	84546940	84547267	Promoter (<=1kb)	ENSSSCG00000023636	ENSSSCT00000060156	1
7-63	7	23740260	23740587	Promoter (<=1kb)	ENSSSCG00000001409	ENSSSCT00000079739	116
2022-08-25	8	39581334	39581661	Promoter (<=1kb)	ENSSSCG00000036284	ENSSSCT00000068067	0
12-33	12	44635941	44636268	Promoter (<=1kb)	ENSSSCG00000028920	ENSSSCT00000023831	21
14-37	14	31165778	31166105	Promoter (<=1kb)	ENSSSCG00000029803	ENSSSCT00000029722	0
15-17	15	32474856	32475183	Promoter (<=1kb)	ENSSSCG00000039562	ENSSSCT00000061837	0
15-22	15	121284743	121285070	Promoter (<=1kb)	ENSSSCG00000016213	ENSSSCT00000017654	21
2-36	2	375310	375637	Promoter (<=1kb)	ENSSSCG00000012853	ENSSSCT00000035232	0
2-63	2	42081537	42081864	Promoter (<=1kb)	ENSSSCG00000013382	ENSSSCT00000049473	0
2-70	2	138288184	138288511	Promoter (<=1kb)	ENSSSCG00000014319	ENSSSCT00000036284	50
2022-05-24	5	14101634	14101961	Promoter (<=1kb)	ENSSSCG00000032861	ENSSSCT00000060131	-244
7-46	7	90346552	90346879	Promoter (<=1kb)	ENSSSCG00000002285	ENSSSCT00000060902	0
9-63	9	56748625	56748952	Promoter (<=1kb)	ENSSSCG00000015243	ENSSSCT00000016612	481
1-92	1	2576788	2577115	Promoter (<=1kb)	ENSSSCG00000004020	ENSSSCT00000004445	59
1-62	1	35926584	35926911	Promoter (<=1kb)	ENSSSCG00000004217	ENSSSCT00000058349	0
1-38	1	87116794	87117121	Promoter (<=1kb)	ENSSSCG00000004473	ENSSSCT00000004941	0
2022-10-12	10	9685939	9686266	Promoter (<=1kb)	ENSSSCG00000010823	ENSSSCT00000011841	201
14-35	14	51709497	51709824	Promoter (<=1kb)	ENSSSCG00000037076	ENSSSCT00000043175	0
15-41	15	140223698	140224025	Promoter (<=1kb)	ENSSSCG00000032919	ENSSSCT00000047384	0
4-85	4	93366120	93366447	Promoter (<=1kb)	ENSSSCG00000006471	ENSSSCT00000007088	0
9-37	9	53364636	53364963	Promoter (<=1kb)	ENSSSCG00000030017	ENSSSCT00000023210	0
1-64	1	14866269	14866596	Promoter (<=1kb)	ENSSSCG00000004090	ENSSSCT00000004521	17
17-69	17	52016582	52016909	Promoter (<=1kb)	ENSSSCG00000007469	ENSSSCT00000039700	-195
3-57	3	110843733	110844060	Promoter (<=1kb)	ENSSSCG00000032527	ENSSSCT00000049214	-665
2022-05-31	5	63951321	63951648	Promoter (<=1kb)	ENSSSCG00000000690	ENSSSCT00000000752	-28
6-119	6	63629423	63629750	Promoter (<=1kb)	ENSSSCG00000003342	ENSSSCT00000064884	-194
2022-07-30	7	120597543	120597870	Promoter (<=1kb)	ENSSSCG00000037284	ENSSSCT00000064108	0
9-65	9	46253331	46253658	Promoter (<=1kb)	ENSSSCG00000015105	ENSSSCT00000016471	359
9-106	9	90806767	90807094	Promoter (<=1kb)	ENSSSCG00000015380	ENSSSCT00000016755	0
AEMK02000682.1-4	AEMK02000682.1	836057	836384	Promoter (<=1kb)	ENSSSCG00000034566	ENSSSCT00000046578	-168
2022-01-17	1	143539250	143539577	Promoter (<=1kb)	ENSSSCG00000026006	ENSSSCT00000032440	986
17-52	17	744939	745266	Distal Intergenic	ENSSSCG00000025403	ENSSSCT00000027100	81425
17-37	17	15751934	15752261	Promoter (2-3kb)	ENSSSCG00000039442	ENSSSCT00000053530	2099
2-42	2	1197208	1197535	Promoter (<=1kb)	ENSSSCG00000040793	ENSSSCT00000052185	100
4-66	4	629668	629995	Promoter (<=1kb)	ENSSSCG00000005911	ENSSSCT00000006491	0
4-73	4	94054678	94055005	Promoter (<=1kb)	ENSSSCG00000006502	ENSSSCT00000007121	401
6-61	6	52936638	52936965	Promoter (<=1kb)	ENSSSCG00000003110	ENSSSCT00000003449	666
3-55	3	9846094	9846421	Promoter (<=1kb)	ENSSSCG00000027890	ENSSSCT00000048257	0
3-52	3	41106003	41106330	Downstream (<1kb)	ENSSSCG00000007998	ENSSSCT00000008766	-6416
4-72	4	20644522	20644849	Promoter (<=1kb)	ENSSSCG00000006009	ENSSSCT00000006593	-960
2022-05-30	5	4100929	4101256	Promoter (<=1kb)	ENSSSCG00000000014	ENSSSCT00000022845	6
5-32	5	6929352	6929679	Promoter (<=1kb)	ENSSSCG00000034265	ENSSSCT00000075573	0
6-32	6	53215898	53216225	Intron (ENSSSCT00000024548/ENSSSCG00000029567, intron 3 of 7)	ENSSSCG00000029567	ENSSSCT00000024548	15577
2022-11-08	11	24963647	24963974	Promoter (<=1kb)	ENSSSCG00000009431	ENSSSCT00000010338	591
17-24	17	4855629	4855956	Promoter (<=1kb)	ENSSSCG00000006982	ENSSSCT00000007647	573
2-79	2	76296347	76296674	Promoter (<=1kb)	ENSSSCG00000013460	ENSSSCT00000014704	0
4-77	4	92964488	92964815	Promoter (<=1kb)	ENSSSCG00000024970	ENSSSCT00000031985	-126
1-67	1	185397611	185397938	Promoter (<=1kb)	ENSSSCG00000033800	ENSSSCT00000040651	0
3-62	3	77421496	77421823	Promoter (<=1kb)	ENSSSCG00000008363	ENSSSCT00000022299	0
4-80	4	51449098	51449425	Promoter (<=1kb)	ENSSSCG00000006143	ENSSSCT00000043037	0
6-87	6	7421240	7421567	Promoter (<=1kb)	ENSSSCG00000038128	ENSSSCT00000072065	450
6-51	6	91455905	91456232	Promoter (<=1kb)	ENSSSCG00000003627	ENSSSCT00000058871	0
2-106	2	498395	498722	Promoter (<=1kb)	ENSSSCG00000012844	ENSSSCT00000014039	47
3-33	3	935487	935814	Distal Intergenic	ENSSSCG00000007557	ENSSSCT00000090315	33335
4-83	4	108818	109145	Promoter (<=1kb)	ENSSSCG00000034031	ENSSSCT00000060053	0
4-48	4	123329154	123329481	Exon (ENSSSCT00000007545/ENSSSCG00000006890, exon 48 of 49)	ENSSSCG00000037549	ENSSSCT00000061853	-41712
4-70	4	124009833	124010160	Promoter (<=1kb)	ENSSSCG00000040439	ENSSSCT00000007551	0
7-47	7	98362179	98362506	Exon (ENSSSCT00000046327/ENSSSCG00000035684, exon 2 of 6)	ENSSSCG00000035684	ENSSSCT00000046327	6095
2022-11-17	11	23159643	23159970	Promoter (<=1kb)	ENSSSCG00000009425	ENSSSCT00000052760	0
2-61	2	9187941	9188268	Intron (ENSSSCT00000062935/ENSSSCG00000033010, intron 1 of 6)	ENSSSCG00000033010	ENSSSCT00000062935	4079
2-45	2	61273230	61273557	Promoter (<=1kb)	ENSSSCG00000038911	ENSSSCT00000059610	-91
3-41	3	71362127	71362454	Promoter (<=1kb)	ENSSSCG00000022708	ENSSSCT00000080084	158
4-107	4	75646166	75646493	Promoter (<=1kb)	ENSSSCG00000032573	ENSSSCT00000058495	-41
6-145	6	169812134	169812461	Distal Intergenic	ENSSSCG00000037856	ENSSSCT00000050388	60108
7-38	7	116436345	116436672	Promoter (<=1kb)	ENSSSCG00000028225	ENSSSCT00000082343	0
9-48	9	129199852	129200179	Intron (ENSSSCT00000078142/ENSSSCG00000015582, intron 6 of 6)	ENSSSCG00000032689	ENSSSCT00000019915	-63613
AEMK02000682.1-5	AEMK02000682.1	440706	441033	Promoter (<=1kb)	ENSSSCG00000033694	ENSSSCT00000054410	0
1-96	1	253966357	253966684	Promoter (<=1kb)	ENSSSCG00000027688	ENSSSCT00000028609	19
15-31	15	7502024	7502351	Promoter (1-2kb)	ENSSSCG00000021343	ENSSSCT00000061130	1016
4-90	4	88471866	88472193	Promoter (<=1kb)	ENSSSCG00000006344	ENSSSCT00000051570	0
6-134	6	54684355	54684682	Promoter (<=1kb)	ENSSSCG00000003183	ENSSSCT00000003535	22
2022-08-12	8	72088735	72089062	Promoter (<=1kb)	ENSSSCG00000008983	ENSSSCT00000009840	0
9-124	9	102563972	102564299	Promoter (<=1kb)	ENSSSCG00000015411	ENSSSCT00000038510	-67
9-33	9	130698974	130699301	Promoter (<=1kb)	ENSSSCG00000026587	ENSSSCT00000023780	0
2022-10-13	10	24834269	24834596	Promoter (2-3kb)	ENSSSCG00000010928	ENSSSCT00000087542	-2822
2022-07-25	7	57503181	57503508	Promoter (<=1kb)	ENSSSCG00000001869	ENSSSCT00000002094	131
9-71	9	36620642	36620969	Promoter (<=1kb)	ENSSSCG00000025606	ENSSSCT00000016371	0
12-34	12	47124706	47125033	Promoter (<=1kb)	ENSSSCG00000017810	ENSSSCT00000019383	0
2022-12-18	18	17444286	17444613	Promoter (<=1kb)	ENSSSCG00000016548	ENSSSCT00000018018	0
2-38	2	144929538	144929865	Promoter (1-2kb)	ENSSSCG00000014401	ENSSSCT00000049496	1172
1-35	1	165957273	165957600	Promoter (<=1kb)	ENSSSCG00000004958	ENSSSCT00000005470	140
12-46	12	48162363	48162690	Promoter (<=1kb)	ENSSSCG00000045876	ENSSSCT00000071225	24
14-68	14	50040735	50041062	Promoter (<=1kb)	ENSSSCG00000010079	ENSSSCT00000011040	72
5-62	5	89673227	89673554	Promoter (<=1kb)	ENSSSCG00000000908	ENSSSCT00000000992	-19
AEMK02000328.1-1	AEMK02000328.1	162199	162526	Promoter (<=1kb)	ENSSSCG00000022575	ENSSSCT00000054498	-79
1-69	1	99809971	99810298	Promoter (<=1kb)	ENSSSCG00000004511	ENSSSCT00000086764	-72
15-30	15	76135614	76135941	Promoter (<=1kb)	ENSSSCG00000015940	ENSSSCT00000017355	89
18-17	18	6142440	6142767	Promoter (<=1kb)	ENSSSCG00000028266	ENSSSCT00000039843	-141
3-45	3	122720703	122721030	Promoter (<=1kb)	ENSSSCG00000008664	ENSSSCT00000009481	0
8-37	8	100861654	100861981	Promoter (<=1kb)	ENSSSCG00000009083	ENSSSCT00000084748	-190
9-85	9	39619443	39619770	Promoter (<=1kb)	ENSSSCG00000015023	ENSSSCT00000067684	103
9-68	9	109233434	109233761	Promoter (<=1kb)	ENSSSCG00000015450	ENSSSCT00000016832	0
9-54	9	124848119	124848446	Promoter (<=1kb)	ENSSSCG00000015563	ENSSSCT00000086994	0
13-36	13	133690050	133690377	Promoter (<=1kb)	ENSSSCG00000021380	ENSSSCT00000046083	245
17-53	17	57040518	57040845	Promoter (<=1kb)	ENSSSCG00000007496	ENSSSCT00000008206	-122
2022-05-27	5	51458135	51458462	Promoter (<=1kb)	ENSSSCG00000034733	ENSSSCT00000074324	876
13-31	13	30320336	30320663	Promoter (<=1kb)	ENSSSCG00000026281	ENSSSCT00000028855	0
13-49	13	30602353	30602680	Promoter (<=1kb)	ENSSSCG00000011342	ENSSSCT00000055402	102
1-61	1	180434063	180434390	Promoter (<=1kb)	ENSSSCG00000005021	ENSSSCT00000037532	0
13-39	13	27966509	27966836	Promoter (<=1kb)	ENSSSCG00000011309	ENSSSCT00000043506	0
14-36	14	60140830	60141157	Promoter (<=1kb)	ENSSSCG00000010185	ENSSSCT00000042328	93
6-93	6	48701907	48702234	Promoter (<=1kb)	ENSSSCG00000026931	ENSSSCT00000028688	166
6-56	6	51864592	51864919	Promoter (<=1kb)	ENSSSCG00000036870	ENSSSCT00000040603	0
6-69	6	59721369	59721696	Promoter (<=1kb)	ENSSSCG00000024661	ENSSSCT00000075004	0
6-64	6	95247456	95247783	Promoter (1-2kb)	ENSSSCG00000003655	ENSSSCT00000004051	-1155
7-42	7	58248735	58249062	Promoter (<=1kb)	ENSSSCG00000001881	ENSSSCT00000054742	29
7-43	7	67594389	67594716	Promoter (<=1kb)	ENSSSCG00000001966	ENSSSCT00000002199	-229
1-45	1	187386120	187386447	Promoter (<=1kb)	ENSSSCG00000005073	ENSSSCT00000005590	735
1-59	1	253092780	253093107	Promoter (<=1kb)	ENSSSCG00000005466	ENSSSCT00000063629	0
4-121	4	70996597	70996924	Promoter (<=1kb)	ENSSSCG00000037637	ENSSSCT00000043389	0
6-133	6	48830912	48831239	Promoter (<=1kb)	ENSSSCG00000033760	ENSSSCT00000067071	0
2022-08-20	8	135802404	135802731	Promoter (<=1kb)	ENSSSCG00000009246	ENSSSCT00000079368	-16
9-102	9	92681789	92682116	Promoter (<=1kb)	ENSSSCG00000024485	ENSSSCT00000026738	0
2022-11-23	11	77356080	77356407	Promoter (<=1kb)	ENSSSCG00000033732	ENSSSCT00000051194	0
13-37	13	30804346	30804673	Promoter (<=1kb)	ENSSSCG00000029251	ENSSSCT00000062343	83
15-34	15	52839113	52839440	Promoter (<=1kb)	ENSSSCG00000015839	ENSSSCT00000069682	65
15-26	15	139582387	139582714	Promoter (1-2kb)	ENSSSCG00000040095	ENSSSCT00000057191	-1055
17-93	17	26120351	26120678	Promoter (<=1kb)	ENSSSCG00000024692	ENSSSCT00000078543	-4
6-77	6	67455531	67455858	Promoter (<=1kb)	ENSSSCG00000036876	ENSSSCT00000052949	254
9-83	9	105263071	105263398	Promoter (<=1kb)	ENSSSCG00000026110	ENSSSCT00000044705	811
1-85	1	129875606	129875933	Promoter (<=1kb)	ENSSSCG00000004746	ENSSSCT00000005245	0
1-81	1	162144744	162145071	Promoter (<=1kb)	ENSSSCG00000004917	ENSSSCT00000005425	0
12-65	12	40075352	40075679	Promoter (<=1kb)	ENSSSCG00000032552	ENSSSCT00000065635	0
2022-11-18	18	1795684	1796011	Promoter (<=1kb)	ENSSSCG00000016412	ENSSSCT00000017870	168
2-44	2	3060652	3060979	Promoter (<=1kb)	ENSSSCG00000031769	ENSSSCT00000053255	0
2-100	2	141916977	141917304	Intron (ENSSSCT00000062121/ENSSSCG00000014361, intron 1 of 2)	ENSSSCG00000050498	ENSSSCT00000079617	32623
7-34	7	60971761	60972088	Promoter (<=1kb)	ENSSSCG00000001930	ENSSSCT00000040582	0
1-49	1	163789887	163790214	Promoter (<=1kb)	ENSSSCG00000004938	ENSSSCT00000044216	0
1-68	1	12122389	12122716	Promoter (<=1kb)	ENSSSCG00000004070	ENSSSCT00000004499	-41
12-42	12	60831751	60832078	Intron (ENSSSCT00000050033/ENSSSCG00000038164, intron 1 of 3)	ENSSSCG00000038164	ENSSSCT00000050033	22712
2022-05-15	15	3362	3689	Distal Intergenic	ENSSSCG00000047217	ENSSSCT00000079867	-36330
6-80	6	47657391	47657718	Promoter (1-2kb)	ENSSSCG00000035570	ENSSSCT00000061924	-1834
1-55	1	261314812	261315139	Intron (ENSSSCT00000054653/ENSSSCG00000037508, intron 5 of 21)	ENSSSCG00000037508	ENSSSCT00000039685	-6630
12-121	12	52066565	52066892	Promoter (<=1kb)	ENSSSCG00000017917	ENSSSCT00000040434	0
2-50	2	287729	288056	Promoter (<=1kb)	ENSSSCG00000032010	ENSSSCT00000050029	137
6-131	6	17818351	17818678	Promoter (<=1kb)	ENSSSCG00000034165	ENSSSCT00000046562	0
1-98	1	7651406	7651733	Promoter (<=1kb)	ENSSSCG00000004050	ENSSSCT00000043325	0
15-45	15	132358162	132358489	Promoter (1-2kb)	ENSSSCG00000037274	ENSSSCT00000052938	1732
2022-05-25	5	47687766	47688093	Promoter (1-2kb)	ENSSSCG00000028552	ENSSSCT00000056533	1234
6-154	6	63444283	63444610	Promoter (<=1kb)	ENSSSCG00000034107	ENSSSCT00000090686	135
17-100	17	50868988	50869315	Promoter (<=1kb)	ENSSSCG00000027444	ENSSSCT00000060187	0
9-60	9	120561861	120562188	Promoter (<=1kb)	ENSSSCG00000015523	ENSSSCT00000069819	-26
X-16	X	43115866	43116193	Promoter (<=1kb)	ENSSSCG00000012287	ENSSSCT00000013436	34
1-41	1	130873063	130873390	Promoter (<=1kb)	ENSSSCG00000004772	ENSSSCT00000066319	101
12-60	12	23022457	23022784	Distal Intergenic	ENSSSCG00000041052	ENSSSCT00000084486	-7719
18-21	18	6843217	6843544	Promoter (<=1kb)	ENSSSCG00000016459	ENSSSCT00000017922	0
2-149	2	61037801	61038128	Promoter (<=1kb)	ENSSSCG00000013861	ENSSSCT00000015140	0
3-66	3	113874983	113875310	Promoter (<=1kb)	ENSSSCG00000008578	ENSSSCT00000009387	-202
6-57	6	63952249	63952576	Distal Intergenic	ENSSSCG00000028926	ENSSSCT00000023861	-17897
1-87	1	269711290	269711617	Intron (ENSSSCT00000067721/ENSSSCG00000043118, intron 1 of 1)	ENSSSCG00000043524	ENSSSCT00000072132	-9294
12-41	12	60269716	60270043	Intron (ENSSSCT00000065718/ENSSSCG00000018050, intron 2 of 4)	ENSSSCG00000018050	ENSSSCT00000019645	8063
13-55	13	151429402	151429729	Promoter (<=1kb)	ENSSSCG00000011942	ENSSSCT00000013068	0
17-77	17	34819054	34819381	Promoter (2-3kb)	ENSSSCG00000039862	ENSSSCT00000044641	-2603
2-152	2	141879003	141879330	Promoter (<=1kb)	ENSSSCG00000014361	ENSSSCT00000062121	0
5-52	5	21979394	21979721	Intron (ENSSSCT00000055700/ENSSSCG00000000403, intron 1 of 30)	ENSSSCG00000000403	ENSSSCT00000055700	3277
9-59	9	32946620	32946947	Distal Intergenic	ENSSSCG00000051403	ENSSSCT00000088570	27314
X-9	X	43028200	43028527	Promoter (<=1kb)	ENSSSCG00000021934	ENSSSCT00000024353	938
13-32	13	141148439	141148766	Promoter (<=1kb)	ENSSSCG00000011906	ENSSSCT00000050164	703
5-37	5	74917252	74917579	Promoter (<=1kb)	ENSSSCG00000000801	ENSSSCT00000000868	0
6-106	6	168535962	168536289	Promoter (<=1kb)	ENSSSCG00000023920	ENSSSCT00000028401	0
1-70	1	189249518	189249845	Promoter (<=1kb)	ENSSSCG00000005084	ENSSSCT00000064146	0
1-90	1	237240453	237240780	Promoter (<=1kb)	ENSSSCG00000005343	ENSSSCT00000005882	-105
13-52	13	66079718	66080045	Promoter (<=1kb)	ENSSSCG00000011551	ENSSSCT00000012641	0
18-16	18	51924098	51924425	Promoter (<=1kb)	ENSSSCG00000016760	ENSSSCT00000018244	0
6-112	6	70494748	70495075	Promoter (<=1kb)	ENSSSCG00000003401	ENSSSCT00000053353	-69
2022-07-29	7	92498414	92498741	Promoter (2-3kb)	ENSSSCG00000028304	ENSSSCT00000038030	-2840
1-82	1	184378810	184379137	Promoter (<=1kb)	ENSSSCG00000005052	ENSSSCT00000005569	0
13-30	13	179913606	179913933	Promoter (<=1kb)	ENSSSCG00000021038	ENSSSCT00000069075	206
13-17	13	206403524	206403851	Distal Intergenic	ENSSSCG00000043701	ENSSSCT00000086985	-26880
16-29	16	41016773	41017100	Promoter (<=1kb)	ENSSSCG00000030186	ENSSSCT00000050979	2
17-55	17	62636584	62636911	Promoter (1-2kb)	ENSSSCG00000036595	ENSSSCT00000060192	1546
1-53	1	126549753	126550080	Promoter (<=1kb)	ENSSSCG00000004674	ENSSSCT00000039404	6
12-77	12	14368258	14368585	Promoter (<=1kb)	ENSSSCG00000032176	ENSSSCT00000038813	2
13-23	13	67871581	67871908	Promoter (<=1kb)	ENSSSCG00000030581	ENSSSCT00000078595	0
4-105	4	34221271	34221598	Promoter (<=1kb)	ENSSSCG00000006054	ENSSSCT00000054974	807
4-116	4	90197128	90197455	Promoter (<=1kb)	ENSSSCG00000023091	ENSSSCT00000035887	27
6-128	6	81454732	81455059	Distal Intergenic	ENSSSCG00000039514	ENSSSCT00000047396	-30657
1-114	1	75522586	75522913	Promoter (<=1kb)	ENSSSCG00000004412	ENSSSCT00000004875	0
1-57	1	228091852	228092179	Promoter (<=1kb)	ENSSSCG00000005271	ENSSSCT00000085115	0
1-102	1	237172174	237172501	Intron (ENSSSCT00000042166/ENSSSCG00000005343, intron 2 of 12)	ENSSSCG00000005343	ENSSSCT00000042166	62985
12-49	12	23267152	23267479	Promoter (<=1kb)	ENSSSCG00000040642	ENSSSCT00000047041	0
18-14	18	20698466	20698793	Promoter (<=1kb)	ENSSSCG00000016593	ENSSSCT00000018066	0
2-119	2	69602195	69602522	Promoter (<=1kb)	ENSSSCG00000013633	ENSSSCT00000062049	59
3-73	3	40841350	40841677	Promoter (<=1kb)	ENSSSCG00000008009	ENSSSCT00000063458	69
3-71	3	98155669	98155996	Promoter (<=1kb)	ENSSSCG00000008467	ENSSSCT00000043652	0
11-34	11	3217045	3217372	Promoter (<=1kb)	ENSSSCG00000035119	ENSSSCT00000043077	40
4-123	4	41534869	41535196	Promoter (<=1kb)	ENSSSCG00000039549	ENSSSCT00000050876	0
6-107	6	3299178	3299505	Promoter (1-2kb)	ENSSSCG00000002664	ENSSSCT00000077041	-1380
12-62	12	36888306	36888633	Promoter (<=1kb)	ENSSSCG00000027060	ENSSSCT00000031698	-793
18-30	18	4747841	4748168	Promoter (<=1kb)	ENSSSCG00000016426	ENSSSCT00000044145	0
3-36	3	49416971	49417298	Promoter (<=1kb)	ENSSSCG00000008147	ENSSSCT00000077238	0
4-124	4	46340798	46341125	Promoter (1-2kb)	ENSSSCG00000040180	ENSSSCT00000052324	1141
5-34	5	9318661	9318988	Promoter (<=1kb)	ENSSSCG00000000095	ENSSSCT00000000101	160
5-35	5	33525427	33525754	Promoter (<=1kb)	ENSSSCG00000000492	ENSSSCT00000055283	0
6-101	6	70701352	70701679	Promoter (<=1kb)	ENSSSCG00000003403	ENSSSCT00000003776	-15
6-59	6	76011851	76012178	Promoter (1-2kb)	ENSSSCG00000003485	ENSSSCT00000045709	1927
X-17	X	124662360	124662687	Promoter (<=1kb)	ENSSSCG00000012791	ENSSSCT00000034005	23
1-54	1	184401376	184401703	Promoter (<=1kb)	ENSSSCG00000005054	ENSSSCT00000005571	5
2022-12-22	12	24831690	24832017	Promoter (<=1kb)	ENSSSCG00000017535	ENSSSCT00000019089	517
14-30	14	34675282	34675609	Promoter (<=1kb)	ENSSSCG00000009855	ENSSSCT00000010802	-204
3-68	3	17406774	17407101	Promoter (<=1kb)	ENSSSCG00000026817	ENSSSCT00000043397	-150
1-66	1	73124367	73124694	Promoter (<=1kb)	ENSSSCG00000031023	ENSSSCT00000036499	-25
2022-11-19	11	51420016	51420343	Promoter (<=1kb)	ENSSSCG00000009480	ENSSSCT00000074524	0
13-29	13	207557756	207558083	Promoter (2-3kb)	ENSSSCG00000028571	ENSSSCT00000050591	-2498
14-50	14	50315314	50315641	Promoter (<=1kb)	ENSSSCG00000037143	ENSSSCT00000053465	0
15-52	15	82342207	82342534	Distal Intergenic	ENSSSCG00000046644	ENSSSCT00000082084	-61212
4-100	4	34084548	34084875	Promoter (<=1kb)	ENSSSCG00000006054	ENSSSCT00000006643	82
6-66	6	79718148	79718475	Promoter (<=1kb)	ENSSSCG00000022029	ENSSSCT00000048225	141
6-171	6	158337879	158338206	Promoter (<=1kb)	ENSSSCG00000029698	ENSSSCT00000083319	0
2022-07-21	7	107815902	107816229	Promoter (<=1kb)	ENSSSCG00000040166	ENSSSCT00000073487	0
AEMK02000452.1-3	AEMK02000452.1	1331333	1331660	Promoter (1-2kb)	ENSSSCG00000002526	ENSSSCT00000002805	1193
2022-11-13	11	23237048	23237375	Promoter (<=1kb)	ENSSSCG00000021818	ENSSSCT00000045599	-322
2022-12-26	12	891802	892129	Intron (ENSSSCT00000053915/ENSSSCG00000029553, intron 14 of 16)	ENSSSCG00000029944	ENSSSCT00000026033	-28378
12-52	12	1021841	1022168	Promoter (<=1kb)	ENSSSCG00000040727	ENSSSCT00000045296	0
12-48	12	1666037	1666364	Promoter (<=1kb)	ENSSSCG00000017142	ENSSSCT00000072939	-234
17-56	17	54111463	54111790	Promoter (<=1kb)	ENSSSCG00000044755	ENSSSCT00000083830	0
3-56	3	107542356	107542683	Promoter (<=1kb)	ENSSSCG00000008515	ENSSSCT00000075403	-106
4-160	4	2656118	2656445	Promoter (<=1kb)	ENSSSCG00000038397	ENSSSCT00000065316	-168
5-38	5	11365676	11366003	Promoter (<=1kb)	ENSSSCG00000000145	ENSSSCT00000024385	78
5-61	5	14755361	14755688	Promoter (<=1kb)	ENSSSCG00000031661	ENSSSCT00000078546	115
5-39	5	17284300	17284627	3' UTR	ENSSSCG00000000232	ENSSSCT00000064488	11115
1-44	1	166125818	166126145	Promoter (<=1kb)	ENSSSCG00000004957	ENSSSCT00000047979	0
2022-01-29	1	268059501	268059828	Intron (ENSSSCT00000060150/ENSSSCG00000005614, intron 1 of 13)	ENSSSCG00000005614	ENSSSCT00000060150	6102
12-51	12	217115	217442	Distal Intergenic	ENSSSCG00000051633	ENSSSCT00000067704	14916
12-85	12	1197148	1197475	Promoter (<=1kb)	ENSSSCG00000033620	ENSSSCT00000037119	0
2-71	2	6472028	6472355	Promoter (<=1kb)	ENSSSCG00000012974	ENSSSCT00000033616	132
2022-02-19	2	6812095	6812422	Distal Intergenic	ENSSSCG00000044913	ENSSSCT00000090294	-8313
4-91	4	88972912	88973239	5' UTR	ENSSSCG00000047932	ENSSSCT00000085942	12347
5-78	5	67363748	67364075	Promoter (<=1kb)	ENSSSCG00000000745	ENSSSCT00000000809	0
6-105	6	118333318	118333645	Promoter (<=1kb)	ENSSSCG00000028047	ENSSSCT00000054766	-88
2022-07-18	7	83055511	83055838	Intron (ENSSSCT00000078361/ENSSSCG00000045763, intron 1 of 1)	ENSSSCG00000045763	ENSSSCT00000078361	6051
2022-07-22	7	96288939	96289266	Promoter (<=1kb)	ENSSSCG00000028159	ENSSSCT00000076321	73
16-35	16	40105532	40105859	Promoter (<=1kb)	ENSSSCG00000025194	ENSSSCT00000069085	22
2-80	2	76111318	76111645	Promoter (<=1kb)	ENSSSCG00000022689	ENSSSCT00000064965	0
2022-03-31	3	113503807	113504134	Distal Intergenic	ENSSSCG00000041111	ENSSSCT00000090919	-13674
4-111	4	46912233	46912560	Promoter (<=1kb)	ENSSSCG00000021184	ENSSSCT00000033694	0
4-117	4	81134424	81134751	Promoter (<=1kb)	ENSSSCG00000006283	ENSSSCT00000006883	8
4-127	4	110971398	110971725	Promoter (<=1kb)	ENSSSCG00000020842	ENSSSCT00000072598	0
6-92	6	28489363	28489690	Promoter (<=1kb)	ENSSSCG00000002771	ENSSSCT00000003069	0
6-89	6	64187008	64187335	Promoter (<=1kb)	ENSSSCG00000040944	ENSSSCT00000048902	-694
6-192	6	170677540	170677867	Promoter (<=1kb)	ENSSSCG00000003981	ENSSSCT00000046970	0
12-58	12	21784407	21784734	Promoter (<=1kb)	ENSSSCG00000039137	ENSSSCT00000070598	0
13-86	13	70917483	70917810	Promoter (<=1kb)	ENSSSCG00000011610	ENSSSCT00000054838	31
13-50	13	131066992	131067319	Promoter (1-2kb)	ENSSSCG00000038441	ENSSSCT00000046233	1229
14-34	14	12183324	12183651	Promoter (<=1kb)	ENSSSCG00000009676	ENSSSCT00000010610	0
2-72	2	7870157	7870484	Promoter (<=1kb)	ENSSSCG00000033757	ENSSSCT00000062858	6
2-52	2	58505312	58505639	Intron (ENSSSCT00000015224/ENSSSCG00000013938, intron 1 of 10)	ENSSSCG00000013938	ENSSSCT00000015224	11523
3-86	3	8408268	8408595	Promoter (<=1kb)	ENSSSCG00000030337	ENSSSCT00000030909	-134
3-40	3	41344322	41344649	Promoter (<=1kb)	ENSSSCG00000023204	ENSSSCT00000053343	-250
6-156	6	83687730	83688057	Promoter (<=1kb)	ENSSSCG00000034937	ENSSSCT00000050998	126
2022-07-28	7	43669330	43669657	Promoter (<=1kb)	ENSSSCG00000001734	ENSSSCT00000001939	2
AEMK02000452.1-7	AEMK02000452.1	80711	81038	Promoter (<=1kb)	ENSSSCG00000051268	ENSSSCT00000077728	579
1-83	1	239843250	239843577	Promoter (<=1kb)	ENSSSCG00000005371	ENSSSCT00000065984	-655
17-91	17	11289635	11289962	Promoter (<=1kb)	ENSSSCG00000007030	ENSSSCT00000007699	0
4-147	4	94717179	94717506	Promoter (1-2kb)	ENSSSCG00000006531	ENSSSCT00000007153	1742
9-105	9	85887610	85887937	Promoter (<=1kb)	ENSSSCG00000023118	ENSSSCT00000058306	0
9-73	9	136474573	136474900	Distal Intergenic	ENSSSCG00000023303	ENSSSCT00000024930	13245
1-88	1	57364275	57364602	Promoter (<=1kb)	ENSSSCG00000004317	ENSSSCT00000053230	0
2022-11-27	11	64308901	64309228	Promoter (<=1kb)	ENSSSCG00000026996	ENSSSCT00000037963	163
12-81	12	677178	677505	Promoter (<=1kb)	ENSSSCG00000032116	ENSSSCT00000029468	978
12-39	12	26154803	26155130	Promoter (<=1kb)	ENSSSCG00000034653	ENSSSCT00000042142	-382
12-54	12	52087659	52087986	Promoter (<=1kb)	ENSSSCG00000017912	ENSSSCT00000088659	0
12-43	12	61029494	61029821	Promoter (<=1kb)	ENSSSCG00000038715	ENSSSCT00000090611	0
14-61	14	55450461	55450788	Promoter (<=1kb)	ENSSSCG00000010151	ENSSSCT00000075392	0
17-54	17	61749656	61749983	Promoter (1-2kb)	ENSSSCG00000032761	ENSSSCT00000063881	-1900
2-64	2	59523674	59524001	Distal Intergenic	ENSSSCG00000031657	ENSSSCT00000053199	-7153
3-110	3	10206554	10206881	5' UTR	ENSSSCG00000020910	ENSSSCT00000070208	20438
5-41	5	32047477	32047804	Promoter (<=1kb)	ENSSSCG00000000958	ENSSSCT00000001047	0
6-118	6	63305269	63305596	Intron (ENSSSCT00000067130/ENSSSCG00000033509, intron 7 of 12)	ENSSSCG00000023973	ENSSSCT00000024617	15153
12-91	12	45763593	45763920	Promoter (<=1kb)	ENSSSCG00000017788	ENSSSCT00000048606	0
18-28	18	3066928	3067255	Promoter (<=1kb)	ENSSSCG00000025221	ENSSSCT00000025847	81
2022-08-18	18	5691389	5691716	Exon (ENSSSCT00000062215/ENSSSCG00000016432, exon 5 of 16)	ENSSSCG00000016434	ENSSSCT00000017895	-87496
4-108	4	94665691	94666018	Promoter (<=1kb)	ENSSSCG00000006529	ENSSSCT00000051345	-196
7-35	7	51929419	51929746	Promoter (<=1kb)	ENSSSCG00000030131	ENSSSCT00000026762	46
2022-10-15	15	106777075	106777402	Promoter (<=1kb)	ENSSSCG00000034630	ENSSSCT00000052536	356
15-55	15	110789505	110789832	Promoter (<=1kb)	ENSSSCG00000036466	ENSSSCT00000072632	-38
17-57	17	41094165	41094492	Promoter (<=1kb)	ENSSSCG00000007342	ENSSSCT00000065583	0
2-54	2	59524515	59524842	Distal Intergenic	ENSSSCG00000031657	ENSSSCT00000053199	-6312
2-91	2	141481377	141481704	Promoter (<=1kb)	ENSSSCG00000037898	ENSSSCT00000081928	982
3-74	3	68598776	68599103	Promoter (<=1kb)	ENSSSCG00000008281	ENSSSCT00000086902	0
4-142	4	64769292	64769619	Promoter (<=1kb)	ENSSSCG00000006193	ENSSSCT00000044817	594
4-95	4	98817389	98817716	Promoter (<=1kb)	ENSSSCG00000028297	ENSSSCT00000042240	0
2022-08-23	8	131058792	131059119	Promoter (<=1kb)	ENSSSCG00000009217	ENSSSCT00000010093	0
9-74	9	33003054	33003381	Promoter (<=1kb)	ENSSSCG00000027529	ENSSSCT00000051028	0
12-122	12	651957	652284	Promoter (<=1kb)	ENSSSCG00000017126	ENSSSCT00000045801	-140
2-118	2	8281280	8281607	Promoter (<=1kb)	ENSSSCG00000031666	ENSSSCT00000086460	11
2-103	2	49710449	49710776	Distal Intergenic	ENSSSCG00000043004	ENSSSCT00000072231	-38385
2-90	2	68790489	68790816	Promoter (<=1kb)	ENSSSCG00000027434	ENSSSCT00000014932	-748
2-68	2	74961081	74961408	Promoter (<=1kb)	ENSSSCG00000013491	ENSSSCT00000014737	0
2-125	2	76679561	76679888	Promoter (<=1kb)	ENSSSCG00000024672	ENSSSCT00000029522	-331
4-150	4	127522900	127523227	Promoter (<=1kb)	ENSSSCG00000006926	ENSSSCT00000039246	30
5-36	5	45750689	45751016	Promoter (<=1kb)	ENSSSCG00000036893	ENSSSCT00000036745	-276
6-67	6	49348867	49349194	Promoter (<=1kb)	ENSSSCG00000003017	ENSSSCT00000036469	0
6-86	6	168736122	168736449	Promoter (<=1kb)	ENSSSCG00000028485	ENSSSCT00000026666	155
AEMK02000682.1-13	AEMK02000682.1	890395	890722	Promoter (<=1kb)	ENSSSCG00000032480	ENSSSCT00000044213	508
12-37	12	25554020	25554347	Promoter (<=1kb)	ENSSSCG00000017546	ENSSSCT00000019100	-305
14-62	14	30498275	30498602	Promoter (<=1kb)	ENSSSCG00000009799	ENSSSCT00000010741	-298
17-79	17	54631704	54632031	Promoter (<=1kb)	ENSSSCG00000007484	ENSSSCT00000035317	-447
2-58	2	1000322	1000649	Intron (ENSSSCT00000036775/ENSSSCG00000031903, intron 1 of 19)	ENSSSCG00000037847	ENSSSCT00000082363	-5890
3-34	3	39786239	39786566	Promoter (1-2kb)	ENSSSCG00000008044	ENSSSCT00000008815	1743
4-115	4	81561114	81561441	Promoter (<=1kb)	ENSSSCG00000028804	ENSSSCT00000042578	8
1-149	1	9239011	9239338	Promoter (<=1kb)	ENSSSCG00000030535	ENSSSCT00000071164	5
1-99	1	197309157	197309484	Promoter (<=1kb)	ENSSSCG00000005128	ENSSSCT00000005653	0
2022-10-24	10	10905875	10906202	Promoter (<=1kb)	ENSSSCG00000010831	ENSSSCT00000011849	-18
13-62	13	206257243	206257570	Promoter (<=1kb)	ENSSSCG00000033653	ENSSSCT00000041814	0
14-24	14	47476249	47476576	Promoter (<=1kb)	ENSSSCG00000010009	ENSSSCT00000047446	0
17-46	17	36199873	36200200	Promoter (<=1kb)	ENSSSCG00000007249	ENSSSCT00000057453	945
2022-11-10	11	15735138	15735465	Promoter (<=1kb)	ENSSSCG00000035658	ENSSSCT00000048192	0
17-44	17	59204677	59205004	Distal Intergenic	ENSSSCG00000007525	ENSSSCT00000036190	-19677
2-57	2	65095899	65096226	Promoter (<=1kb)	ENSSSCG00000033298	ENSSSCT00000041571	0
2-48	2	80646514	80646841	Promoter (<=1kb)	ENSSSCG00000014043	ENSSSCT00000063884	53
2-97	2	117235936	117236263	Promoter (<=1kb)	ENSSSCG00000029860	ENSSSCT00000058846	316
6-114	6	98597792	98598119	Promoter (<=1kb)	ENSSSCG00000003680	ENSSSCT00000004078	87
9-89	9	91199345	91199672	Promoter (<=1kb)	ENSSSCG00000015383	ENSSSCT00000065910	0
1-77	1	8935049	8935376	Promoter (<=1kb)	ENSSSCG00000012314	ENSSSCT00000049688	0
13-58	13	30575816	30576143	Promoter (<=1kb)	ENSSSCG00000011340	ENSSSCT00000046724	305
14-42	14	15034718	15035045	Promoter (<=1kb)	ENSSSCG00000023666	ENSSSCT00000049406	0
16-28	16	71933006	71933333	Promoter (<=1kb)	ENSSSCG00000017091	ENSSSCT00000039989	207
17-41	17	43810304	43810631	Promoter (<=1kb)	ENSSSCG00000007356	ENSSSCT00000008048	627
2-75	2	119474407	119474734	Promoter (<=1kb)	ENSSSCG00000029866	ENSSSCT00000023333	56
2022-03-10	3	614876	615203	Promoter (<=1kb)	ENSSSCG00000007547	ENSSSCT00000075620	182
4-114	4	127451537	127451864	Promoter (<=1kb)	ENSSSCG00000006925	ENSSSCT00000055644	21
6-155	6	65310248	65310575	Promoter (<=1kb)	ENSSSCG00000003362	ENSSSCT00000046128	59
6-137	6	82854511	82854838	Promoter (<=1kb)	ENSSSCG00000034449	ENSSSCT00000043802	-243
1-79	1	115941894	115942221	Promoter (<=1kb)	ENSSSCG00000037499	ENSSSCT00000050572	0
1-63	1	209181674	209182001	Promoter (<=1kb)	ENSSSCG00000005191	ENSSSCT00000061650	0
12-70	12	52435739	52436066	Promoter (<=1kb)	ENSSSCG00000017926	ENSSSCT00000019509	202
14-81	14	29068236	29068563	Promoter (<=1kb)	ENSSSCG00000032962	ENSSSCT00000047374	0
15-39	15	4259843	4260170	Promoter (<=1kb)	ENSSSCG00000015669	ENSSSCT00000017067	-137
2022-08-15	15	140334850	140335177	Downstream (1-2kb)	ENSSSCG00000041665	ENSSSCT00000091081	-3954
2-191	2	5180976	5181303	Promoter (<=1kb)	ENSSSCG00000048979	ENSSSCT00000083066	37
2-87	2	7023528	7023855	Promoter (<=1kb)	ENSSSCG00000012999	ENSSSCT00000059315	-232
3-49	3	8834424	8834751	Promoter (<=1kb)	ENSSSCG00000034347	ENSSSCT00000054309	82
3-69	3	56762294	56762621	Promoter (<=1kb)	ENSSSCG00000035533	ENSSSCT00000048300	0
5-55	5	15898858	15899185	Distal Intergenic	ENSSSCG00000000217	ENSSSCT00000000233	-5522
9-72	9	46321914	46322241	Promoter (<=1kb)	ENSSSCG00000015111	ENSSSCT00000064254	97
AEMK02000569.1-2	AEMK02000569.1	172469	172796	Promoter (<=1kb)	ENSSSCG00000032029	ENSSSCT00000076331	0
12-104	12	1655258	1655585	Intron (ENSSSCT00000054836/ENSSSCG00000017142, intron 1 of 14)	ENSSSCG00000017142	ENSSSCT00000072939	10218
12-118	12	53908487	53908814	Intron (ENSSSCT00000019575/ENSSSCG00000017988, intron 19 of 27)	ENSSSCG00000017988	ENSSSCT00000019575	55671
12-55	12	60233430	60233757	Promoter (<=1kb)	ENSSSCG00000040457	ENSSSCT00000054471	442
13-57	13	28730079	28730406	Promoter (<=1kb)	ENSSSCG00000011313	ENSSSCT00000012385	0
15-28	15	83008527	83008854	Promoter (<=1kb)	ENSSSCG00000015987	ENSSSCT00000078872	0
18-44	18	5778975	5779302	Promoter (<=1kb)	ENSSSCG00000016434	ENSSSCT00000017895	0
3-65	3	48870893	48871220	Promoter (<=1kb)	ENSSSCG00000008143	ENSSSCT00000008920	0
4-125	4	56859630	56859957	Promoter (<=1kb)	ENSSSCG00000006159	ENSSSCT00000006753	0
6-72	6	3297255	3297582	Promoter (<=1kb)	ENSSSCG00000002664	ENSSSCT00000038241	35
6-98	6	75143492	75143819	Promoter (<=1kb)	ENSSSCG00000026103	ENSSSCT00000025824	240
X-19	X	42670690	42671017	Promoter (<=1kb)	ENSSSCG00000032768	ENSSSCT00000037292	57
1-56	1	16274698	16275025	Promoter (<=1kb)	ENSSSCG00000004106	ENSSSCT00000004541	0
1-65	1	28565981	28566308	Promoter (<=1kb)	ENSSSCG00000004166	ENSSSCT00000086387	0
15-29	15	3526265	3526592	Promoter (<=1kb)	ENSSSCG00000027211	ENSSSCT00000042713	-94
2-81	2	90436845	90437172	Promoter (<=1kb)	ENSSSCG00000014132	ENSSSCT00000060631	0
4-118	4	93285853	93286180	Exon (ENSSSCT00000043759/ENSSSCG00000006466, exon 6 of 9)	ENSSSCG00000006466	ENSSSCT00000007083	3440
6-83	6	48070418	48070745	Promoter (<=1kb)	ENSSSCG00000030048	ENSSSCT00000084456	854
6-75	6	48774618	48774945	Intron (ENSSSCT00000058874/ENSSSCG00000037494, intron 18 of 35)	ENSSSCG00000035487	ENSSSCT00000041327	30963
6-153	6	52599163	52599490	Promoter (<=1kb)	ENSSSCG00000026152	ENSSSCT00000032286	-31
1-58	1	10226061	10226388	Promoter (1-2kb)	ENSSSCG00000004064	ENSSSCT00000004493	1559
1-103	1	239492602	239492929	Promoter (<=1kb)	ENSSSCG00000005366	ENSSSCT00000085601	0
1-113	1	242120025	242120352	Promoter (<=1kb)	ENSSSCG00000005389	ENSSSCT00000088284	0
12-50	12	45505086	45505413	Promoter (1-2kb)	ENSSSCG00000017785	ENSSSCT00000019357	1135
2-101	2	951428	951755	Intron (ENSSSCT00000084432/ENSSSCG00000037337, intron 20 of 20)	ENSSSCG00000037337	ENSSSCT00000091616	15915
3-161	3	38928040	38928367	Promoter (<=1kb)	ENSSSCG00000043625	ENSSSCT00000074659	-61
AEMK02000361.1-1	AEMK02000361.1	1954506	1954833	Promoter (<=1kb)	ENSSSCG00000039745	ENSSSCT00000048279	0
12-78	12	22059990	22060317	Intron (ENSSSCT00000039812/ENSSSCG00000017475, intron 1 of 7)	ENSSSCG00000017475	ENSSSCT00000039812	3031
14-80	14	1165021	1165348	Promoter (<=1kb)	ENSSSCG00000045316	ENSSSCT00000083468	-151
14-47	14	46875212	46875539	Promoter (<=1kb)	ENSSSCG00000009994	ENSSSCT00000065286	125
18-29	18	50002541	50002868	Distal Intergenic	ENSSSCG00000016728	ENSSSCT00000018209	19931
3-44	3	103249766	103250093	Promoter (<=1kb)	ENSSSCG00000008499	ENSSSCT00000009301	0
4-99	4	72401065	72401392	Promoter (<=1kb)	ENSSSCG00000049774	ENSSSCT00000067100	0
4-93	4	95894591	95894918	Distal Intergenic	ENSSSCG00000006569	ENSSSCT00000007197	8687
2022-11-20	11	5332872	5333199	Promoter (<=1kb)	ENSSSCG00000033434	ENSSSCT00000063168	640
14-70	14	133830009	133830336	Promoter (<=1kb)	ENSSSCG00000010734	ENSSSCT00000062009	163
16-27	16	18655377	18655704	Promoter (<=1kb)	ENSSSCG00000027681	ENSSSCT00000025090	590
17-66	17	62269496	62269823	Distal Intergenic	ENSSSCG00000041294	ENSSSCT00000075099	-41422
2-110	2	51247722	51248049	Promoter (<=1kb)	ENSSSCG00000013990	ENSSSCT00000015281	9
3-60	3	9785367	9785694	Promoter (1-2kb)	ENSSSCG00000023912	ENSSSCT00000022361	1290
3-100	3	131295048	131295375	Promoter (<=1kb)	ENSSSCG00000029161	ENSSSCT00000026549	0
6-91	6	869407	869734	Promoter (<=1kb)	ENSSSCG00000002645	ENSSSCT00000053947	149
6-170	6	97974444	97974771	Promoter (<=1kb)	ENSSSCG00000038533	ENSSSCT00000072843	0
8-38	8	130467304	130467631	Promoter (2-3kb)	ENSSSCG00000009208	ENSSSCT00000042381	-2323
AEMK02000452.1-6	AEMK02000452.1	2972753	2973080	Distal Intergenic	ENSSSCG00000049126	ENSSSCT00000078311	-3011
1-76	1	265078542	265078869	Promoter (<=1kb)	ENSSSCG00000005587	ENSSSCT00000058361	107
2022-11-29	11	47911383	47911710	Promoter (<=1kb)	ENSSSCG00000040184	ENSSSCT00000041124	287
12-68	12	12881916	12882243	Promoter (<=1kb)	ENSSSCG00000017268	ENSSSCT00000018798	0
17-68	17	36345633	36345960	Promoter (<=1kb)	ENSSSCG00000007252	ENSSSCT00000049739	0
17-49	17	46248800	46249127	Distal Intergenic	ENSSSCG00000007366	ENSSSCT00000008062	-7130
17-71	17	62733634	62733961	Promoter (<=1kb)	ENSSSCG00000036712	ENSSSCT00000047191	12
2-171	2	864211	864538	Promoter (<=1kb)	ENSSSCG00000033033	ENSSSCT00000045167	0
2-156	2	133951078	133951405	Promoter (<=1kb)	ENSSSCG00000014267	ENSSSCT00000015589	0
3-67	3	16763858	16764185	Promoter (<=1kb)	ENSSSCG00000028513	ENSSSCT00000025455	0
3-42	3	72619168	72619495	Promoter (<=1kb)	ENSSSCG00000008335	ENSSSCT00000009127	196
1-105	1	111375074	111375401	Promoter (<=1kb)	ENSSSCG00000004576	ENSSSCT00000057944	-56
1-51	1	251277546	251277873	Promoter (<=1kb)	ENSSSCG00000005453	ENSSSCT00000060068	0
13-59	13	33658056	33658383	Promoter (<=1kb)	ENSSSCG00000032914	ENSSSCT00000083964	0
13-46	13	203045023	203045350	Promoter (1-2kb)	ENSSSCG00000029219	ENSSSCT00000029140	-1203
14-54	14	128961952	128962279	Promoter (<=1kb)	ENSSSCG00000050286	ENSSSCT00000083173	-62
2022-12-15	15	5400	5727	Distal Intergenic	ENSSSCG00000047217	ENSSSCT00000079867	-34292
3-123	3	18299200	18299527	Promoter (<=1kb)	ENSSSCG00000040682	ENSSSCT00000079208	0
3-64	3	39232665	39232992	Exon (ENSSSCT00000030725/ENSSSCG00000028381, exon 7 of 10)	ENSSSCG00000028381	ENSSSCT00000030725	11761
5-47	5	3224269	3224596	Promoter (<=1kb)	ENSSSCG00000000007	ENSSSCT00000074858	0
5-54	5	62580534	62580861	Promoter (<=1kb)	ENSSSCG00000000661	ENSSSCT00000031706	0
6-135	6	69720430	69720757	Promoter (<=1kb)	ENSSSCG00000035940	ENSSSCT00000044089	-49
6-63	6	91237666	91237993	Promoter (<=1kb)	ENSSSCG00000032660	ENSSSCT00000046310	0
7-62	7	39082196	39082523	Distal Intergenic	ENSSSCG00000001696	ENSSSCT00000043554	54334
7-50	7	54810967	54811294	Promoter (<=1kb)	ENSSSCG00000001837	ENSSSCT00000002059	0
2022-08-29	8	4349400	4349727	3' UTR	ENSSSCG00000032452	ENSSSCT00000045466	35545
8-36	8	56035505	56035832	Promoter (<=1kb)	ENSSSCG00000023357	ENSSSCT00000009736	-164
2022-11-07	11	15410765	15411092	Promoter (<=1kb)	ENSSSCG00000009370	ENSSSCT00000035744	-292
12-74	12	5118137	5118464	Promoter (1-2kb)	ENSSSCG00000017178	ENSSSCT00000018703	1655
17-137	17	61854037	61854364	Distal Intergenic	ENSSSCG00000007538	ENSSSCT00000008270	-19770
2-86	2	3629811	3630138	Intron (ENSSSCT00000046016/ENSSSCG00000037900, intron 3 of 4)	ENSSSCG00000037900	ENSSSCT00000046016	3158
2-109	2	51241098	51241425	Promoter (<=1kb)	ENSSSCG00000013991	ENSSSCT00000015282	0
3-96	3	39429481	39429808	Promoter (<=1kb)	ENSSSCG00000008058	ENSSSCT00000008831	0
3-112	3	58354513	58354840	Promoter (<=1kb)	ENSSSCG00000008221	ENSSSCT00000009003	58
3-51	3	69021018	69021345	Promoter (<=1kb)	ENSSSCG00000008292	ENSSSCT00000009081	-32
6-96	6	55113449	55113776	Promoter (<=1kb)	ENSSSCG00000027407	ENSSSCT00000027619	0
7-41	7	34122285	34122612	Promoter (<=1kb)	ENSSSCG00000037507	ENSSSCT00000088315	0
9-116	9	46175022	46175349	Promoter (<=1kb)	ENSSSCG00000015099	ENSSSCT00000058148	-433
1-148	1	263857484	263857811	Promoter (<=1kb)	ENSSSCG00000020743	ENSSSCT00000023452	0
12-120	12	11894668	11894995	Promoter (<=1kb)	ENSSSCG00000017264	ENSSSCT00000037664	54
14-71	14	31312561	31312888	Promoter (<=1kb)	ENSSSCG00000009815	ENSSSCT00000010758	0
4-130	4	89326631	89326958	Promoter (<=1kb)	ENSSSCG00000037793	ENSSSCT00000083428	0
5-72	5	390099	390426	Distal Intergenic	ENSSSCG00000035733	ENSSSCT00000065647	-5733
5-81	5	10143921	10144248	Promoter (<=1kb)	ENSSSCG00000021663	ENSSSCT00000025870	0
6-147	6	63287202	63287529	Promoter (<=1kb)	ENSSSCG00000033509	ENSSSCT00000067130	-184
6-126	6	170485406	170485733	Promoter (<=1kb)	ENSSSCG00000003976	ENSSSCT00000040973	0
9-104	9	44596900	44597227	Promoter (<=1kb)	ENSSSCG00000015077	ENSSSCT00000066069	0
12-67	12	2545621	2545948	Distal Intergenic	ENSSSCG00000049633	ENSSSCT00000074686	-12167
12-56	12	61376218	61376545	Promoter (<=1kb)	ENSSSCG00000033762	ENSSSCT00000039047	657
13-34	13	207115320	207115647	Promoter (<=1kb)	ENSSSCG00000022246	ENSSSCT00000087735	229
14-48	14	48876835	48877162	Intron (ENSSSCT00000034375/ENSSSCG00000031037, intron 3 of 4)	ENSSSCG00000034651	ENSSSCT00000038056	7463
17-96	17	34581902	34582229	Promoter (<=1kb)	ENSSSCG00000023298	ENSSSCT00000023746	-211
3-137	3	162794	163121	Promoter (<=1kb)	ENSSSCG00000020813	ENSSSCT00000029086	-298
3-75	3	31237278	31237605	Promoter (<=1kb)	ENSSSCG00000021118	ENSSSCT00000031083	66
3-80	3	41059455	41059782	Promoter (<=1kb)	ENSSSCG00000008004	ENSSSCT00000069437	-187
4-156	4	108750620	108750947	Promoter (<=1kb)	ENSSSCG00000006785	ENSSSCT00000054681	-895
5-112	5	93301097	93301424	Promoter (<=1kb)	ENSSSCG00000041180	ENSSSCT00000073030	669
6-95	6	48808433	48808760	Exon (ENSSSCT00000058874/ENSSSCG00000037494, exon 33 of 36)	ENSSSCG00000033836	ENSSSCT00000050243	-4368
2022-08-16	8	1353227	1353554	Promoter (<=1kb)	ENSSSCG00000008690	ENSSSCT00000009507	0
2022-11-24	11	46460698	46461025	Promoter (<=1kb)	ENSSSCG00000025130	ENSSSCT00000055878	-907
12-66	12	48142397	48142724	Promoter (<=1kb)	ENSSSCG00000039780	ENSSSCT00000038142	0
16-42	16	34113435	34113762	Promoter (<=1kb)	ENSSSCG00000016898	ENSSSCT00000018403	0
17-81	17	62656545	62656872	Promoter (<=1kb)	ENSSSCG00000037562	ENSSSCT00000056818	570
18-19	18	32928128	32928455	Promoter (<=1kb)	ENSSSCG00000016643	ENSSSCT00000061311	374
2-74	2	15326013	15326340	Promoter (<=1kb)	ENSSSCG00000013235	ENSSSCT00000045192	0
4-78	4	119255412	119255739	Promoter (<=1kb)	ENSSSCG00000006877	ENSSSCT00000052944	138
1-147	1	163169899	163170226	Promoter (<=1kb)	ENSSSCG00000004926	ENSSSCT00000005436	2
2022-10-18	10	39932329	39932656	Promoter (<=1kb)	ENSSSCG00000011013	ENSSSCT00000063562	0
14-46	14	46408872	46409199	Promoter (<=1kb)	ENSSSCG00000009974	ENSSSCT00000052999	190
2-92	2	290180	290507	Promoter (<=1kb)	ENSSSCG00000032010	ENSSSCT00000042157	-101
2-122	2	82101333	82101660	Promoter (<=1kb)	ENSSSCG00000022661	ENSSSCT00000041247	0
4-84	4	34646361	34646688	Promoter (<=1kb)	ENSSSCG00000022479	ENSSSCT00000064677	552
6-76	6	54273874	54274201	Promoter (<=1kb)	ENSSSCG00000003160	ENSSSCT00000003510	0
6-124	6	164114055	164114382	Promoter (<=1kb)	ENSSSCG00000034880	ENSSSCT00000041971	0
6-189	6	165212902	165213229	Promoter (<=1kb)	ENSSSCG00000029145	ENSSSCT00000067755	27
12-158	12	43337877	43338204	Promoter (<=1kb)	ENSSSCG00000019050	ENSSSCT00000020645	-829
13-99	13	182408923	182409250	Promoter (<=1kb)	ENSSSCG00000012018	ENSSSCT00000034102	0
14-39	14	88151966	88152293	Distal Intergenic	ENSSSCG00000036770	ENSSSCT00000052402	-6649
14-41	14	103834966	103835293	Promoter (<=1kb)	ENSSSCG00000010468	ENSSSCT00000057005	221
14-33	14	104194459	104194786	Promoter (<=1kb)	ENSSSCG00000036314	ENSSSCT00000038898	116
18-15	18	2898958	2899285	Promoter (<=1kb)	ENSSSCG00000016420	ENSSSCT00000039087	-191
18-31	18	29541036	29541363	Promoter (<=1kb)	ENSSSCG00000024351	ENSSSCT00000018110	149
5-42	5	10187657	10187984	Promoter (<=1kb)	ENSSSCG00000028531	ENSSSCT00000026359	0
7-39	7	4465151	4465478	Distal Intergenic	ENSSSCG00000049701	ENSSSCT00000069651	-68621
2022-08-31	8	1714577	1714904	Promoter (<=1kb)	ENSSSCG00000008695	ENSSSCT00000009513	65
9-88	9	186463	186790	Distal Intergenic	ENSSSCG00000028886	ENSSSCT00000045714	-23359
9-95	9	13797875	13798202	Distal Intergenic	ENSSSCG00000019199	ENSSSCT00000020794	-17625
2022-11-28	11	76850431	76850758	Distal Intergenic	ENSSSCG00000044334	ENSSSCT00000086244	7415
2-170	2	140420416	140420743	Promoter (<=1kb)	ENSSSCG00000014335	ENSSSCT00000015662	0
4-141	4	159337	159664	Promoter (<=1kb)	ENSSSCG00000005890	ENSSSCT00000050442	0
4-101	4	90644025	90644352	Exon (ENSSSCT00000088967/ENSSSCG00000006399, exon 7 of 8)	ENSSSCG00000006399	ENSSSCT00000022278	3482
4-148	4	94719268	94719595	Promoter (<=1kb)	ENSSSCG00000006531	ENSSSCT00000007153	-20
4-217	4	110721165	110721492	Promoter (1-2kb)	ENSSSCG00000006831	ENSSSCT00000065281	1065
6-165	6	119833628	119833955	Promoter (<=1kb)	ENSSSCG00000027700	ENSSSCT00000087017	0
6-90	6	136020462	136020789	Promoter (<=1kb)	ENSSSCG00000003773	ENSSSCT00000004175	0
9-131	9	46285590	46285917	Promoter (<=1kb)	ENSSSCG00000015107	ENSSSCT00000016473	0
1-144	1	45170076	45170403	Promoter (<=1kb)	ENSSSCG00000025941	ENSSSCT00000026265	-65
1-101	1	217204422	217204749	Promoter (<=1kb)	ENSSSCG00000005217	ENSSSCT00000067594	0
14-49	14	49864159	49864486	Promoter (<=1kb)	ENSSSCG00000041866	ENSSSCT00000089426	249
2-153	2	7154872	7155199	Promoter (<=1kb)	ENSSSCG00000013012	ENSSSCT00000087409	9
3-90	3	39537871	39538198	Promoter (<=1kb)	ENSSSCG00000008056	ENSSSCT00000008828	454
4-104	4	3065427	3065754	Promoter (<=1kb)	ENSSSCG00000005934	ENSSSCT00000006514	191
7-60	7	46406837	46407164	Promoter (<=1kb)	ENSSSCG00000038401	ENSSSCT00000072467	0
7-103	7	55798284	55798611	Promoter (<=1kb)	ENSSSCG00000001858	ENSSSCT00000002083	0
9-99	9	87225568	87225895	Promoter (<=1kb)	ENSSSCG00000051508	ENSSSCT00000087876	22
1-166	1	106751375	106751702	Promoter (<=1kb)	ENSSSCG00000004540	ENSSSCT00000005015	202
17-62	17	25186526	25186853	Promoter (<=1kb)	ENSSSCG00000007080	ENSSSCT00000072885	0
17-73	17	48524904	48525231	Promoter (<=1kb)	ENSSSCG00000022777	ENSSSCT00000036892	0
2-107	2	5357744	5358071	Promoter (<=1kb)	ENSSSCG00000029637	ENSSSCT00000022488	-580
2-130	2	69289399	69289726	Promoter (<=1kb)	ENSSSCG00000023667	ENSSSCT00000070181	189
4-155	4	79687399	79687726	Promoter (<=1kb)	ENSSSCG00000006274	ENSSSCT00000057372	40
6-172	6	1205818	1206145	Distal Intergenic	ENSSSCG00000031875	ENSSSCT00000042864	-31561
2022-08-17	8	113827115	113827442	Promoter (<=1kb)	ENSSSCG00000009148	ENSSSCT00000053864	-47
9-122	9	46416947	46417274	Promoter (<=1kb)	ENSSSCG00000015115	ENSSSCT00000016481	0
X-15	X	41488479	41488806	Promoter (<=1kb)	ENSSSCG00000027701	ENSSSCT00000073538	-188
2022-10-16	10	13939203	13939530	Promoter (<=1kb)	ENSSSCG00000023971	ENSSSCT00000049322	-64
15-46	15	48136398	48136725	Promoter (<=1kb)	ENSSSCG00000015820	ENSSSCT00000053196	0
15-65	15	139601986	139602313	Intron (ENSSSCT00000059299/ENSSSCG00000035083, intron 2 of 4)	ENSSSCG00000035083	ENSSSCT00000059299	3494
16-41	16	68961255	68961582	Promoter (<=1kb)	ENSSSCG00000017072	ENSSSCT00000018588	0
17-98	17	38255694	38256021	Promoter (<=1kb)	ENSSSCG00000007285	ENSSSCT00000007970	0
17-59	17	58417510	58417837	Distal Intergenic	ENSSSCG00000007511	ENSSSCT00000008226	16832
2-140	2	6770926	6771253	Intron (ENSSSCT00000069461/ENSSSCG00000041050, intron 3 of 4)	ENSSSCG00000041050	ENSSSCT00000078076	13209
3-81	3	94012648	94012975	Promoter (<=1kb)	ENSSSCG00000008441	ENSSSCT00000009242	0
4-170	4	94832333	94832660	Promoter (<=1kb)	ENSSSCG00000006540	ENSSSCT00000088599	63
4-102	4	96098020	96098347	Promoter (<=1kb)	ENSSSCG00000021084	ENSSSCT00000030184	0
7-44	7	46656033	46656360	Promoter (<=1kb)	ENSSSCG00000002627	ENSSSCT00000002915	91
7-33	7	112912789	112913116	Promoter (<=1kb)	ENSSSCG00000034114	ENSSSCT00000071247	91
9-111	9	6310820	6311147	Promoter (<=1kb)	ENSSSCG00000035653	ENSSSCT00000080735	0
1-125	1	98543636	98543963	Promoter (1-2kb)	ENSSSCG00000004507	ENSSSCT00000004979	-1254
1-112	1	169596387	169596714	Promoter (<=1kb)	ENSSSCG00000004979	ENSSSCT00000005491	0
1-95	1	235790686	235791013	Promoter (<=1kb)	ENSSSCG00000005297	ENSSSCT00000056367	397
2-96	2	105202418	105202745	Promoter (<=1kb)	ENSSSCG00000014177	ENSSSCT00000032432	340
3-77	3	102842063	102842390	Promoter (<=1kb)	ENSSSCG00000008495	ENSSSCT00000041926	0
6-146	6	36122347	36122674	Promoter (<=1kb)	ENSSSCG00000002841	ENSSSCT00000003142	312
6-85	6	147155002	147155329	Promoter (<=1kb)	ENSSSCG00000003807	ENSSSCT00000064141	0
9-117	9	90336445	90336772	Promoter (<=1kb)	ENSSSCG00000015378	ENSSSCT00000060410	0
1-100	1	131212554	131212881	Distal Intergenic	ENSSSCG00000004785	ENSSSCT00000072740	-28731
12-87	12	60797865	60798192	Intron (ENSSSCT00000050033/ENSSSCG00000038164, intron 1 of 3)	ENSSSCG00000033948	ENSSSCT00000062717	48805
12-103	12	61138704	61139031	Intron (ENSSSCT00000053031/ENSSSCG00000036812, intron 3 of 22)	ENSSSCG00000036812	ENSSSCT00000068107	-20249
18-43	18	38800809	38801136	Promoter (<=1kb)	ENSSSCG00000027063	ENSSSCT00000074444	0
2-82	2	140442135	140442462	Promoter (<=1kb)	ENSSSCG00000014336	ENSSSCT00000015660	714
3-46	3	39168091	39168418	Promoter (<=1kb)	ENSSSCG00000023315	ENSSSCT00000037747	0
6-138	6	103234080	103234407	Promoter (1-2kb)	ENSSSCG00000024174	ENSSSCT00000030543	1449
7-36	7	91413433	91413760	Promoter (<=1kb)	ENSSSCG00000002295	ENSSSCT00000002556	0
9-82	9	46276532	46276859	Promoter (<=1kb)	ENSSSCG00000015106	ENSSSCT00000047579	43
9-87	9	121851978	121852305	Promoter (<=1kb)	ENSSSCG00000015536	ENSSSCT00000016925	746
1-71	1	239681337	239681664	Promoter (<=1kb)	ENSSSCG00000049997	ENSSSCT00000069104	-153
14-79	14	60255040	60255367	Promoter (<=1kb)	ENSSSCG00000010187	ENSSSCT00000011153	0
16-33	16	44225672	44225999	Promoter (<=1kb)	ENSSSCG00000016778	ENSSSCT00000018459	0
3-145	3	6329635	6329962	Promoter (<=1kb)	ENSSSCG00000007625	ENSSSCT00000055470	0
3-70	3	77293425	77293752	Promoter (<=1kb)	ENSSSCG00000037002	ENSSSCT00000051501	0
4-140	4	83837	84164	Promoter (1-2kb)	ENSSSCG00000036160	ENSSSCT00000039223	-1567
5-60	5	9180756	9181083	Promoter (<=1kb)	ENSSSCG00000040334	ENSSSCT00000064517	61
6-117	6	56610656	56610983	Promoter (<=1kb)	ENSSSCG00000031793	ENSSSCT00000059412	124
6-164	6	69666214	69666541	Promoter (<=1kb)	ENSSSCG00000034502	ENSSSCT00000071223	-59
6-110	6	165207539	165207866	Promoter (<=1kb)	ENSSSCG00000026991	ENSSSCT00000024796	0
7-61	7	37854637	37854964	Promoter (1-2kb)	ENSSSCG00000001646	ENSSSCT00000037067	1204
1-111	1	143540375	143540702	Promoter (<=1kb)	ENSSSCG00000026006	ENSSSCT00000032440	0
1-89	1	167856873	167857200	Promoter (<=1kb)	ENSSSCG00000004971	ENSSSCT00000005484	-962
12-80	12	59705558	59705885	Intron (ENSSSCT00000078815/ENSSSCG00000043694, intron 1 of 1)	ENSSSCG00000043694	ENSSSCT00000078815	11312
15-48	15	31502654	31502981	Promoter (<=1kb)	ENSSSCG00000015743	ENSSSCT00000017143	0
16-32	16	52760108	52760435	Promoter (<=1kb)	ENSSSCG00000016997	ENSSSCT00000031905	0
18-24	18	18977870	18978197	Promoter (<=1kb)	ENSSSCG00000049100	ENSSSCT00000085446	0
2-88	2	13353787	13354114	Promoter (<=1kb)	ENSSSCG00000023379	ENSSSCT00000076208	0
2-98	2	73062619	73062946	Promoter (<=1kb)	ENSSSCG00000013533	ENSSSCT00000041390	0
3-61	3	28616902	28617229	Promoter (<=1kb)	ENSSSCG00000007878	ENSSSCT00000037222	0
4-161	4	3028364	3028691	Promoter (<=1kb)	ENSSSCG00000005933	ENSSSCT00000006513	34
6-104	6	93541057	93541384	Promoter (<=1kb)	ENSSSCG00000037815	ENSSSCT00000066075	0
2022-08-28	8	135081963	135082290	Promoter (<=1kb)	ENSSSCG00000009237	ENSSSCT00000078317	0
9-101	9	76348805	76349132	Promoter (<=1kb)	ENSSSCG00000015336	ENSSSCT00000076251	110
AEMK02000695.1-1	AEMK02000695.1	11490	11817	Promoter (1-2kb)	ENSSSCG00000036779	ENSSSCT00000043454	1294
1-50	1	205284498	205284825	Promoter (<=1kb)	ENSSSCG00000005177	ENSSSCT00000005707	518
12-59	12	730632	730959	Promoter (<=1kb)	ENSSSCG00000039807	ENSSSCT00000053781	0
13-96	13	21670303	21670630	Promoter (<=1kb)	ENSSSCG00000027738	ENSSSCT00000032516	0
13-45	13	122250178	122250505	Promoter (<=1kb)	ENSSSCG00000022507	ENSSSCT00000026408	74
2-102	2	2058639	2058966	Promoter (<=1kb)	ENSSSCG00000021597	ENSSSCT00000022312	0
3-39	3	55171018	55171345	Intron (ENSSSCT00000060705/ENSSSCG00000034715, intron 4 of 11)	ENSSSCG00000034715	ENSSSCT00000060705	9349
1-127	1	261133665	261133992	Promoter (<=1kb)	ENSSSCG00000032297	ENSSSCT00000036761	28
2022-11-30	11	17691262	17691589	Promoter (<=1kb)	ENSSSCG00000051290	ENSSSCT00000083033	882
12-73	12	1443786	1444113	Distal Intergenic	ENSSSCG00000048652	ENSSSCT00000068075	-23494
12-119	12	6162322	6162649	5' UTR	ENSSSCG00000017214	ENSSSCT00000085345	20405
12-76	12	11606544	11606871	Promoter (<=1kb)	ENSSSCG00000017258	ENSSSCT00000018787	-362
13-73	13	159134395	159134722	Intron (ENSSSCT00000013100/ENSSSCG00000011972, intron 5 of 6)	ENSSSCG00000011970	ENSSSCT00000074836	57267
14-51	14	29962838	29963165	Promoter (<=1kb)	ENSSSCG00000028889	ENSSSCT00000024464	796
15-40	15	94956526	94956853	Promoter (<=1kb)	ENSSSCG00000016050	ENSSSCT00000017475	0
17-74	17	57596340	57596667	Intron (ENSSSCT00000086690/ENSSSCG00000007501, intron 4 of 6)	ENSSSCG00000020537	ENSSSCT00000022132	51692
2-160	2	16124540	16124867	Promoter (1-2kb)	ENSSSCG00000013261	ENSSSCT00000014485	1836
2-173	2	69235595	69235922	Promoter (<=1kb)	ENSSSCG00000013642	ENSSSCT00000064874	0
3-111	3	37815390	37815717	Promoter (<=1kb)	ENSSSCG00000007941	ENSSSCT00000008703	0
3-118	3	39809508	39809835	Exon (ENSSSCT00000026424/ENSSSCG00000033059, exon 19 of 20)	ENSSSCG00000008043	ENSSSCT00000008814	11575
4-126	4	79651994	79652321	Promoter (<=1kb)	ENSSSCG00000022190	ENSSSCT00000026021	150
8-34	8	131634071	131634398	Promoter (<=1kb)	ENSSSCG00000009226	ENSSSCT00000057387	0
9-94	9	119941515	119941842	Promoter (<=1kb)	ENSSSCG00000015519	ENSSSCT00000047395	-20
AEMK02000452.1-2	AEMK02000452.1	2340094	2340421	Distal Intergenic	ENSSSCG00000002544	ENSSSCT00000056964	-8676
1-110	1	115220152	115220479	Promoter (<=1kb)	ENSSSCG00000026960	ENSSSCT00000043281	103
1-108	1	119759612	119759939	Promoter (<=1kb)	ENSSSCG00000004624	ENSSSCT00000050785	-727
11-38	11	12689457	12689784	Promoter (<=1kb)	ENSSSCG00000009356	ENSSSCT00000010253	0
14-44	14	55652899	55653226	Promoter (<=1kb)	ENSSSCG00000033307	ENSSSCT00000049488	0
2-150	2	77673305	77673632	Promoter (<=1kb)	ENSSSCG00000039551	ENSSSCT00000059630	0
4-134	4	1517716	1518043	Promoter (<=1kb)	ENSSSCG00000038965	ENSSSCT00000043496	0
5-45	5	2811006	2811333	Downstream (<1kb)	ENSSSCG00000042312	ENSSSCT00000090927	7135
6-178	6	17434158	17434485	Promoter (<=1kb)	ENSSSCG00000002755	ENSSSCT00000033936	395
2022-11-26	11	3225441	3225768	Promoter (<=1kb)	ENSSSCG00000035318	ENSSSCT00000049377	134
13-79	13	123780576	123780903	Promoter (<=1kb)	ENSSSCG00000030225	ENSSSCT00000070363	0
14-43	14	6521083	6521410	Promoter (<=1kb)	ENSSSCG00000009622	ENSSSCT00000010548	48
17-89	17	57783144	57783471	Promoter (<=1kb)	ENSSSCG00000007504	ENSSSCT00000077206	0
17-63	17	61643684	61644011	Promoter (<=1kb)	ENSSSCG00000036835	ENSSSCT00000087299	283
3-167	3	11656890	11657217	Distal Intergenic	ENSSSCG00000007721	ENSSSCT00000080761	-14358
3-91	3	39935209	39935536	Promoter (<=1kb)	ENSSSCG00000008040	ENSSSCT00000065442	65
4-145	4	77183876	77184203	Promoter (<=1kb)	ENSSSCG00000006262	ENSSSCT00000089478	129
6-111	6	51259693	51260020	Intron (ENSSSCT00000036014/ENSSSCG00000027426, intron 3 of 9)	ENSSSCG00000027426	ENSSSCT00000036014	3660
6-187	6	103965143	103965470	Promoter (<=1kb)	ENSSSCG00000029030	ENSSSCT00000025549	0
6-215	6	135606131	135606458	Promoter (<=1kb)	ENSSSCG00000003772	ENSSSCT00000061129	0
7-74	7	8518741	8519068	Promoter (<=1kb)	ENSSSCG00000001049	ENSSSCT00000001143	-277
14-40	14	57481451	57481778	Promoter (<=1kb)	ENSSSCG00000010164	ENSSSCT00000011130	210
17-78	17	47816942	47817269	Promoter (<=1kb)	ENSSSCG00000033003	ENSSSCT00000039535	630
17-140	17	59510165	59510492	Distal Intergenic	ENSSSCG00000050635	ENSSSCT00000081032	-16210
18-32	18	46043157	46043484	Distal Intergenic	ENSSSCG00000041670	ENSSSCT00000091164	40346
4-98	4	647172	647499	Exon (ENSSSCT00000006503/ENSSSCG00000005923, exon 5 of 6)	ENSSSCG00000005922	ENSSSCT00000085549	-5315
4-75	4	33614139	33614466	Promoter (<=1kb)	ENSSSCG00000031957	ENSSSCT00000089219	-670
5-51	5	18589027	18589354	Promoter (<=1kb)	ENSSSCG00000000272	ENSSSCT00000065738	269
5-65	5	78476167	78476494	Promoter (<=1kb)	ENSSSCG00000000816	ENSSSCT00000000889	0
6-263	6	53065342	53065669	Promoter (<=1kb)	ENSSSCG00000024240	ENSSSCT00000049575	0
6-127	6	75278063	75278390	Promoter (<=1kb)	ENSSSCG00000003471	ENSSSCT00000003857	924
7-52	7	80141502	80141829	Promoter (<=1kb)	ENSSSCG00000002235	ENSSSCT00000070432	23
9-109	9	56888292	56888619	Promoter (<=1kb)	ENSSSCG00000015246	ENSSSCT00000065952	46
9-98	9	124697630	124697957	Promoter (<=1kb)	ENSSSCG00000015557	ENSSSCT00000016947	0
AEMK02000682.1-12	AEMK02000682.1	702205	702532	Promoter (<=1kb)	ENSSSCG00000036027	ENSSSCT00000064052	520
12-88	12	991176	991503	Promoter (<=1kb)	ENSSSCG00000040503	ENSSSCT00000048297	0
12-83	12	18299435	18299762	Exon (ENSSSCT00000018874/ENSSSCG00000017338, exon 11 of 15)	ENSSSCG00000017338	ENSSSCT00000077866	7682
15-61	15	139990608	139990935	Promoter (<=1kb)	ENSSSCG00000016379	ENSSSCT00000017834	471
2-94	2	6701883	6702210	Promoter (<=1kb)	ENSSSCG00000012985	ENSSSCT00000076710	543
4-203	4	41985708	41986035	Promoter (<=1kb)	ENSSSCG00000006098	ENSSSCT00000006689	0
4-177	4	93919445	93919772	Intron (ENSSSCT00000007115/ENSSSCG00000006496, intron 4 of 14)	ENSSSCG00000006496	ENSSSCT00000058700	-8581
6-150	6	101756560	101756887	Promoter (1-2kb)	ENSSSCG00000033032	ENSSSCT00000065368	-1126
7-59	7	96798158	96798485	Promoter (<=1kb)	ENSSSCG00000022178	ENSSSCT00000046067	64
9-93	9	114827103	114827430	Promoter (<=1kb)	ENSSSCG00000015486	ENSSSCT00000016870	0
X-7	X	52471	52798	Promoter (<=1kb)	ENSSSCG00000038044	ENSSSCT00000054215	0
1-91	1	273671333	273671660	Exon (ENSSSCT00000071328/ENSSSCG00000049305, exon 3 of 4)	ENSSSCG00000049305	ENSSSCT00000071328	4880
2022-11-21	11	24970984	24971311	Promoter (<=1kb)	ENSSSCG00000009431	ENSSSCT00000038721	0
12-47	12	147887	148214	Promoter (1-2kb)	ENSSSCG00000048182	ENSSSCT00000073941	1819
12-84	12	769836	770163	Promoter (<=1kb)	ENSSSCG00000035852	ENSSSCT00000083827	712
13-51	13	206343417	206343744	Distal Intergenic	ENSSSCG00000043701	ENSSSCT00000086985	32900
17-102	17	35856560	35856887	Promoter (<=1kb)	ENSSSCG00000007244	ENSSSCT00000070479	0
17-126	17	51664113	51664440	Promoter (<=1kb)	ENSSSCG00000030632	ENSSSCT00000029578	19
3-97	3	58863049	58863376	Promoter (<=1kb)	ENSSSCG00000008227	ENSSSCT00000052633	0
2022-08-18	8	334411	334738	Promoter (<=1kb)	ENSSSCG00000032262	ENSSSCT00000088312	0
9-145	9	3075992	3076319	Promoter (<=1kb)	ENSSSCG00000024693	ENSSSCT00000026864	0
9-112	9	65891660	65891987	Promoter (<=1kb)	ENSSSCG00000015286	ENSSSCT00000088300	0
1-109	1	138340962	138341289	Promoter (<=1kb)	ENSSSCG00000028771	ENSSSCT00000023102	0
12-100	12	246944	247271	Distal Intergenic	ENSSSCG00000017137	ENSSSCT00000050733	-5448
13-93	13	121755254	121755581	Promoter (<=1kb)	ENSSSCG00000032328	ENSSSCT00000058804	0
16-36	16	79357062	79357389	Promoter (<=1kb)	ENSSSCG00000034302	ENSSSCT00000039325	52
6-212	6	67149321	67149648	Promoter (<=1kb)	ENSSSCG00000003371	ENSSSCT00000003741	26
9-77	9	74635111	74635438	Promoter (<=1kb)	ENSSSCG00000015329	ENSSSCT00000065331	0
12-61	12	26335114	26335441	Promoter (1-2kb)	ENSSSCG00000017584	ENSSSCT00000019143	1121
14-78	14	40003512	40003839	Promoter (<=1kb)	ENSSSCG00000009896	ENSSSCT00000059878	0
17-83	17	35291651	35291978	Distal Intergenic	ENSSSCG00000037016	ENSSSCT00000064936	-23986
2-124	2	9034737	9035064	Promoter (<=1kb)	ENSSSCG00000035472	ENSSSCT00000029819	0
5-103	5	7777219	7777546	Exon (ENSSSCT00000045761/ENSSSCG00000000075, exon 2 of 16)	ENSSSCG00000041621	ENSSSCT00000082230	-3589
6-183	6	49651261	49651588	Promoter (<=1kb)	ENSSSCG00000003030	ENSSSCT00000080866	3
7-40	7	23112469	23112796	Promoter (<=1kb)	ENSSSCG00000001372	ENSSSCT00000085867	0
AEMK02000682.1-9	AEMK02000682.1	746043	746370	Intron (ENSSSCT00000052738/ENSSSCG00000040396, intron 4 of 6)	ENSSSCG00000039834	ENSSSCT00000039946	5339
1-74	1	29747655	29747982	Promoter (<=1kb)	ENSSSCG00000021443	ENSSSCT00000027054	0
12-110	12	1667145	1667472	Promoter (<=1kb)	ENSSSCG00000017142	ENSSSCT00000054836	-209
13-66	13	18031117	18031444	Promoter (<=1kb)	ENSSSCG00000011230	ENSSSCT00000012297	47
13-74	13	180570777	180571104	Promoter (<=1kb)	ENSSSCG00000024623	ENSSSCT00000082377	0
14-73	14	48421870	48422197	Promoter (<=1kb)	ENSSSCG00000010034	ENSSSCT00000043068	0
14-59	14	111751553	111751880	Distal Intergenic	ENSSSCG00000044372	ENSSSCT00000068002	-53025
18-13	18	18416295	18416622	Promoter (<=1kb)	ENSSSCG00000016556	ENSSSCT00000018026	30
2-136	2	77221132	77221459	Promoter (<=1kb)	ENSSSCG00000034339	ENSSSCT00000014674	0
2-76	2	136780156	136780483	Promoter (<=1kb)	ENSSSCG00000043284	ENSSSCT00000080245	-408
3-116	3	970952	971279	Promoter (<=1kb)	ENSSSCG00000007557	ENSSSCT00000008289	0
3-173	3	57928332	57928659	Promoter (<=1kb)	ENSSSCG00000023294	ENSSSCT00000040996	32
4-138	4	98849848	98850175	Promoter (<=1kb)	ENSSSCG00000035209	ENSSSCT00000056356	652
6-195	6	53054713	53055040	Distal Intergenic	ENSSSCG00000003112	ENSSSCT00000078647	-7826
7-102	7	37094670	37094997	Promoter (<=1kb)	ENSSSCG00000032284	ENSSSCT00000074930	0
AEMK02000258.1-1	AEMK02000258.1	299498	299825	Promoter (<=1kb)	ENSSSCG00000037029	ENSSSCT00000063033	-299
AEMK02000682.1-7	AEMK02000682.1	1915682	1916009	Promoter (<=1kb)	ENSSSCG00000005759	ENSSSCT00000083702	0
14-76	14	28301290	28301617	Promoter (<=1kb)	ENSSSCG00000009759	ENSSSCT00000075769	0
17-94	17	31705498	31705825	Promoter (<=1kb)	ENSSSCG00000044208	ENSSSCT00000090024	93
2-155	2	113479835	113480162	Promoter (<=1kb)	ENSSSCG00000014190	ENSSSCT00000015504	48
4-120	4	107511519	107511846	Promoter (<=1kb)	ENSSSCG00000006771	ENSSSCT00000052631	114
4-122	4	130644748	130645075	Promoter (<=1kb)	ENSSSCG00000025691	ENSSSCT00000034416	-99
6-161	6	1393239	1393566	Distal Intergenic	ENSSSCG00000046569	ENSSSCT00000089294	11729
6-113	6	93833879	93834206	Promoter (<=1kb)	ENSSSCG00000038888	ENSSSCT00000064972	120
AEMK02000682.1-10	AEMK02000682.1	829003	829330	Promoter (<=1kb)	ENSSSCG00000032303	ENSSSCT00000043960	0
2022-10-22	10	52595970	52596297	Promoter (<=1kb)	ENSSSCG00000011081	ENSSSCT00000038173	79
12-99	12	45783797	45784124	Promoter (<=1kb)	ENSSSCG00000017787	ENSSSCT00000052278	-50
13-60	13	131000477	131000804	Distal Intergenic	ENSSSCG00000042102	ENSSSCT00000074388	30271
2-73	2	14724381	14724708	Promoter (<=1kb)	ENSSSCG00000023709	ENSSSCT00000055946	0
2-120	2	76680614	76680941	Promoter (<=1kb)	ENSSSCG00000024672	ENSSSCT00000029522	395
2-132	2	76913910	76914237	Promoter (<=1kb)	ENSSSCG00000013435	ENSSSCT00000014679	8
2-137	2	97735045	97735372	Promoter (<=1kb)	ENSSSCG00000035025	ENSSSCT00000045697	236
5-97	5	67412056	67412383	Promoter (<=1kb)	ENSSSCG00000000746	ENSSSCT00000039963	22
5-56	5	104510310	104510637	Promoter (<=1kb)	ENSSSCG00000025041	ENSSSCT00000023480	-162
6-121	6	18901036	18901363	Promoter (<=1kb)	ENSSSCG00000040663	ENSSSCT00000029234	0
6-201	6	29366502	29366829	Promoter (<=1kb)	ENSSSCG00000002822	ENSSSCT00000065056	0
9-69	9	105264318	105264645	Promoter (<=1kb)	ENSSSCG00000026110	ENSSSCT00000038637	18
AEMK02000495.1-1	AEMK02000495.1	93580	93907	Distal Intergenic	ENSSSCG00000039595	ENSSSCT00000051899	36789
AEMK02000569.1-1	AEMK02000569.1	794229	794556	Promoter (1-2kb)	ENSSSCG00000033673	ENSSSCT00000079909	1288
12-75	12	6714941	6715268	Promoter (<=1kb)	ENSSSCG00000040989	ENSSSCT00000043108	800
12-69	12	15969647	15969974	Promoter (<=1kb)	ENSSSCG00000017299	ENSSSCT00000018835	0
12-113	12	34349422	34349749	Promoter (<=1kb)	ENSSSCG00000020962	ENSSSCT00000027876	128
13-48	13	131134257	131134584	Promoter (<=1kb)	ENSSSCG00000034990	ENSSSCT00000087036	0
3-172	3	56811445	56811772	Promoter (<=1kb)	ENSSSCG00000008201	ENSSSCT00000077580	0
3-84	3	114713695	114714022	Promoter (<=1kb)	ENSSSCG00000033753	ENSSSCT00000050261	153
4-149	4	96005102	96005429	Promoter (<=1kb)	ENSSSCG00000022107	ENSSSCT00000074618	48
5-93	5	16372834	16373161	Promoter (<=1kb)	ENSSSCG00000029196	ENSSSCT00000028346	0
5-66	5	31657504	31657831	Promoter (<=1kb)	ENSSSCG00000028869	ENSSSCT00000000517	0
6-239	6	51411716	51412043	Promoter (<=1kb)	ENSSSCG00000043894	ENSSSCT00000087336	-87
6-163	6	53895582	53895909	Exon (ENSSSCT00000027742/ENSSSCG00000030561, exon 8 of 17)	ENSSSCG00000030561	ENSSSCT00000027742	6835
AEMK02000682.1-11	AEMK02000682.1	936689	937016	Promoter (<=1kb)	ENSSSCG00000040845	ENSSSCT00000041360	0
1-142	1	222658155	222658482	Promoter (<=1kb)	ENSSSCG00000005249	ENSSSCT00000005783	0
12-95	12	1577944	1578271	Distal Intergenic	ENSSSCG00000049242	ENSSSCT00000080133	12380
14-55	14	6950399	6950726	Promoter (1-2kb)	ENSSSCG00000009630	ENSSSCT00000038602	-1715
14-45	14	77679306	77679633	Promoter (<=1kb)	ENSSSCG00000010319	ENSSSCT00000011296	25
2-165	2	59684588	59684915	Promoter (1-2kb)	ENSSSCG00000013895	ENSSSCT00000054240	-1431
4-119	4	98218985	98219312	Promoter (<=1kb)	ENSSSCG00000006642	ENSSSCT00000007278	47
6-122	6	51254577	51254904	Promoter (<=1kb)	ENSSSCG00000042051	ENSSSCT00000078798	-228
6-144	6	92081962	92082289	Intron (ENSSSCT00000004027/ENSSSCG00000003630, intron 13 of 30)	ENSSSCG00000003630	ENSSSCT00000030097	-19937
6-123	6	157220002	157220329	Promoter (<=1kb)	ENSSSCG00000046729	ENSSSCT00000087383	0
7-49	7	38569006	38569333	Promoter (<=1kb)	ENSSSCG00000001679	ENSSSCT00000028506	237
7-64	7	99959146	99959473	Promoter (<=1kb)	ENSSSCG00000002390	ENSSSCT00000002657	0
1-150	1	27346111	27346438	Promoter (<=1kb)	ENSSSCG00000004160	ENSSSCT00000047196	77
1-164	1	75457773	75458100	Promoter (<=1kb)	ENSSSCG00000004414	ENSSSCT00000033167	0
2022-10-29	10	52591896	52592223	Promoter (<=1kb)	ENSSSCG00000011081	ENSSSCT00000012128	0
12-106	12	43949821	43950148	Distal Intergenic	ENSSSCG00000041537	ENSSSCT00000078530	-22248
12-92	12	48386562	48386889	Promoter (<=1kb)	ENSSSCG00000017826	ENSSSCT00000019401	0
15-50	15	76088739	76089066	Promoter (<=1kb)	ENSSSCG00000015938	ENSSSCT00000049757	98
15-38	15	139542681	139543008	Promoter (<=1kb)	ENSSSCG00000016367	ENSSSCT00000017822	79
17-88	17	31055802	31056129	Promoter (<=1kb)	ENSSSCG00000040449	ENSSSCT00000047366	136
2-205	2	140440633	140440960	Promoter (<=1kb)	ENSSSCG00000014336	ENSSSCT00000015660	-461
3-125	3	40092813	40093140	Promoter (<=1kb)	ENSSSCG00000025711	ENSSSCT00000024297	14
3-107	3	74004325	74004652	Promoter (<=1kb)	ENSSSCG00000036115	ENSSSCT00000046520	-89
3-108	3	126220218	126220545	Promoter (<=1kb)	ENSSSCG00000003663	ENSSSCT00000035469	0
5-53	5	34561691	34562018	Promoter (<=1kb)	ENSSSCG00000031173	ENSSSCT00000043977	-34
6-302	6	44979263	44979590	Promoter (<=1kb)	ENSSSCG00000040012	ENSSSCT00000069299	60
6-132	6	47654645	47654972	Promoter (<=1kb)	ENSSSCG00000035570	ENSSSCT00000031006	471
6-82	6	49679787	49680114	Promoter (<=1kb)	ENSSSCG00000032154	ENSSSCT00000045268	916
7-57	7	48105972	48106299	Promoter (<=1kb)	ENSSSCG00000001770	ENSSSCT00000001983	0
7-82	7	100180388	100180715	Promoter (<=1kb)	ENSSSCG00000029760	ENSSSCT00000047708	-297
7-94	7	113659685	113660012	Promoter (<=1kb)	ENSSSCG00000002447	ENSSSCT00000037118	0
9-160	9	36419809	36420136	Promoter (<=1kb)	ENSSSCG00000029198	ENSSSCT00000029949	0
9-161	9	44513491	44513818	Promoter (<=1kb)	ENSSSCG00000015071	ENSSSCT00000049401	4
1-130	1	97601471	97601798	Distal Intergenic	ENSSSCG00000004505	ENSSSCT00000046471	-90113
13-70	13	83035387	83035714	Promoter (<=1kb)	ENSSSCG00000011677	ENSSSCT00000059059	0
15-59	15	60053816	60054143	Promoter (<=1kb)	ENSSSCG00000015866	ENSSSCT00000076394	0
15-56	15	132432292	132432619	Promoter (<=1kb)	ENSSSCG00000033334	ENSSSCT00000056172	50
2-69	2	76110098	76110425	Promoter (1-2kb)	ENSSSCG00000022689	ENSSSCT00000064965	1054
3-162	3	58160498	58160825	Promoter (<=1kb)	ENSSSCG00000008218	ENSSSCT00000009000	-479
5-58	5	6230346	6230673	Promoter (<=1kb)	ENSSSCG00000034350	ENSSSCT00000054708	0
6-209	6	45987729	45988056	Promoter (<=1kb)	ENSSSCG00000032673	ENSSSCT00000042274	0
8-35	8	1576437	1576764	Distal Intergenic	ENSSSCG00000022004	ENSSSCT00000049780	-6429
9-92	9	64020424	64020751	Promoter (<=1kb)	ENSSSCG00000051782	ENSSSCT00000085521	201
9-84	9	92953083	92953410	Distal Intergenic	ENSSSCG00000045626	ENSSSCT00000086114	10819
1-170	1	208174126	208174453	Promoter (<=1kb)	ENSSSCG00000005190	ENSSSCT00000005721	-741
12-136	12	47087215	47087542	Promoter (<=1kb)	ENSSSCG00000017806	ENSSSCT00000019379	0
12-179	12	61186322	61186649	Promoter (<=1kb)	ENSSSCG00000036812	ENSSSCT00000045042	-193
13-97	13	31714096	31714423	Promoter (<=1kb)	ENSSSCG00000011373	ENSSSCT00000063513	32
14-93	14	109088729	109089056	Promoter (<=1kb)	ENSSSCG00000010528	ENSSSCT00000073526	0
17-64	17	62642405	62642732	Promoter (<=1kb)	ENSSSCG00000035304	ENSSSCT00000051782	0
6-210	6	83089945	83090272	Promoter (<=1kb)	ENSSSCG00000023235	ENSSSCT00000067780	0
6-169	6	87950637	87950964	Promoter (<=1kb)	ENSSSCG00000036883	ENSSSCT00000044750	646
7-45	7	75164471	75164798	Promoter (<=1kb)	ENSSSCG00000002006	ENSSSCT00000002244	0
7-69	7	100638521	100638848	Promoter (<=1kb)	ENSSSCG00000002404	ENSSSCT00000064054	59
9-126	9	223940	224267	Promoter (<=1kb)	ENSSSCG00000014579	ENSSSCT00000084614	0
1-158	1	128808912	128809239	Distal Intergenic	ENSSSCG00000044127	ENSSSCT00000056576	-7148
1-106	1	147782167	147782494	Promoter (<=1kb)	ENSSSCG00000023533	ENSSSCT00000025136	-38
14-103	14	111996332	111996659	Promoter (<=1kb)	ENSSSCG00000037592	ENSSSCT00000057557	-101
18-38	18	5982489	5982816	Exon (ENSSSCT00000051329/ENSSSCG00000016435, exon 3 of 13)	ENSSSCG00000016435	ENSSSCT00000017896	3146
18-23	18	50566338	50566665	Promoter (<=1kb)	ENSSSCG00000016737	ENSSSCT00000082244	0
2-167	2	70605293	70605620	Promoter (<=1kb)	ENSSSCG00000050534	ENSSSCT00000081440	0
3-101	3	52252388	52252715	Promoter (<=1kb)	ENSSSCG00000008162	ENSSSCT00000008939	0
3-93	3	58207247	58207574	Promoter (<=1kb)	ENSSSCG00000008222	ENSSSCT00000071331	0
4-106	4	67465707	67466034	Promoter (<=1kb)	ENSSSCG00000006201	ENSSSCT00000035957	0
4-137	4	94297594	94297921	Promoter (<=1kb)	ENSSSCG00000006508	ENSSSCT00000027588	0
4-113	4	97730286	97730613	Promoter (<=1kb)	ENSSSCG00000006621	ENSSSCT00000048853	-210
6-196	6	59254402	59254729	Promoter (<=1kb)	ENSSSCG00000032594	ENSSSCT00000046345	0
7-32	7	53460425	53460752	Promoter (<=1kb)	ENSSSCG00000001817	ENSSSCT00000050479	0
X-13	X	19800043	19800370	Promoter (<=1kb)	ENSSSCG00000012171	ENSSSCT00000013313	0
X-14	X	36990501	36990828	Promoter (<=1kb)	ENSSSCG00000012252	ENSSSCT00000013398	513
12-129	12	23073097	23073424	Promoter (<=1kb)	ENSSSCG00000017511	ENSSSCT00000088785	0
14-58	14	50773858	50774185	Promoter (<=1kb)	ENSSSCG00000010108	ENSSSCT00000022693	0
14-95	14	63299518	63299845	Promoter (<=1kb)	ENSSSCG00000010211	ENSSSCT00000011177	-24
17-105	17	33910040	33910367	Promoter (<=1kb)	ENSSSCG00000007188	ENSSSCT00000075759	0
2-133	2	82761295	82761622	Promoter (<=1kb)	ENSSSCG00000028317	ENSSSCT00000078413	0
3-76	3	55834111	55834438	Promoter (<=1kb)	ENSSSCG00000008190	ENSSSCT00000085463	0
4-254	4	16100753	16101080	Distal Intergenic	ENSSSCG00000005984	ENSSSCT00000006567	-5850
4-186	4	81509636	81509963	Promoter (<=1kb)	ENSSSCG00000006290	ENSSSCT00000072597	-116
4-94	4	96239107	96239434	Promoter (<=1kb)	ENSSSCG00000006588	ENSSSCT00000033945	0
4-109	4	122783900	122784227	Distal Intergenic	ENSSSCG00000047416	ENSSSCT00000084712	18738
5-48	5	3245792	3246119	Downstream (2-3kb)	ENSSSCG00000000002	ENSSSCT00000000003	-3003
5-33	5	64459606	64459933	Promoter (<=1kb)	ENSSSCG00000022230	ENSSSCT00000023950	0
5-87	5	68000831	68001158	Promoter (<=1kb)	ENSSSCG00000000753	ENSSSCT00000038423	0
6-168	6	50396166	50396493	Promoter (<=1kb)	ENSSSCG00000003054	ENSSSCT00000003391	0
6-202	6	51480376	51480703	Promoter (<=1kb)	ENSSSCG00000040264	ENSSSCT00000059638	0
6-108	6	67446796	67447123	Promoter (<=1kb)	ENSSSCG00000027869	ENSSSCT00000023903	0
6-129	6	89256328	89256655	Promoter (<=1kb)	ENSSSCG00000025206	ENSSSCT00000052109	402
8-64	8	121352069	121352396	Promoter (<=1kb)	ENSSSCG00000009186	ENSSSCT00000043179	29
9-97	9	66665787	66666114	Promoter (<=1kb)	ENSSSCG00000036352	ENSSSCT00000042688	0
9-58	9	105984798	105985125	Promoter (<=1kb)	ENSSSCG00000015434	ENSSSCT00000078453	25
X-20	X	124537362	124537689	Promoter (<=1kb)	ENSSSCG00000012783	ENSSSCT00000013975	0
12-125	12	819911	820238	Distal Intergenic	ENSSSCG00000044226	ENSSSCT00000069885	11758
13-47	13	61368557	61368884	Exon (ENSSSCT00000030746/ENSSSCG00000023437, exon 59 of 63)	ENSSSCG00000042319	ENSSSCT00000082189	70353
15-57	15	77099406	77099733	Promoter (<=1kb)	ENSSSCG00000015943	ENSSSCT00000086036	0
16-48	16	51907262	51907589	Promoter (<=1kb)	ENSSSCG00000023948	ENSSSCT00000032305	0
17-92	17	11928334	11928661	Promoter (<=1kb)	ENSSSCG00000031510	ENSSSCT00000055022	0
6-116	6	43527052	43527379	Promoter (2-3kb)	ENSSSCG00000033695	ENSSSCT00000065629	-2427
6-238	6	49678672	49678999	Promoter (<=1kb)	ENSSSCG00000032154	ENSSSCT00000045268	0
6-157	6	89058508	89058835	Promoter (<=1kb)	ENSSSCG00000037621	ENSSSCT00000071251	0
6-149	6	96577018	96577345	Promoter (<=1kb)	ENSSSCG00000027417	ENSSSCT00000044563	-13
8-43	8	1737976	1738303	Promoter (<=1kb)	ENSSSCG00000008694	ENSSSCT00000009512	0
AEMK02000452.1-21	AEMK02000452.1	3105637	3105964	Promoter (<=1kb)	ENSSSCG00000002558	ENSSSCT00000002843	0
13-109	13	99502595	99502922	Promoter (<=1kb)	ENSSSCG00000011729	ENSSSCT00000072559	0
17-61	17	62635414	62635741	Promoter (<=1kb)	ENSSSCG00000036595	ENSSSCT00000060192	376
18-20	18	5690477	5690804	Intron (ENSSSCT00000025093/ENSSSCG00000016432, intron 4 of 4)	ENSSSCG00000016434	ENSSSCT00000017895	-88408
2-141	2	8007662	8007989	Intron (ENSSSCT00000039696/ENSSSCG00000013043, intron 3 of 7)	ENSSSCG00000013044	ENSSSCT00000057095	-16231
2-193	2	45604738	45605065	Promoter (<=1kb)	ENSSSCG00000021170	ENSSSCT00000025883	0
3-121	3	6924927	6925254	Promoter (1-2kb)	ENSSSCG00000051105	ENSSSCT00000075043	1903
5-113	5	680633	680960	Promoter (<=1kb)	ENSSSCG00000032936	ENSSSCT00000054639	0
5-77	5	10252957	10253284	Promoter (<=1kb)	ENSSSCG00000026108	ENSSSCT00000045576	0
6-142	6	60444944	60445271	Promoter (<=1kb)	ENSSSCG00000003317	ENSSSCT00000003681	484
9-121	9	31720984	31721311	Promoter (<=1kb)	ENSSSCG00000014976	ENSSSCT00000069713	135
9-86	9	53309248	53309575	Promoter (<=1kb)	ENSSSCG00000025806	ENSSSCT00000031087	0
12-71	12	3799097	3799424	Promoter (<=1kb)	ENSSSCG00000031600	ENSSSCT00000042330	246
13-88	13	32808694	32809021	Promoter (1-2kb)	ENSSSCG00000011405	ENSSSCT00000012485	1026
14-72	14	12184156	12184483	Promoter (<=1kb)	ENSSSCG00000009676	ENSSSCT00000078631	0
14-125	14	47266389	47266716	Promoter (<=1kb)	ENSSSCG00000009997	ENSSSCT00000010954	0
15-36	15	47696701	47697028	Promoter (<=1kb)	ENSSSCG00000033367	ENSSSCT00000044445	150
15-37	15	120451621	120451948	Promoter (<=1kb)	ENSSSCG00000036938	ENSSSCT00000048872	861
2-83	2	151595697	151596024	Intron (ENSSSCT00000053803/ENSSSCG00000038453, intron 2 of 5)	ENSSSCG00000038453	ENSSSCT00000067341	-9297
3-82	3	41095068	41095395	Promoter (<=1kb)	ENSSSCG00000008008	ENSSSCT00000053052	0
5-123	5	9273305	9273632	Promoter (<=1kb)	ENSSSCG00000000094	ENSSSCT00000065525	44
5-67	5	64378705	64379032	Distal Intergenic	ENSSSCG00000044926	ENSSSCT00000089777	-26545
6-275	6	34669414	34669741	Promoter (<=1kb)	ENSSSCG00000040887	ENSSSCT00000039496	-362
6-148	6	69721061	69721388	Promoter (<=1kb)	ENSSSCG00000035940	ENSSSCT00000044089	255
9-115	9	46062901	46063228	Promoter (<=1kb)	ENSSSCG00000015097	ENSSSCT00000043421	0
9-70	9	124696409	124696736	Promoter (<=1kb)	ENSSSCG00000015558	ENSSSCT00000016948	-357
1-124	1	10233098	10233425	Distal Intergenic	ENSSSCG00000004064	ENSSSCT00000049334	-5151
2022-10-30	10	57829827	57830154	Promoter (<=1kb)	ENSSSCG00000011106	ENSSSCT00000035114	156
11-45	11	1405871	1406198	Promoter (<=1kb)	ENSSSCG00000026744	ENSSSCT00000049706	0
12-90	12	37613731	37614058	Promoter (<=1kb)	ENSSSCG00000017678	ENSSSCT00000019242	0
14-104	14	29387301	29387628	Promoter (<=1kb)	ENSSSCG00000009771	ENSSSCT00000010713	64
14-83	14	88989101	88989428	Promoter (<=1kb)	ENSSSCG00000010380	ENSSSCT00000075747	-108
14-53	14	113654629	113654956	Distal Intergenic	ENSSSCG00000038856	ENSSSCT00000040614	16839
15-64	15	139031901	139032228	Promoter (<=1kb)	ENSSSCG00000016349	ENSSSCT00000088042	-4
2-282	2	75212341	75212668	Exon (ENSSSCT00000063714/ENSSSCG00000036537, exon 6 of 11)	ENSSSCG00000038067	ENSSSCT00000031600	33375
3-50	3	26653869	26654196	Promoter (<=1kb)	ENSSSCG00000032531	ENSSSCT00000082276	50
3-83	3	92697258	92697585	Promoter (<=1kb)	ENSSSCG00000029485	ENSSSCT00000067829	81
4-88	4	46457896	46458223	Distal Intergenic	ENSSSCG00000051779	ENSSSCT00000088112	-82962
5-40	5	21336717	21337044	Promoter (<=1kb)	ENSSSCG00000000370	ENSSSCT00000000393	0
6-199	6	74932100	74932427	Promoter (<=1kb)	ENSSSCG00000003465	ENSSSCT00000055492	0
9-135	9	78514262	78514589	Promoter (<=1kb)	ENSSSCG00000015346	ENSSSCT00000090494	89
AEMK02000495.1-2	AEMK02000495.1	85384	85711	Distal Intergenic	ENSSSCG00000039595	ENSSSCT00000051899	28593
AEMK02000682.1-8	AEMK02000682.1	1151569	1151896	Intron (ENSSSCT00000052738/ENSSSCG00000040396, intron 1 of 6)	ENSSSCG00000005828	ENSSSCT00000044407	-35424
1-97	1	9993407	9993734	Intron (ENSSSCT00000004493/ENSSSCG00000004064, intron 4 of 20)	ENSSSCG00000051789	ENSSSCT00000080897	-19471
1-184	1	268417248	268417575	Promoter (<=1kb)	ENSSSCG00000005629	ENSSSCT00000006190	11
12-178	12	60500533	60500860	Promoter (<=1kb)	ENSSSCG00000040859	ENSSSCT00000091055	-82
13-81	13	39088984	39089311	Promoter (<=1kb)	ENSSSCG00000032357	ENSSSCT00000060109	0
14-77	14	32771316	32771643	Promoter (<=1kb)	ENSSSCG00000009834	ENSSSCT00000041394	0
16-37	16	78984297	78984624	Promoter (2-3kb)	ENSSSCG00000048696	ENSSSCT00000069776	-2798
17-84	17	51513610	51513937	Promoter (<=1kb)	ENSSSCG00000036129	ENSSSCT00000044278	0
18-55	18	40397807	40398134	Exon (ENSSSCT00000046690/ENSSSCG00000038919, exon 2 of 8)	ENSSSCG00000038919	ENSSSCT00000059602	3378
2-190	2	135157389	135157716	Promoter (<=1kb)	ENSSSCG00000049957	ENSSSCT00000086065	605
5-85	5	31462562	31462889	Distal Intergenic	ENSSSCG00000038564	ENSSSCT00000065351	-10135
5-70	5	73497192	73497519	Promoter (<=1kb)	ENSSSCG00000031775	ENSSSCT00000043238	-12
5-163	5	101490296	101490623	Promoter (<=1kb)	ENSSSCG00000038973	ENSSSCT00000072902	0
6-184	6	59726071	59726398	Distal Intergenic	ENSSSCG00000024661	ENSSSCT00000084500	4538
6-175	6	84564991	84565318	Promoter (<=1kb)	ENSSSCG00000003572	ENSSSCT00000087464	-45
9-96	9	25982382	25982709	Promoter (<=1kb)	ENSSSCG00000041267	ENSSSCT00000071054	-639
9-132	9	89778422	89778749	Distal Intergenic	ENSSSCG00000031078	ENSSSCT00000066038	-10997
1-80	1	127865610	127865937	Promoter (<=1kb)	ENSSSCG00000004704	ENSSSCT00000090501	0
13-64	13	72480360	72480687	Promoter (<=1kb)	ENSSSCG00000024134	ENSSSCT00000046455	204
13-69	13	75189948	75190275	Promoter (<=1kb)	ENSSSCG00000011641	ENSSSCT00000012742	0
13-63	13	200354722	200355049	Promoter (<=1kb)	ENSSSCG00000027179	ENSSSCT00000025022	0
14-56	14	22654614	22654941	Promoter (<=1kb)	ENSSSCG00000009732	ENSSSCT00000064261	73
2022-09-15	15	20260	20587	Distal Intergenic	ENSSSCG00000047217	ENSSSCT00000079867	-19432
15-54	15	125815064	125815391	Promoter (<=1kb)	ENSSSCG00000016233	ENSSSCT00000074090	824
17-107	17	61856936	61857263	Distal Intergenic	ENSSSCG00000007538	ENSSSCT00000008270	-22669
17-142	17	62754906	62755233	Distal Intergenic	ENSSSCG00000036712	ENSSSCT00000042336	18324
18-27	18	40604851	40605178	Promoter (<=1kb)	ENSSSCG00000022464	ENSSSCT00000026958	293
18-18	18	45373052	45373379	Promoter (<=1kb)	ENSSSCG00000029666	ENSSSCT00000031604	-61
2-65	2	70154029	70154356	Promoter (<=1kb)	ENSSSCG00000013616	ENSSSCT00000061526	102
2-113	2	77411828	77412155	Promoter (<=1kb)	ENSSSCG00000029635	ENSSSCT00000026993	0
3-122	3	9971492	9971819	Exon (ENSSSCT00000051684/ENSSSCG00000036391, exon 9 of 11)	ENSSSCG00000044322	ENSSSCT00000089215	5460
3-134	3	56277163	56277490	Promoter (<=1kb)	ENSSSCG00000008192	ENSSSCT00000049439	0
4-144	4	70928999	70929326	Promoter (<=1kb)	ENSSSCG00000033144	ENSSSCT00000046274	-191
5-83	5	758178	758505	Distal Intergenic	ENSSSCG00000032820	ENSSSCT00000036838	-12149
6-74	6	46921873	46922200	Intron (ENSSSCT00000048301/ENSSSCG00000002950, intron 1 of 22)	ENSSSCG00000002950	ENSSSCT00000048301	13463
6-185	6	79958231	79958558	Promoter (<=1kb)	ENSSSCG00000003514	ENSSSCT00000003904	0
7-99	7	94380129	94380456	Promoter (<=1kb)	ENSSSCG00000002329	ENSSSCT00000002592	0
7-67	7	116770894	116771221	Promoter (<=1kb)	ENSSSCG00000002495	ENSSSCT00000042919	-585
9-78	9	105445574	105445901	Promoter (<=1kb)	ENSSSCG00000015428	ENSSSCT00000028990	0
9-137	9	109385562	109385889	Promoter (<=1kb)	ENSSSCG00000028840	ENSSSCT00000064179	507
AEMK02000452.1-13	AEMK02000452.1	2977991	2978318	Promoter (1-2kb)	ENSSSCG00000033720	ENSSSCT00000051438	-1552
1-136	1	19756293	19756620	Promoter (<=1kb)	ENSSSCG00000004121	ENSSSCT00000047736	5
1-128	1	22260221	22260548	Intron (ENSSSCT00000056296/ENSSSCG00000004138, intron 1 of 11)	ENSSSCG00000004138	ENSSSCT00000056296	18381
1-137	1	29108832	29109159	Promoter (<=1kb)	ENSSSCG00000004170	ENSSSCT00000004609	0
1-159	1	238826377	238826704	Promoter (<=1kb)	ENSSSCG00000005358	ENSSSCT00000005898	0
2022-10-28	10	26638027	26638354	Promoter (<=1kb)	ENSSSCG00000027312	ENSSSCT00000052202	-50
11-31	11	2917770	2918097	Intron (ENSSSCT00000055071/ENSSSCG00000009293, intron 2 of 13)	ENSSSCG00000009293	ENSSSCT00000044951	-88100
16-39	16	51210805	51211132	Intron (ENSSSCT00000049310/ENSSSCG00000016986, intron 3 of 10)	ENSSSCG00000034548	ENSSSCT00000051879	-23687
17-104	17	26450067	26450394	Promoter (1-2kb)	ENSSSCG00000036377	ENSSSCT00000081872	1015
2-112	2	66224029	66224356	Intron (ENSSSCT00000039499/ENSSSCG00000013734, intron 1 of 24)	ENSSSCG00000013734	ENSSSCT00000015008	-3250
3-117	3	1116323	1116650	Promoter (<=1kb)	ENSSSCG00000048398	ENSSSCT00000086349	0
4-129	4	77187528	77187855	Intron (ENSSSCT00000069309/ENSSSCG00000006262, intron 1 of 4)	ENSSSCG00000006262	ENSSSCT00000089478	-3196
4-153	4	104857019	104857346	Promoter (<=1kb)	ENSSSCG00000006744	ENSSSCT00000007389	-289
5-69	5	64003340	64003667	Promoter (<=1kb)	ENSSSCG00000000702	ENSSSCT00000074408	0
6-205	6	147257599	147257926	Promoter (<=1kb)	ENSSSCG00000040337	ENSSSCT00000042416	0
7-84	7	31550219	31550546	Promoter (<=1kb)	ENSSSCG00000001549	ENSSSCT00000051929	0
9-127	9	610550	610877	Promoter (2-3kb)	ENSSSCG00000014568	ENSSSCT00000015918	-2852
11-37	11	15494251	15494578	Promoter (<=1kb)	ENSSSCG00000009373	ENSSSCT00000049064	0
12-155	12	24303330	24303657	Promoter (<=1kb)	ENSSSCG00000017525	ENSSSCT00000019079	0
13-94	13	131137269	131137596	Promoter (1-2kb)	ENSSSCG00000031356	ENSSSCT00000058748	1545
14-84	14	30957180	30957507	Promoter (<=1kb)	ENSSSCG00000009808	ENSSSCT00000010751	0
2-172	2	6293309	6293636	Promoter (<=1kb)	ENSSSCG00000012957	ENSSSCT00000053424	0
3-138	3	112080312	112080639	Promoter (<=1kb)	ENSSSCG00000008559	ENSSSCT00000009364	20
4-143	4	68031669	68031996	Promoter (<=1kb)	ENSSSCG00000006206	ENSSSCT00000063807	-212
5-57	5	3453935	3454262	Distal Intergenic	ENSSSCG00000046072	ENSSSCT00000082732	-4509
6-191	6	169880071	169880398	Promoter (<=1kb)	ENSSSCG00000035074	ENSSSCT00000064042	0
7-70	7	10057668	10057995	Promoter (<=1kb)	ENSSSCG00000001056	ENSSSCT00000001150	0
7-79	7	113045872	113046199	Promoter (<=1kb)	ENSSSCG00000002440	ENSSSCT00000041205	-186
13-76	13	190286381	190286708	Promoter (<=1kb)	ENSSSCG00000012026	ENSSSCT00000085444	-176
13-56	13	208007805	208008132	Promoter (<=1kb)	ENSSSCG00000030696	ENSSSCT00000022901	-130
14-65	14	6639309	6639636	Promoter (<=1kb)	ENSSSCG00000032622	ENSSSCT00000033351	0
14-151	14	47335101	47335428	Promoter (<=1kb)	ENSSSCG00000010002	ENSSSCT00000031961	0
15-47	15	121603745	121604072	Promoter (<=1kb)	ENSSSCG00000032964	ENSSSCT00000046988	-94
17-109	17	28030320	28030647	Exon (ENSSSCT00000079852/ENSSSCG00000045746, exon 2 of 2)	ENSSSCG00000045746	ENSSSCT00000079852	3270
2-128	2	525139	525466	Promoter (<=1kb)	ENSSSCG00000012840	ENSSSCT00000034734	73
2-228	2	40310019	40310346	Promoter (<=1kb)	ENSSSCG00000021688	ENSSSCT00000029801	42
3-156	3	11020327	11020654	Promoter (<=1kb)	ENSSSCG00000035928	ENSSSCT00000027640	-367
3-133	3	47470986	47471313	Promoter (<=1kb)	ENSSSCG00000008135	ENSSSCT00000082693	279
3-139	3	117987166	117987493	Promoter (<=1kb)	ENSSSCG00000008601	ENSSSCT00000033465	-64
5-73	5	10718686	10719013	Promoter (<=1kb)	ENSSSCG00000000135	ENSSSCT00000000141	0
6-224	6	48344111	48344438	Exon (ENSSSCT00000027766/ENSSSCG00000027515, exon 9 of 16)	ENSSSCG00000030510	ENSSSCT00000022996	-17675
6-180	6	64603556	64603883	Distal Intergenic	ENSSSCG00000045085	ENSSSCT00000078739	-41538
6-103	6	150605417	150605744	Promoter (<=1kb)	ENSSSCG00000039793	ENSSSCT00000045018	0
7-51	7	58389966	58390293	Promoter (<=1kb)	ENSSSCG00000001885	ENSSSCT00000091342	0
8-73	8	67606761	67607088	Promoter (1-2kb)	ENSSSCG00000008940	ENSSSCT00000009793	1171
12-63	12	4347779	4348106	Promoter (<=1kb)	ENSSSCG00000017168	ENSSSCT00000072395	-101
13-68	13	72200640	72200967	Promoter (<=1kb)	ENSSSCG00000011620	ENSSSCT00000012717	129
13-61	13	189715649	189715976	Promoter (<=1kb)	ENSSSCG00000012022	ENSSSCT00000013153	0
14-105	14	49917241	49917568	Promoter (<=1kb)	ENSSSCG00000010071	ENSSSCT00000011032	0
14-66	14	141229545	141229872	Promoter (1-2kb)	ENSSSCG00000010772	ENSSSCT00000085234	1467
18-37	18	42410402	42410729	Promoter (<=1kb)	ENSSSCG00000016679	ENSSSCT00000018160	-10
3-88	3	10270907	10271234	Promoter (<=1kb)	ENSSSCG00000038320	ENSSSCT00000062325	0
4-110	4	34339375	34339702	Distal Intergenic	ENSSSCG00000018203	ENSSSCT00000019798	-27185
4-178	4	94557717	94558044	Promoter (2-3kb)	ENSSSCG00000006518	ENSSSCT00000007138	2062
4-171	4	107561917	107562244	Intron (ENSSSCT00000007424/ENSSSCG00000006771, intron 5 of 5)	ENSSSCG00000006770	ENSSSCT00000007416	21938
5-68	5	73407930	73408257	Promoter (<=1kb)	ENSSSCG00000031701	ENSSSCT00000038625	109
6-204	6	116324997	116325324	Promoter (<=1kb)	ENSSSCG00000003731	ENSSSCT00000004131	7
8-46	8	27960582	27960909	Promoter (<=1kb)	ENSSSCG00000008768	ENSSSCT00000043895	-86
8-41	8	38983866	38984193	Promoter (<=1kb)	ENSSSCG00000008831	ENSSSCT00000041612	732
9-159	9	27811839	27812166	Promoter (<=1kb)	ENSSSCG00000014967	ENSSSCT00000016328	56
2022-12-30	12	1319757	1320084	Promoter (<=1kb)	ENSSSCG00000028355	ENSSSCT00000045547	0
12-102	12	20107871	20108198	Promoter (<=1kb)	ENSSSCG00000048436	ENSSSCT00000086415	0
13-114	13	18126606	18126933	Promoter (<=1kb)	ENSSSCG00000021977	ENSSSCT00000025190	0
14-74	14	227507	227834	Promoter (<=1kb)	ENSSSCG00000035901	ENSSSCT00000037900	336
15-80	15	38790620	38790947	Promoter (<=1kb)	ENSSSCG00000015769	ENSSSCT00000017170	0
16-38	16	79001067	79001394	Promoter (<=1kb)	ENSSSCG00000040154	ENSSSCT00000046282	-155
3-195	3	69004953	69005280	Intron (ENSSSCT00000009081/ENSSSCG00000008292, intron 2 of 11)	ENSSSCG00000008292	ENSSSCT00000009081	15706
3-149	3	111732561	111732888	Promoter (<=1kb)	ENSSSCG00000022454	ENSSSCT00000055237	94
4-74	4	96304014	96304341	Promoter (<=1kb)	ENSSSCG00000037666	ENSSSCT00000045767	769
5-102	5	3503898	3504225	Distal Intergenic	ENSSSCG00000027365	ENSSSCT00000044039	-17470
5-46	5	54016147	54016474	Promoter (<=1kb)	ENSSSCG00000000588	ENSSSCT00000041180	312
6-120	6	168049212	168049539	Promoter (<=1kb)	ENSSSCG00000023904	ENSSSCT00000031026	0
7-72	7	78065872	78066199	Promoter (<=1kb)	ENSSSCG00000030309	ENSSSCT00000071313	-779
8-45	8	86881760	86882087	Promoter (1-2kb)	ENSSSCG00000009060	ENSSSCT00000061458	1587
9-162	9	130435167	130435494	Promoter (<=1kb)	ENSSSCG00000015586	ENSSSCT00000065919	0
2022-10-26	10	24833377	24833704	Promoter (1-2kb)	ENSSSCG00000010928	ENSSSCT00000087542	-1930
12-167	12	27416249	27416576	Promoter (<=1kb)	ENSSSCG00000038348	ENSSSCT00000088028	0
2022-12-28	12	60853800	60854127	Promoter (<=1kb)	ENSSSCG00000038164	ENSSSCT00000050033	663
16-40	16	35872078	35872405	Promoter (<=1kb)	ENSSSCG00000016918	ENSSSCT00000059756	279
18-66	18	5958357	5958684	Promoter (<=1kb)	ENSSSCG00000016435	ENSSSCT00000051329	0
2-181	2	81307668	81307995	Intron (ENSSSCT00000043997/ENSSSCG00000014055, intron 32 of 32)	ENSSSCG00000014054	ENSSSCT00000015353	-7373
3-188	3	73028503	73028830	Promoter (<=1kb)	ENSSSCG00000008339	ENSSSCT00000009133	0
4-221	4	93976117	93976444	Promoter (<=1kb)	ENSSSCG00000006499	ENSSSCT00000007118	0
8-44	8	31207792	31208119	Promoter (<=1kb)	ENSSSCG00000008792	ENSSSCT00000009619	38
9-170	9	122650608	122650935	Promoter (<=1kb)	ENSSSCG00000048177	ENSSSCT00000078538	-66
12-148	12	60617559	60617886	Promoter (<=1kb)	ENSSSCG00000028712	ENSSSCT00000029362	0
13-67	13	28405954	28406281	Promoter (<=1kb)	ENSSSCG00000030575	ENSSSCT00000032450	0
13-112	13	138018498	138018825	Promoter (<=1kb)	ENSSSCG00000028475	ENSSSCT00000024440	51
13-75	13	182135290	182135617	Promoter (<=1kb)	ENSSSCG00000032702	ENSSSCT00000057810	724
15-71	15	32359575	32359902	Promoter (<=1kb)	ENSSSCG00000023665	ENSSSCT00000043299	0
17-111	17	61598053	61598380	Promoter (<=1kb)	ENSSSCG00000037369	ENSSSCT00000041650	0
2-135	2	41113742	41114069	Promoter (<=1kb)	ENSSSCG00000042767	ENSSSCT00000053224	-99
2-84	2	60960247	60960574	Promoter (<=1kb)	ENSSSCG00000013864	ENSSSCT00000056676	0
3-94	3	1851055	1851382	Promoter (2-3kb)	ENSSSCG00000007565	ENSSSCT00000008297	2111
3-127	3	117775401	117775728	Promoter (1-2kb)	ENSSSCG00000043781	ENSSSCT00000089271	1846
4-151	4	64710384	64710711	Promoter (<=1kb)	ENSSSCG00000006192	ENSSSCT00000006786	-60
6-140	6	12195705	12196032	Promoter (<=1kb)	ENSSSCG00000028464	ENSSSCT00000049854	539
6-173	6	49370970	49371297	3' UTR	ENSSSCG00000028794	ENSSSCT00000057663	4850
8-87	8	1810204	1810531	Promoter (<=1kb)	ENSSSCG00000008697	ENSSSCT00000062412	292
9-113	9	70373885	70374212	Promoter (<=1kb)	ENSSSCG00000015302	ENSSSCT00000063926	348
9-90	9	103963910	103964237	Promoter (<=1kb)	ENSSSCG00000015426	ENSSSCT00000081106	0
AEMK02000489.1-14	AEMK02000489.1	45649	45976	Promoter (<=1kb)	ENSSSCG00000037563	ENSSSCT00000037047	-595
2022-10-23	10	678976	679303	Promoter (<=1kb)	ENSSSCG00000031991	ENSSSCT00000053376	-15
15-43	15	121211415	121211742	Promoter (1-2kb)	ENSSSCG00000016206	ENSSSCT00000017647	1024
17-75	17	25966587	25966914	Promoter (<=1kb)	ENSSSCG00000007084	ENSSSCT00000007756	0
18-34	18	6138727	6139054	Promoter (<=1kb)	ENSSSCG00000025610	ENSSSCT00000072028	447
18-40	18	33422497	33422824	Promoter (<=1kb)	ENSSSCG00000025910	ENSSSCT00000043240	174
2-127	2	114676133	114676460	Promoter (<=1kb)	ENSSSCG00000014195	ENSSSCT00000091573	217
4-175	4	77673816	77674143	Promoter (<=1kb)	ENSSSCG00000033922	ENSSSCT00000060446	572
6-179	6	49957542	49957869	Intron (ENSSSCT00000003380/ENSSSCG00000003043, intron 7 of 7)	ENSSSCG00000003049	ENSSSCT00000003386	-12595
9-142	9	3256486	3256813	Promoter (<=1kb)	ENSSSCG00000014625	ENSSSCT00000015976	-58
1-73	1	200577	200904	Promoter (1-2kb)	ENSSSCG00000027726	ENSSSCT00000024788	1175
1-172	1	671801	672128	Intron (ENSSSCT00000086163/ENSSSCG00000004008, intron 24 of 24)	ENSSSCG00000004008	ENSSSCT00000004431	93293
1-115	1	179540588	179540915	Promoter (<=1kb)	ENSSSCG00000032489	ENSSSCT00000051347	25
1-140	1	184599729	184600056	Promoter (<=1kb)	ENSSSCG00000005057	ENSSSCT00000081706	0
1-116	1	254027478	254027805	Promoter (<=1kb)	ENSSSCG00000032787	ENSSSCT00000038828	0
12-152	12	51932379	51932706	Promoter (<=1kb)	ENSSSCG00000017902	ENSSSCT00000037324	0
13-84	13	195326646	195326973	Promoter (<=1kb)	ENSSSCG00000021355	ENSSSCT00000029514	0
14-52	14	60309317	60309644	Promoter (<=1kb)	ENSSSCG00000010188	ENSSSCT00000011154	-275
15-58	15	120927995	120928322	Promoter (2-3kb)	ENSSSCG00000026958	ENSSSCT00000032179	2794
2-161	2	70857962	70858289	Promoter (<=1kb)	ENSSSCG00000013602	ENSSSCT00000053367	539
3-274	3	31455539	31455866	Promoter (<=1kb)	ENSSSCG00000034223	ENSSSCT00000074250	0
3-135	3	74005136	74005463	Promoter (<=1kb)	ENSSSCG00000008348	ENSSSCT00000009142	56
6-194	6	27813732	27814059	Intron (ENSSSCT00000067519/ENSSSCG00000040125, intron 10 of 12)	ENSSSCG00000040125	ENSSSCT00000058165	4302
6-278	6	54644497	54644824	Promoter (1-2kb)	ENSSSCG00000032668	ENSSSCT00000046403	-1750
7-58	7	78112329	78112656	Promoter (<=1kb)	ENSSSCG00000030309	ENSSSCT00000061985	0
9-146	9	71895237	71895564	Promoter (<=1kb)	ENSSSCG00000015310	ENSSSCT00000063634	-66
1-155	1	190677779	190678106	Promoter (<=1kb)	ENSSSCG00000005097	ENSSSCT00000005619	0
11-36	11	9737709	9738036	Promoter (<=1kb)	ENSSSCG00000041722	ENSSSCT00000072995	74
11-44	11	60732515	60732842	Promoter (<=1kb)	ENSSSCG00000042593	ENSSSCT00000086311	862
14-110	14	51439602	51439929	Promoter (<=1kb)	ENSSSCG00000010133	ENSSSCT00000047250	15
14-149	14	135197186	135197513	Promoter (<=1kb)	ENSSSCG00000010744	ENSSSCT00000037722	0
2-210	2	16570120	16570447	Exon (ENSSSCT00000014493/ENSSSCG00000013269, exon 3 of 12)	ENSSSCG00000013269	ENSSSCT00000014493	3537
2-245	2	77212113	77212440	Promoter (<=1kb)	ENSSSCG00000013432	ENSSSCT00000014676	-243
4-139	4	99307393	99307720	Distal Intergenic	ENSSSCG00000035429	ENSSSCT00000041872	-20333
4-302	4	126717796	126718123	Promoter (<=1kb)	ENSSSCG00000038253	ENSSSCT00000077501	0
6-152	6	42891468	42891795	Promoter (<=1kb)	ENSSSCG00000022312	ENSSSCT00000030848	-122
6-158	6	92238558	92238885	Promoter (1-2kb)	ENSSSCG00000003634	ENSSSCT00000004030	1204
6-245	6	155754264	155754591	Promoter (<=1kb)	ENSSSCG00000036145	ENSSSCT00000055782	0
7-77	7	100122503	100122830	Promoter (<=1kb)	ENSSSCG00000002392	ENSSSCT00000002660	-14
8-106	8	135895275	135895602	Promoter (<=1kb)	ENSSSCG00000036123	ENSSSCT00000058402	102
9-158	9	92270173	92270500	Promoter (1-2kb)	ENSSSCG00000036695	ENSSSCT00000042977	1337
AEMK02000682.1-14	AEMK02000682.1	1007174	1007501	Intron (ENSSSCT00000041360/ENSSSCG00000040845, intron 1 of 6)	ENSSSCG00000005841	ENSSSCT00000006420	-7818
1-84	1	27379985	27380312	Promoter (<=1kb)	ENSSSCG00000026041	ENSSSCT00000025418	0
1-167	1	116293269	116293596	Promoter (<=1kb)	ENSSSCG00000004607	ENSSSCT00000005088	304
12-89	12	1060268	1060595	Promoter (<=1kb)	ENSSSCG00000034723	ENSSSCT00000054834	0
12-94	12	1535702	1536029	Promoter (2-3kb)	ENSSSCG00000017143	ENSSSCT00000018663	-2297
12-151	12	34141480	34141807	3' UTR	ENSSSCG00000035193	ENSSSCT00000079988	-8640
15-44	15	831673	832000	Promoter (<=1kb)	ENSSSCG00000016395	ENSSSCT00000017851	10
17-132	17	44264724	44265051	Promoter (<=1kb)	ENSSSCG00000007360	ENSSSCT00000065786	358
2-85	2	75262141	75262468	Promoter (<=1kb)	ENSSSCG00000036537	ENSSSCT00000059719	146
2-104	2	78516296	78516623	Promoter (<=1kb)	ENSSSCG00000014014	ENSSSCT00000045463	194
3-146	3	8732227	8732554	Promoter (<=1kb)	ENSSSCG00000041835	ENSSSCT00000077397	-379
3-98	3	106724530	106724857	Promoter (<=1kb)	ENSSSCG00000008510	ENSSSCT00000062018	77
9-143	9	44471756	44472083	Promoter (<=1kb)	ENSSSCG00000015071	ENSSSCT00000044866	-232
1-121	1	83003641	83003968	Promoter (<=1kb)	ENSSSCG00000004456	ENSSSCT00000074236	0
11-33	11	359755	360082	Promoter (<=1kb)	ENSSSCG00000022957	ENSSSCT00000070979	114
12-142	12	50602564	50602891	Promoter (<=1kb)	ENSSSCG00000017885	ENSSSCT00000082751	0
12-114	12	61184990	61185317	Promoter (<=1kb)	ENSSSCG00000036812	ENSSSCT00000053031	538
13-122	13	26106354	26106681	Promoter (<=1kb)	ENSSSCG00000034200	ENSSSCT00000056387	0
14-88	14	30889556	30889883	Promoter (<=1kb)	ENSSSCG00000009807	ENSSSCT00000068675	0
15-79	15	31965407	31965734	Promoter (<=1kb)	ENSSSCG00000015735	ENSSSCT00000082304	0
4-182	4	657015	657342	Intron (ENSSSCT00000006503/ENSSSCG00000005923, intron 1 of 5)	ENSSSCG00000005923	ENSSSCT00000006503	7191
4-191	4	62601376	62601703	Promoter (<=1kb)	ENSSSCG00000033669	ENSSSCT00000057916	0
4-176	4	93770322	93770649	Promoter (<=1kb)	ENSSSCG00000006490	ENSSSCT00000053261	0
5-124	5	9682389	9682716	Promoter (2-3kb)	ENSSSCG00000000110	ENSSSCT00000075325	-2498
5-71	5	73826548	73826875	Promoter (<=1kb)	ENSSSCG00000034491	ENSSSCT00000044701	-117
6-109	6	91183565	91183892	Promoter (<=1kb)	ENSSSCG00000040173	ENSSSCT00000042964	307
6-166	6	153684689	153685016	Promoter (<=1kb)	ENSSSCG00000031912	ENSSSCT00000057200	-666
6-257	6	164875609	164875936	Promoter (<=1kb)	ENSSSCG00000003897	ENSSSCT00000066286	0
6-190	6	169739070	169739397	Distal Intergenic	ENSSSCG00000037856	ENSSSCT00000050388	-12629
9-195	9	6319631	6319958	Promoter (<=1kb)	ENSSSCG00000014794	ENSSSCT00000070844	0
9-144	9	104890624	104890951	Distal Intergenic	ENSSSCG00000029082	ENSSSCT00000038314	-20869
1-107	1	194130	194457	Distal Intergenic	ENSSSCG00000027726	ENSSSCT00000062318	-4774
12-96	12	18597747	18598074	Promoter (<=1kb)	ENSSSCG00000017349	ENSSSCT00000075216	-153
14-60	14	31674428	31674755	Promoter (<=1kb)	ENSSSCG00000034386	ENSSSCT00000055257	-2
14-57	14	46453102	46453429	Exon (ENSSSCT00000024718/ENSSSCG00000025564, exon 4 of 7)	ENSSSCG00000025564	ENSSSCT00000072370	3272
16-34	16	46434063	46434390	Promoter (<=1kb)	ENSSSCG00000016958	ENSSSCT00000030461	-483
2-201	2	65992314	65992641	Intron (ENSSSCT00000044397/ENSSSCG00000013742, intron 1 of 7)	ENSSSCG00000048273	ENSSSCT00000079165	14233
4-92	4	92290325	92290652	Promoter (<=1kb)	ENSSSCG00000006453	ENSSSCT00000091049	0
6-198	6	71747176	71747503	Promoter (<=1kb)	ENSSSCG00000003421	ENSSSCT00000056086	0
6-143	6	79589568	79589895	Promoter (<=1kb)	ENSSSCG00000032607	ENSSSCT00000055918	909
9-103	9	7201625	7201952	Promoter (<=1kb)	ENSSSCG00000029388	ENSSSCT00000082229	0
9-118	9	123952910	123953237	Intron (ENSSSCT00000087770/ENSSSCG00000015550, intron 1 of 4)	ENSSSCG00000015550	ENSSSCT00000087770	3563
13-87	13	132820884	132821211	Promoter (<=1kb)	ENSSSCG00000011833	ENSSSCT00000033279	0
13-85	13	205561735	205562062	Promoter (<=1kb)	ENSSSCG00000027745	ENSSSCT00000055448	0
17-70	17	61736861	61737188	Intron (ENSSSCT00000063881/ENSSSCG00000032761, intron 2 of 79)	ENSSSCG00000032761	ENSSSCT00000063881	10568
18-22	18	48725395	48725722	Promoter (<=1kb)	ENSSSCG00000016721	ENSSSCT00000048252	0
3-78	3	1820486	1820813	Distal Intergenic	ENSSSCG00000007572	ENSSSCT00000074192	9594
3-165	3	5228214	5228541	Promoter (<=1kb)	ENSSSCG00000025940	ENSSSCT00000028320	0
3-79	3	8526896	8527223	Exon (ENSSSCT00000029137/ENSSSCG00000027466, exon 5 of 9)	ENSSSCG00000027466	ENSSSCT00000029137	3447
3-124	3	33655172	33655499	Promoter (<=1kb)	ENSSSCG00000028454	ENSSSCT00000029316	0
3-92	3	49819579	49819906	Distal Intergenic	ENSSSCG00000022096	ENSSSCT00000023713	-11913
4-169	4	79271388	79271715	Promoter (<=1kb)	ENSSSCG00000051418	ENSSSCT00000090712	0
1-153	1	94294907	94295234	Promoter (<=1kb)	ENSSSCG00000004490	ENSSSCT00000070766	-403
12-146	12	1455811	1456138	Distal Intergenic	ENSSSCG00000022317	ENSSSCT00000063017	-20858
13-72	13	206722699	206723026	Promoter (<=1kb)	ENSSSCG00000037061	ENSSSCT00000044042	104
14-64	14	55181235	55181562	Promoter (<=1kb)	ENSSSCG00000038853	ENSSSCT00000056663	125
17-85	17	54630554	54630881	Promoter (<=1kb)	ENSSSCG00000007484	ENSSSCT00000035317	376
17-80	17	61635208	61635535	Distal Intergenic	ENSSSCG00000038578	ENSSSCT00000056605	-7575
2-183	2	4788142	4788469	Promoter (<=1kb)	ENSSSCG00000012889	ENSSSCT00000075463	0
2-99	2	80142402	80142729	Promoter (<=1kb)	ENSSSCG00000014030	ENSSSCT00000041254	97
2-261	2	131016008	131016335	Promoter (<=1kb)	ENSSSCG00000014255	ENSSSCT00000068217	-95
6-216	6	4148672	4148999	Promoter (2-3kb)	ENSSSCG00000049117	ENSSSCT00000074808	-2400
7-56	7	92644176	92644503	Promoter (<=1kb)	ENSSSCG00000036702	ENSSSCT00000027004	339
7-73	7	110453948	110454275	Promoter (<=1kb)	ENSSSCG00000002425	ENSSSCT00000002694	-135
2022-08-30	8	67706623	67706950	Promoter (<=1kb)	ENSSSCG00000008943	ENSSSCT00000009797	0
9-107	9	93006951	93007278	Distal Intergenic	ENSSSCG00000045732	ENSSSCT00000070174	3898
1-163	1	26489316	26489643	Promoter (<=1kb)	ENSSSCG00000004154	ENSSSCT00000034426	179
1-192	1	113085452	113085779	Promoter (<=1kb)	ENSSSCG00000004592	ENSSSCT00000037087	12
1-94	1	164999029	164999356	Promoter (<=1kb)	ENSSSCG00000004952	ENSSSCT00000005464	946
12-258	12	6047299	6047626	Promoter (<=1kb)	ENSSSCG00000017211	ENSSSCT00000064202	0
12-116	12	45172810	45173137	Promoter (<=1kb)	ENSSSCG00000017779	ENSSSCT00000019351	514
13-101	13	123929676	123930003	Promoter (<=1kb)	ENSSSCG00000023229	ENSSSCT00000022991	295
13-98	13	131141260	131141587	Distal Intergenic	ENSSSCG00000031356	ENSSSCT00000058748	5536
15-74	15	44918178	44918505	Promoter (<=1kb)	ENSSSCG00000024555	ENSSSCT00000025252	112
16-62	16	26681505	26681832	Promoter (<=1kb)	ENSSSCG00000040855	ENSSSCT00000051201	0
2-162	2	932177	932504	Exon (ENSSSCT00000084432/ENSSSCG00000037337, exon 3 of 21)	ENSSSCG00000037337	ENSSSCT00000091616	-3009
3-181	3	93591606	93591933	Promoter (<=1kb)	ENSSSCG00000008434	ENSSSCT00000059958	8
6-167	6	18156003	18156330	Promoter (<=1kb)	ENSSSCG00000025652	ENSSSCT00000058692	-17
6-217	6	48843708	48844035	Exon (ENSSSCT00000067071/ENSSSCG00000033760, exon 16 of 35)	ENSSSCG00000033760	ENSSSCT00000051354	8557
6-160	6	121157213	121157540	Intron (ENSSSCT00000040824/ENSSSCG00000003748, intron 2 of 12)	ENSSSCG00000003748	ENSSSCT00000063081	223310
6-233	6	129055360	129055687	Promoter (<=1kb)	ENSSSCG00000003757	ENSSSCT00000079469	0
8-85	8	112040783	112041110	Promoter (<=1kb)	ENSSSCG00000036236	ENSSSCT00000057045	0
9-178	9	49986933	49987260	Promoter (<=1kb)	ENSSSCG00000015140	ENSSSCT00000016506	0
9-119	9	55444980	55445307	Promoter (<=1kb)	ENSSSCG00000015235	ENSSSCT00000059987	0
1-181	1	261731956	261732283	Promoter (<=1kb)	ENSSSCG00000005524	ENSSSCT00000006075	-3
12-101	12	1419431	1419758	Promoter (<=1kb)	ENSSSCG00000048652	ENSSSCT00000070992	183
13-65	13	134969834	134970161	Promoter (<=1kb)	ENSSSCG00000011858	ENSSSCT00000060773	64
14-129	14	20014205	20014532	Promoter (<=1kb)	ENSSSCG00000009711	ENSSSCT00000050715	0
15-62	15	79984504	79984831	Promoter (1-2kb)	ENSSSCG00000015962	ENSSSCT00000017380	1483
15-68	15	132301162	132301489	Distal Intergenic	ENSSSCG00000041092	ENSSSCT00000071737	-19082
17-171	17	51334085	51334412	Promoter (<=1kb)	ENSSSCG00000007465	ENSSSCT00000008169	-59
2-154	2	7812309	7812636	Promoter (<=1kb)	ENSSSCG00000013028	ENSSSCT00000052575	229
2-168	2	74677916	74678243	Promoter (1-2kb)	ENSSSCG00000044761	ENSSSCT00000083390	1009
2-188	2	76100245	76100572	Distal Intergenic	ENSSSCG00000022689	ENSSSCT00000064965	10907
2-116	2	151463551	151463878	Distal Intergenic	ENSSSCG00000045414	ENSSSCT00000069011	13237
3-175	3	3527366	3527693	Intron (ENSSSCT00000087898/ENSSSCG00000049539, intron 2 of 2)	ENSSSCG00000007576	ENSSSCT00000008315	-28314
6-125	6	115400049	115400376	Promoter (<=1kb)	ENSSSCG00000022739	ENSSSCT00000029235	0
7-55	7	58828704	58829031	Promoter (<=1kb)	ENSSSCG00000001903	ENSSSCT00000002132	0
9-136	9	88290053	88290380	Distal Intergenic	ENSSSCG00000015371	ENSSSCT00000016746	31997
9-164	9	92823045	92823372	Promoter (<=1kb)	ENSSSCG00000024485	ENSSSCT00000038377	109
1-131	1	133016312	133016639	Promoter (<=1kb)	ENSSSCG00000039393	ENSSSCT00000055368	0
1-123	1	230906717	230907044	Promoter (<=1kb)	ENSSSCG00000033763	ENSSSCT00000057300	631
10-54	10	56130521	56130848	Intron (ENSSSCT00000033219/ENSSSCG00000011101, intron 2 of 16)	ENSSSCG00000011101	ENSSSCT00000012148	-18178
12-141	12	46328914	46329241	Distal Intergenic	ENSSSCG00000017797	ENSSSCT00000065916	-14536
15-60	15	64892274	64892601	Promoter (<=1kb)	ENSSSCG00000015874	ENSSSCT00000047399	-121
17-72	17	5191651	5191978	Promoter (<=1kb)	ENSSSCG00000006987	ENSSSCT00000046861	0
18-49	18	9939898	9940225	Promoter (<=1kb)	ENSSSCG00000026733	ENSSSCT00000023629	-15
2-180	2	65173660	65173987	Promoter (<=1kb)	ENSSSCG00000013764	ENSSSCT00000055519	0
2-175	2	76342802	76343129	Intron (ENSSSCT00000041345/ENSSSCG00000013457, intron 1 of 26)	ENSSSCG00000013457	ENSSSCT00000028307	3132
2-105	2	118728961	118729288	5' UTR	ENSSSCG00000034179	ENSSSCT00000051855	180071
3-140	3	17811011	17811338	Promoter (<=1kb)	ENSSSCG00000023349	ENSSSCT00000031261	-380
4-271	4	75191264	75191591	Promoter (<=1kb)	ENSSSCG00000032846	ENSSSCT00000047997	7
4-181	4	129258064	129258391	Promoter (<=1kb)	ENSSSCG00000022032	ENSSSCT00000058223	0
6-248	6	12223840	12224167	Promoter (<=1kb)	ENSSSCG00000033842	ENSSSCT00000063208	74
6-318	6	63356109	63356436	Promoter (<=1kb)	ENSSSCG00000035420	ENSSSCT00000060433	30
6-181	6	81423659	81423986	Promoter (<=1kb)	ENSSSCG00000039514	ENSSSCT00000047396	89
6-310	6	93821392	93821719	Promoter (<=1kb)	ENSSSCG00000032960	ENSSSCT00000057305	0
7-83	7	10452882	10453209	Distal Intergenic	ENSSSCG00000021576	ENSSSCT00000071210	93671
9-110	9	65066840	65067167	Promoter (<=1kb)	ENSSSCG00000015282	ENSSSCT00000029335	-65
1-152	1	81996943	81997270	Promoter (<=1kb)	ENSSSCG00000004441	ENSSSCT00000004906	0
1-194	1	187719879	187720206	Promoter (<=1kb)	ENSSSCG00000031856	ENSSSCT00000043047	717
1-174	1	234370374	234370701	Promoter (<=1kb)	ENSSSCG00000005291	ENSSSCT00000042411	0
12-190	12	14113250	14113577	Promoter (<=1kb)	ENSSSCG00000033528	ENSSSCT00000046760	0
12-105	12	15813793	15814120	Promoter (<=1kb)	ENSSSCG00000017298	ENSSSCT00000063389	-213
12-123	12	24154254	24154581	Promoter (<=1kb)	ENSSSCG00000017516	ENSSSCT00000019070	110
13-90	13	2584846	2585173	Promoter (<=1kb)	ENSSSCG00000024938	ENSSSCT00000032548	377
13-151	13	108913072	108913399	Promoter (<=1kb)	ENSSSCG00000011745	ENSSSCT00000045511	0
14-101	14	33641329	33641656	Promoter (<=1kb)	ENSSSCG00000009844	ENSSSCT00000010790	-537
18-35	18	11151317	11151644	Promoter (<=1kb)	ENSSSCG00000016518	ENSSSCT00000017986	0
2-117	2	519633	519960	Promoter (<=1kb)	ENSSSCG00000023933	ENSSSCT00000045609	582
2-242	2	62251044	62251371	Promoter (<=1kb)	ENSSSCG00000022227	ENSSSCT00000087598	31
2-121	2	77210763	77211090	Promoter (<=1kb)	ENSSSCG00000013432	ENSSSCT00000049144	386
3-48	3	97199644	97199971	Promoter (<=1kb)	ENSSSCG00000038549	ENSSSCT00000042486	-435
3-103	3	127609098	127609425	Promoter (1-2kb)	ENSSSCG00000045206	ENSSSCT00000076445	1729
4-128	4	428721	429048	Promoter (<=1kb)	ENSSSCG00000005910	ENSSSCT00000006490	150
4-200	4	71903375	71903702	Promoter (<=1kb)	ENSSSCG00000025087	ENSSSCT00000057627	0
4-256	4	109785669	109785996	Promoter (<=1kb)	ENSSSCG00000006809	ENSSSCT00000007458	188
5-91	5	47698147	47698474	Distal Intergenic	ENSSSCG00000028552	ENSSSCT00000056533	11615
6-386	6	166553250	166553577	Promoter (<=1kb)	ENSSSCG00000003930	ENSSSCT00000004346	-20
8-52	8	846657	846984	Distal Intergenic	ENSSSCG00000008678	ENSSSCT00000009495	-20465
9-156	9	46335776	46336103	Promoter (<=1kb)	ENSSSCG00000015113	ENSSSCT00000089818	-52
1-207	1	106897974	106898301	Promoter (<=1kb)	ENSSSCG00000004541	ENSSSCT00000053748	62
1-141	1	222524517	222524844	Promoter (<=1kb)	ENSSSCG00000005247	ENSSSCT00000052914	0
1-117	1	269134225	269134552	Promoter (<=1kb)	ENSSSCG00000005660	ENSSSCT00000057982	-41
12-98	12	24866601	24866928	Promoter (<=1kb)	ENSSSCG00000017543	ENSSSCT00000079098	-210
14-136	14	40601397	40601724	Promoter (<=1kb)	ENSSSCG00000009914	ENSSSCT00000081168	-265
14-139	14	108887249	108887576	Promoter (<=1kb)	ENSSSCG00000010521	ENSSSCT00000027226	496
16-45	16	3564515	3564842	Promoter (<=1kb)	ENSSSCG00000016781	ENSSSCT00000072954	855
17-108	17	11817463	11817790	Promoter (<=1kb)	ENSSSCG00000036001	ENSSSCT00000054079	0
2-139	2	2055259	2055586	3' UTR	ENSSSCG00000021597	ENSSSCT00000022312	3108
2-143	2	16584411	16584738	Promoter (<=1kb)	ENSSSCG00000013269	ENSSSCT00000036702	30
2-243	2	69221795	69222122	Intron (ENSSSCT00000014908/ENSSSCG00000013647, intron 1 of 8)	ENSSSCG00000013642	ENSSSCT00000054156	-3273
2-144	2	77219532	77219859	Promoter (<=1kb)	ENSSSCG00000035532	ENSSSCT00000046776	-760
3-132	3	16519228	16519555	Intron (ENSSSCT00000008482/ENSSSCG00000007737, intron 6 of 9)	ENSSSCG00000019976	ENSSSCT00000021571	51468
4-152	4	79873531	79873858	Promoter (1-2kb)	ENSSSCG00000032367	ENSSSCT00000062693	1110
7-96	7	88470920	88471247	Promoter (<=1kb)	ENSSSCG00000002269	ENSSSCT00000089159	-167
8-61	8	29370809	29371136	Promoter (<=1kb)	ENSSSCG00000028983	ENSSSCT00000046818	116
9-100	9	32812198	32812525	Promoter (<=1kb)	ENSSSCG00000031429	ENSSSCT00000040218	78
9-224	9	103316256	103316583	Promoter (<=1kb)	ENSSSCG00000015422	ENSSSCT00000071155	52
AEMK02000452.1-17	AEMK02000452.1	2331779	2332106	Promoter (<=1kb)	ENSSSCG00000002544	ENSSSCT00000056964	-361
AEMK02000682.1-18	AEMK02000682.1	668479	668806	Promoter (<=1kb)	ENSSSCG00000037046	ENSSSCT00000041019	-192
1-193	1	139804698	139805025	Promoter (<=1kb)	ENSSSCG00000004825	ENSSSCT00000037748	-115
1-168	1	163221770	163222097	Promoter (<=1kb)	ENSSSCG00000004927	ENSSSCT00000005437	0
1-205	1	267268136	267268463	Intron (ENSSSCT00000065968/ENSSSCG00000035968, intron 2 of 7)	ENSSSCG00000035968	ENSSSCT00000065968	60575
12-205	12	5450971	5451298	Promoter (<=1kb)	ENSSSCG00000017194	ENSSSCT00000018718	0
12-195	12	46909087	46909414	Promoter (<=1kb)	ENSSSCG00000028720	ENSSSCT00000022331	0
12-177	12	48478733	48479060	Intron (ENSSSCT00000039378/ENSSSCG00000037159, intron 4 of 5)	ENSSSCG00000037159	ENSSSCT00000039378	7669
13-77	13	34104343	34104670	Promoter (<=1kb)	ENSSSCG00000023325	ENSSSCT00000026406	0
13-78	13	68301412	68301739	Promoter (<=1kb)	ENSSSCG00000011579	ENSSSCT00000037011	-916
15-73	15	84892068	84892395	Promoter (<=1kb)	ENSSSCG00000016005	ENSSSCT00000073763	0
15-98	15	134622859	134623186	Promoter (<=1kb)	ENSSSCG00000034293	ENSSSCT00000041906	-834
15-103	15	137836763	137837090	Promoter (<=1kb)	ENSSSCG00000016338	ENSSSCT00000017793	0
3-105	3	39213027	39213354	Promoter (<=1kb)	ENSSSCG00000026248	ENSSSCT00000090413	0
3-47	3	39219441	39219768	Promoter (<=1kb)	ENSSSCG00000035052	ENSSSCT00000045931	-665
3-119	3	59708274	59708601	Promoter (<=1kb)	ENSSSCG00000008242	ENSSSCT00000009026	0
3-99	3	122719924	122720251	Promoter (<=1kb)	ENSSSCG00000008664	ENSSSCT00000077006	0
4-194	4	123419519	123419846	Promoter (<=1kb)	ENSSSCG00000018816	ENSSSCT00000020411	15
5-90	5	28880542	28880869	Promoter (<=1kb)	ENSSSCG00000031103	ENSSSCT00000062705	0
6-247	6	3382421	3382748	Intron (ENSSSCT00000086659/ENSSSCG00000002664, intron 1 of 15)	ENSSSCG00000002664	ENSSSCT00000002955	-32589
6-188	6	147320328	147320655	Promoter (<=1kb)	ENSSSCG00000047798	ENSSSCT00000087282	45
7-48	7	112895156	112895483	Promoter (1-2kb)	ENSSSCG00000034114	ENSSSCT00000037203	1740
8-91	8	818085	818412	Promoter (<=1kb)	ENSSSCG00000008678	ENSSSCT00000009493	0
12-57	12	20881496	20881823	Promoter (<=1kb)	ENSSSCG00000017422	ENSSSCT00000068513	0
12-203	12	52571019	52571346	Promoter (<=1kb)	ENSSSCG00000024285	ENSSSCT00000057407	-784
13-89	13	129996764	129997091	Promoter (<=1kb)	ENSSSCG00000011819	ENSSSCT00000012931	124
14-27	14	10195790	10196117	Promoter (<=1kb)	ENSSSCG00000009657	ENSSSCT00000010588	0
14-85	14	41964059	41964386	Distal Intergenic	ENSSSCG00000009943	ENSSSCT00000010895	-4080
14-123	14	132703391	132703718	Promoter (<=1kb)	ENSSSCG00000010726	ENSSSCT00000082266	0
14-143	14	140335511	140335838	Promoter (<=1kb)	ENSSSCG00000027988	ENSSSCT00000051884	-5
15-49	15	74757764	74758091	Promoter (<=1kb)	ENSSSCG00000022496	ENSSSCT00000030157	0
15-102	15	132281833	132282160	Promoter (<=1kb)	ENSSSCG00000041092	ENSSSCT00000071737	0
15-69	15	139516096	139516423	Distal Intergenic	ENSSSCG00000051702	ENSSSCT00000087064	13767
17-95	17	39417118	39417445	Promoter (<=1kb)	ENSSSCG00000007314	ENSSSCT00000049303	-272
17-165	17	48263617	48263944	Promoter (<=1kb)	ENSSSCG00000007438	ENSSSCT00000088143	0
2-134	2	7391189	7391516	Promoter (<=1kb)	ENSSSCG00000013022	ENSSSCT00000059278	125
4-248	4	93341936	93342263	Promoter (<=1kb)	ENSSSCG00000006468	ENSSSCT00000007085	232
4-183	4	100378197	100378524	Promoter (<=1kb)	ENSSSCG00000006703	ENSSSCT00000007342	0
4-164	4	122621182	122621509	Promoter (<=1kb)	ENSSSCG00000042741	ENSSSCT00000075632	0
5-107	5	2934539	2934866	Promoter (<=1kb)	ENSSSCG00000031441	ENSSSCT00000051333	600
6-162	6	1494556	1494883	Promoter (<=1kb)	ENSSSCG00000020678	ENSSSCT00000080581	0
6-228	6	28576414	28576741	Promoter (<=1kb)	ENSSSCG00000028609	ENSSSCT00000052698	0
6-200	6	94802562	94802889	Promoter (<=1kb)	ENSSSCG00000003648	ENSSSCT00000049551	99
7-65	7	110463638	110463965	Promoter (<=1kb)	ENSSSCG00000002426	ENSSSCT00000002695	77
8-75	8	119429153	119429480	Promoter (<=1kb)	ENSSSCG00000009172	ENSSSCT00000089757	0
9-155	9	21761392	21761719	Promoter (<=1kb)	ENSSSCG00000014924	ENSSSCT00000016280	0
9-157	9	68508611	68508938	Promoter (<=1kb)	ENSSSCG00000015298	ENSSSCT00000016669	0
9-149	9	126479077	126479404	Promoter (<=1kb)	ENSSSCG00000050946	ENSSSCT00000089953	0
AEMK02000452.1-9	AEMK02000452.1	2755112	2755439	Distal Intergenic	ENSSSCG00000039825	ENSSSCT00000062351	-136848
1-122	1	229336493	229336820	Promoter (<=1kb)	ENSSSCG00000037277	ENSSSCT00000045630	255
1-293	1	236551180	236551507	Promoter (<=1kb)	ENSSSCG00000005325	ENSSSCT00000042484	0
1-104	1	269506452	269506779	Distal Intergenic	ENSSSCG00000050196	ENSSSCT00000067114	49436
10-44	10	9648228	9648555	Promoter (<=1kb)	ENSSSCG00000010821	ENSSSCT00000011838	0
12-82	12	1622017	1622344	Intron (ENSSSCT00000054836/ENSSSCG00000017142, intron 7 of 14)	ENSSSCG00000024675	ENSSSCT00000026374	20587
12-97	12	24830403	24830730	Promoter (1-2kb)	ENSSSCG00000017535	ENSSSCT00000019089	1804
12-108	12	50737733	50738060	Promoter (<=1kb)	ENSSSCG00000017890	ENSSSCT00000019467	385
13-135	13	70879489	70879816	Promoter (<=1kb)	ENSSSCG00000028031	ENSSSCT00000012705	40
14-67	14	6328402	6328729	Intron (ENSSSCT00000070746/ENSSSCG00000009613, intron 2 of 14)	ENSSSCG00000009613	ENSSSCT00000010536	3215
15-92	15	25067676	25068003	Distal Intergenic	ENSSSCG00000023693	ENSSSCT00000088309	-11081
17-106	17	52800645	52800972	Intron (ENSSSCT00000034393/ENSSSCG00000007477, intron 7 of 10)	ENSSSCG00000007477	ENSSSCT00000034393	89287
18-41	18	5928718	5929045	Promoter (<=1kb)	ENSSSCG00000016438	ENSSSCT00000017899	0
3-102	3	53294844	53295171	Promoter (<=1kb)	ENSSSCG00000008170	ENSSSCT00000058385	137
4-167	4	117875227	117875554	Promoter (<=1kb)	ENSSSCG00000006865	ENSSSCT00000007518	130
5-63	5	14992503	14992830	Promoter (<=1kb)	ENSSSCG00000031381	ENSSSCT00000060661	104
6-333	6	51780246	51780573	Promoter (<=1kb)	ENSSSCG00000036542	ENSSSCT00000050546	485
6-174	6	65217106	65217433	Intron (ENSSSCT00000028860/ENSSSCG00000025685, intron 4 of 13)	ENSSSCG00000025685	ENSSSCT00000089037	21627
6-337	6	89442709	89443036	Promoter (<=1kb)	ENSSSCG00000003620	ENSSSCT00000004016	0
7-71	7	49259107	49259434	Promoter (<=1kb)	ENSSSCG00000040288	ENSSSCT00000083663	197
AEMK02000451.1-1	AEMK02000451.1	124712	125039	Promoter (<=1kb)	ENSSSCG00000046089	ENSSSCT00000073131	0
1-162	1	7472463	7472790	Promoter (<=1kb)	ENSSSCG00000004044	ENSSSCT00000004472	0
1-126	1	163319817	163320144	Promoter (<=1kb)	ENSSSCG00000004929	ENSSSCT00000005439	0
11-56	11	77269923	77270250	Promoter (<=1kb)	ENSSSCG00000034818	ENSSSCT00000079205	-70
11-52	11	79118595	79118922	Promoter (<=1kb)	ENSSSCG00000024679	ENSSSCT00000082607	0
12-126	12	1232377	1232704	Promoter (<=1kb)	ENSSSCG00000034716	ENSSSCT00000062261	37
12-112	12	23804844	23805171	Promoter (<=1kb)	ENSSSCG00000017513	ENSSSCT00000019067	0
13-105	13	31903770	31904097	Promoter (<=1kb)	ENSSSCG00000011382	ENSSSCT00000012460	117
13-128	13	131613332	131613659	Promoter (<=1kb)	ENSSSCG00000011826	ENSSSCT00000040163	95
14-92	14	6381840	6382167	Promoter (<=1kb)	ENSSSCG00000009615	ENSSSCT00000010538	-244
15-75	15	110379862	110380189	Promoter (<=1kb)	ENSSSCG00000029998	ENSSSCT00000086730	-494
15-78	15	137863761	137864088	Promoter (<=1kb)	ENSSSCG00000025228	ENSSSCT00000091262	152
17-82	17	30395617	30395944	Promoter (<=1kb)	ENSSSCG00000031219	ENSSSCT00000076240	111
17-114	17	50550357	50550684	Promoter (<=1kb)	ENSSSCG00000031118	ENSSSCT00000053680	0
2-138	2	302751	303078	Promoter (<=1kb)	ENSSSCG00000031513	ENSSSCT00000037965	-250
2-89	2	49921432	49921759	Distal Intergenic	ENSSSCG00000013411	ENSSSCT00000014652	-26954
4-174	4	64955195	64955522	Promoter (<=1kb)	ENSSSCG00000006194	ENSSSCT00000046265	-128
6-182	6	30515718	30516045	Promoter (<=1kb)	ENSSSCG00000032145	ENSSSCT00000042364	-621
6-229	6	32013405	32013732	Promoter (<=1kb)	ENSSSCG00000033591	ENSSSCT00000040052	2
6-203	6	54865751	54866078	Promoter (<=1kb)	ENSSSCG00000003196	ENSSSCT00000045820	564
7-68	7	36742321	36742648	Distal Intergenic	ENSSSCG00000001619	ENSSSCT00000039661	-12106
7-116	7	110309443	110309770	Promoter (<=1kb)	ENSSSCG00000002424	ENSSSCT00000002693	0
8-53	8	878622	878949	Promoter (<=1kb)	ENSSSCG00000030827	ENSSSCT00000036294	-202
9-154	9	10435035	10435362	Promoter (<=1kb)	ENSSSCG00000022347	ENSSSCT00000073379	0
9-185	9	45834011	45834338	5' UTR	ENSSSCG00000029395	ENSSSCT00000042833	4815
9-123	9	53178489	53178816	Promoter (<=1kb)	ENSSSCG00000022504	ENSSSCT00000025358	65
1-93	1	76839202	76839529	Promoter (<=1kb)	ENSSSCG00000004392	ENSSSCT00000004855	-202
1-154	1	163142649	163142976	Exon (ENSSSCT00000041328/ENSSSCG00000035506, exon 2 of 5)	ENSSSCG00000035506	ENSSSCT00000041328	3750
11-63	11	60731830	60732157	Promoter (<=1kb)	ENSSSCG00000042593	ENSSSCT00000086311	177
12-86	12	58893635	58893962	Promoter (<=1kb)	ENSSSCG00000018027	ENSSSCT00000019622	64
14-100	14	28201830	28202157	Promoter (<=1kb)	ENSSSCG00000032831	ENSSSCT00000062659	0
14-63	14	41125627	41125954	Promoter (<=1kb)	ENSSSCG00000009929	ENSSSCT00000010881	0
17-124	17	43962764	43963091	Promoter (<=1kb)	ENSSSCG00000032566	ENSSSCT00000040153	0
17-139	17	57752781	57753108	Promoter (<=1kb)	ENSSSCG00000007503	ENSSSCT00000008215	898
4-185	4	34924312	34924639	Promoter (<=1kb)	ENSSSCG00000006059	ENSSSCT00000035298	0
4-168	4	63306013	63306340	Promoter (<=1kb)	ENSSSCG00000006186	ENSSSCT00000045115	-398
5-64	5	21400543	21400870	Promoter (<=1kb)	ENSSSCG00000031139	ENSSSCT00000058448	196
1-119	1	56069708	56070035	Promoter (<=1kb)	ENSSSCG00000004307	ENSSSCT00000051283	99
1-143	1	268531869	268532196	Promoter (<=1kb)	ENSSSCG00000005636	ENSSSCT00000050535	117
11-32	11	20905724	20906051	Promoter (<=1kb)	ENSSSCG00000009408	ENSSSCT00000010309	483
12-191	12	18217416	18217743	Intron (ENSSSCT00000038855/ENSSSCG00000017340, intron 1 of 7)	ENSSSCG00000017333	ENSSSCT00000045135	6537
12-132	12	18526372	18526699	Promoter (<=1kb)	ENSSSCG00000021306	ENSSSCT00000030363	0
13-92	13	76945229	76945556	Promoter (<=1kb)	ENSSSCG00000033185	ENSSSCT00000045079	0
16-46	16	55313324	55313651	Promoter (<=1kb)	ENSSSCG00000017014	ENSSSCT00000058020	1
17-97	17	58053632	58053959	Promoter (<=1kb)	ENSSSCG00000034259	ENSSSCT00000048672	0
18-36	18	25569544	25569871	Promoter (<=1kb)	ENSSSCG00000016616	ENSSSCT00000062708	8
2-108	2	7823675	7824002	Promoter (<=1kb)	ENSSSCG00000013031	ENSSSCT00000014244	0
2-229	2	65298776	65299103	Distal Intergenic	ENSSSCG00000019823	ENSSSCT00000021418	-9014
2-213	2	141285035	141285362	Promoter (<=1kb)	ENSSSCG00000014347	ENSSSCT00000015675	0
2-273	2	143529973	143530300	Promoter (<=1kb)	ENSSSCG00000014396	ENSSSCT00000041487	12
2-206	2	148662159	148662486	3' UTR	ENSSSCG00000036549	ENSSSCT00000040329	29634
3-128	3	323139	323466	Promoter (<=1kb)	ENSSSCG00000007541	ENSSSCT00000008273	-103
3-131	3	10947594	10947921	Promoter (<=1kb)	ENSSSCG00000033358	ENSSSCT00000065981	191
3-171	3	41160048	41160375	Promoter (<=1kb)	ENSSSCG00000033792	ENSSSCT00000037401	0
3-154	3	44509821	44510148	Promoter (<=1kb)	ENSSSCG00000008105	ENSSSCT00000062634	128
3-174	3	111328452	111328779	Promoter (<=1kb)	ENSSSCG00000038001	ENSSSCT00000056657	0
5-120	5	60148823	60149150	Promoter (<=1kb)	ENSSSCG00000000625	ENSSSCT00000039050	0
6-186	6	88892865	88893192	Distal Intergenic	ENSSSCG00000021457	ENSSSCT00000059382	-29603
6-271	6	166533827	166534154	Promoter (<=1kb)	ENSSSCG00000003928	ENSSSCT00000004344	-96
9-216	9	45563871	45564198	Promoter (<=1kb)	ENSSSCG00000015090	ENSSSCT00000058561	0
AEMK02000452.1-11	AEMK02000452.1	76094	76421	Distal Intergenic	ENSSSCG00000051268	ENSSSCT00000077728	-3711
1-176	1	6997048	6997375	Promoter (<=1kb)	ENSSSCG00000004037	ENSSSCT00000073439	-118
1-129	1	60941102	60941429	Promoter (2-3kb)	ENSSSCG00000004336	ENSSSCT00000058715	2609
1-139	1	130847077	130847404	Promoter (<=1kb)	ENSSSCG00000004771	ENSSSCT00000005270	-112
1-195	1	202258862	202259189	Promoter (<=1kb)	ENSSSCG00000028406	ENSSSCT00000080450	-47
10-45	10	17471608	17471935	Promoter (<=1kb)	ENSSSCG00000039618	ENSSSCT00000058659	0
2022-10-31	10	65108667	65108994	Promoter (<=1kb)	ENSSSCG00000028790	ENSSSCT00000077305	-64
13-143	13	84634074	84634401	Promoter (<=1kb)	ENSSSCG00000036206	ENSSSCT00000058048	44
13-116	13	196067270	196067597	Promoter (<=1kb)	ENSSSCG00000021598	ENSSSCT00000027220	-72
13-71	13	206485223	206485550	Distal Intergenic	ENSSSCG00000045186	ENSSSCT00000082794	-9572
16-31	16	50734645	50734972	Promoter (<=1kb)	ENSSSCG00000016982	ENSSSCT00000067993	140
18-33	18	6109268	6109595	Intron (ENSSSCT00000072028/ENSSSCG00000025610, intron 1 of 14)	ENSSSCG00000025610	ENSSSCT00000072028	29906
18-56	18	37708410	37708737	Promoter (<=1kb)	ENSSSCG00000016658	ENSSSCT00000018136	0
[truncated: 23,241 more rows]
