# Supplementary material for: The CD2v protein of African swine fever virus inhibits macrophage migration and inflammatory cytokines expression by downregulating EGR1 expression through dampening ERK1/2 activity
Source: Vet Res. 2023 Nov 15;54:106. doi: 10.1186/s13567-023-01239-w (PMC10648359; doi:10.1186/s13567-023-01239-w)
Supplement: Supplementary file 9 — Additional file 9: H3K27ac binding peaks Annotation in swine macrophage from ChIP-seq. [file 13567_2023_1239_MOESM9_ESM.xlsx]

## Sheet: Table S4
ID	Chr	Start	End	Locus	Nearest_Gene	Nearest_Trans	Distance_To_TSS
AEMK02000213.1-1	AEMK02000213.1	348693	349004	Distal Intergenic	ENSSSCG00000044278	ENSSSCT00000075129	-4675
2022-01-16	16	8418	8729	Distal Intergenic	ENSSSCG00000022306	ENSSSCT00000022727	-34624
2022-04-01	4	96072692	96073003	Promoter (<=1kb)	ENSSSCG00000006580	ENSSSCT00000036193	223
2022-09-01	9	135014728	135015039	Promoter (2-3kb)	ENSSSCG00000046791	ENSSSCT00000069096	2440
2022-09-09	9	104910897	104911208	Promoter (<=1kb)	ENSSSCG00000029082	ENSSSCT00000038314	-612
2022-09-02	9	135016024	135016335	Promoter (2-3kb)	ENSSSCG00000019034	ENSSSCT00000020629	-2740
2022-01-17	17	62733696	62734007	Promoter (<=1kb)	ENSSSCG00000036712	ENSSSCT00000047191	74
2022-09-07	9	49987386	49987697	Promoter (<=1kb)	ENSSSCG00000015140	ENSSSCT00000016506	-288
2022-02-16	16	9354	9665	Distal Intergenic	ENSSSCG00000022306	ENSSSCT00000022727	-33688
2022-10-14	14	46408819	46409130	Promoter (<=1kb)	ENSSSCG00000009974	ENSSSCT00000052999	137
2022-02-17	17	39064153	39064464	Promoter (<=1kb)	ENSSSCG00000007309	ENSSSCT00000055143	107
2022-09-22	9	105207	105518	Promoter (<=1kb)	ENSSSCG00000022070	ENSSSCT00000074433	-471
2022-04-02	4	96099365	96099676	Promoter (1-2kb)	ENSSSCG00000021084	ENSSSCT00000030184	1082
3-33	3	596089	596400	Intron (ENSSSCT00000083458/ENSSSCG00000007547, intron 2 of 11)	ENSSSCG00000007547	ENSSSCT00000075620	18985
2022-09-05	9	122644410	122644721	Distal Intergenic	ENSSSCG00000048177	ENSSSCT00000076954	-4606
2022-02-06	2	69289037	69289348	Promoter (<=1kb)	ENSSSCG00000023667	ENSSSCT00000070181	567
9-39	9	92270589	92270900	Promoter (<=1kb)	ENSSSCG00000036695	ENSSSCT00000042977	937
9-36	9	56748822	56749133	Promoter (<=1kb)	ENSSSCG00000015243	ENSSSCT00000016612	300
2022-02-01	2	6813736	6814047	Distal Intergenic	ENSSSCG00000044913	ENSSSCT00000090294	-9954
2022-03-05	3	11040294	11040605	Promoter (<=1kb)	ENSSSCG00000007718	ENSSSCT00000033656	588
9-58	9	36419886	36420197	Promoter (<=1kb)	ENSSSCG00000029198	ENSSSCT00000029949	0
2022-01-14	14	30889073	30889384	Promoter (<=1kb)	ENSSSCG00000009807	ENSSSCT00000068675	-406
2022-09-17	17	58043504	58043815	Intron (ENSSSCT00000048672/ENSSSCG00000034259, intron 1 of 3)	ENSSSCG00000034259	ENSSSCT00000048672	9859
2022-05-01	5	22459850	22460161	Intron (ENSSSCT00000076647/ENSSSCG00000050398, intron 6 of 8)	ENSSSCG00000050398	ENSSSCT00000076647	24140
2022-04-06	4	34304046	34304357	Distal Intergenic	ENSSSCG00000050730	ENSSSCT00000081250	-37907
2022-09-18	9	124417894	124418205	Intron (ENSSSCT00000016945/ENSSSCG00000015555, intron 28 of 28)	ENSSSCG00000015556	ENSSSCT00000027563	-17602
2022-05-13	13	96643469	96643780	Promoter (<=1kb)	ENSSSCG00000045498	ENSSSCT00000076089	60
2022-02-03	2	1643142	1643453	Promoter (<=1kb)	ENSSSCG00000036015	ENSSSCT00000066358	129
2022-10-01	10	39875379	39875690	Promoter (2-3kb)	ENSSSCG00000050251	ENSSSCT00000087611	-2953
4-108	4	110695438	110695749	Promoter (<=1kb)	ENSSSCG00000006829	ENSSSCT00000007480	-158
2022-02-14	2	215752	216063	Promoter (<=1kb)	ENSSSCG00000027302	ENSSSCT00000051706	50
2022-06-01	6	88465634	88465945	Distal Intergenic	ENSSSCG00000039885	ENSSSCT00000082567	-13045
2022-01-01	1	179867562	179867873	Distal Intergenic	ENSSSCG00000036735	ENSSSCT00000047365	39089
4-37	4	90566941	90567252	Promoter (<=1kb)	ENSSSCG00000006395	ENSSSCT00000039155	95
2022-09-16	9	139346523	139346834	Intron (ENSSSCT00000023216/ENSSSCG00000022126, intron 2 of 28)	ENSSSCG00000045406	ENSSSCT00000086459	38239
9-101	9	46253602	46253913	Promoter (<=1kb)	ENSSSCG00000015105	ENSSSCT00000016471	104
2022-02-02	2	65305352	65305663	Promoter (2-3kb)	ENSSSCG00000019823	ENSSSCT00000021418	-2454
AEMK02000218.1-1	AEMK02000218.1	32729	33040	Distal Intergenic	ENSSSCG00000036390	ENSSSCT00000073843	11818
2022-04-14	4	41431337	41431648	Distal Intergenic	ENSSSCG00000019169	ENSSSCT00000020764	25506
2022-04-24	4	97233937	97234248	Promoter (<=1kb)	ENSSSCG00000006610	ENSSSCT00000035409	126
2022-03-14	14	28256315	28256626	Promoter (<=1kb)	ENSSSCG00000029226	ENSSSCT00000031057	-401
2022-11-15	15	59642578	59642889	Promoter (<=1kb)	ENSSSCG00000015860	ENSSSCT00000017271	84
2022-09-03	9	139390445	139390756	Intron (ENSSSCT00000023216/ENSSSCG00000022126, intron 2 of 28)	ENSSSCG00000022126	ENSSSCT00000087700	-26216
2022-07-02	7	92517413	92517724	Promoter (<=1kb)	ENSSSCG00000049161	ENSSSCT00000088863	664
17-53	17	47298074	47298385	Promoter (<=1kb)	ENSSSCG00000007381	ENSSSCT00000008079	30
2022-05-10	5	8744639	8744950	Promoter (<=1kb)	ENSSSCG00000000084	ENSSSCT00000064502	275
17-23	17	61530329	61530640	Promoter (<=1kb)	ENSSSCG00000024694	ENSSSCT00000024716	-439
2022-12-01	12	8226369	8226680	Distal Intergenic	ENSSSCG00000033537	ENSSSCT00000071780	-16947
2022-06-04	6	63328795	63329106	5' UTR	ENSSSCG00000030505	ENSSSCT00000031335	6481
AEMK02000218.1-2	AEMK02000218.1	4167	4478	Distal Intergenic	ENSSSCG00000036390	ENSSSCT00000080329	-12916
9-47	9	711574	711885	Promoter (<=1kb)	ENSSSCG00000014569	ENSSSCT00000046967	304
2022-09-08	9	104880999	104881310	Distal Intergenic	ENSSSCG00000029082	ENSSSCT00000038314	-30510
2022-02-14	14	129207035	129207346	Intron (ENSSSCT00000011684/ENSSSCG00000010683, intron 2 of 16)	ENSSSCG00000010683	ENSSSCT00000049024	93433
2022-05-03	5	77077407	77077718	Intron (ENSSSCT00000084359/ENSSSCG00000042504, intron 1 of 1)	ENSSSCG00000000807	ENSSSCT00000000876	-18980
2022-09-29	9	52265168	52265479	Intron (ENSSSCT00000061120/ENSSSCG00000022536, intron 10 of 18)	ENSSSCG00000022536	ENSSSCT00000026244	27603
2022-01-13	13	32419399	32419710	Promoter (2-3kb)	ENSSSCG00000027992	ENSSSCT00000045798	2443
2022-04-23	4	35977002	35977313	Promoter (<=1kb)	ENSSSCG00000006062	ENSSSCT00000006651	-883
2022-05-07	5	17465498	17465809	Distal Intergenic	ENSSSCG00000040636	ENSSSCT00000049866	42704
2022-02-07	2	58573761	58574072	Promoter (<=1kb)	ENSSSCG00000021664	ENSSSCT00000063988	126
2022-06-10	6	170485438	170485749	Promoter (<=1kb)	ENSSSCG00000003976	ENSSSCT00000044761	0
2022-09-15	9	137927552	137927863	Distal Intergenic	ENSSSCG00000046497	ENSSSCT00000089084	-6142
17-48	17	19630171	19630482	Promoter (<=1kb)	ENSSSCG00000007067	ENSSSCT00000044189	-86
2022-12-17	17	34582347	34582658	Promoter (<=1kb)	ENSSSCG00000023298	ENSSSCT00000023746	0
2022-04-17	4	34331571	34331882	Distal Intergenic	ENSSSCG00000018203	ENSSSCT00000019798	-35005
2022-01-03	1	269711734	269712045	Intron (ENSSSCT00000067721/ENSSSCG00000043118, intron 1 of 1)	ENSSSCG00000043524	ENSSSCT00000072132	-8866
2022-04-14	14	7370848	7371159	Promoter (<=1kb)	ENSSSCG00000045477	ENSSSCT00000090395	0
2022-04-10	4	98576617	98576928	Downstream (<1kb)	ENSSSCG00000006651	ENSSSCT00000059881	11192
AEMK02000646.1-1	AEMK02000646.1	9269	9580	Distal Intergenic	ENSSSCG00000051683	ENSSSCT00000068483	-34184
17-17	17	11508146	11508457	Intron (ENSSSCT00000007696/ENSSSCG00000007027, intron 4 of 14)	ENSSSCG00000031857	ENSSSCT00000039304	-41480
2022-07-17	17	52279917	52280228	Intron (ENSSSCT00000008177/ENSSSCG00000007472, intron 4 of 4)	ENSSSCG00000044129	ENSSSCT00000008178	38450
2022-12-19	12	52659996	52660307	Promoter (<=1kb)	ENSSSCG00000038359	ENSSSCT00000048373	485
4-90	4	96005214	96005525	Promoter (<=1kb)	ENSSSCG00000022107	ENSSSCT00000074618	0
2022-09-19	9	102694626	102694937	Promoter (<=1kb)	ENSSSCG00000036113	ENSSSCT00000073342	0
2022-12-03	12	35611039	35611350	Intron (ENSSSCT00000049123/ENSSSCG00000035400, intron 2 of 5)	ENSSSCG00000035400	ENSSSCT00000049123	37544
2022-12-28	12	47894782	47895093	Promoter (<=1kb)	ENSSSCG00000017817	ENSSSCT00000019391	100
2022-12-13	13	75507558	75507869	Promoter (<=1kb)	ENSSSCG00000011643	ENSSSCT00000082049	255
17-47	17	48120642	48120953	Promoter (<=1kb)	ENSSSCG00000007433	ENSSSCT00000008136	43
2022-05-09	5	27252101	27252412	Promoter (<=1kb)	ENSSSCG00000019827	ENSSSCT00000021422	-375
2022-04-19	4	93918954	93919265	5' UTR	ENSSSCG00000006496	ENSSSCT00000058700	-8090
2022-03-15	15	99655046	99655357	Intron (ENSSSCT00000049691/ENSSSCG00000031954, intron 3 of 12)	ENSSSCG00000031954	ENSSSCT00000050034	70174
2022-12-04	12	47916055	47916366	Promoter (<=1kb)	ENSSSCG00000040205	ENSSSCT00000042140	-534
2022-09-20	9	135078389	135078700	Promoter (<=1kb)	ENSSSCG00000038506	ENSSSCT00000063618	178
2022-02-15	15	48523219	48523530	Distal Intergenic	ENSSSCG00000015823	ENSSSCT00000017231	-3591
2022-12-30	12	60733952	60734263	Promoter (<=1kb)	ENSSSCG00000033626	ENSSSCT00000055934	45
4-73	4	93909918	93910229	Promoter (<=1kb)	ENSSSCG00000006496	ENSSSCT00000046402	15
2022-08-13	13	34196163	34196474	Downstream (2-3kb)	ENSSSCG00000038450	ENSSSCT00000058566	-68853
17-29	17	51698235	51698546	Promoter (<=1kb)	ENSSSCG00000046624	ENSSSCT00000090112	95
2022-06-02	6	103132662	103132973	Intron (ENSSSCT00000056736/ENSSSCG00000003690, intron 9 of 14)	ENSSSCG00000024174	ENSSSCT00000030543	102883
17-35	17	49355100	49355411	Intron (ENSSSCT00000086295/ENSSSCG00000007454, intron 3 of 24)	ENSSSCG00000007454	ENSSSCT00000058309	25851
2022-03-15	3	44887787	44888098	Distal Intergenic	ENSSSCG00000044075	ENSSSCT00000071312	-7676
2022-03-02	3	72381737	72382048	Promoter (<=1kb)	ENSSSCG00000033099	ENSSSCT00000038253	407
2022-05-11	5	14909335	14909646	Distal Intergenic	ENSSSCG00000042222	ENSSSCT00000068127	9531
2022-06-17	17	56897478	56897789	Distal Intergenic	ENSSSCG00000007491	ENSSSCT00000008200	28953
4-183	4	105804589	105804900	Promoter (<=1kb)	ENSSSCG00000006752	ENSSSCT00000064093	3
2022-04-29	4	97261933	97262244	Promoter (<=1kb)	ENSSSCG00000006612	ENSSSCT00000035099	118
2022-02-21	2	150661858	150662169	Promoter (<=1kb)	ENSSSCG00000014435	ENSSSCT00000058930	0
2022-12-20	12	18257608	18257919	Promoter (<=1kb)	ENSSSCG00000017335	ENSSSCT00000049922	211
17-92	17	29107738	29108049	Promoter (<=1kb)	ENSSSCG00000007109	ENSSSCT00000007781	53
9-111	9	759162	759473	Exon (ENSSSCT00000015917/ENSSSCG00000014567, exon 12 of 18)	ENSSSCG00000041869	ENSSSCT00000076618	-9254
9-73	9	64359184	64359495	Intron (ENSSSCT00000061216/ENSSSCG00000015273, intron 1 of 21)	ENSSSCG00000015273	ENSSSCT00000037253	22680
2022-09-14	9	133311984	133312295	Promoter (<=1kb)	ENSSSCG00000015618	ENSSSCT00000017012	150
9-62	9	124283314	124283625	Promoter (<=1kb)	ENSSSCG00000015555	ENSSSCT00000046346	151
2022-03-14	3	39167919	39168230	Promoter (<=1kb)	ENSSSCG00000023743	ENSSSCT00000083035	66
2022-06-05	6	128043709	128044020	Intron (ENSSSCT00000068751/ENSSSCG00000038632, intron 5 of 10)	ENSSSCG00000005773	ENSSSCT00000075677	12982
9-31	9	20046482	20046793	Intron (ENSSSCT00000073993/ENSSSCG00000014913, intron 2 of 22)	ENSSSCG00000014913	ENSSSCT00000073993	57839
2022-03-30	3	44148478	44148789	Promoter (<=1kb)	ENSSSCG00000008096	ENSSSCT00000041159	0
2022-12-09	12	6715813	6716124	Promoter (<=1kb)	ENSSSCG00000040989	ENSSSCT00000043108	0
2022-11-17	17	58042587	58042898	Intron (ENSSSCT00000048672/ENSSSCG00000034259, intron 1 of 3)	ENSSSCG00000034259	ENSSSCT00000048672	10776
2022-03-29	3	97199308	97199619	Promoter (<=1kb)	ENSSSCG00000038549	ENSSSCT00000042486	-787
9-76	9	124282602	124282913	Promoter (<=1kb)	ENSSSCG00000015555	ENSSSCT00000046346	-250
2022-01-14	1	451878	452189	Distal Intergenic	ENSSSCG00000035944	ENSSSCT00000052221	-18317
9-49	9	46063389	46063700	Promoter (<=1kb)	ENSSSCG00000015097	ENSSSCT00000062639	114
9-93	9	124847638	124847949	Promoter (<=1kb)	ENSSSCG00000015560	ENSSSCT00000016950	159
2022-03-20	3	59318844	59319155	Downstream (<1kb)	ENSSSCG00000008240	ENSSSCT00000009023	4737
9-120	9	106966214	106966525	Promoter (<=1kb)	ENSSSCG00000035673	ENSSSCT00000063021	154
2022-09-30	9	124415989	124416300	Intron (ENSSSCT00000016945/ENSSSCG00000015555, intron 28 of 28)	ENSSSCG00000015556	ENSSSCT00000027563	-19507
17-59	17	46119534	46119845	Promoter (<=1kb)	ENSSSCG00000007362	ENSSSCT00000086049	125
2022-07-04	7	37854369	37854680	Promoter (<=1kb)	ENSSSCG00000001646	ENSSSCT00000037067	936
2022-03-12	3	39165719	39166030	Promoter (1-2kb)	ENSSSCG00000023315	ENSSSCT00000050374	-1070
16-28	16	79831923	79832234	Promoter (<=1kb)	ENSSSCG00000032090	ENSSSCT00000082021	21
2022-01-11	1	54597088	54597399	Promoter (<=1kb)	ENSSSCG00000004294	ENSSSCT00000055678	163
9-78	9	66119717	66120028	Promoter (<=1kb)	ENSSSCG00000035140	ENSSSCT00000048143	-990
2022-01-26	1	179713516	179713827	Promoter (<=1kb)	ENSSSCG00000005012	ENSSSCT00000058177	115
13-24	13	71646153	71646464	Promoter (<=1kb)	ENSSSCG00000040879	ENSSSCT00000064084	100
2022-04-16	16	47600820	47601131	Promoter (<=1kb)	ENSSSCG00000021514	ENSSSCT00000060865	322
17-20	17	62795896	62796207	Promoter (<=1kb)	ENSSSCG00000035939	ENSSSCT00000051373	152
2022-02-16	2	51219790	51220101	Promoter (<=1kb)	ENSSSCG00000013992	ENSSSCT00000053447	58
6-78	6	83858338	83858649	Promoter (<=1kb)	ENSSSCG00000003555	ENSSSCT00000043865	0
2022-12-02	12	36069658	36069969	Distal Intergenic	ENSSSCG00000018555	ENSSSCT00000020150	4391
2022-05-14	14	81318684	81318995	Intron (ENSSSCT00000090057/ENSSSCG00000039704, intron 2 of 13)	ENSSSCG00000042227	ENSSSCT00000088549	8826
2-51	2	2062392	2062703	Distal Intergenic	ENSSSCG00000021597	ENSSSCT00000022312	-3698
2022-06-06	6	115399735	115400046	Promoter (<=1kb)	ENSSSCG00000022739	ENSSSCT00000029235	-206
2022-05-14	5	60777092	60777403	Promoter (<=1kb)	ENSSSCG00000024152	ENSSSCT00000048191	-342
2022-04-18	4	93761589	93761900	Promoter (2-3kb)	ENSSSCG00000006488	ENSSSCT00000070823	2607
2022-03-21	3	72325118	72325429	Promoter (<=1kb)	ENSSSCG00000041317	ENSSSCT00000077768	259
15-31	15	110379772	110380083	Promoter (<=1kb)	ENSSSCG00000029998	ENSSSCT00000086730	-404
2022-12-05	12	52868607	52868918	Promoter (<=1kb)	ENSSSCG00000017957	ENSSSCT00000050367	130
17-91	17	48152983	48153294	Promoter (<=1kb)	ENSSSCG00000007432	ENSSSCT00000008135	0
9-43	9	710729	711040	Promoter (<=1kb)	ENSSSCG00000014569	ENSSSCT00000015919	0
2022-03-09	3	127143660	127143971	Distal Intergenic	ENSSSCG00000047198	ENSSSCT00000080928	23135
2022-03-04	3	11051271	11051582	Intron (ENSSSCT00000033656/ENSSSCG00000007718, intron 1 of 1)	ENSSSCG00000007718	ENSSSCT00000088870	3062
9-50	9	102563124	102563435	Promoter (<=1kb)	ENSSSCG00000015411	ENSSSCT00000016786	316
9-122	9	131633133	131633444	Promoter (<=1kb)	ENSSSCG00000039472	ENSSSCT00000057077	-141
12-96	12	18474326	18474637	Promoter (<=1kb)	ENSSSCG00000017345	ENSSSCT00000018881	-45
2022-12-07	12	52953148	52953459	Promoter (<=1kb)	ENSSSCG00000017950	ENSSSCT00000019534	360
13-18	13	97002047	97002358	Promoter (<=1kb)	ENSSSCG00000029352	ENSSSCT00000039180	109
2022-10-13	13	61543340	61543651	Distal Intergenic	ENSSSCG00000036136	ENSSSCT00000085920	15295
9-129	9	109556948	109557259	Promoter (<=1kb)	ENSSSCG00000015455	ENSSSCT00000016837	390
2022-11-01	11	76258166	76258477	Distal Intergenic	ENSSSCG00000043080	ENSSSCT00000079114	-25790
17-13	17	36399138	36399449	Intron (ENSSSCT00000064122/ENSSSCG00000007253, intron 2 of 6)	ENSSSCG00000007253	ENSSSCT00000042006	8327
AEMK02000510.1-1	AEMK02000510.1	880075	880386	Promoter (<=1kb)	ENSSSCG00000007830	ENSSSCT00000076113	110
2022-03-27	3	39166954	39167265	Promoter (<=1kb)	ENSSSCG00000023743	ENSSSCT00000027667	-588
9-46	9	135093746	135094057	Promoter (1-2kb)	ENSSSCG00000048806	ENSSSCT00000080065	1284
2022-08-03	8	30025049	30025360	Promoter (<=1kb)	ENSSSCG00000036488	ENSSSCT00000045848	252
17-75	17	25998857	25999168	Promoter (<=1kb)	ENSSSCG00000007085	ENSSSCT00000077064	58
17-14	17	55091104	55091415	Distal Intergenic	ENSSSCG00000007486	ENSSSCT00000008195	38948
9-97	9	65066307	65066618	Promoter (<=1kb)	ENSSSCG00000015282	ENSSSCT00000029335	157
9-104	9	139135013	139135324	Promoter (<=1kb)	ENSSSCG00000035434	ENSSSCT00000037978	83
2022-02-15	2	77562691	77563002	Promoter (<=1kb)	ENSSSCG00000013421	ENSSSCT00000073305	84
13-49	13	206093923	206094234	Promoter (<=1kb)	ENSSSCG00000023078	ENSSSCT00000023709	63
4-54	4	97656095	97656406	Exon (ENSSSCT00000069821/ENSSSCG00000006620, exon 8 of 12)	ENSSSCG00000047957	ENSSSCT00000070024	-7071
6-39	6	81238935	81239246	Promoter (<=1kb)	ENSSSCG00000023761	ENSSSCT00000026348	0
2022-09-24	9	137630191	137630502	Distal Intergenic	ENSSSCG00000042226	ENSSSCT00000071275	100741
2022-03-13	13	36636399	36636710	Intron (ENSSSCT00000059205/ENSSSCG00000027019, intron 11 of 37)	ENSSSCG00000011461	ENSSSCT00000052800	244303
AEMK02000452.1-1	AEMK02000452.1	1298398	1298709	Promoter (2-3kb)	ENSSSCG00000045396	ENSSSCT00000079815	2351
13-144	13	34076017	34076328	Promoter (<=1kb)	ENSSSCG00000023033	ENSSSCT00000029908	5
2022-03-07	3	47727251	47727562	Exon (ENSSSCT00000060003/ENSSSCG00000008138, exon 17 of 22)	ENSSSCG00000008137	ENSSSCT00000008914	-22364
2022-05-08	5	39316039	39316350	Promoter (<=1kb)	ENSSSCG00000000521	ENSSSCT00000000563	-278
2022-09-27	9	133148183	133148494	Distal Intergenic	ENSSSCG00000015611	ENSSSCT00000017005	-6966
9-51	9	137928525	137928836	Distal Intergenic	ENSSSCG00000046497	ENSSSCT00000089084	-5169
2022-10-03	10	24296021	24296332	Distal Intergenic	ENSSSCG00000038768	ENSSSCT00000065166	-10725
14-17	14	110825518	110825829	Promoter (2-3kb)	ENSSSCG00000010540	ENSSSCT00000011531	-2085
2-33	2	5142273	5142584	Promoter (<=1kb)	ENSSSCG00000043645	ENSSSCT00000091258	766
6-35	6	15961935	15962246	Intron (ENSSSCT00000003049/ENSSSCG00000002752, intron 2 of 10)	ENSSSCG00000048469	ENSSSCT00000079990	39087
4-56	4	68198794	68199105	Distal Intergenic	ENSSSCG00000023848	ENSSSCT00000032451	25900
13-14	13	179914421	179914732	Promoter (<=1kb)	ENSSSCG00000021038	ENSSSCT00000090678	-255
4-59	4	3207929	3208240	Intron (ENSSSCT00000006514/ENSSSCG00000005934, intron 17 of 24)	ENSSSCG00000005934	ENSSSCT00000032645	-120481
2022-06-03	6	153864378	153864689	Distal Intergenic	ENSSSCG00000003832	ENSSSCT00000004241	4896
2022-04-13	13	61568243	61568554	Distal Intergenic	ENSSSCG00000036136	ENSSSCT00000085920	40198
9-77	9	133311295	133311606	Promoter (<=1kb)	ENSSSCG00000015618	ENSSSCT00000017012	-228
9-59	9	46138663	46138974	Intron (ENSSSCT00000016464/ENSSSCG00000015098, intron 3 of 3)	ENSSSCG00000015098	ENSSSCT00000062368	-4143
2022-03-08	3	59323676	59323987	Promoter (<=1kb)	ENSSSCG00000008240	ENSSSCT00000009023	0
2022-06-15	6	32037248	32037559	Distal Intergenic	ENSSSCG00000051530	ENSSSCT00000091180	-13584
1-46	1	269424319	269424630	Intron (ENSSSCT00000037159/ENSSSCG00000005672, intron 9 of 10)	ENSSSCG00000042855	ENSSSCT00000079687	12830
2022-11-10	11	78231910	78232221	Promoter (<=1kb)	ENSSSCG00000009553	ENSSSCT00000010472	31
2-87	2	4710695	4711006	Promoter (<=1kb)	ENSSSCG00000031459	ENSSSCT00000068061	0
9-136	9	162627	162938	Promoter (<=1kb)	ENSSSCG00000028886	ENSSSCT00000037398	106
6-83	6	54685519	54685830	Promoter (<=1kb)	ENSSSCG00000038807	ENSSSCT00000047904	-506
9-163	9	56888470	56888781	Promoter (<=1kb)	ENSSSCG00000015246	ENSSSCT00000065952	224
1-37	1	92421991	92422302	Promoter (<=1kb)	ENSSSCG00000004489	ENSSSCT00000051184	40
17-26	17	37285918	37286229	Promoter (<=1kb)	ENSSSCG00000007272	ENSSSCT00000007957	477
9-33	9	102701612	102701923	Intron (ENSSSCT00000073342/ENSSSCG00000036113, intron 1 of 31)	ENSSSCG00000036113	ENSSSCT00000090811	6746
2022-04-15	15	110453293	110453604	Intron (ENSSSCT00000031970/ENSSSCG00000029998, intron 1 of 4)	ENSSSCG00000029998	ENSSSCT00000086730	-73925
2022-02-10	2	78763513	78763824	Promoter (<=1kb)	ENSSSCG00000014016	ENSSSCT00000015311	139
2022-03-10	3	49381947	49382258	Intron (ENSSSCT00000046834/ENSSSCG00000008147, intron 1 of 6)	ENSSSCG00000008147	ENSSSCT00000008924	-7722
2022-07-05	7	99928110	99928421	Promoter (2-3kb)	ENSSSCG00000046987	ENSSSCT00000074606	2051
2022-12-24	12	1622511	1622822	Intron (ENSSSCT00000054836/ENSSSCG00000017142, intron 7 of 14)	ENSSSCG00000024675	ENSSSCT00000026374	21081
17-46	17	26381113	26381424	Promoter (<=1kb)	ENSSSCG00000007088	ENSSSCT00000065326	0
4-31	4	20412946	20413257	Intron (ENSSSCT00000048687/ENSSSCG00000036553, intron 4 of 4)	ENSSSCG00000006009	ENSSSCT00000006593	-232552
9-72	9	26812071	26812382	Promoter (<=1kb)	ENSSSCG00000014960	ENSSSCT00000057463	67
1-238	1	269121967	269122278	Promoter (<=1kb)	ENSSSCG00000005659	ENSSSCT00000068478	-79
2022-03-06	3	126628204	126628515	Distal Intergenic	ENSSSCG00000008637	ENSSSCT00000009449	-41930
4-47	4	128499597	128499908	Distal Intergenic	ENSSSCG00000046583	ENSSSCT00000067958	-134617
9-52	9	139347454	139347765	Intron (ENSSSCT00000023216/ENSSSCG00000022126, intron 2 of 28)	ENSSSCG00000045406	ENSSSCT00000086459	39170
2022-01-25	1	269710750	269711061	Intron (ENSSSCT00000067721/ENSSSCG00000043118, intron 1 of 1)	ENSSSCG00000043524	ENSSSCT00000072132	-9850
9-102	9	121515597	121515908	Promoter (<=1kb)	ENSSSCG00000032621	ENSSSCT00000037108	24
14-98	14	48204720	48205031	Promoter (<=1kb)	ENSSSCG00000010030	ENSSSCT00000042344	0
2022-06-15	15	134350109	134350420	Promoter (<=1kb)	ENSSSCG00000047529	ENSSSCT00000084111	906
9-68	9	32811349	32811660	Promoter (<=1kb)	ENSSSCG00000031429	ENSSSCT00000063880	0
4-46	4	38694840	38695151	Intron (ENSSSCT00000071356/ENSSSCG00000050707, intron 1 of 2)	ENSSSCG00000006081	ENSSSCT00000040510	-6569
2022-03-19	3	97251990	97252301	Promoter (<=1kb)	ENSSSCG00000048122	ENSSSCT00000083099	0
3-53	3	132425809	132426120	Promoter (<=1kb)	ENSSSCG00000036880	ENSSSCT00000090865	0
2022-09-28	9	105630944	105631255	Intron (ENSSSCT00000063788/ENSSSCG00000015432, intron 2 of 10)	ENSSSCG00000015432	ENSSSCT00000049273	102006
2022-12-12	12	48485986	48486297	Promoter (<=1kb)	ENSSSCG00000037159	ENSSSCT00000039378	432
2022-04-25	4	46447568	46447879	Distal Intergenic	ENSSSCG00000051779	ENSSSCT00000088112	-72634
2022-01-12	1	73124896	73125207	Promoter (<=1kb)	ENSSSCG00000031023	ENSSSCT00000036499	-554
12-65	12	49758554	49758865	Promoter (<=1kb)	ENSSSCG00000017866	ENSSSCT00000079759	166
17-66	17	15137693	15138004	Promoter (<=1kb)	ENSSSCG00000007052	ENSSSCT00000007723	0
3-35	3	11706263	11706574	Promoter (<=1kb)	ENSSSCG00000007721	ENSSSCT00000052444	151
2022-12-08	12	40082869	40083180	Intron (ENSSSCT00000042860/ENSSSCG00000032552, intron 9 of 14)	ENSSSCG00000032552	ENSSSCT00000027235	-3256
2022-07-08	7	92243726	92244037	Intron (ENSSSCT00000087100/ENSSSCG00000028877, intron 10 of 11)	ENSSSCG00000051493	ENSSSCT00000087749	113248
2022-11-03	11	78861437	78861748	Intron (ENSSSCT00000080900/ENSSSCG00000009565, intron 4 of 12)	ENSSSCG00000049586	ENSSSCT00000087298	15742
13-39	13	122651309	122651620	Distal Intergenic	ENSSSCG00000042928	ENSSSCT00000083525	-9431
2022-09-16	16	38672240	38672551	Intron (ENSSSCT00000049775/ENSSSCG00000016929, intron 1 of 14)	ENSSSCG00000016929	ENSSSCT00000038029	-19955
9-85	9	133140813	133141124	Promoter (<=1kb)	ENSSSCG00000015611	ENSSSCT00000017005	93
17-18	17	57374539	57374850	Distal Intergenic	ENSSSCG00000007500	ENSSSCT00000008210	-105554
2-46	2	77212790	77213101	Promoter (<=1kb)	ENSSSCG00000013432	ENSSSCT00000014676	-920
2022-05-02	5	390936	391247	Distal Intergenic	ENSSSCG00000035733	ENSSSCT00000065647	-4912
7-34	7	75104318	75104629	Promoter (<=1kb)	ENSSSCG00000002000	ENSSSCT00000002238	0
2022-01-24	1	251276891	251277202	Promoter (<=1kb)	ENSSSCG00000005453	ENSSSCT00000083224	212
6-82	6	47655234	47655545	Promoter (<=1kb)	ENSSSCG00000035570	ENSSSCT00000031006	0
14-162	14	50593245	50593556	Promoter (<=1kb)	ENSSSCG00000033301	ENSSSCT00000063305	24
3-64	3	77168384	77168695	Distal Intergenic	ENSSSCG00000037002	ENSSSCT00000046859	-24021
2022-11-04	11	7321283	7321594	Promoter (<=1kb)	ENSSSCG00000028065	ENSSSCT00000027994	82
4-101	4	94665689	94666000	Promoter (<=1kb)	ENSSSCG00000006529	ENSSSCT00000051345	-194
2022-01-15	1	131075892	131076203	Promoter (<=1kb)	ENSSSCG00000004781	ENSSSCT00000047256	428
12-43	12	22360072	22360383	Promoter (<=1kb)	ENSSSCG00000017489	ENSSSCT00000026850	361
2022-02-20	2	525567	525878	Promoter (<=1kb)	ENSSSCG00000012840	ENSSSCT00000034734	501
6-53	6	19942016	19942327	Intron (ENSSSCT00000003105/ENSSSCG00000002805, intron 9 of 12)	ENSSSCG00000002805	ENSSSCT00000003105	27020
6-74	6	82017380	82017691	Promoter (<=1kb)	ENSSSCG00000003539	ENSSSCT00000073197	-196
2022-03-16	16	23680422	23680733	Intron (ENSSSCT00000032662/ENSSSCG00000016850, intron 9 of 19)	ENSSSCG00000016850	ENSSSCT00000060018	62981
2022-01-07	1	252829234	252829545	Intron (ENSSSCT00000045259/ENSSSCG00000005465, intron 15 of 15)	ENSSSCG00000005465	ENSSSCT00000073752	126593
2022-12-21	12	34281684	34281995	Promoter (<=1kb)	ENSSSCG00000017626	ENSSSCT00000086503	123
14-30	14	40286651	40286962	Promoter (<=1kb)	ENSSSCG00000009901	ENSSSCT00000078899	0
2022-09-18	18	54615707	54616018	Distal Intergenic	ENSSSCG00000051549	ENSSSCT00000068275	-14653
4-133	4	105895127	105895438	Promoter (<=1kb)	ENSSSCG00000006755	ENSSSCT00000070501	9
13-66	13	38852927	38853238	Intron (ENSSSCT00000038289/ENSSSCG00000030359, intron 3 of 13)	ENSSSCG00000030359	ENSSSCT00000038289	72333
2022-05-28	5	67866527	67866838	Promoter (<=1kb)	ENSSSCG00000050988	ENSSSCT00000085182	135
X-4	X	20221501	20221812	Promoter (<=1kb)	ENSSSCG00000021322	ENSSSCT00000054095	616
1-65	1	248448416	248448727	Promoter (<=1kb)	ENSSSCG00000005436	ENSSSCT00000005980	151
2022-12-17	12	21502470	21502781	Distal Intergenic	ENSSSCG00000017458	ENSSSCT00000019006	10018
3-51	3	6242436	6242747	Exon (ENSSSCT00000058975/ENSSSCG00000035534, exon 18 of 44)	ENSSSCG00000035534	ENSSSCT00000058975	21342
2022-02-23	2	47326930	47327241	Intron (ENSSSCT00000067329/ENSSSCG00000048663, intron 2 of 2)	ENSSSCG00000048663	ENSSSCT00000067329	4835
4-40	4	41437249	41437560	Distal Intergenic	ENSSSCG00000019169	ENSSSCT00000020764	19594
17-60	17	46685615	46685926	Promoter (<=1kb)	ENSSSCG00000022714	ENSSSCT00000076225	141
2-105	2	10087794	10088105	Promoter (<=1kb)	ENSSSCG00000013082	ENSSSCT00000014300	67
9-114	9	36879076	36879387	Promoter (<=1kb)	ENSSSCG00000015009	ENSSSCT00000016373	96
13-16	13	197161488	197161799	Promoter (<=1kb)	ENSSSCG00000030677	ENSSSCT00000022788	92
12-44	12	48484866	48485177	Promoter (1-2kb)	ENSSSCG00000037159	ENSSSCT00000039378	1552
9-161	9	38376043	38376354	Promoter (<=1kb)	ENSSSCG00000035945	ENSSSCT00000065716	59
2022-12-18	12	6714360	6714671	Promoter (1-2kb)	ENSSSCG00000040989	ENSSSCT00000041600	-1021
6-65	6	82309594	82309905	Promoter (<=1kb)	ENSSSCG00000032947	ENSSSCT00000065942	155
2022-07-19	7	86124052	86124363	Promoter (<=1kb)	ENSSSCG00000050687	ENSSSCT00000082554	0
2022-01-17	1	184456397	184456708	Distal Intergenic	ENSSSCG00000005055	ENSSSCT00000005572	-22002
2-54	2	69320615	69320926	Promoter (<=1kb)	ENSSSCG00000013645	ENSSSCT00000052747	89
13-124	13	75605704	75606015	Promoter (<=1kb)	ENSSSCG00000011645	ENSSSCT00000064932	0
2022-11-11	11	68053279	68053590	Promoter (<=1kb)	ENSSSCG00000022112	ENSSSCT00000060404	-436
13-47	13	197024417	197024728	Intron (ENSSSCT00000056522/ENSSSCG00000034378, intron 3 of 6)	ENSSSCG00000034378	ENSSSCT00000075902	12242
9-127	9	684850	685161	Promoter (<=1kb)	ENSSSCG00000014568	ENSSSCT00000070713	0
9-215	9	6558170	6558481	Intron (ENSSSCT00000034303/ENSSSCG00000014800, intron 2 of 9)	ENSSSCG00000014802	ENSSSCT00000037061	68750
9-149	9	91199357	91199668	Promoter (<=1kb)	ENSSSCG00000015383	ENSSSCT00000065910	0
9-195	9	66435054	66435365	Promoter (<=1kb)	ENSSSCG00000022398	ENSSSCT00000041084	212
3-62	3	49417028	49417339	Promoter (<=1kb)	ENSSSCG00000008147	ENSSSCT00000077238	0
4-64	4	38491337	38491648	Promoter (<=1kb)	ENSSSCG00000031267	ENSSSCT00000083952	52
2022-06-16	6	6806993	6807304	Intron (ENSSSCT00000039878/ENSSSCG00000002689, intron 1 of 20)	ENSSSCG00000002689	ENSSSCT00000039878	74358
4-254	4	93579330	93579641	Promoter (1-2kb)	ENSSSCG00000006482	ENSSSCT00000007100	-1957
9-57	9	109557677	109557988	Promoter (<=1kb)	ENSSSCG00000015455	ENSSSCT00000062274	-28
6-55	6	49280317	49280628	Promoter (<=1kb)	ENSSSCG00000030049	ENSSSCT00000080997	34
12-32	12	39198815	39199126	Promoter (2-3kb)	ENSSSCG00000022417	ENSSSCT00000023424	2475
4-124	4	93624063	93624374	Intron (ENSSSCT00000060431/ENSSSCG00000006482, intron 12 of 12)	ENSSSCG00000006482	ENSSSCT00000086542	26999
6-87	6	165236262	165236573	Promoter (1-2kb)	ENSSSCG00000003908	ENSSSCT00000004323	-1112
7-33	7	100127440	100127751	Promoter (<=1kb)	ENSSSCG00000031745	ENSSSCT00000050031	-661
14-68	14	46016192	46016503	Promoter (<=1kb)	ENSSSCG00000030996	ENSSSCT00000047245	23
9-182	9	75980012	75980323	Promoter (<=1kb)	ENSSSCG00000015336	ENSSSCT00000046151	166
9-187	9	116291967	116292278	Promoter (<=1kb)	ENSSSCG00000015498	ENSSSCT00000041796	88
2-37	2	135345984	135346295	Promoter (<=1kb)	ENSSSCG00000014292	ENSSSCT00000047672	117
2022-11-02	11	76219237	76219548	Distal Intergenic	ENSSSCG00000043080	ENSSSCT00000079114	-64719
2022-11-05	11	78860732	78861043	Intron (ENSSSCT00000080900/ENSSSCG00000009565, intron 4 of 12)	ENSSSCG00000049586	ENSSSCT00000087298	15037
17-30	17	57375442	57375753	Distal Intergenic	ENSSSCG00000007500	ENSSSCT00000008210	-104651
16-18	16	48231935	48232246	Distal Intergenic	ENSSSCG00000022219	ENSSSCT00000023842	-136406
4-165	4	70928364	70928675	Promoter (<=1kb)	ENSSSCG00000033144	ENSSSCT00000039964	66
6-54	6	108859831	108860142	Promoter (<=1kb)	ENSSSCG00000003710	ENSSSCT00000075131	-180
11-44	11	4879536	4879847	Promoter (<=1kb)	ENSSSCG00000037313	ENSSSCT00000010194	65
2022-07-14	14	28254291	28254602	Promoter (2-3kb)	ENSSSCG00000029226	ENSSSCT00000031057	-2425
17-45	17	61921566	61921877	Intron (ENSSSCT00000070760/ENSSSCG00000050060, intron 1 of 2)	ENSSSCG00000050024	ENSSSCT00000091282	-14318
4-141	4	41534433	41534744	Promoter (<=1kb)	ENSSSCG00000039549	ENSSSCT00000074542	258
AEMK02000452.1-5	AEMK02000452.1	1901494	1901805	Promoter (<=1kb)	ENSSSCG00000034709	ENSSSCT00000054798	44
2022-01-05	1	131188228	131188539	Intron (ENSSSCT00000063022/ENSSSCG00000035284, intron 5 of 5)	ENSSSCG00000035284	ENSSSCT00000047289	9902
2022-10-02	10	17496312	17496623	Promoter (<=1kb)	ENSSSCG00000010877	ENSSSCT00000037347	176
2-40	2	136685982	136686293	Promoter (<=1kb)	ENSSSCG00000050134	ENSSSCT00000088463	0
5-52	5	28828738	28829049	Promoter (<=1kb)	ENSSSCG00000031103	ENSSSCT00000077604	170
2022-03-17	3	43871745	43872056	Intron (ENSSSCT00000068093/ENSSSCG00000051586, intron 2 of 2)	ENSSSCG00000045765	ENSSSCT00000083617	4201
2022-04-30	4	103941942	103942253	Distal Intergenic	ENSSSCG00000006736	ENSSSCT00000007379	34736
4-100	4	35767479	35767790	Promoter (<=1kb)	ENSSSCG00000006061	ENSSSCT00000072688	237
17-62	17	38996816	38997127	Promoter (<=1kb)	ENSSSCG00000047420	ENSSSCT00000023753	108
2-53	2	7318724	7319035	Exon (ENSSSCT00000081308/ENSSSCG00000013017, exon 5 of 7)	ENSSSCG00000013018	ENSSSCT00000014229	-9198
2-70	2	8899007	8899318	5' UTR	ENSSSCG00000022404	ENSSSCT00000076199	-4795
3-47	3	118025642	118025953	Distal Intergenic	ENSSSCG00000008601	ENSSSCT00000055325	37799
6-48	6	47525261	47525572	Intron (ENSSSCT00000057230/ENSSSCG00000002965, intron 1 of 19)	ENSSSCG00000002965	ENSSSCT00000063930	31296
2022-06-14	6	63337966	63338277	Promoter (2-3kb)	ENSSSCG00000023973	ENSSSCT00000028244	2640
2022-01-10	1	443238	443549	Distal Intergenic	ENSSSCG00000042397	ENSSSCT00000069482	24733
2022-01-16	1	126569819	126570130	3' UTR	ENSSSCG00000004674	ENSSSCT00000039404	20072
14-19	14	104901817	104902128	Intron (ENSSSCT00000038998/ENSSSCG00000010476, intron 3 of 52)	ENSSSCG00000010476	ENSSSCT00000074414	8920
2022-02-09	2	7865697	7866008	Promoter (<=1kb)	ENSSSCG00000037999	ENSSSCT00000088675	243
3-82	3	38049231	38049542	Promoter (<=1kb)	ENSSSCG00000040215	ENSSSCT00000049512	-766
8-51	8	135844681	135844992	Promoter (<=1kb)	ENSSSCG00000009249	ENSSSCT00000061534	131
2022-12-16	16	79831032	79831343	Promoter (<=1kb)	ENSSSCG00000032090	ENSSSCT00000084336	402
17-80	17	59184499	59184810	Promoter (<=1kb)	ENSSSCG00000007525	ENSSSCT00000008252	190
9-89	9	89341323	89341634	Promoter (<=1kb)	ENSSSCG00000015375	ENSSSCT00000050379	0
13-52	13	68657363	68657674	Promoter (<=1kb)	ENSSSCG00000024453	ENSSSCT00000041784	0
13-34	13	124583222	124583533	Promoter (<=1kb)	ENSSSCG00000011803	ENSSSCT00000012915	159
14-39	14	104859219	104859530	Intron (ENSSSCT00000038998/ENSSSCG00000010476, intron 19 of 52)	ENSSSCG00000010476	ENSSSCT00000074414	51518
15-43	15	25067639	25067950	Distal Intergenic	ENSSSCG00000023693	ENSSSCT00000088309	-11044
17-58	17	41193129	41193440	Intron (ENSSSCT00000031001/ENSSSCG00000023522, intron 10 of 12)	ENSSSCG00000023522	ENSSSCT00000069065	25006
17-67	17	51513769	51514080	Promoter (<=1kb)	ENSSSCG00000036129	ENSSSCT00000044278	118
4-53	4	34304981	34305292	Distal Intergenic	ENSSSCG00000050730	ENSSSCT00000081250	-38842
9-69	9	52139119	52139430	Distal Intergenic	ENSSSCG00000015206	ENSSSCT00000016572	-6918
14-110	14	129216551	129216862	Intron (ENSSSCT00000011684/ENSSSCG00000010683, intron 2 of 16)	ENSSSCG00000010683	ENSSSCT00000049024	102949
17-55	17	61759341	61759652	Distal Intergenic	ENSSSCG00000021825	ENSSSCT00000026530	-3900
2022-01-21	1	225712931	225713242	Promoter (<=1kb)	ENSSSCG00000005266	ENSSSCT00000005801	-779
6-63	6	59640786	59641097	Promoter (<=1kb)	ENSSSCG00000037450	ENSSSCT00000051812	-550
2022-01-30	1	269423515	269423826	Intron (ENSSSCT00000037159/ENSSSCG00000005672, intron 9 of 10)	ENSSSCG00000042855	ENSSSCT00000079687	12026
2022-09-17	9	55429442	55429753	Intron (ENSSSCT00000016601/ENSSSCG00000015235, intron 2 of 7)	ENSSSCG00000015235	ENSSSCT00000059987	15309
9-236	9	130454361	130454672	Promoter (<=1kb)	ENSSSCG00000015588	ENSSSCT00000016981	107
4-42	4	12887222	12887533	Promoter (<=1kb)	ENSSSCG00000045505	ENSSSCT00000068889	750
2022-07-09	7	99928792	99929103	Promoter (2-3kb)	ENSSSCG00000046987	ENSSSCT00000074606	2733
9-197	9	130785112	130785423	Promoter (<=1kb)	ENSSSCG00000015595	ENSSSCT00000033171	83
1-240	1	7650816	7651127	Promoter (<=1kb)	ENSSSCG00000004050	ENSSSCT00000059243	149
2022-11-07	11	21929382	21929693	Promoter (<=1kb)	ENSSSCG00000040929	ENSSSCT00000062067	134
12-113	12	20976674	20976985	Promoter (<=1kb)	ENSSSCG00000017430	ENSSSCT00000084562	72
2022-11-14	14	108927310	108927621	Intron (ENSSSCT00000027226/ENSSSCG00000010521, intron 1 of 2)	ENSSSCG00000010522	ENSSSCT00000038685	-16913
2-44	2	140682896	140683207	Promoter (<=1kb)	ENSSSCG00000014339	ENSSSCT00000086785	55
4-173	4	95713747	95714058	Promoter (<=1kb)	ENSSSCG00000006559	ENSSSCT00000007186	0
9-91	9	114244754	114245065	Distal Intergenic	ENSSSCG00000038958	ENSSSCT00000080323	-17717
4-121	4	39112870	39113181	Promoter (<=1kb)	ENSSSCG00000006084	ENSSSCT00000052010	170
4-44	4	93762344	93762655	3' UTR	ENSSSCG00000006488	ENSSSCT00000070823	3362
4-117	4	98562365	98562676	Promoter (<=1kb)	ENSSSCG00000039314	ENSSSCT00000084046	131
2022-07-13	7	32788394	32788705	Promoter (<=1kb)	ENSSSCG00000001573	ENSSSCT00000001752	389
2022-01-22	1	57128678	57128989	Promoter (<=1kb)	ENSSSCG00000039953	ENSSSCT00000027965	-335
1-39	1	273751474	273751785	Intron (ENSSSCT00000036293/ENSSSCG00000038220, intron 2 of 10)	ENSSSCG00000038220	ENSSSCT00000057575	-5131
2022-10-11	10	17471153	17471464	Promoter (<=1kb)	ENSSSCG00000039618	ENSSSCT00000058659	-444
4-138	4	109786855	109787166	Promoter (<=1kb)	ENSSSCG00000006809	ENSSSCT00000061298	-620
14-14	14	104919275	104919586	Intron (ENSSSCT00000038998/ENSSSCG00000010476, intron 1 of 52)	ENSSSCG00000010476	ENSSSCT00000074414	-8227
17-44	17	58051916	58052227	Promoter (1-2kb)	ENSSSCG00000034259	ENSSSCT00000048672	1447
2-69	2	2052022	2052333	3' UTR	ENSSSCG00000021597	ENSSSCT00000022312	6361
4-60	4	35924276	35924587	3' UTR	ENSSSCG00000046299	ENSSSCT00000068849	26132
7-32	7	86182515	86182826	Promoter (<=1kb)	ENSSSCG00000045730	ENSSSCT00000091094	-367
9-54	9	130763348	130763659	Promoter (<=1kb)	ENSSSCG00000044408	ENSSSCT00000078624	0
16-15	16	51449808	51450119	Intron (ENSSSCT00000081005/ENSSSCG00000042480, intron 3 of 3)	ENSSSCG00000042480	ENSSSCT00000081005	7542
2022-08-04	8	121297763	121298074	Intron (ENSSSCT00000071208/ENSSSCG00000009186, intron 9 of 11)	ENSSSCG00000009185	ENSSSCT00000050964	28318
4-66	4	96031110	96031421	Promoter (<=1kb)	ENSSSCG00000006581	ENSSSCT00000046000	211
13-38	13	200695062	200695373	Promoter (<=1kb)	ENSSSCG00000012061	ENSSSCT00000044360	0
17-79	17	39244762	39245073	Promoter (<=1kb)	ENSSSCG00000007312	ENSSSCT00000008001	560
3-41	3	500194	500505	Promoter (<=1kb)	ENSSSCG00000007544	ENSSSCT00000048951	-916
3-73	3	7920830	7921141	Promoter (<=1kb)	ENSSSCG00000031461	ENSSSCT00000054086	155
4-158	4	35768283	35768594	Promoter (<=1kb)	ENSSSCG00000006061	ENSSSCT00000033239	84
9-184	9	135097161	135097472	Exon (ENSSSCT00000075471/ENSSSCG00000051304, exon 2 of 2)	ENSSSCG00000048806	ENSSSCT00000080065	4699
12-35	12	39165097	39165408	Intron (ENSSSCT00000023424/ENSSSCG00000022417, intron 5 of 8)	ENSSSCG00000021275	ENSSSCT00000024730	-3943
2022-03-11	3	32844671	32844982	Intron (ENSSSCT00000065791/ENSSSCG00000031290, intron 1 of 13)	ENSSSCG00000050202	ENSSSCT00000072300	-58189
4-55	4	122504634	122504945	Promoter (<=1kb)	ENSSSCG00000006887	ENSSSCT00000089458	201
2022-05-20	5	21509815	21510126	Promoter (1-2kb)	ENSSSCG00000033568	ENSSSCT00000056766	1597
9-202	9	56798951	56799262	Promoter (<=1kb)	ENSSSCG00000015244	ENSSSCT00000061256	120
16-16	16	48997625	48997936	Promoter (2-3kb)	ENSSSCG00000016977	ENSSSCT00000018487	-2973
2022-07-06	7	92232975	92233286	Intron (ENSSSCT00000087100/ENSSSCG00000028877, intron 10 of 11)	ENSSSCG00000051493	ENSSSCT00000087749	123999
9-96	9	20483743	20484054	Intron (ENSSSCT00000081843/ENSSSCG00000014920, intron 7 of 19)	ENSSSCG00000014921	ENSSSCT00000044412	-119679
AEMK02000682.1-2	AEMK02000682.1	1058523	1058834	Promoter (<=1kb)	ENSSSCG00000018620	ENSSSCT00000020215	-532
2022-01-13	1	190566311	190566622	Distal Intergenic	ENSSSCG00000005096	ENSSSCT00000082580	-58559
14-42	14	82306466	82306777	Promoter (<=1kb)	ENSSSCG00000010341	ENSSSCT00000011321	179
18-39	18	5779016	5779327	Promoter (<=1kb)	ENSSSCG00000016434	ENSSSCT00000017895	0
2022-06-18	6	31285587	31285898	Intron (ENSSSCT00000038045/ENSSSCG00000035949, intron 8 of 9)	ENSSSCG00000050675	ENSSSCT00000084139	154943
12-111	12	34969073	34969384	Promoter (<=1kb)	ENSSSCG00000034558	ENSSSCT00000056154	0
14-43	14	140735965	140736276	Promoter (<=1kb)	ENSSSCG00000010765	ENSSSCT00000053422	-459
9-94	9	130786078	130786389	Promoter (<=1kb)	ENSSSCG00000015595	ENSSSCT00000033171	-572
12-60	12	51962811	51963122	Promoter (<=1kb)	ENSSSCG00000017904	ENSSSCT00000019484	101
13-42	13	180571328	180571639	Promoter (<=1kb)	ENSSSCG00000024623	ENSSSCT00000073768	0
17-43	17	40633153	40633464	Distal Intergenic	ENSSSCG00000007336	ENSSSCT00000008027	6040
4-146	4	35611560	35611871	Distal Intergenic	ENSSSCG00000006060	ENSSSCT00000006649	-46641
14-81	14	72071954	72072265	Promoter (2-3kb)	ENSSSCG00000010248	ENSSSCT00000011218	2559
2-154	2	78876177	78876488	Promoter (<=1kb)	ENSSSCG00000014019	ENSSSCT00000015314	127
9-138	9	7657943	7658254	Distal Intergenic	ENSSSCG00000040207	ENSSSCT00000052508	-14147
13-21	13	206405949	206406260	Distal Intergenic	ENSSSCG00000043701	ENSSSCT00000086985	-29305
2022-07-16	16	14628	14939	Distal Intergenic	ENSSSCG00000022306	ENSSSCT00000022727	-28414
2-49	2	28080764	28081075	Promoter (<=1kb)	ENSSSCG00000026433	ENSSSCT00000042870	-159
2022-07-12	7	62470762	62471073	Promoter (<=1kb)	ENSSSCG00000045196	ENSSSCT00000072144	0
2022-08-13	8	66086731	66087042	Promoter (<=1kb)	ENSSSCG00000035505	ENSSSCT00000046446	155
9-440	9	68508807	68509118	Promoter (<=1kb)	ENSSSCG00000015298	ENSSSCT00000016669	0
17-172	17	55155785	55156096	Promoter (<=1kb)	ENSSSCG00000007487	ENSSSCT00000008196	13
5-56	5	21175979	21176290	Promoter (<=1kb)	ENSSSCG00000000361	ENSSSCT00000033233	0
7-48	7	93393500	93393811	Promoter (<=1kb)	ENSSSCG00000032583	ENSSSCT00000052294	74
9-95	9	134608201	134608512	Intron (ENSSSCT00000029838/ENSSSCG00000026412, intron 1 of 32)	ENSSSCG00000026412	ENSSSCT00000029838	23795
2022-09-13	13	29618367	29618678	Promoter (<=1kb)	ENSSSCG00000021997	ENSSSCT00000030929	182
17-37	17	31601465	31601776	Distal Intergenic	ENSSSCG00000007140	ENSSSCT00000007812	-9499
2-83	2	70858332	70858643	Promoter (<=1kb)	ENSSSCG00000013602	ENSSSCT00000053367	185
9-71	9	126478922	126479233	Promoter (<=1kb)	ENSSSCG00000050946	ENSSSCT00000089953	-85
2022-12-11	12	16739279	16739590	Intron (ENSSSCT00000036531/ENSSSCG00000017306, intron 1 of 14)	ENSSSCG00000017306	ENSSSCT00000067041	-4152
17-69	17	62173636	62173947	Promoter (<=1kb)	ENSSSCG00000033946	ENSSSCT00000040552	124
2-50	2	78915383	78915694	Promoter (<=1kb)	ENSSSCG00000014020	ENSSSCT00000063958	112
2022-07-10	7	91891014	91891325	Intron (ENSSSCT00000023246/ENSSSCG00000028877, intron 7 of 10)	ENSSSCG00000028877	ENSSSCT00000077443	298580
9-117	9	10927367	10927678	Promoter (<=1kb)	ENSSSCG00000014871	ENSSSCT00000067109	21
9-232	9	46178916	46179227	Promoter (<=1kb)	ENSSSCG00000045889	ENSSSCT00000089910	960
AEMK02000452.1-4	AEMK02000452.1	1900749	1901060	Promoter (<=1kb)	ENSSSCG00000034709	ENSSSCT00000037318	83
17-22	17	61763013	61763324	Promoter (<=1kb)	ENSSSCG00000021825	ENSSSCT00000026530	-228
2022-02-18	18	49523334	49523645	Distal Intergenic	ENSSSCG00000041940	ENSSSCT00000079665	-24476
4-131	4	91410413	91410724	Intron (ENSSSCT00000086129/ENSSSCG00000042048, intron 2 of 3)	ENSSSCG00000006418	ENSSSCT00000086760	-7927
9-55	9	45089658	45089969	Intron (ENSSSCT00000026572/ENSSSCG00000015082, intron 2 of 31)	ENSSSCG00000015082	ENSSSCT00000026572	56907
2022-10-08	10	19758932	19759243	Promoter (<=1kb)	ENSSSCG00000029411	ENSSSCT00000022751	168
12-37	12	5716183	5716494	Intron (ENSSSCT00000070353/ENSSSCG00000017205, intron 3 of 11)	ENSSSCG00000017205	ENSSSCT00000070353	15680
13-28	13	16784572	16784883	Promoter (<=1kb)	ENSSSCG00000011226	ENSSSCT00000035130	61
AEMK02000452.1-13	AEMK02000452.1	3029138	3029449	Promoter (<=1kb)	ENSSSCG00000031132	ENSSSCT00000091461	-341
AEMK02000569.1-1	AEMK02000569.1	795442	795753	Promoter (<=1kb)	ENSSSCG00000033673	ENSSSCT00000079909	91
X-1	X	125036629	125036940	Promoter (<=1kb)	ENSSSCG00000012825	ENSSSCT00000050937	116
3-110	3	43455426	43455737	Promoter (<=1kb)	ENSSSCG00000046666	ENSSSCT00000073671	726
4-62	4	75762363	75762674	Promoter (<=1kb)	ENSSSCG00000018353	ENSSSCT00000019948	-12
4-71	4	105962308	105962619	Intron (ENSSSCT00000007400/ENSSSCG00000006755, intron 7 of 24)	ENSSSCG00000006755	ENSSSCT00000070501	67190
1-94	1	164382014	164382325	Promoter (<=1kb)	ENSSSCG00000004943	ENSSSCT00000036045	169
12-126	12	19894129	19894440	Promoter (<=1kb)	ENSSSCG00000025507	ENSSSCT00000026116	69
2022-02-25	2	150660748	150661059	Promoter (<=1kb)	ENSSSCG00000014436	ENSSSCT00000015781	63
2022-06-23	6	137074134	137074445	Intron (ENSSSCT00000028573/ENSSSCG00000024494, intron 1 of 4)	ENSSSCG00000024494	ENSSSCT00000028573	126608
AEMK02000452.1-2	AEMK02000452.1	2970874	2971185	Distal Intergenic	ENSSSCG00000049126	ENSSSCT00000078311	-4906
2022-01-18	1	7935562	7935873	Distal Intergenic	ENSSSCG00000043250	ENSSSCT00000080602	54414
2022-05-16	5	19470446	19470757	Intron (ENSSSCT00000059441/ENSSSCG00000039191, intron 2 of 6)	ENSSSCG00000039191	ENSSSCT00000060765	13652
6-69	6	83883994	83884305	Promoter (<=1kb)	ENSSSCG00000048981	ENSSSCT00000090607	420
9-316	9	72762196	72762507	Promoter (1-2kb)	ENSSSCG00000040183	ENSSSCT00000035327	1622
17-52	17	28551949	28552260	Intron (ENSSSCT00000054518/ENSSSCG00000026506, intron 23 of 38)	ENSSSCG00000026506	ENSSSCT00000054518	126971
2-57	2	6770901	6771212	Intron (ENSSSCT00000069461/ENSSSCG00000041050, intron 3 of 4)	ENSSSCG00000041050	ENSSSCT00000078076	13184
5-80	5	9485059	9485370	Promoter (<=1kb)	ENSSSCG00000000104	ENSSSCT00000054754	-332
2022-07-15	7	61006709	61007020	Promoter (<=1kb)	ENSSSCG00000001930	ENSSSCT00000062838	-322
9-190	9	6064724	6065035	Promoter (<=1kb)	ENSSSCG00000014791	ENSSSCT00000050049	81
14-32	14	24317354	24317665	Promoter (<=1kb)	ENSSSCG00000009746	ENSSSCT00000069808	95
2022-01-15	15	134235312	134235623	Exon (ENSSSCT00000017767/ENSSSCG00000016314, exon 19 of 25)	ENSSSCG00000016314	ENSSSCT00000084582	40409
4-33	4	41453507	41453818	Distal Intergenic	ENSSSCG00000019169	ENSSSCT00000020764	3336
2022-06-19	6	47489288	47489599	Distal Intergenic	ENSSSCG00000002965	ENSSSCT00000057230	-4283
18-26	18	10332760	10333071	Promoter (<=1kb)	ENSSSCG00000016509	ENSSSCT00000080082	25
7-36	7	54600513	54600824	Distal Intergenic	ENSSSCG00000001834	ENSSSCT00000044002	-28876
2022-07-03	7	92072313	92072624	Intron (ENSSSCT00000023246/ENSSSCG00000028877, intron 8 of 10)	ENSSSCG00000051493	ENSSSCT00000087749	284661
17-63	17	51401699	51402010	Promoter (<=1kb)	ENSSSCG00000007466	ENSSSCT00000068856	78
3-49	3	86299607	86299918	Intron (ENSSSCT00000028655/ENSSSCG00000026559, intron 26 of 40)	ENSSSCG00000032007	ENSSSCT00000009205	83764
2022-07-22	7	51562329	51562640	Distal Intergenic	ENSSSCG00000001795	ENSSSCT00000002011	-22033
7-71	7	114222475	114222786	Distal Intergenic	ENSSSCG00000002452	ENSSSCT00000046926	-5372
2022-12-25	12	52680779	52681090	Promoter (<=1kb)	ENSSSCG00000017942	ENSSSCT00000019526	-464
14-23	14	123345583	123345894	Promoter (1-2kb)	ENSSSCG00000010638	ENSSSCT00000056530	1385
1-92	1	45170637	45170948	Promoter (<=1kb)	ENSSSCG00000025941	ENSSSCT00000058723	84
15-28	15	82958457	82958768	Promoter (<=1kb)	ENSSSCG00000015988	ENSSSCT00000067462	73
17-144	17	11289708	11290019	Promoter (<=1kb)	ENSSSCG00000007030	ENSSSCT00000065112	18
17-41	17	21784868	21785179	Intron (ENSSSCT00000007743/ENSSSCG00000007072, intron 1 of 11)	ENSSSCG00000007072	ENSSSCT00000007743	15384
2022-06-18	18	18492416	18492727	5' UTR	ENSSSCG00000016557	ENSSSCT00000018027	-16089
2-39	2	74941222	74941533	Exon (ENSSSCT00000071635/ENSSSCG00000013491, exon 15 of 20)	ENSSSCG00000013492	ENSSSCT00000040504	10353
3-34	3	110843196	110843507	Promoter (<=1kb)	ENSSSCG00000032527	ENSSSCT00000049214	-128
5-34	5	42931913	42932224	Promoter (<=1kb)	ENSSSCG00000037732	ENSSSCT00000046385	-309
17-98	17	37569803	37570114	Promoter (<=1kb)	ENSSSCG00000026617	ENSSSCT00000029372	111
2022-05-12	5	10284577	10284888	Promoter (<=1kb)	ENSSSCG00000025260	ENSSSCT00000030648	432
2022-05-19	5	59729428	59729739	Promoter (1-2kb)	ENSSSCG00000041213	ENSSSCT00000086751	-1906
6-46	6	20431482	20431793	Promoter (<=1kb)	ENSSSCG00000032985	ENSSSCT00000045967	0
4-103	4	98771207	98771518	Promoter (<=1kb)	ENSSSCG00000030119	ENSSSCT00000041564	132
4-81	4	123568087	123568398	Intron (ENSSSCT00000050281/ENSSSCG00000006893, intron 3 of 12)	ENSSSCG00000006893	ENSSSCT00000046619	19235
2022-07-26	7	29821586	29821897	Promoter (<=1kb)	ENSSSCG00000045946	ENSSSCT00000075350	946
2022-12-14	12	35612249	35612560	Intron (ENSSSCT00000049123/ENSSSCG00000035400, intron 2 of 5)	ENSSSCG00000035400	ENSSSCT00000049123	38754
14-16	14	82349679	82349990	Promoter (1-2kb)	ENSSSCG00000010341	ENSSSCT00000042338	-1145
4-162	4	118089909	118090220	Promoter (<=1kb)	ENSSSCG00000006870	ENSSSCT00000023573	130
6-250	6	54590289	54590600	Promoter (<=1kb)	ENSSSCG00000003187	ENSSSCT00000003540	0
1-67	1	167296250	167296561	Promoter (<=1kb)	ENSSSCG00000004970	ENSSSCT00000045915	24
9-234	9	113363886	113364197	Downstream (<1kb)	ENSSSCG00000024977	ENSSSCT00000088495	14406
9-188	9	120810158	120810469	Promoter (<=1kb)	ENSSSCG00000015524	ENSSSCT00000063189	194
9-84	9	122675807	122676118	Promoter (<=1kb)	ENSSSCG00000043737	ENSSSCT00000073457	-96
9-162	9	49986335	49986646	Promoter (<=1kb)	ENSSSCG00000015140	ENSSSCT00000016508	114
9-82	9	91505095	91505406	Promoter (<=1kb)	ENSSSCG00000020970	ENSSSCT00000023544	-934
9-110	9	139408521	139408832	Intron (ENSSSCT00000023216/ENSSSCG00000022126, intron 2 of 28)	ENSSSCG00000022126	ENSSSCT00000087700	-8140
2022-12-06	12	21506909	21507220	Distal Intergenic	ENSSSCG00000017458	ENSSSCT00000019006	14457
13-55	13	147899880	147900191	Promoter (<=1kb)	ENSSSCG00000022081	ENSSSCT00000071330	-173
2022-02-12	2	26691107	26691418	Intron (ENSSSCT00000014529/ENSSSCG00000013303, intron 2 of 17)	ENSSSCG00000019322	ENSSSCT00000020917	39283
2-72	2	76094939	76095250	Distal Intergenic	ENSSSCG00000022689	ENSSSCT00000064965	16229
2022-03-26	3	11007484	11007795	Distal Intergenic	ENSSSCG00000007715	ENSSSCT00000080982	-3726
2022-06-07	6	52937114	52937425	Promoter (<=1kb)	ENSSSCG00000003110	ENSSSCT00000003449	206
6-103	6	103407991	103408302	Promoter (<=1kb)	ENSSSCG00000003691	ENSSSCT00000004089	68
1-34	1	190625434	190625745	Promoter (<=1kb)	ENSSSCG00000005096	ENSSSCT00000051506	190
1-53	1	235869267	235869578	Promoter (<=1kb)	ENSSSCG00000005300	ENSSSCT00000005837	26
4-105	4	47074785	47075096	Promoter (<=1kb)	ENSSSCG00000024096	ENSSSCT00000034284	-60
2022-07-07	7	91952227	91952538	Intron (ENSSSCT00000023246/ENSSSCG00000028877, intron 7 of 10)	ENSSSCG00000028877	ENSSSCT00000077443	359793
9-208	9	102434737	102435048	Promoter (<=1kb)	ENSSSCG00000038977	ENSSSCT00000049333	167
1-206	1	147895674	147895985	Promoter (<=1kb)	ENSSSCG00000044556	ENSSSCT00000066731	0
17-210	17	52350410	52350721	Promoter (<=1kb)	ENSSSCG00000007473	ENSSSCT00000034395	36
12-33	12	42455761	42456072	Intron (ENSSSCT00000048990/ENSSSCG00000017728, intron 21 of 22)	ENSSSCG00000017730	ENSSSCT00000019297	38587
13-29	13	179913570	179913881	Promoter (<=1kb)	ENSSSCG00000021038	ENSSSCT00000069075	258
17-225	17	33411589	33411900	Promoter (<=1kb)	ENSSSCG00000007179	ENSSSCT00000007853	382
2022-10-18	18	11582335	11582646	Intron (ENSSSCT00000063779/ENSSSCG00000016520, intron 1 of 10)	ENSSSCG00000033603	ENSSSCT00000056859	17866
3-36	3	32785556	32785867	Promoter (<=1kb)	ENSSSCG00000050202	ENSSSCT00000072300	615
2022-12-23	12	34183370	34183681	Distal Intergenic	ENSSSCG00000017624	ENSSSCT00000019186	-15411
2022-11-13	13	157193021	157193332	Distal Intergenic	ENSSSCG00000020010	ENSSSCT00000021605	-59670
5-51	5	21273481	21273792	Promoter (<=1kb)	ENSSSCG00000000366	ENSSSCT00000084818	-263
2022-08-07	8	44449433	44449744	Promoter (<=1kb)	ENSSSCG00000008866	ENSSSCT00000009706	100
2022-08-08	8	55729340	55729651	Promoter (<=1kb)	ENSSSCG00000008900	ENSSSCT00000085856	105
9-42	9	651174	651485	Intron (ENSSSCT00000015918/ENSSSCG00000014568, intron 1 of 19)	ENSSSCG00000014568	ENSSSCT00000070713	-33499
15-35	15	83008662	83008973	Promoter (<=1kb)	ENSSSCG00000015987	ENSSSCT00000078872	0
3-66	3	1807580	1807891	Promoter (1-2kb)	ENSSSCG00000048179	ENSSSCT00000082763	1235
3-284	3	39984596	39984907	Promoter (<=1kb)	ENSSSCG00000008035	ENSSSCT00000008804	175
3-191	3	59225263	59225574	Promoter (<=1kb)	ENSSSCG00000022300	ENSSSCT00000053877	-2
4-232	4	60637538	60637849	Promoter (<=1kb)	ENSSSCG00000034242	ENSSSCT00000054884	-448
4-130	4	122826407	122826718	Promoter (<=1kb)	ENSSSCG00000022447	ENSSSCT00000062704	-274
9-108	9	130908180	130908491	Promoter (1-2kb)	ENSSSCG00000047300	ENSSSCT00000075807	-1411
12-68	12	2285686	2285997	Promoter (<=1kb)	ENSSSCG00000017155	ENSSSCT00000071254	18
12-51	12	44962587	44962898	Promoter (<=1kb)	ENSSSCG00000038650	ENSSSCT00000061666	65
2-31	2	134788685	134788996	Intron (ENSSSCT00000045295/ENSSSCG00000014280, intron 13 of 36)	ENSSSCG00000014277	ENSSSCT00000055436	-5039
3-160	3	7180333	7180644	Promoter (<=1kb)	ENSSSCG00000040479	ENSSSCT00000091607	0
2022-06-20	6	6717835	6718146	Intron (ENSSSCT00000039878/ENSSSCG00000002689, intron 3 of 20)	ENSSSCG00000002689	ENSSSCT00000002982	-11833
13-82	13	108426022	108426333	Distal Intergenic	ENSSSCG00000039994	ENSSSCT00000065843	5753
6-140	6	50009644	50009955	Promoter (<=1kb)	ENSSSCG00000003042	ENSSSCT00000049365	-52
12-112	12	5117038	5117349	Promoter (2-3kb)	ENSSSCG00000017178	ENSSSCT00000018703	2770
3-92	3	100887245	100887556	Promoter (<=1kb)	ENSSSCG00000008475	ENSSSCT00000062184	0
7-110	7	117676545	117676856	Promoter (<=1kb)	ENSSSCG00000002505	ENSSSCT00000061740	0
2022-10-15	10	13609543	13609854	Promoter (<=1kb)	ENSSSCG00000038646	ENSSSCT00000040992	-240
17-42	17	51900635	51900946	Distal Intergenic	ENSSSCG00000044986	ENSSSCT00000075432	29099
2-47	2	9267621	9267932	Intron (ENSSSCT00000068453/ENSSSCG00000036669, intron 2 of 2)	ENSSSCG00000013060	ENSSSCT00000014276	34233
2-91	2	76404608	76404919	Promoter (<=1kb)	ENSSSCG00000013453	ENSSSCT00000076813	0
2022-05-05	5	59310839	59311150	Distal Intergenic	ENSSSCG00000036723	ENSSSCT00000059795	-42814
2022-05-24	5	78199035	78199346	Distal Intergenic	ENSSSCG00000042249	ENSSSCT00000079097	-3843
6-240	6	44758791	44759102	Promoter (<=1kb)	ENSSSCG00000002884	ENSSSCT00000087338	0
6-163	6	71213909	71214220	Promoter (<=1kb)	ENSSSCG00000023126	ENSSSCT00000041744	26
6-185	6	108339054	108339365	Promoter (<=1kb)	ENSSSCG00000029518	ENSSSCT00000064771	40
8-35	8	31601634	31601945	Intron (ENSSSCT00000049553/ENSSSCG00000008796, intron 3 of 7)	ENSSSCG00000045169	ENSSSCT00000088624	-4686
9-180	9	6627543	6627854	Promoter (<=1kb)	ENSSSCG00000014802	ENSSSCT00000016153	0
9-201	9	19594336	19594647	Promoter (<=1kb)	ENSSSCG00000014907	ENSSSCT00000016263	402
4-58	4	105961615	105961926	Intron (ENSSSCT00000007400/ENSSSCG00000006755, intron 7 of 24)	ENSSSCG00000006755	ENSSSCT00000070501	66497
4-57	4	118487151	118487462	Intron (ENSSSCT00000007527/ENSSSCG00000006873, intron 18 of 22)	ENSSSCG00000006874	ENSSSCT00000007528	-59061
7-50	7	48946991	48947302	Distal Intergenic	ENSSSCG00000001779	ENSSSCT00000001994	-20264
9-34	9	49175858	49176169	Intron (ENSSSCT00000088640/ENSSSCG00000050772, intron 5 of 6)	ENSSSCG00000047054	ENSSSCT00000088462	-12440
1-59	1	99042743	99043054	Promoter (<=1kb)	ENSSSCG00000034415	ENSSSCT00000066182	111
3-32	3	111495409	111495720	Intron (ENSSSCT00000009354/ENSSSCG00000008549, intron 14 of 16)	ENSSSCG00000008549	ENSSSCT00000009354	35893
6-42	6	1391493	1391804	Distal Intergenic	ENSSSCG00000046569	ENSSSCT00000089294	9983
1-135	1	145058985	145059296	Promoter (<=1kb)	ENSSSCG00000004854	ENSSSCT00000057241	351
1-38	1	252394995	252395306	Promoter (<=1kb)	ENSSSCG00000021386	ENSSSCT00000058973	141
12-39	12	26693843	26694154	Promoter (<=1kb)	ENSSSCG00000028019	ENSSSCT00000031741	82
1-117	1	239842371	239842682	Promoter (<=1kb)	ENSSSCG00000005371	ENSSSCT00000057353	0
2022-11-16	16	36108524	36108835	Distal Intergenic	ENSSSCG00000044897	ENSSSCT00000078928	18472
17-57	17	31905792	31906103	Distal Intergenic	ENSSSCG00000033297	ENSSSCT00000049383	-3826
7-46	7	48050233	48050544	Promoter (<=1kb)	ENSSSCG00000001769	ENSSSCT00000090347	7
9-106	9	113973519	113973830	Promoter (<=1kb)	ENSSSCG00000015480	ENSSSCT00000065140	238
2022-10-06	10	24296773	24297084	Distal Intergenic	ENSSSCG00000038768	ENSSSCT00000065166	-9973
12-123	12	21784518	21784829	Promoter (<=1kb)	ENSSSCG00000043259	ENSSSCT00000066679	0
2022-05-22	5	78186356	78186667	Promoter (<=1kb)	ENSSSCG00000027859	ENSSSCT00000031661	-284
2022-06-26	6	93554994	93555305	Distal Intergenic	ENSSSCG00000037815	ENSSSCT00000066075	13660
1-188	1	265641855	265642166	Promoter (<=1kb)	ENSSSCG00000034227	ENSSSCT00000042194	0
13-111	13	96389786	96390097	Promoter (<=1kb)	ENSSSCG00000030567	ENSSSCT00000032102	15
17-38	17	1138633	1138944	Distal Intergenic	ENSSSCG00000006969	ENSSSCT00000043417	77376
4-112	4	124367326	124367637	Promoter (<=1kb)	ENSSSCG00000006899	ENSSSCT00000007554	10
6-94	6	47290237	47290548	Promoter (<=1kb)	ENSSSCG00000036658	ENSSSCT00000049361	351
6-34	6	144942674	144942985	Promoter (1-2kb)	ENSSSCG00000037066	ENSSSCT00000064872	1048
6-99	6	160135772	160136083	Promoter (<=1kb)	ENSSSCG00000038762	ENSSSCT00000038276	60
1-217	1	27872276	27872587	Promoter (<=1kb)	ENSSSCG00000004163	ENSSSCT00000048439	32
1-70	1	130201639	130201950	Promoter (<=1kb)	ENSSSCG00000004753	ENSSSCT00000005252	0
2022-10-04	10	24261159	24261470	Promoter (<=1kb)	ENSSSCG00000046368	ENSSSCT00000081061	-148
14-71	14	6381285	6381596	Promoter (<=1kb)	ENSSSCG00000009615	ENSSSCT00000010538	0
14-41	14	82258783	82259094	Intron (ENSSSCT00000055715/ENSSSCG00000010340, intron 2 of 6)	ENSSSCG00000010340	ENSSSCT00000062410	9289
17-226	17	40322405	40322716	Promoter (<=1kb)	ENSSSCG00000028227	ENSSSCT00000008021	11
17-90	17	41479123	41479434	Promoter (<=1kb)	ENSSSCG00000041731	ENSSSCT00000070489	101
3-40	3	111408472	111408783	3' UTR	ENSSSCG00000034129	ENSSSCT00000042508	29924
4-203	4	104755225	104755536	Promoter (<=1kb)	ENSSSCG00000006743	ENSSSCT00000007388	136
6-76	6	6805822	6806133	Intron (ENSSSCT00000039878/ENSSSCG00000002689, intron 1 of 20)	ENSSSCG00000002689	ENSSSCT00000039878	75529
9-128	9	93462175	93462486	Promoter (<=1kb)	ENSSSCG00000015393	ENSSSCT00000053118	543
1-104	1	272961844	272962155	Promoter (<=1kb)	ENSSSCG00000035904	ENSSSCT00000052310	0
13-19	13	204621015	204621326	Intron (ENSSSCT00000075815/ENSSSCG00000012074, intron 1 of 7)	ENSSSCG00000012074	ENSSSCT00000076411	20280
14-53	14	31674798	31675109	Promoter (<=1kb)	ENSSSCG00000034386	ENSSSCT00000045994	41
2022-06-22	6	63336883	63337194	5' UTR	ENSSSCG00000023973	ENSSSCT00000028244	3723
X-36	X	20146654	20146965	Promoter (<=1kb)	ENSSSCG00000029857	ENSSSCT00000034282	0
2022-06-13	13	135347571	135347882	Promoter (2-3kb)	ENSSSCG00000011859	ENSSSCT00000022398	-2784
4-70	4	105960783	105961094	Intron (ENSSSCT00000007400/ENSSSCG00000006755, intron 6 of 24)	ENSSSCG00000006755	ENSSSCT00000070501	65665
5-71	5	33105824	33106135	Promoter (<=1kb)	ENSSSCG00000000488	ENSSSCT00000063378	34
6-165	6	153756202	153756513	Promoter (<=1kb)	ENSSSCG00000003830	ENSSSCT00000040154	11
2022-07-24	7	78028910	78029221	Promoter (<=1kb)	ENSSSCG00000044419	ENSSSCT00000076111	728
3-38	3	81652810	81653121	Distal Intergenic	ENSSSCG00000038341	ENSSSCT00000063755	-116618
4-399	4	40375900	40376211	Promoter (<=1kb)	ENSSSCG00000006089	ENSSSCT00000045525	0
2022-11-17	11	1499985	1500296	Promoter (<=1kb)	ENSSSCG00000024667	ENSSSCT00000054260	100
2-36	2	77044743	77045054	Promoter (<=1kb)	ENSSSCG00000033169	ENSSSCT00000043875	419
2022-11-18	11	20809581	20809892	Intron (ENSSSCT00000039610/ENSSSCG00000009408, intron 2 of 19)	ENSSSCG00000009408	ENSSSCT00000010309	96642
18-25	18	2549581	2549892	Intron (ENSSSCT00000017875/ENSSSCG00000016416, intron 1 of 2)	ENSSSCG00000016416	ENSSSCT00000017875	3863
5-62	5	9485878	9486189	Promoter (<=1kb)	ENSSSCG00000000104	ENSSSCT00000059784	158
5-43	5	76130060	76130371	Intron (ENSSSCT00000045644/ENSSSCG00000000804, intron 1 of 21)	ENSSSCG00000000804	ENSSSCT00000000873	16521
6-108	6	67347296	67347607	Promoter (<=1kb)	ENSSSCG00000003376	ENSSSCT00000003746	-219
8-53	8	18620462	18620773	Promoter (<=1kb)	ENSSSCG00000008756	ENSSSCT00000064800	75
12-94	12	1386435	1386746	Intron (ENSSSCT00000027597/ENSSSCG00000023045, intron 2 of 30)	ENSSSCG00000023045	ENSSSCT00000027597	20656
13-182	13	125401088	125401399	Promoter (<=1kb)	ENSSSCG00000051257	ENSSSCT00000077013	0
2022-05-29	5	10610261	10610572	Promoter (<=1kb)	ENSSSCG00000029668	ENSSSCT00000055220	0
1-44	1	267964246	267964557	Promoter (<=1kb)	ENSSSCG00000033019	ENSSSCT00000050711	294
12-70	12	5685058	5685369	Promoter (<=1kb)	ENSSSCG00000017204	ENSSSCT00000080578	195
12-38	12	48566837	48567148	Promoter (<=1kb)	ENSSSCG00000017836	ENSSSCT00000061836	-189
17-185	17	37447890	37448201	Promoter (<=1kb)	ENSSSCG00000007275	ENSSSCT00000046368	0
17-21	17	57373915	57374226	Distal Intergenic	ENSSSCG00000007500	ENSSSCT00000008210	-106178
2022-02-26	2	69413095	69413406	Promoter (<=1kb)	ENSSSCG00000013638	ENSSSCT00000034746	-464
4-185	4	720002	720313	Promoter (<=1kb)	ENSSSCG00000039094	ENSSSCT00000038538	424
6-73	6	27684459	27684770	Promoter (<=1kb)	ENSSSCG00000033811	ENSSSCT00000054949	56
9-121	9	122650138	122650449	Promoter (<=1kb)	ENSSSCG00000048177	ENSSSCT00000078538	-552
9-399	9	124141991	124142302	Promoter (<=1kb)	ENSSSCG00000026806	ENSSSCT00000034683	24
17-36	17	38643420	38643731	Promoter (<=1kb)	ENSSSCG00000022864	ENSSSCT00000072846	145
3-156	3	39538236	39538547	Promoter (<=1kb)	ENSSSCG00000008056	ENSSSCT00000008828	105
2022-03-16	3	130566371	130566682	Distal Intergenic	ENSSSCG00000044606	ENSSSCT00000074476	11326
9-80	9	66090920	66091231	Intron (ENSSSCT00000064444/ENSSSCG00000015291, intron 2 of 6)	ENSSSCG00000015291	ENSSSCT00000016662	-3531
1-102	1	184478840	184479151	Promoter (<=1kb)	ENSSSCG00000005055	ENSSSCT00000005572	130
2-257	2	136522241	136522552	Promoter (<=1kb)	ENSSSCG00000014298	ENSSSCT00000015621	94
5-69	5	18266855	18267166	Promoter (<=1kb)	ENSSSCG00000032028	ENSSSCT00000041256	138
1-36	1	251277777	251278088	Promoter (<=1kb)	ENSSSCG00000005453	ENSSSCT00000089868	0
16-26	16	51457435	51457746	Promoter (<=1kb)	ENSSSCG00000042480	ENSSSCT00000081005	0
17-260	17	51500584	51500895	Promoter (<=1kb)	ENSSSCG00000033324	ENSSSCT00000059114	0
2022-01-28	1	82769316	82769627	Intron (ENSSSCT00000080452/ENSSSCG00000050897, intron 2 of 5)	ENSSSCG00000050897	ENSSSCT00000080452	10065
12-82	12	24797386	24797697	Promoter (1-2kb)	ENSSSCG00000017533	ENSSSCT00000019087	1839
14-58	14	110806096	110806407	Promoter (<=1kb)	ENSSSCG00000037536	ENSSSCT00000052453	-526
2-126	2	464918	465229	Promoter (<=1kb)	ENSSSCG00000012847	ENSSSCT00000014042	192
2-116	2	14896335	14896646	Promoter (<=1kb)	ENSSSCG00000030610	ENSSSCT00000052525	160
2-43	2	76342617	76342928	Promoter (2-3kb)	ENSSSCG00000013457	ENSSSCT00000028307	2947
2-85	2	134092899	134093210	Promoter (<=1kb)	ENSSSCG00000014269	ENSSSCT00000015591	161
9-118	9	31799066	31799377	Promoter (<=1kb)	ENSSSCG00000014976	ENSSSCT00000075305	65
AEMK02000682.1-1	AEMK02000682.1	396271	396582	Intron (ENSSSCT00000062621/ENSSSCG00000039824, intron 1 of 7)	ENSSSCG00000031630	ENSSSCT00000088826	-3924
3-37	3	39380971	39381282	Promoter (<=1kb)	ENSSSCG00000035594	ENSSSCT00000068494	-482
3-56	3	81201444	81201755	Promoter (1-2kb)	ENSSSCG00000008392	ENSSSCT00000085191	1154
5-53	5	5704056	5704367	Promoter (2-3kb)	ENSSSCG00000000034	ENSSSCT00000086908	2168
2022-06-13	6	31286350	31286661	Intron (ENSSSCT00000038045/ENSSSCG00000035949, intron 8 of 9)	ENSSSCG00000050675	ENSSSCT00000084139	155706
6-143	6	58858459	58858770	Promoter (<=1kb)	ENSSSCG00000003269	ENSSSCT00000003630	0
9-141	9	6598319	6598630	Intron (ENSSSCT00000016153/ENSSSCG00000014802, intron 16 of 26)	ENSSSCG00000014802	ENSSSCT00000037061	28601
9-155	9	124315464	124315775	Intron (ENSSSCT00000087801/ENSSSCG00000015555, intron 1 of 28)	ENSSSCG00000015555	ENSSSCT00000046346	32301
13-218	13	39532414	39532725	Distal Intergenic	ENSSSCG00000011467	ENSSSCT00000012548	-8054
4-35	4	20743679	20743990	Intron (ENSSSCT00000006593/ENSSSCG00000006009, intron 1 of 10)	ENSSSCG00000006008	ENSSSCT00000006592	-73992
12-50	12	26962739	26963050	Intron (ENSSSCT00000078746/ENSSSCG00000017561, intron 27 of 33)	ENSSSCG00000017561	ENSSSCT00000085706	28258
13-166	13	131311022	131311333	Distal Intergenic	ENSSSCG00000049789	ENSSSCT00000072607	21186
17-24	17	8449234	8449545	Promoter (<=1kb)	ENSSSCG00000007000	ENSSSCT00000007666	474
17-121	17	61570980	61571291	Promoter (<=1kb)	ENSSSCG00000033332	ENSSSCT00000044737	225
6-200	6	48066623	48066934	Promoter (2-3kb)	ENSSSCG00000030048	ENSSSCT00000031206	-2630
2022-08-29	8	30024056	30024367	Promoter (<=1kb)	ENSSSCG00000036488	ENSSSCT00000045848	-430
9-125	9	113861619	113861930	Intron (ENSSSCT00000036846/ENSSSCG00000021059, intron 2 of 6)	ENSSSCG00000041477	ENSSSCT00000087461	-20805
13-30	13	80331428	80331739	Intron (ENSSSCT00000012768/ENSSSCG00000011663, intron 6 of 7)	ENSSSCG00000018439	ENSSSCT00000020034	4626
2022-10-15	15	134582540	134582851	Distal Intergenic	ENSSSCG00000045092	ENSSSCT00000068526	-18476
17-139	17	57668134	57668445	Intron (ENSSSCT00000086690/ENSSSCG00000007501, intron 1 of 6)	ENSSSCG00000007501	ENSSSCT00000033617	7541
4-52	4	108012901	108013212	Promoter (<=1kb)	ENSSSCG00000006781	ENSSSCT00000048948	163
6-181	6	20371798	20372109	Promoter (<=1kb)	ENSSSCG00000002799	ENSSSCT00000023952	136
2022-07-16	7	91946069	91946380	Intron (ENSSSCT00000023246/ENSSSCG00000028877, intron 7 of 10)	ENSSSCG00000028877	ENSSSCT00000077443	353635
1-123	1	179759678	179759989	Distal Intergenic	ENSSSCG00000041230	ENSSSCT00000081826	-21944
1-342	1	252426381	252426692	Promoter (<=1kb)	ENSSSCG00000005460	ENSSSCT00000006005	1
5-76	5	33626818	33627129	Promoter (<=1kb)	ENSSSCG00000037845	ENSSSCT00000053911	8
6-312	6	7254947	7255258	Promoter (<=1kb)	ENSSSCG00000032060	ENSSSCT00000039716	0
2022-12-26	12	1623209	1623520	Intron (ENSSSCT00000054836/ENSSSCG00000017142, intron 6 of 14)	ENSSSCG00000024675	ENSSSCT00000026374	21779
17-161	17	31828090	31828401	Promoter (<=1kb)	ENSSSCG00000007142	ENSSSCT00000007814	95
3-194	3	11321623	11321934	Promoter (<=1kb)	ENSSSCG00000025966	ENSSSCT00000082495	0
2022-03-31	3	71642309	71642620	Distal Intergenic	ENSSSCG00000008318	ENSSSCT00000009109	-19865
6-72	6	158055952	158056263	Intron (ENSSSCT00000045611/ENSSSCG00000039594, intron 6 of 16)	ENSSSCG00000032083	ENSSSCT00000081801	87095
8-37	8	83352654	83352965	Promoter (<=1kb)	ENSSSCG00000009043	ENSSSCT00000076692	117
1-155	1	21742531	21742842	Promoter (<=1kb)	ENSSSCG00000004133	ENSSSCT00000086887	9
10-65	10	68528820	68529131	Promoter (<=1kb)	ENSSSCG00000029602	ENSSSCT00000065998	0
13-46	13	77180888	77181199	Promoter (<=1kb)	ENSSSCG00000011650	ENSSSCT00000012752	-143
13-27	13	115487611	115487922	Promoter (<=1kb)	ENSSSCG00000011760	ENSSSCT00000057255	161
14-28	14	40246992	40247303	Intron (ENSSSCT00000076770/ENSSSCG00000040546, intron 1 of 11)	ENSSSCG00000040546	ENSSSCT00000056618	-6603
14-21	14	56363635	56363946	Distal Intergenic	ENSSSCG00000044112	ENSSSCT00000079057	-28601
2-61	2	136374032	136374343	Intron (ENSSSCT00000058217/ENSSSCG00000014296, intron 6 of 13)	ENSSSCG00000014296	ENSSSCT00000058217	39252
AEMK02000452.1-14	AEMK02000452.1	821135	821446	Promoter (<=1kb)	ENSSSCG00000040738	ENSSSCT00000058702	154
2022-01-31	1	269451562	269451873	Promoter (<=1kb)	ENSSSCG00000046705	ENSSSCT00000090376	567
13-72	13	61703708	61704019	Promoter (<=1kb)	ENSSSCG00000034197	ENSSSCT00000039200	59
15-15	15	78114849	78115160	Intron (ENSSSCT00000039058/ENSSSCG00000015951, intron 1 of 8)	ENSSSCG00000015951	ENSSSCT00000017368	16420
15-47	15	78196506	78196817	Distal Intergenic	ENSSSCG00000015954	ENSSSCT00000017371	7340
3-124	3	46992877	46993188	Promoter (<=1kb)	ENSSSCG00000008132	ENSSSCT00000008909	100
9-107	9	125637520	125637831	Intron (ENSSSCT00000066652/ENSSSCG00000015565, intron 1 of 5)	ENSSSCG00000020205	ENSSSCT00000021800	12104
13-32	13	204977047	204977358	Distal Intergenic	ENSSSCG00000020673	ENSSSCT00000038129	-9467
16-21	16	32141997	32142308	Promoter (<=1kb)	ENSSSCG00000016884	ENSSSCT00000018388	0
17-71	17	47670059	47670370	Promoter (<=1kb)	ENSSSCG00000038594	ENSSSCT00000049336	116
4-196	4	122928999	122929310	Promoter (<=1kb)	ENSSSCG00000028620	ENSSSCT00000042215	144
6-56	6	54564898	54565209	Promoter (1-2kb)	ENSSSCG00000028483	ENSSSCT00000021469	-1245
6-216	6	59556838	59557149	Promoter (<=1kb)	ENSSSCG00000039460	ENSSSCT00000039677	148
6-136	6	70675910	70676221	Promoter (<=1kb)	ENSSSCG00000003402	ENSSSCT00000069463	95
1-62	1	73016766	73017077	Distal Intergenic	ENSSSCG00000031023	ENSSSCT00000036499	107265
12-61	12	147241	147552	Promoter (1-2kb)	ENSSSCG00000048182	ENSSSCT00000073941	1173
4-191	4	38012040	38012351	Promoter (<=1kb)	ENSSSCG00000006074	ENSSSCT00000006665	123
4-366	4	90393100	90393411	Promoter (<=1kb)	ENSSSCG00000006392	ENSSSCT00000007005	-213
6-90	6	59641422	59641733	Promoter (<=1kb)	ENSSSCG00000037450	ENSSSCT00000051812	0
2022-06-25	6	137075195	137075506	Intron (ENSSSCT00000028573/ENSSSCG00000024494, intron 1 of 4)	ENSSSCG00000024494	ENSSSCT00000028573	125547
2022-07-17	7	91960319	91960630	Intron (ENSSSCT00000023246/ENSSSCG00000028877, intron 7 of 10)	ENSSSCG00000028877	ENSSSCT00000077443	367885
7-67	7	100064176	100064487	Distal Intergenic	ENSSSCG00000048500	ENSSSCT00000078294	-11490
2022-08-02	8	11185832	11186143	Downstream (<1kb)	ENSSSCG00000008741	ENSSSCT00000009563	3098
2022-08-23	8	75874033	75874344	Promoter (<=1kb)	ENSSSCG00000029200	ENSSSCT00000044920	126
9-310	9	109384174	109384485	Promoter (<=1kb)	ENSSSCG00000028840	ENSSSCT00000083277	-510
1-463	1	149856043	149856354	Promoter (<=1kb)	ENSSSCG00000032494	ENSSSCT00000072706	-135
13-23	13	68444803	68445114	Distal Intergenic	ENSSSCG00000044197	ENSSSCT00000087490	10811
15-16	15	136393357	136393668	Distal Intergenic	ENSSSCG00000016322	ENSSSCT00000017775	22827
2-165	2	77275123	77275434	Promoter (<=1kb)	ENSSSCG00000030042	ENSSSCT00000022580	63
6-31	6	74971171	74971482	Distal Intergenic	ENSSSCG00000003465	ENSSSCT00000072983	34158
9-83	9	92037805	92038116	Promoter (<=1kb)	ENSSSCG00000032241	ENSSSCT00000041855	78
2022-12-29	12	1319572	1319883	Promoter (<=1kb)	ENSSSCG00000028355	ENSSSCT00000045547	-185
14-26	14	56453224	56453535	Distal Intergenic	ENSSSCG00000044783	ENSSSCT00000089596	-6445
7-73	7	88575629	88575940	Promoter (<=1kb)	ENSSSCG00000039616	ENSSSCT00000044505	0
13-22	13	61560515	61560826	Distal Intergenic	ENSSSCG00000036136	ENSSSCT00000085920	32470
2-128	2	2034757	2035068	Promoter (1-2kb)	ENSSSCG00000012855	ENSSSCT00000081479	1026
2-45	2	41829363	41829674	Promoter (<=1kb)	ENSSSCG00000025406	ENSSSCT00000024535	-242
5-35	5	3437457	3437768	Promoter (1-2kb)	ENSSSCG00000035352	ENSSSCT00000079197	-1283
2022-08-15	8	1574523	1574834	Distal Intergenic	ENSSSCG00000022004	ENSSSCT00000049780	-8359
2022-02-18	2	134384669	134384980	Distal Intergenic	ENSSSCG00000036626	ENSSSCT00000078710	26601
3-301	3	112753018	112753329	Promoter (<=1kb)	ENSSSCG00000008569	ENSSSCT00000087254	0
13-15	13	25027214	25027525	Distal Intergenic	ENSSSCG00000011274	ENSSSCT00000012342	-109648
13-131	13	77750098	77750409	Promoter (<=1kb)	ENSSSCG00000011652	ENSSSCT00000084441	157
4-99	4	107821429	107821740	Promoter (<=1kb)	ENSSSCG00000006779	ENSSSCT00000056333	50
9-230	9	39095504	39095815	Distal Intergenic	ENSSSCG00000050389	ENSSSCT00000091449	-16460
9-292	9	117064311	117064622	Promoter (<=1kb)	ENSSSCG00000015504	ENSSSCT00000081632	104
13-13	13	147958739	147959050	Intron (ENSSSCT00000090425/ENSSSCG00000022081, intron 1 of 15)	ENSSSCG00000022081	ENSSSCT00000071124	-58066
14-103	14	105043867	105044178	Promoter (<=1kb)	ENSSSCG00000010479	ENSSSCT00000061402	587
4-180	4	95520151	95520462	Promoter (<=1kb)	ENSSSCG00000006553	ENSSSCT00000047263	0
6-49	6	63864057	63864368	Promoter (<=1kb)	ENSSSCG00000038967	ENSSSCT00000045958	-111
6-148	6	84050636	84050947	Promoter (1-2kb)	ENSSSCG00000003559	ENSSSCT00000063135	1271
2022-07-23	7	34689740	34690051	Distal Intergenic	ENSSSCG00000025423	ENSSSCT00000029770	-33043
7-105	7	52793995	52794306	Promoter (<=1kb)	ENSSSCG00000047484	ENSSSCT00000071110	0
7-61	7	65117956	65118267	Distal Intergenic	ENSSSCG00000001959	ENSSSCT00000002192	26796
2022-08-01	8	11186673	11186984	Promoter (2-3kb)	ENSSSCG00000008741	ENSSSCT00000009563	2257
9-228	9	6626789	6627100	Promoter (<=1kb)	ENSSSCG00000014802	ENSSSCT00000037061	131
AEMK02000452.1-9	AEMK02000452.1	1795244	1795555	Exon (ENSSSCT00000064958/ENSSSCG00000036871, exon 12 of 12)	ENSSSCG00000036871	ENSSSCT00000064958	8165
13-48	13	204975773	204976084	Distal Intergenic	ENSSSCG00000020673	ENSSSCT00000038129	-10741
18-29	18	2477186	2477497	Distal Intergenic	ENSSSCG00000050623	ENSSSCT00000077408	58791
2022-07-29	7	51561648	51561959	Distal Intergenic	ENSSSCG00000001795	ENSSSCT00000002011	-21352
9-217	9	10928170	10928481	Promoter (<=1kb)	ENSSSCG00000014871	ENSSSCT00000016224	261
AEMK02000452.1-3	AEMK02000452.1	2972447	2972758	Distal Intergenic	ENSSSCG00000049126	ENSSSCT00000078311	-3333
1-112	1	239843340	239843651	Promoter (<=1kb)	ENSSSCG00000005371	ENSSSCT00000065984	-745
12-285	12	11498254	11498565	Downstream (1-2kb)	ENSSSCG00000049731	ENSSSCT00000068707	5048
12-66	12	27440044	27440355	Promoter (<=1kb)	ENSSSCG00000017591	ENSSSCT00000084646	517
13-65	13	123780514	123780825	Promoter (<=1kb)	ENSSSCG00000030225	ENSSSCT00000070363	0
14-93	14	22780264	22780575	Promoter (<=1kb)	ENSSSCG00000035618	ENSSSCT00000053282	90
2-93	2	6471645	6471956	Promoter (<=1kb)	ENSSSCG00000012974	ENSSSCT00000033616	0
4-65	4	12716644	12716955	Distal Intergenic	ENSSSCG00000042693	ENSSSCT00000074279	93878
4-106	4	94630950	94631261	3' UTR	ENSSSCG00000006525	ENSSSCT00000068162	3974
6-33	6	84175460	84175771	Intron (ENSSSCT00000070339/ENSSSCG00000003561, intron 3 of 7)	ENSSSCG00000003561	ENSSSCT00000003955	21698
6-310	6	166515253	166515564	Promoter (<=1kb)	ENSSSCG00000038681	ENSSSCT00000064355	0
7-41	7	42158769	42159080	Distal Intergenic	ENSSSCG00000041801	ENSSSCT00000080796	-46028
9-183	9	89340405	89340716	Promoter (<=1kb)	ENSSSCG00000015375	ENSSSCT00000059291	-425
1-77	1	9993181	9993492	Intron (ENSSSCT00000004493/ENSSSCG00000004064, intron 4 of 20)	ENSSSCG00000051789	ENSSSCT00000080897	-19713
1-274	1	14750889	14751200	Promoter (<=1kb)	ENSSSCG00000004087	ENSSSCT00000030322	0
10-55	10	12670545	12670856	Promoter (<=1kb)	ENSSSCG00000026705	ENSSSCT00000069999	0
2022-11-06	11	51867165	51867476	Promoter (<=1kb)	ENSSSCG00000051611	ENSSSCT00000083126	0
15-25	15	137403244	137403555	Intron (ENSSSCT00000072415/ENSSSCG00000016330, intron 11 of 19)	ENSSSCG00000016332	ENSSSCT00000017785	22640
15-137	15	140023903	140024214	Promoter (<=1kb)	ENSSSCG00000016370	ENSSSCT00000057871	81
2-194	2	1282565	1282876	Intron (ENSSSCT00000036775/ENSSSCG00000031903, intron 2 of 19)	ENSSSCG00000031487	ENSSSCT00000052917	9698
16-32	16	44415523	44415834	Promoter (<=1kb)	ENSSSCG00000016954	ENSSSCT00000018462	0
4-88	4	15830932	15831243	Distal Intergenic	ENSSSCG00000045549	ENSSSCT00000083453	-9976
6-251	6	74864503	74864814	Promoter (<=1kb)	ENSSSCG00000003468	ENSSSCT00000003854	273
2022-08-19	8	29750901	29751212	Distal Intergenic	ENSSSCG00000048794	ENSSSCT00000077947	-5203
9-300	9	130738919	130739230	Distal Intergenic	ENSSSCG00000050512	ENSSSCT00000073042	-15574
AEMK02000452.1-6	AEMK02000452.1	2069065	2069376	Promoter (1-2kb)	ENSSSCG00000031003	ENSSSCT00000033572	-1708
1-244	1	169801969	169802280	Promoter (<=1kb)	ENSSSCG00000004983	ENSSSCT00000030475	231
13-110	13	39572168	39572479	Promoter (<=1kb)	ENSSSCG00000038873	ENSSSCT00000051827	142
14-114	14	75518593	75518904	Promoter (<=1kb)	ENSSSCG00000010290	ENSSSCT00000051380	23
15-39	15	132301276	132301587	Distal Intergenic	ENSSSCG00000041092	ENSSSCT00000071737	-19196
2-242	2	77194015	77194326	Promoter (<=1kb)	ENSSSCG00000013427	ENSSSCT00000057503	0
3-290	3	1645003	1645314	Promoter (<=1kb)	ENSSSCG00000039390	ENSSSCT00000052205	-392
4-215	4	77593781	77594092	Promoter (<=1kb)	ENSSSCG00000028902	ENSSSCT00000026198	-246
2022-05-31	5	12787638	12787949	Intron (ENSSSCT00000088249/ENSSSCG00000000162, intron 9 of 14)	ENSSSCG00000000162	ENSSSCT00000088249	38157
5-45	5	22057441	22057752	Promoter (<=1kb)	ENSSSCG00000020830	ENSSSCT00000033645	121
9-361	9	130835459	130835770	Promoter (<=1kb)	ENSSSCG00000015598	ENSSSCT00000016991	142
9-99	9	139336830	139337141	Intron (ENSSSCT00000023216/ENSSSCG00000022126, intron 2 of 28)	ENSSSCG00000045406	ENSSSCT00000086459	28546
AEMK02000135.1-2	AEMK02000135.1	5346	5657	Promoter (2-3kb)	ENSSSCG00000037771	ENSSSCT00000086043	2870
17-85	17	51723140	51723451	Promoter (<=1kb)	ENSSSCG00000034207	ENSSSCT00000037850	714
2-104	2	435403	435714	Promoter (<=1kb)	ENSSSCG00000012848	ENSSSCT00000014043	55
4-311	4	93324728	93325039	Promoter (<=1kb)	ENSSSCG00000006467	ENSSSCT00000043366	138
6-97	6	64174568	64174879	Promoter (1-2kb)	ENSSSCG00000047244	ENSSSCT00000087771	-1762
9-119	9	93630591	93630902	Intron (ENSSSCT00000016769/ENSSSCG00000015394, intron 1 of 21)	ENSSSCG00000015394	ENSSSCT00000081776	-6883
1-121	1	54598358	54598669	Promoter (<=1kb)	ENSSSCG00000004294	ENSSSCT00000004748	0
2022-12-13	12	1318774	1319085	Promoter (<=1kb)	ENSSSCG00000028355	ENSSSCT00000045547	-983
17-101	17	35319573	35319884	Distal Intergenic	ENSSSCG00000037016	ENSSSCT00000064936	3609
2022-02-24	2	84172021	84172332	Intron (ENSSSCT00000069010/ENSSSCG00000014079, intron 21 of 22)	ENSSSCG00000014078	ENSSSCT00000015379	27707
2-98	2	142126568	142126879	Promoter (2-3kb)	ENSSSCG00000014363	ENSSSCT00000015693	-2068
5-91	5	77784598	77784909	Promoter (1-2kb)	ENSSSCG00000000811	ENSSSCT00000047265	-1133
6-117	6	866391	866702	Promoter (2-3kb)	ENSSSCG00000002646	ENSSSCT00000002936	2267
7-35	7	25153178	25153489	Promoter (1-2kb)	ENSSSCG00000001471	ENSSSCT00000033075	-1406
2022-11-08	11	17690291	17690602	Promoter (<=1kb)	ENSSSCG00000051290	ENSSSCT00000083033	0
15-46	15	104781744	104782055	Promoter (<=1kb)	ENSSSCG00000016101	ENSSSCT00000053079	0
3-167	3	2022864	2023175	Intron (ENSSSCT00000064068/ENSSSCG00000032549, intron 2 of 3)	ENSSSCG00000046593	ENSSSCT00000068165	-42978
3-42	3	2090074	2090385	Intron (ENSSSCT00000064068/ENSSSCG00000032549, intron 1 of 3)	ENSSSCG00000032549	ENSSSCT00000064068	15564
5-70	5	28880653	28880964	Promoter (<=1kb)	ENSSSCG00000031103	ENSSSCT00000062705	104
6-91	6	6847062	6847373	Intron (ENSSSCT00000039878/ENSSSCG00000002689, intron 1 of 20)	ENSSSCG00000002689	ENSSSCT00000039878	34289
7-54	7	97095694	97096005	5' UTR	ENSSSCG00000002350	ENSSSCT00000002614	26961
12-142	12	3628550	3628861	Promoter (<=1kb)	ENSSSCG00000036308	ENSSSCT00000063340	100
15-27	15	1716999	1717310	Promoter (1-2kb)	ENSSSCG00000040445	ENSSSCT00000054321	1792
2-34	2	6097140	6097451	Promoter (<=1kb)	ENSSSCG00000012953	ENSSSCT00000014158	-343
2-114	2	9184023	9184334	Promoter (<=1kb)	ENSSSCG00000033010	ENSSSCT00000062935	161
2-94	2	16133363	16133674	Promoter (<=1kb)	ENSSSCG00000013260	ENSSSCT00000046360	0
6-233	6	69400724	69401035	Promoter (<=1kb)	ENSSSCG00000022343	ENSSSCT00000026917	61
6-41	6	84879356	84879667	Promoter (<=1kb)	ENSSSCG00000027894	ENSSSCT00000030027	-368
9-170	9	65000879	65001190	Promoter (2-3kb)	ENSSSCG00000015281	ENSSSCT00000078851	2058
3-69	3	32750520	32750831	Promoter (1-2kb)	ENSSSCG00000043424	ENSSSCT00000078422	1184
3-325	3	40569148	40569459	Promoter (<=1kb)	ENSSSCG00000021560	ENSSSCT00000052766	595
4-184	4	138127	138438	Promoter (<=1kb)	ENSSSCG00000029830	ENSSSCT00000031015	214
4-84	4	78098557	78098868	Promoter (<=1kb)	ENSSSCG00000043319	ENSSSCT00000070078	0
6-134	6	6814034	6814345	Intron (ENSSSCT00000039878/ENSSSCG00000002689, intron 1 of 20)	ENSSSCG00000002689	ENSSSCT00000039878	67317
7-84	7	49832761	49833072	Promoter (<=1kb)	ENSSSCG00000037209	ENSSSCT00000042556	-138
8-48	8	6451814	6452125	Promoter (<=1kb)	ENSSSCG00000036501	ENSSSCT00000071187	217
9-273	9	76348780	76349091	Promoter (<=1kb)	ENSSSCG00000015336	ENSSSCT00000076251	151
1-318	1	191211395	191211706	Intron (ENSSSCT00000005624/ENSSSCG00000005102, intron 6 of 8)	ENSSSCG00000019811	ENSSSCT00000021406	6942
1-41	1	252829968	252830279	3' UTR	ENSSSCG00000005465	ENSSSCT00000073752	125859
14-80	14	140634054	140634365	Promoter (1-2kb)	ENSSSCG00000023681	ENSSSCT00000022988	-1600
15-49	15	104561712	104562023	Promoter (<=1kb)	ENSSSCG00000016095	ENSSSCT00000078427	149
15-76	15	110398239	110398550	Intron (ENSSSCT00000031970/ENSSSCG00000029998, intron 1 of 4)	ENSSSCG00000029998	ENSSSCT00000086730	-18871
2-238	2	60162049	60162360	Promoter (1-2kb)	ENSSSCG00000013883	ENSSSCT00000037020	-1483
2022-10-07	10	66474901	66475212	Distal Intergenic	ENSSSCG00000051312	ENSSSCT00000075547	9381
12-168	12	19908479	19908790	Promoter (<=1kb)	ENSSSCG00000035057	ENSSSCT00000047753	122
13-96	13	67923555	67923866	Intron (ENSSSCT00000012670/ENSSSCG00000011578, intron 7 of 7)	ENSSSCG00000030581	ENSSSCT00000064934	-47298
13-93	13	197007471	197007782	Promoter (<=1kb)	ENSSSCG00000034378	ENSSSCT00000056522	168
17-68	17	61912985	61913296	Intron (ENSSSCT00000070760/ENSSSCG00000050060, intron 1 of 2)	ENSSSCG00000018790	ENSSSCT00000020385	8204
2-179	2	48666931	48667242	Promoter (<=1kb)	ENSSSCG00000013405	ENSSSCT00000091140	411
3-80	3	97229104	97229415	Promoter (1-2kb)	ENSSSCG00000048122	ENSSSCT00000072246	1338
4-230	4	33844139	33844450	Promoter (<=1kb)	ENSSSCG00000006052	ENSSSCT00000006641	208
4-116	4	68979250	68979561	Distal Intergenic	ENSSSCG00000006220	ENSSSCT00000006816	-3508
5-40	5	78187070	78187381	Promoter (<=1kb)	ENSSSCG00000027859	ENSSSCT00000031661	-998
9-173	9	129200271	129200582	Intron (ENSSSCT00000078142/ENSSSCG00000015582, intron 6 of 6)	ENSSSCG00000032689	ENSSSCT00000019915	-64032
1-87	1	269653468	269653779	Intron (ENSSSCT00000067721/ENSSSCG00000043118, intron 1 of 1)	ENSSSCG00000049013	ENSSSCT00000079181	-26510
13-79	13	72269431	72269742	Promoter (<=1kb)	ENSSSCG00000011621	ENSSSCT00000038836	447
14-64	14	51493668	51493979	Promoter (<=1kb)	ENSSSCG00000010136	ENSSSCT00000011097	211
2022-12-18	18	2442990	2443301	Distal Intergenic	ENSSSCG00000042976	ENSSSCT00000078779	65822
4-140	4	34430865	34431176	Promoter (<=1kb)	ENSSSCG00000027480	ENSSSCT00000006644	925
6-111	6	84742541	84742852	Intron (ENSSSCT00000081079/ENSSSCG00000047147, intron 3 of 4)	ENSSSCG00000042438	ENSSSCT00000076852	-3097
1-177	1	273775501	273775812	Intron (ENSSSCT00000036293/ENSSSCG00000038220, intron 3 of 10)	ENSSSCG00000038220	ENSSSCT00000052285	4943
12-36	12	1442988	1443299	Distal Intergenic	ENSSSCG00000048652	ENSSSCT00000068075	-22696
2022-12-31	12	21091032	21091343	Intron (ENSSSCT00000059817/ENSSSCG00000017448, intron 3 of 6)	ENSSSCG00000017446	ENSSSCT00000018992	3505
14-104	14	129006676	129006987	Promoter (<=1kb)	ENSSSCG00000010679	ENSSSCT00000011680	122
15-24	15	70662540	70662851	Distal Intergenic	ENSSSCG00000050090	ENSSSCT00000079856	-4781
17-99	17	62174387	62174698	Promoter (<=1kb)	ENSSSCG00000034173	ENSSSCT00000071550	0
3-106	3	77077430	77077741	Distal Intergenic	ENSSSCG00000041193	ENSSSCT00000088430	93594
6-130	6	81950223	81950534	Distal Intergenic	ENSSSCG00000032860	ENSSSCT00000081206	-36139
9-285	9	45863890	45864201	Promoter (<=1kb)	ENSSSCG00000030053	ENSSSCT00000061951	88
9-260	9	114124587	114124898	Distal Intergenic	ENSSSCG00000045231	ENSSSCT00000088456	-11325
9-177	9	130909117	130909428	Promoter (<=1kb)	ENSSSCG00000047300	ENSSSCT00000075807	-474
X-16	X	45802277	45802588	Distal Intergenic	ENSSSCG00000044752	ENSSSCT00000077440	-15299
1-52	1	190550989	190551300	Distal Intergenic	ENSSSCG00000005096	ENSSSCT00000082580	-73881
2022-11-13	11	33257685	33257996	Promoter (<=1kb)	ENSSSCG00000009449	ENSSSCT00000087011	-67
12-101	12	48478407	48478718	Intron (ENSSSCT00000039378/ENSSSCG00000037159, intron 4 of 5)	ENSSSCG00000037159	ENSSSCT00000039378	8011
16-35	16	37304646	37304957	Promoter (<=1kb)	ENSSSCG00000016925	ENSSSCT00000083840	32
16-23	16	51433475	51433786	Exon (ENSSSCT00000081005/ENSSSCG00000042480, exon 4 of 4)	ENSSSCG00000042480	ENSSSCT00000081005	23875
3-50	3	4235462	4235773	Intron (ENSSSCT00000027403/ENSSSCG00000021285, intron 13 of 17)	ENSSSCG00000021285	ENSSSCT00000029070	68194
6-193	6	209061	209372	Promoter (<=1kb)	ENSSSCG00000036102	ENSSSCT00000050204	-158
6-47	6	31296192	31296503	Intron (ENSSSCT00000038045/ENSSSCG00000035949, intron 8 of 9)	ENSSSCG00000035949	ENSSSCT00000038045	162918
6-40	6	81799457	81799768	Exon (ENSSSCT00000037086/ENSSSCG00000036534, exon 38 of 38)	ENSSSCG00000024834	ENSSSCT00000026539	18588
6-152	6	84696987	84697298	Promoter (<=1kb)	ENSSSCG00000003577	ENSSSCT00000029793	124
13-143	13	19597154	19597465	Promoter (<=1kb)	ENSSSCG00000011237	ENSSSCT00000012304	0
14-67	14	76605631	76605942	Distal Intergenic	ENSSSCG00000010311	ENSSSCT00000054416	-12722
17-164	17	7875425	7875736	Distal Intergenic	ENSSSCG00000047202	ENSSSCT00000074456	-174227
2-249	2	62251032	62251343	Promoter (<=1kb)	ENSSSCG00000022227	ENSSSCT00000087598	19
4-395	4	286718	287029	Promoter (<=1kb)	ENSSSCG00000030451	ENSSSCT00000051105	33
4-80	4	97218353	97218664	Distal Intergenic	ENSSSCG00000006610	ENSSSCT00000088301	-14835
4-50	4	123394891	123395202	Promoter (<=1kb)	ENSSSCG00000006892	ENSSSCT00000082473	130
2022-05-18	5	59728269	59728580	Promoter (<=1kb)	ENSSSCG00000041213	ENSSSCT00000086751	-747
8-56	8	135802662	135802973	Promoter (<=1kb)	ENSSSCG00000037245	ENSSSCT00000059147	0
9-167	9	20546922	20547233	Intron (ENSSSCT00000081843/ENSSSCG00000014920, intron 6 of 19)	ENSSSCG00000014921	ENSSSCT00000044412	-56500
12-208	12	61029078	61029389	Promoter (<=1kb)	ENSSSCG00000038715	ENSSSCT00000090611	-145
14-22	14	56247386	56247697	Intron (ENSSSCT00000090824/ENSSSCG00000044931, intron 2 of 2)	ENSSSCG00000043646	ENSSSCT00000091513	3227
14-37	14	104741481	104741792	Distal Intergenic	ENSSSCG00000046024	ENSSSCT00000084459	-7300
2-155	2	80895159	80895470	Promoter (<=1kb)	ENSSSCG00000014046	ENSSSCT00000015343	107
4-293	4	98251449	98251760	Promoter (<=1kb)	ENSSSCG00000006644	ENSSSCT00000007280	0
6-88	6	4177440	4177751	Distal Intergenic	ENSSSCG00000002672	ENSSSCT00000051643	-26327
6-51	6	75000625	75000936	Distal Intergenic	ENSSSCG00000034484	ENSSSCT00000042154	-14585
6-112	6	89059107	89059418	Promoter (<=1kb)	ENSSSCG00000037621	ENSSSCT00000071251	272
AEMK02000135.1-1	AEMK02000135.1	503	814	Downstream (<1kb)	ENSSSCG00000037771	ENSSSCT00000086043	7713
AEMK02000258.1-1	AEMK02000258.1	139274	139585	Intron (ENSSSCT00000068753/ENSSSCG00000022674, intron 3 of 3)	ENSSSCG00000022674	ENSSSCT00000086494	23698
13-44	13	32244886	32245197	Intron (ENSSSCT00000079595/ENSSSCG00000011387, intron 44 of 51)	ENSSSCG00000011389	ENSSSCT00000012466	7934
16-37	16	18415785	18416096	Promoter (<=1kb)	ENSSSCG00000031705	ENSSSCT00000054250	405
18-19	18	25227793	25228104	Promoter (<=1kb)	ENSSSCG00000016614	ENSSSCT00000041168	106
2-373	2	7059136	7059447	Promoter (<=1kb)	ENSSSCG00000027057	ENSSSCT00000027683	-15
3-59	3	118552763	118553074	Intron (ENSSSCT00000055982/ENSSSCG00000008606, intron 1 of 6)	ENSSSCG00000008606	ENSSSCT00000055982	31467
3-48	3	131262723	131263034	5' UTR	ENSSSCG00000025305	ENSSSCT00000076142	-5874
4-127	4	123649403	123649714	Intron (ENSSSCT00000050281/ENSSSCG00000006893, intron 8 of 12)	ENSSSCG00000006893	ENSSSCT00000065171	32893
7-187	7	58389567	58389878	Promoter (<=1kb)	ENSSSCG00000001885	ENSSSCT00000091342	226
2022-07-20	7	89254866	89255177	Intron (ENSSSCT00000055552/ENSSSCG00000002283, intron 2 of 13)	ENSSSCG00000002283	ENSSSCT00000043782	43317
1-32	1	161854217	161854528	Intron (ENSSSCT00000005418/ENSSSCG00000004911, intron 1 of 14)	ENSSSCG00000004911	ENSSSCT00000005418	10054
1-40	1	168233066	168233377	Distal Intergenic	ENSSSCG00000050602	ENSSSCT00000072514	37828
1-320	1	235887716	235888027	Promoter (<=1kb)	ENSSSCG00000005303	ENSSSCT00000005842	0
2-38	2	13264684	13264995	Intron (ENSSSCT00000036942/ENSSSCG00000013178, intron 2 of 11)	ENSSSCG00000013178	ENSSSCT00000036942	11119
3-173	3	39365552	39365863	3' UTR	ENSSSCG00000037112	ENSSSCT00000041532	14119
2022-06-27	6	83153255	83153566	Intron (ENSSSCT00000067961/ENSSSCG00000023235, intron 3 of 14)	ENSSSCG00000023235	ENSSSCT00000026086	63267
9-168	9	27173601	27173912	Distal Intergenic	ENSSSCG00000014965	ENSSSCT00000016326	39545
1-68	1	168219632	168219943	Distal Intergenic	ENSSSCG00000050602	ENSSSCT00000072514	51262
12-218	12	58893598	58893909	Promoter (<=1kb)	ENSSSCG00000018027	ENSSSCT00000019622	117
14-25	14	111481429	111481740	Distal Intergenic	ENSSSCG00000010554	ENSSSCT00000011546	19621
14-27	14	129200417	129200728	Intron (ENSSSCT00000011684/ENSSSCG00000010683, intron 2 of 16)	ENSSSCG00000010683	ENSSSCT00000049024	86815
15-56	15	16205820	16206131	Promoter (<=1kb)	ENSSSCG00000015690	ENSSSCT00000087127	198
15-54	15	20105031	20105342	Promoter (<=1kb)	ENSSSCG00000015710	ENSSSCT00000017110	8
2022-07-18	18	51686488	51686799	Intron (ENSSSCT00000052380/ENSSSCG00000036443, intron 1 of 27)	ENSSSCG00000036443	ENSSSCT00000040335	116122
9-251	9	65001652	65001963	Promoter (1-2kb)	ENSSSCG00000015281	ENSSSCT00000078851	1285
12-69	12	5564495	5564806	Promoter (<=1kb)	ENSSSCG00000021672	ENSSSCT00000030348	-330
15-36	15	7686417	7686728	Promoter (<=1kb)	ENSSSCG00000015670	ENSSSCT00000017069	429
15-83	15	135065903	135066214	Intron (ENSSSCT00000046411/ENSSSCG00000034692, intron 2 of 5)	ENSSSCG00000034692	ENSSSCT00000037439	62334
2022-06-11	6	81457052	81457363	Distal Intergenic	ENSSSCG00000039514	ENSSSCT00000047396	-32977
2022-08-09	8	72446171	72446482	Distal Intergenic	ENSSSCG00000008984	ENSSSCT00000009841	36463
9-160	9	3076155	3076466	Promoter (<=1kb)	ENSSSCG00000024693	ENSSSCT00000026864	160
9-126	9	122674895	122675206	Promoter (1-2kb)	ENSSSCG00000043737	ENSSSCT00000073457	-1008
AEMK02000452.1-7	AEMK02000452.1	1795944	1796255	3' UTR	ENSSSCG00000036871	ENSSSCT00000064958	8865
12-141	12	1113493	1113804	Promoter (<=1kb)	ENSSSCG00000034058	ENSSSCT00000054661	92
3-192	3	87108780	87109091	Promoter (<=1kb)	ENSSSCG00000025224	ENSSSCT00000069614	0
2022-05-25	5	39033395	39033706	Distal Intergenic	ENSSSCG00000043676	ENSSSCT00000090337	115352
2022-06-29	6	115359174	115359485	Intron (ENSSSCT00000027548/ENSSSCG00000027160, intron 1 of 15)	ENSSSCG00000027160	ENSSSCT00000027548	7511
9-339	9	109385137	109385448	Promoter (<=1kb)	ENSSSCG00000028840	ENSSSCT00000064179	82
9-237	9	137627246	137627557	Distal Intergenic	ENSSSCG00000042226	ENSSSCT00000071275	103686
1-54	1	251363888	251364199	Distal Intergenic	ENSSSCG00000038352	ENSSSCT00000047330	10452
13-100	13	68792830	68793141	Promoter (<=1kb)	ENSSSCG00000035811	ENSSSCT00000044760	63
13-41	13	69918552	69918863	Promoter (2-3kb)	ENSSSCG00000040702	ENSSSCT00000062059	-2897
14-47	14	31653136	31653447	3' UTR	ENSSSCG00000034386	ENSSSCT00000055257	-21310
3-136	3	94339521	94339832	Distal Intergenic	ENSSSCG00000044260	ENSSSCT00000078330	-25200
6-397	6	27446066	27446377	Promoter (<=1kb)	ENSSSCG00000036210	ENSSSCT00000059997	0
6-299	6	92483961	92484272	Promoter (<=1kb)	ENSSSCG00000036832	ENSSSCT00000051635	-252
6-58	6	103599562	103599873	Intron (ENSSSCT00000059567/ENSSSCG00000038494, intron 8 of 26)	ENSSSCG00000038494	ENSSSCT00000059567	21013
7-76	7	65090488	65090799	Promoter (<=1kb)	ENSSSCG00000001959	ENSSSCT00000064495	211
9-211	9	55809960	55810271	Distal Intergenic	ENSSSCG00000015236	ENSSSCT00000016602	-24404
9-198	9	135079279	135079590	Promoter (<=1kb)	ENSSSCG00000048806	ENSSSCT00000070424	0
15-38	15	132281320	132281631	Promoter (<=1kb)	ENSSSCG00000041092	ENSSSCT00000071737	449
2-243	2	513195	513506	Promoter (<=1kb)	ENSSSCG00000012841	ENSSSCT00000081736	119
2022-02-17	2	72552048	72552359	Distal Intergenic	ENSSSCG00000031115	ENSSSCT00000046929	23521
4-115	4	68197358	68197669	Distal Intergenic	ENSSSCG00000023848	ENSSSCT00000032451	27336
4-300	4	97918441	97918752	Promoter (<=1kb)	ENSSSCG00000006626	ENSSSCT00000055171	0
7-51	7	59733306	59733617	Promoter (<=1kb)	ENSSSCG00000001917	ENSSSCT00000041077	19
8-54	8	65626131	65626442	Promoter (2-3kb)	ENSSSCG00000008926	ENSSSCT00000009774	-2217
1-122	1	81713489	81713800	Promoter (<=1kb)	ENSSSCG00000004434	ENSSSCT00000004899	450
1-73	1	250519791	250520102	Intron (ENSSSCT00000042774/ENSSSCG00000005449, intron 1 of 24)	ENSSSCG00000005449	ENSSSCT00000005994	20353
2022-10-09	10	66472437	66472748	Distal Intergenic	ENSSSCG00000051312	ENSSSCT00000075547	6917
12-64	12	5716868	5717179	Intron (ENSSSCT00000070353/ENSSSCG00000017205, intron 3 of 11)	ENSSSCG00000017205	ENSSSCT00000070353	14995
12-259	12	15164934	15165245	Promoter (<=1kb)	ENSSSCG00000017289	ENSSSCT00000018821	0
12-45	12	59174259	59174570	Promoter (1-2kb)	ENSSSCG00000018033	ENSSSCT00000019628	-1418
13-86	13	34121469	34121780	Promoter (<=1kb)	ENSSSCG00000027573	ENSSSCT00000057682	25
13-35	13	70589783	70590094	Intron (ENSSSCT00000064735/ENSSSCG00000039010, intron 3 of 3)	ENSSSCG00000039010	ENSSSCT00000064735	50889
13-64	13	96496492	96496803	Promoter (<=1kb)	ENSSSCG00000027646	ENSSSCT00000023343	53
17-114	17	11549876	11550187	Promoter (<=1kb)	ENSSSCG00000031857	ENSSSCT00000039304	0
4-83	4	12681987	12682298	Distal Intergenic	ENSSSCG00000042693	ENSSSCT00000074279	59221
4-136	4	97695011	97695322	Intron (ENSSSCT00000069821/ENSSSCG00000006620, intron 1 of 11)	ENSSSCG00000006620	ENSSSCT00000069190	3683
6-120	6	81522847	81523158	Promoter (<=1kb)	ENSSSCG00000024260	ENSSSCT00000071333	0
1-97	1	225714150	225714461	Promoter (<=1kb)	ENSSSCG00000030268	ENSSSCT00000005799	0
17-135	17	35248763	35249074	Promoter (<=1kb)	ENSSSCG00000007228	ENSSSCT00000057197	170
2-107	2	42166192	42166503	Promoter (<=1kb)	ENSSSCG00000013382	ENSSSCT00000040272	530
2-239	2	64761778	64762089	Promoter (<=1kb)	ENSSSCG00000013784	ENSSSCT00000015061	54
4-206	4	14297228	14297539	Promoter (<=1kb)	ENSSSCG00000038500	ENSSSCT00000079814	124
4-252	4	83069195	83069506	Promoter (<=1kb)	ENSSSCG00000006303	ENSSSCT00000006908	95
4-79	4	128500435	128500746	Distal Intergenic	ENSSSCG00000046583	ENSSSCT00000067958	-135455
9-140	9	46876071	46876382	Intron (ENSSSCT00000069268/ENSSSCG00000015125, intron 1 of 9)	ENSSSCG00000015125	ENSSSCT00000069268	14317
1-181	1	149583848	149584159	Promoter (<=1kb)	ENSSSCG00000004870	ENSSSCT00000005376	133
1-71	1	167538457	167538768	Intron (ENSSSCT00000072938/ENSSSCG00000044280, intron 1 of 1)	ENSSSCG00000044280	ENSSSCT00000091551	14698
1-236	1	229336519	229336830	Promoter (<=1kb)	ENSSSCG00000037277	ENSSSCT00000045630	245
14-175	14	72382637	72382948	Promoter (2-3kb)	ENSSSCG00000010253	ENSSSCT00000051037	2777
16-20	16	79830310	79830621	Promoter (1-2kb)	ENSSSCG00000032090	ENSSSCT00000084336	1124
17-119	17	31194623	31194934	Promoter (<=1kb)	ENSSSCG00000007135	ENSSSCT00000007807	96
5-55	5	15153159	15153470	Promoter (<=1kb)	ENSSSCG00000000194	ENSSSCT00000012196	-46
7-65	7	34679444	34679755	Distal Intergenic	ENSSSCG00000025423	ENSSSCT00000029770	-22747
9-143	9	122681150	122681461	Intron (ENSSSCT00000073457/ENSSSCG00000043737, intron 1 of 1)	ENSSSCG00000043737	ENSSSCT00000073457	4936
2-113	2	8362245	8362556	Promoter (<=1kb)	ENSSSCG00000013054	ENSSSCT00000074125	329
2-139	2	49710214	49710525	Distal Intergenic	ENSSSCG00000043004	ENSSSCT00000072231	-38636
3-91	3	32805961	32806272	Intron (ENSSSCT00000065791/ENSSSCG00000031290, intron 1 of 13)	ENSSSCG00000050202	ENSSSCT00000072300	-19479
3-116	3	51879162	51879473	Intron (ENSSSCT00000066320/ENSSSCG00000032795, intron 1 of 21)	ENSSSCG00000032795	ENSSSCT00000082211	22507
4-403	4	94813672	94813983	Promoter (<=1kb)	ENSSSCG00000006538	ENSSSCT00000046052	-97
2022-05-23	5	16394275	16394586	Intron (ENSSSCT00000028346/ENSSSCG00000029196, intron 1 of 38)	ENSSSCG00000029196	ENSSSCT00000082380	21224
8-114	8	3143877	3144188	Exon (ENSSSCT00000039817/ENSSSCG00000023907, exon 5 of 18)	ENSSSCG00000023907	ENSSSCT00000032392	16733
9-330	9	223348	223659	Promoter (<=1kb)	ENSSSCG00000046669	ENSSSCT00000070224	181
9-145	9	99141955	99142266	Distal Intergenic	ENSSSCG00000023784	ENSSSCT00000031885	-109448
9-204	9	129199525	129199836	Intron (ENSSSCT00000078142/ENSSSCG00000015582, intron 6 of 6)	ENSSSCG00000032689	ENSSSCT00000019915	-63286
X-53	X	12224327	12224638	Promoter (<=1kb)	ENSSSCG00000035893	ENSSSCT00000078664	89
2022-10-13	10	19748742	19749053	Distal Intergenic	ENSSSCG00000029411	ENSSSCT00000082119	-9709
13-20	13	122652066	122652377	Distal Intergenic	ENSSSCG00000042928	ENSSSCT00000083525	-8674
13-212	13	131141387	131141698	Distal Intergenic	ENSSSCG00000031356	ENSSSCT00000058748	5663
14-94	14	40247704	40248015	Intron (ENSSSCT00000076770/ENSSSCG00000040546, intron 1 of 11)	ENSSSCG00000040546	ENSSSCT00000056618	-7315
15-40	15	88527596	88527907	Promoter (<=1kb)	ENSSSCG00000016019	ENSSSCT00000046639	181
16-19	16	47550307	47550618	Intron (ENSSSCT00000018468/ENSSSCG00000016959, intron 6 of 8)	ENSSSCG00000048826	ENSSSCT00000078139	-13849
2-109	2	98441832	98442143	Promoter (2-3kb)	ENSSSCG00000014156	ENSSSCT00000015464	2504
3-250	3	43860163	43860474	Promoter (<=1kb)	ENSSSCG00000032288	ENSSSCT00000059671	76
4-259	4	124009930	124010241	Promoter (<=1kb)	ENSSSCG00000040439	ENSSSCT00000007551	37
2022-05-30	5	46195285	46195596	Intron (ENSSSCT00000000592/ENSSSCG00000000549, intron 1 of 31)	ENSSSCG00000000549	ENSSSCT00000000592	27242
5-37	5	76113858	76114169	Promoter (<=1kb)	ENSSSCG00000000804	ENSSSCT00000000873	319
6-59	6	131917978	131918289	Promoter (<=1kb)	ENSSSCG00000003761	ENSSSCT00000044796	20
7-146	7	98362184	98362495	Exon (ENSSSCT00000046327/ENSSSCG00000035684, exon 2 of 6)	ENSSSCG00000035684	ENSSSCT00000046327	6106
2022-10-25	10	19889237	19889548	Promoter (<=1kb)	ENSSSCG00000010894	ENSSSCT00000011919	-299
11-55	11	4732110	4732421	Promoter (<=1kb)	ENSSSCG00000009303	ENSSSCT00000045322	124
2-235	2	6572082	6572393	Promoter (<=1kb)	ENSSSCG00000012980	ENSSSCT00000082996	0
4-126	4	111347669	111347980	Promoter (<=1kb)	ENSSSCG00000006845	ENSSSCT00000042570	-168
4-129	4	117396024	117396335	Promoter (<=1kb)	ENSSSCG00000006860	ENSSSCT00000087073	129
9-124	9	65123648	65123959	Intron (ENSSSCT00000016654/ENSSSCG00000015283, intron 2 of 32)	ENSSSCG00000015283	ENSSSCT00000016654	30579
9-176	9	122682134	122682445	Intron (ENSSSCT00000073457/ENSSSCG00000043737, intron 1 of 1)	ENSSSCG00000043737	ENSSSCT00000073457	5920
9-246	9	131597909	131598220	Distal Intergenic	ENSSSCG00000039472	ENSSSCT00000057077	-35365
1-141	1	265645865	265646176	Promoter (<=1kb)	ENSSSCG00000034227	ENSSSCT00000080911	-517
12-117	12	53097315	53097626	Intron (ENSSSCT00000051117/ENSSSCG00000017962, intron 3 of 26)	ENSSSCG00000017962	ENSSSCT00000051117	5981
13-25	13	36768853	36769164	Intron (ENSSSCT00000059205/ENSSSCG00000027019, intron 13 of 37)	ENSSSCG00000011461	ENSSSCT00000052800	111849
14-18	14	74862423	74862734	Intron (ENSSSCT00000060717/ENSSSCG00000023662, intron 1 of 2)	ENSSSCG00000023662	ENSSSCT00000060717	11492
2-35	2	14622039	14622350	Intron (ENSSSCT00000055946/ENSSSCG00000023709, intron 1 of 26)	ENSSSCG00000023709	ENSSSCT00000037559	7890
6-329	6	54288415	54288726	Promoter (<=1kb)	ENSSSCG00000023792	ENSSSCT00000022304	0
6-211	6	168531353	168531664	Promoter (<=1kb)	ENSSSCG00000049921	ENSSSCT00000077725	199
8-170	8	71485257	71485568	Promoter (<=1kb)	ENSSSCG00000018461	ENSSSCT00000020056	0
9-322	9	31721020	31721331	Promoter (<=1kb)	ENSSSCG00000014976	ENSSSCT00000069713	171
9-100	9	33249829	33250140	Distal Intergenic	ENSSSCG00000014982	ENSSSCT00000086624	-24749
9-209	9	113393994	113394305	Promoter (<=1kb)	ENSSSCG00000022525	ENSSSCT00000025725	84
1-343	1	14866761	14867072	Promoter (<=1kb)	ENSSSCG00000004090	ENSSSCT00000004521	509
2022-12-16	12	35979708	35980019	Intron (ENSSSCT00000045181/ENSSSCG00000017668, intron 6 of 12)	ENSSSCG00000017668	ENSSSCT00000019232	26718
14-52	14	108116864	108117175	Intron (ENSSSCT00000069580/ENSSSCG00000010509, intron 2 of 17)	ENSSSCG00000010509	ENSSSCT00000069580	41959
15-13	15	109066540	109066851	Intron (ENSSSCT00000046744/ENSSSCG00000026383, intron 15 of 15)	ENSSSCG00000026383	ENSSSCT00000066403	91721
2-48	2	9478337	9478648	Distal Intergenic	ENSSSCG00000013066	ENSSSCT00000014282	-32505
2-66	2	47269445	47269756	Intron (ENSSSCT00000066303/ENSSSCG00000031706, intron 1 of 31)	ENSSSCG00000031706	ENSSSCT00000066303	32256
7-53	7	89135287	89135598	Intron (ENSSSCT00000051416/ENSSSCG00000037267, intron 6 of 7)	ENSSSCG00000037267	ENSSSCT00000063812	32163
8-52	8	10402158	10402469	Promoter (<=1kb)	ENSSSCG00000038410	ENSSSCT00000049077	862
1-75	1	8161042	8161353	Intron (ENSSSCT00000074217/ENSSSCG00000045315, intron 2 of 2)	ENSSSCG00000047337	ENSSSCT00000076587	-8901
1-199	1	180703814	180704125	Promoter (<=1kb)	ENSSSCG00000005024	ENSSSCT00000073774	0
13-103	13	92991493	92991804	Promoter (<=1kb)	ENSSSCG00000011721	ENSSSCT00000012831	450
13-80	13	96497384	96497695	Promoter (<=1kb)	ENSSSCG00000027646	ENSSSCT00000023343	945
18-49	18	50566199	50566510	Promoter (<=1kb)	ENSSSCG00000016737	ENSSSCT00000082244	0
4-156	4	22911928	22912239	Promoter (<=1kb)	ENSSSCG00000006018	ENSSSCT00000055503	889
5-48	5	5701671	5701982	Promoter (<=1kb)	ENSSSCG00000000034	ENSSSCT00000086908	0
5-82	5	29156195	29156506	Intron (ENSSSCT00000059141/ENSSSCG00000023715, intron 5 of 12)	ENSSSCG00000023715	ENSSSCT00000064632	33671
2022-06-30	6	137049307	137049618	Intron (ENSSSCT00000028573/ENSSSCG00000024494, intron 1 of 4)	ENSSSCG00000024494	ENSSSCT00000028573	151435
7-62	7	65685224	65685535	Promoter (<=1kb)	ENSSSCG00000045122	ENSSSCT00000074245	-291
7-59	7	68471003	68471314	Promoter (<=1kb)	ENSSSCG00000040657	ENSSSCT00000054626	83
9-238	9	20045679	20045990	Intron (ENSSSCT00000073993/ENSSSCG00000014913, intron 2 of 22)	ENSSSCG00000014913	ENSSSCT00000073993	58642
9-134	9	130915241	130915552	Intron (ENSSSCT00000016991/ENSSSCG00000015598, intron 2 of 9)	ENSSSCG00000047300	ENSSSCT00000075807	5339
1-105	1	273447838	273448149	Intron (ENSSSCT00000006315/ENSSSCG00000005743, intron 2 of 27)	ENSSSCG00000005743	ENSSSCT00000006315	28059
13-85	13	182135315	182135626	Promoter (<=1kb)	ENSSSCG00000032702	ENSSSCT00000057810	749
14-82	14	110728491	110728802	Distal Intergenic	ENSSSCG00000010538	ENSSSCT00000011528	8094
17-102	17	35414955	35415266	Promoter (<=1kb)	ENSSSCG00000035357	ENSSSCT00000007909	93
2-149	2	9100860	9101171	Promoter (<=1kb)	ENSSSCG00000030653	ENSSSCT00000052041	121
2-218	2	49242870	49243181	Promoter (<=1kb)	ENSSSCG00000013409	ENSSSCT00000024151	124
2-55	2	136733970	136734281	Intron (ENSSSCT00000088463/ENSSSCG00000050134, intron 6 of 7)	ENSSSCG00000043189	ENSSSCT00000069346	26394
2-134	2	141197411	141197722	Promoter (<=1kb)	ENSSSCG00000014343	ENSSSCT00000066118	116
4-167	4	3209525	3209836	Intron (ENSSSCT00000006514/ENSSSCG00000005934, intron 17 of 24)	ENSSSCG00000005934	ENSSSCT00000032645	-118885
5-74	5	64434851	64435162	Intron (ENSSSCT00000069098/ENSSSCG00000022230, intron 2 of 8)	ENSSSCG00000022230	ENSSSCT00000023950	24675
2022-07-27	7	34685362	34685673	Distal Intergenic	ENSSSCG00000025423	ENSSSCT00000029770	-28665
2022-08-30	8	39603242	39603553	Promoter (<=1kb)	ENSSSCG00000044256	ENSSSCT00000081797	139
9-156	9	129198788	129199099	Intron (ENSSSCT00000078142/ENSSSCG00000015582, intron 6 of 6)	ENSSSCG00000032689	ENSSSCT00000019915	-62549
14-31	14	110663240	110663551	Promoter (1-2kb)	ENSSSCG00000044851	ENSSSCT00000068123	-1096
3-108	3	9612271	9612582	Intron (ENSSSCT00000008422/ENSSSCG00000007681, intron 20 of 23)	ENSSSCG00000007682	ENSSSCT00000033081	-56236
6-139	6	43847894	43848205	Promoter (<=1kb)	ENSSSCG00000002869	ENSSSCT00000075757	147
9-279	9	124697469	124697780	Promoter (<=1kb)	ENSSSCG00000015557	ENSSSCT00000045323	0
1-120	1	10226695	10227006	Promoter (<=1kb)	ENSSSCG00000004064	ENSSSCT00000004493	941
1-139	1	28565799	28566110	Promoter (<=1kb)	ENSSSCG00000004166	ENSSSCT00000086387	-156
15-50	15	109041415	109041726	Intron (ENSSSCT00000046744/ENSSSCG00000026383, intron 10 of 15)	ENSSSCG00000026383	ENSSSCT00000066403	66596
3-153	3	31236631	31236942	Promoter (<=1kb)	ENSSSCG00000021118	ENSSSCT00000064690	-163
4-96	4	12571261	12571572	Distal Intergenic	ENSSSCG00000048613	ENSSSCT00000075530	-17706
4-149	4	94675772	94676083	Promoter (1-2kb)	ENSSSCG00000046914	ENSSSCT00000083435	1559
6-147	6	63864827	63865138	Promoter (<=1kb)	ENSSSCG00000038967	ENSSSCT00000045958	-881
9-63	9	72986725	72987036	Promoter (<=1kb)	ENSSSCG00000027372	ENSSSCT00000041613	92
1-421	1	7589559	7589870	Promoter (<=1kb)	ENSSSCG00000004048	ENSSSCT00000049476	38
1-310	1	250540015	250540326	Promoter (<=1kb)	ENSSSCG00000005449	ENSSSCT00000005994	129
2022-10-12	10	50365686	50365997	Promoter (<=1kb)	ENSSSCG00000028135	ENSSSCT00000064059	0
12-71	12	23805284	23805595	Promoter (<=1kb)	ENSSSCG00000017513	ENSSSCT00000090898	229
15-110	15	124742143	124742454	Intron (ENSSSCT00000041444/ENSSSCG00000016223, intron 6 of 19)	ENSSSCG00000042092	ENSSSCT00000071354	86538
17-40	17	26593738	26594049	Promoter (1-2kb)	ENSSSCG00000007093	ENSSSCT00000007765	-1769
17-173	17	31216910	31217221	Promoter (<=1kb)	ENSSSCG00000007135	ENSSSCT00000085963	121
17-70	17	47820132	47820443	Exon (ENSSSCT00000039535/ENSSSCG00000033003, exon 3 of 4)	ENSSSCG00000033003	ENSSSCT00000039535	3820
2-81	2	9052084	9052395	Promoter (<=1kb)	ENSSSCG00000020823	ENSSSCT00000057466	14
2-279	2	141237511	141237822	Promoter (<=1kb)	ENSSSCG00000026606	ENSSSCT00000031093	42
4-195	4	42490698	42491009	Distal Intergenic	ENSSSCG00000006106	ENSSSCT00000006698	-24267
4-414	4	129258803	129259114	Promoter (<=1kb)	ENSSSCG00000030125	ENSSSCT00000028257	0
6-45	6	166583473	166583784	Distal Intergenic	ENSSSCG00000003931	ENSSSCT00000004347	-5569
9-194	9	117292109	117292420	Downstream (2-3kb)	ENSSSCG00000040719	ENSSSCT00000065177	-4364
1-230	1	16275009	16275320	Promoter (<=1kb)	ENSSSCG00000004106	ENSSSCT00000064835	0
14-13	14	47238769	47239080	Promoter (<=1kb)	ENSSSCG00000040961	ENSSSCT00000044908	-20
14-178	14	131579362	131579673	Promoter (<=1kb)	ENSSSCG00000010698	ENSSSCT00000078911	30
17-236	17	32964950	32965261	Promoter (<=1kb)	ENSSSCG00000027676	ENSSSCT00000029302	72
2022-08-18	18	43138639	43138950	Distal Intergenic	ENSSSCG00000016686	ENSSSCT00000018167	45605
2-156	2	117837708	117838019	Promoter (<=1kb)	ENSSSCG00000034993	ENSSSCT00000041215	-638
4-163	4	74328191	74328502	Promoter (<=1kb)	ENSSSCG00000006237	ENSSSCT00000006834	55
4-92	4	97147557	97147868	Distal Intergenic	ENSSSCG00000038121	ENSSSCT00000064051	-17199
6-150	6	53338339	53338650	Promoter (<=1kb)	ENSSSCG00000044385	ENSSSCT00000088041	-199
6-210	6	161165675	161165986	Promoter (<=1kb)	ENSSSCG00000003876	ENSSSCT00000004288	541
1-276	1	44185775	44186086	Promoter (<=1kb)	ENSSSCG00000020885	ENSSSCT00000030561	108
1-86	1	252843464	252843775	Intron (ENSSSCT00000045259/ENSSSCG00000005465, intron 13 of 15)	ENSSSCG00000005465	ENSSSCT00000073752	112363
11-36	11	76248324	76248635	Distal Intergenic	ENSSSCG00000043080	ENSSSCT00000079114	-35632
12-330	12	4799914	4800225	Promoter (<=1kb)	ENSSSCG00000036592	ENSSSCT00000065251	-399
14-48	14	71486647	71486958	Promoter (<=1kb)	ENSSSCG00000010238	ENSSSCT00000011205	364
14-51	14	107069012	107069323	Intron (ENSSSCT00000053467/ENSSSCG00000010494, intron 2 of 30)	ENSSSCG00000010494	ENSSSCT00000042407	67588
2022-11-18	18	49540881	49541192	Distal Intergenic	ENSSSCG00000041940	ENSSSCT00000079665	-6929
2022-04-18	18	49548829	49549140	Promoter (<=1kb)	ENSSSCG00000041940	ENSSSCT00000079665	708
4-285	4	68969181	68969492	Promoter (<=1kb)	ENSSSCG00000006219	ENSSSCT00000006815	114
4-401	4	90273735	90274046	Promoter (<=1kb)	ENSSSCG00000032164	ENSSSCT00000055473	80
4-78	4	103842099	103842410	Promoter (1-2kb)	ENSSSCG00000040008	ENSSSCT00000048307	-1840
8-104	8	135432229	135432540	Promoter (<=1kb)	ENSSSCG00000009244	ENSSSCT00000064796	95
9-319	9	122634966	122635277	Promoter (1-2kb)	ENSSSCG00000015541	ENSSSCT00000016930	1185
14-61	14	28536900	28537211	Distal Intergenic	ENSSSCG00000050466	ENSSSCT00000080872	-60718
16-25	16	17532096	17532407	Promoter (<=1kb)	ENSSSCG00000032931	ENSSSCT00000018296	0
16-86	16	44578719	44579030	Promoter (<=1kb)	ENSSSCG00000032726	ENSSSCT00000041039	0
18-20	18	36583661	36583972	Promoter (<=1kb)	ENSSSCG00000016653	ENSSSCT00000069521	158
2-207	2	81453764	81454075	Promoter (<=1kb)	ENSSSCG00000014057	ENSSSCT00000069799	156
6-541	6	36342845	36343156	Promoter (<=1kb)	ENSSSCG00000037263	ENSSSCT00000056158	0
6-119	6	59640081	59640392	Promoter (1-2kb)	ENSSSCG00000037450	ENSSSCT00000051812	-1255
9-371	9	91981755	91982066	Promoter (<=1kb)	ENSSSCG00000023793	ENSSSCT00000027491	0
1-432	1	147782132	147782443	Promoter (<=1kb)	ENSSSCG00000023533	ENSSSCT00000025136	-3
13-26	13	91486489	91486800	Intron (ENSSSCT00000012824/ENSSSCG00000011714, intron 13 of 37)	ENSSSCG00000032365	ENSSSCT00000044251	-5930
14-33	14	47800040	47800351	Promoter (<=1kb)	ENSSSCG00000040413	ENSSSCT00000088877	64
3-347	3	39393995	39394306	Promoter (<=1kb)	ENSSSCG00000008062	ENSSSCT00000008835	-968
4-159	4	72881418	72881729	Promoter (<=1kb)	ENSSSCG00000006232	ENSSSCT00000038999	131
5-99	5	17529897	17530208	Distal Intergenic	ENSSSCG00000039587	ENSSSCT00000038928	16924
5-67	5	59869572	59869883	Intron (ENSSSCT00000038763/ENSSSCG00000032097, intron 4 of 9)	ENSSSCG00000034418	ENSSSCT00000052682	-38389
6-100	6	48713502	48713813	Promoter (<=1kb)	ENSSSCG00000025448	ENSSSCT00000065111	-435
9-335	9	64519218	64519529	Promoter (<=1kb)	ENSSSCG00000028035	ENSSSCT00000027953	113
9-224	9	125636785	125637096	Intron (ENSSSCT00000066652/ENSSSCG00000015565, intron 1 of 5)	ENSSSCG00000020205	ENSSSCT00000021800	12839
1-216	1	12121884	12122195	Promoter (<=1kb)	ENSSSCG00000004070	ENSSSCT00000048023	0
1-316	1	166125730	166126041	Promoter (<=1kb)	ENSSSCG00000004957	ENSSSCT00000047979	0
1-43	1	249576741	249577052	Distal Intergenic	ENSSSCG00000050101	ENSSSCT00000091028	-64454
13-81	13	100079337	100079648	Promoter (1-2kb)	ENSSSCG00000011731	ENSSSCT00000012842	1029
17-126	17	61553154	61553465	Promoter (<=1kb)	ENSSSCG00000026052	ENSSSCT00000038192	-247
2-231	2	79729632	79729943	Promoter (<=1kb)	ENSSSCG00000014028	ENSSSCT00000015323	103
2-60	2	134533734	134534045	Intron (ENSSSCT00000043347/ENSSSCG00000020915, intron 1 of 14)	ENSSSCG00000020915	ENSSSCT00000043347	3539
3-126	3	118033021	118033332	Distal Intergenic	ENSSSCG00000008601	ENSSSCT00000055325	45178
4-188	4	122621010	122621321	Promoter (<=1kb)	ENSSSCG00000042741	ENSSSCT00000073680	0
14-146	14	50529125	50529436	Promoter (<=1kb)	ENSSSCG00000010095	ENSSSCT00000011056	171
16-52	16	49049155	49049466	Promoter (<=1kb)	ENSSSCG00000027293	ENSSSCT00000086018	106
18-18	18	14001996	14002307	Intron (ENSSSCT00000046643/ENSSSCG00000021354, intron 10 of 17)	ENSSSCG00000027118	ENSSSCT00000029662	-4265
2-138	2	9480887	9481198	Distal Intergenic	ENSSSCG00000013066	ENSSSCT00000014282	-35055
2-63	2	47325877	47326188	Intron (ENSSSCT00000067329/ENSSSCG00000048663, intron 2 of 2)	ENSSSCG00000048663	ENSSSCT00000067329	3782
2-163	2	73333841	73334152	Promoter (<=1kb)	ENSSSCG00000013522	ENSSSCT00000042991	157
4-142	4	99046805	99047116	Distal Intergenic	ENSSSCG00000006663	ENSSSCT00000071662	-7308
6-203	6	78011733	78012044	Promoter (<=1kb)	ENSSSCG00000028414	ENSSSCT00000032220	457
1-107	1	29747087	29747398	Promoter (<=1kb)	ENSSSCG00000021443	ENSSSCT00000027054	-497
1-64	1	92232642	92232953	Intron (ENSSSCT00000004956/ENSSSCG00000004485, intron 2 of 31)	ENSSSCG00000004485	ENSSSCT00000004956	7747
1-153	1	246277509	246277820	Promoter (<=1kb)	ENSSSCG00000005423	ENSSSCT00000005966	672
2022-10-10	10	56131000	56131311	Intron (ENSSSCT00000033219/ENSSSCG00000011101, intron 2 of 16)	ENSSSCG00000011101	ENSSSCT00000012148	-18657
14-66	14	105053595	105053906	Promoter (1-2kb)	ENSSSCG00000010480	ENSSSCT00000011468	1675
15-32	15	123633418	123633729	Distal Intergenic	ENSSSCG00000016230	ENSSSCT00000017672	-130292
3-256	3	8363876	8364187	5' UTR	ENSSSCG00000007659	ENSSSCT00000008399	-5389
3-138	3	110858614	110858925	Distal Intergenic	ENSSSCG00000032527	ENSSSCT00000049214	-15546
9-443	9	105388512	105388823	Promoter (<=1kb)	ENSSSCG00000015428	ENSSSCT00000045267	290
9-429	9	112932120	112932431	Promoter (<=1kb)	ENSSSCG00000015462	ENSSSCT00000082185	286
1-50	1	57098769	57099080	Intron (ENSSSCT00000082857/ENSSSCG00000050794, intron 1 of 1)	ENSSSCG00000050794	ENSSSCT00000082857	25373
2-145	2	69540748	69541059	Exon (ENSSSCT00000039073/ENSSSCG00000013630, exon 10 of 21)	ENSSSCG00000032334	ENSSSCT00000048378	-12871
2-293	2	77673410	77673721	Promoter (<=1kb)	ENSSSCG00000039551	ENSSSCT00000059630	57
4-332	4	88973402	88973713	5' UTR	ENSSSCG00000047932	ENSSSCT00000085942	11873
6-38	6	48023239	48023550	Intron (ENSSSCT00000072934/ENSSSCG00000010706, intron 2 of 11)	ENSSSCG00000010706	ENSSSCT00000033498	5056
6-399	6	64301297	64301608	Promoter (<=1kb)	ENSSSCG00000026626	ENSSSCT00000050850	0
6-132	6	158906600	158906911	Promoter (<=1kb)	ENSSSCG00000003848	ENSSSCT00000044937	0
9-326	9	92323351	92323662	Promoter (<=1kb)	ENSSSCG00000015387	ENSSSCT00000074643	73
9-307	9	95385481	95385792	Intron (ENSSSCT00000025180/ENSSSCG00000015396, intron 4 of 9)	ENSSSCG00000015396	ENSSSCT00000091185	104632
1-61	1	7945982	7946293	Distal Intergenic	ENSSSCG00000043250	ENSSSCT00000080602	64834
1-171	1	187343581	187343892	Promoter (<=1kb)	ENSSSCG00000005072	ENSSSCT00000086186	65
1-72	1	190514982	190515293	Distal Intergenic	ENSSSCG00000005096	ENSSSCT00000082580	-109888
10-46	10	17559824	17560135	Promoter (<=1kb)	ENSSSCG00000010878	ENSSSCT00000085981	469
10-35	10	42915530	42915841	Promoter (<=1kb)	ENSSSCG00000011028	ENSSSCT00000045008	0
12-81	12	21103270	21103581	Intron (ENSSSCT00000059817/ENSSSCG00000017448, intron 3 of 6)	ENSSSCG00000017448	ENSSSCT00000018994	-11873
12-72	12	36937212	36937523	Intron (ENSSSCT00000072605/ENSSSCG00000017676, intron 23 of 24)	ENSSSCG00000028234	ENSSSCT00000030019	-9920
15-29	15	95248769	95249080	Promoter (<=1kb)	ENSSSCG00000029547	ENSSSCT00000026187	0
15-117	15	135027525	135027836	Intron (ENSSSCT00000046411/ENSSSCG00000034692, intron 1 of 5)	ENSSSCG00000034692	ENSSSCT00000037439	23956
2-196	2	13229554	13229865	Promoter (<=1kb)	ENSSSCG00000032364	ENSSSCT00000043568	211
3-87	3	116532919	116533230	Distal Intergenic	ENSSSCG00000048838	ENSSSCT00000073626	85471
3-226	3	117858223	117858534	Promoter (<=1kb)	ENSSSCG00000008600	ENSSSCT00000045867	182
4-150	4	12874132	12874443	Distal Intergenic	ENSSSCG00000045505	ENSSSCT00000068889	-12029
4-282	4	90215188	90215499	Promoter (<=1kb)	ENSSSCG00000006388	ENSSSCT00000007001	117
6-43	6	3760158	3760469	Intron (ENSSSCT00000044016/ENSSSCG00000002666, intron 1 of 12)	ENSSSCG00000002666	ENSSSCT00000044016	14468
6-61	6	20449099	20449410	Intron (ENSSSCT00000079040/ENSSSCG00000051066, intron 1 of 3)	ENSSSCG00000051066	ENSSSCT00000079040	17001
6-137	6	74809594	74809905	Promoter (<=1kb)	ENSSSCG00000003461	ENSSSCT00000061903	0
9-356	9	9625378	9625689	Promoter (<=1kb)	ENSSSCG00000019350	ENSSSCT00000020945	-463
1-207	1	166698858	166699169	Promoter (2-3kb)	ENSSSCG00000004963	ENSSSCT00000005475	2058
1-130	1	269654284	269654595	Intron (ENSSSCT00000067721/ENSSSCG00000043118, intron 1 of 1)	ENSSSCG00000049013	ENSSSCT00000079181	-27326
2022-10-29	10	12791940	12792251	Promoter (1-2kb)	ENSSSCG00000041459	ENSSSCT00000087314	-1740
12-92	12	26234952	26235263	Promoter (<=1kb)	ENSSSCG00000017578	ENSSSCT00000019136	0
13-106	13	140134958	140135269	Promoter (<=1kb)	ENSSSCG00000047784	ENSSSCT00000070384	566
14-215	14	81407393	81407704	Promoter (1-2kb)	ENSSSCG00000050433	ENSSSCT00000068887	1847
14-34	14	88336153	88336464	Promoter (1-2kb)	ENSSSCG00000010370	ENSSSCT00000011352	1003
17-162	17	33869733	33870044	Promoter (<=1kb)	ENSSSCG00000007187	ENSSSCT00000087507	147
18-13	18	49274181	49274492	Distal Intergenic	ENSSSCG00000047177	ENSSSCT00000086161	-48331
2022-05-26	5	2811354	2811665	Downstream (<1kb)	ENSSSCG00000042312	ENSSSCT00000090927	6803
8-69	8	573513	573824	Promoter (<=1kb)	ENSSSCG00000037035	ENSSSCT00000059145	92
8-57	8	10400652	10400963	Promoter (<=1kb)	ENSSSCG00000038410	ENSSSCT00000061388	-333
9-355	9	7647041	7647352	Distal Intergenic	ENSSSCG00000048593	ENSSSCT00000076782	-10514
9-250	9	56215738	56216049	Distal Intergenic	ENSSSCG00000043746	ENSSSCT00000079438	24554
9-171	9	65108051	65108362	Intron (ENSSSCT00000016654/ENSSSCG00000015283, intron 12 of 32)	ENSSSCG00000015282	ENSSSCT00000029335	-41276
2022-10-14	10	66776976	66777287	Intron (ENSSSCT00000065146/ENSSSCG00000036117, intron 1 of 7)	ENSSSCG00000049317	ENSSSCT00000090367	-5517
11-50	11	66678339	66678650	Promoter (<=1kb)	ENSSSCG00000039812	ENSSSCT00000037486	-602
13-105	13	110375737	110376048	Promoter (<=1kb)	ENSSSCG00000011750	ENSSSCT00000040699	112
14-145	14	50528458	50528769	Promoter (<=1kb)	ENSSSCG00000010095	ENSSSCT00000011056	-185
14-73	14	76439621	76439932	Promoter (<=1kb)	ENSSSCG00000010302	ENSSSCT00000055274	-62
17-190	17	11772221	11772532	Promoter (<=1kb)	ENSSSCG00000039969	ENSSSCT00000050531	-72
4-207	4	67465660	67465971	Promoter (<=1kb)	ENSSSCG00000006201	ENSSSCT00000035957	-43
4-216	4	80143756	80144067	Intron (ENSSSCT00000006876/ENSSSCG00000006277, intron 4 of 18)	ENSSSCG00000006277	ENSSSCT00000048367	46576
4-251	4	128910109	128910420	Promoter (<=1kb)	ENSSSCG00000006928	ENSSSCT00000040333	834
9-92	9	123889637	123889948	Intron (ENSSSCT00000072162/ENSSSCG00000015548, intron 25 of 25)	ENSSSCG00000015549	ENSSSCT00000035305	20484
1-180	1	113085416	113085727	Promoter (<=1kb)	ENSSSCG00000004592	ENSSSCT00000037087	0
2022-11-25	11	25772730	25773041	Promoter (<=1kb)	ENSSSCG00000031627	ENSSSCT00000054531	-769
12-185	12	6116671	6116982	Promoter (<=1kb)	ENSSSCG00000017212	ENSSSCT00000018737	59
13-172	13	82548686	82548997	Promoter (<=1kb)	ENSSSCG00000029774	ENSSSCT00000027810	138
14-56	14	6829505	6829816	Distal Intergenic	ENSSSCG00000009625	ENSSSCT00000051092	-4963
2022-09-15	15	96314079	96314390	Promoter (<=1kb)	ENSSSCG00000016062	ENSSSCT00000050906	176
17-77	17	19552534	19552845	Intron (ENSSSCT00000007737/ENSSSCG00000007066, intron 6 of 15)	ENSSSCG00000047404	ENSSSCT00000079315	10406
17-89	17	28448790	28449101	Intron (ENSSSCT00000054518/ENSSSCG00000026506, intron 37 of 38)	ENSSSCG00000026506	ENSSSCT00000054518	230130
17-142	17	39029319	39029630	Promoter (<=1kb)	ENSSSCG00000007308	ENSSSCT00000007996	0
3-93	3	46237935	46238246	Intron (ENSSSCT00000084590/ENSSSCG00000008115, intron 1 of 3)	ENSSSCG00000008115	ENSSSCT00000072207	3428
3-220	3	58354509	58354820	Promoter (<=1kb)	ENSSSCG00000008221	ENSSSCT00000009003	78
5-49	5	59267809	59268120	Promoter (<=1kb)	ENSSSCG00000036723	ENSSSCT00000059795	0
6-142	6	54945204	54945515	Promoter (<=1kb)	ENSSSCG00000003201	ENSSSCT00000003556	85
13-136	13	32580149	32580460	Promoter (<=1kb)	ENSSSCG00000011395	ENSSSCT00000076546	143
2-448	2	69414019	69414330	Promoter (<=1kb)	ENSSSCG00000013638	ENSSSCT00000033206	0
3-94	3	111001363	111001674	Intron (ENSSSCT00000009347/ENSSSCG00000026465, intron 6 of 10)	ENSSSCG00000042039	ENSSSCT00000067775	-124714
6-162	6	69401402	69401713	Promoter (<=1kb)	ENSSSCG00000022343	ENSSSCT00000046966	-285
6-204	6	81741067	81741378	Promoter (<=1kb)	ENSSSCG00000036293	ENSSSCT00000061068	104
1-63	1	82769978	82770289	Intron (ENSSSCT00000080452/ENSSSCG00000050897, intron 2 of 5)	ENSSSCG00000050897	ENSSSCT00000080452	10727
13-99	13	100078616	100078927	Promoter (<=1kb)	ENSSSCG00000011731	ENSSSCT00000012842	308
14-327	14	47495904	47496215	Promoter (<=1kb)	ENSSSCG00000010010	ENSSSCT00000010967	0
18-67	18	48551065	48551376	Promoter (<=1kb)	ENSSSCG00000023801	ENSSSCT00000045186	46
2-88	2	7802740	7803051	Promoter (<=1kb)	ENSSSCG00000013030	ENSSSCT00000090223	0
2-132	2	49708258	49708569	Distal Intergenic	ENSSSCG00000043004	ENSSSCT00000072231	-40592
2-230	2	66095935	66096246	Promoter (<=1kb)	ENSSSCG00000013747	ENSSSCT00000050773	71
2-191	2	68959027	68959338	Promoter (<=1kb)	ENSSSCG00000013662	ENSSSCT00000014926	121
3-99	3	42635511	42635822	Promoter (2-3kb)	ENSSSCG00000008077	ENSSSCT00000042254	2005
6-84	6	83952314	83952625	Distal Intergenic	ENSSSCG00000003558	ENSSSCT00000089337	32377
6-322	6	88452144	88452455	Promoter (<=1kb)	ENSSSCG00000039885	ENSSSCT00000063075	133
9-376	9	19946741	19947052	Promoter (<=1kb)	ENSSSCG00000014913	ENSSSCT00000023370	0
9-148	9	46242842	46243153	Promoter (<=1kb)	ENSSSCG00000037439	ENSSSCT00000083954	313
1-98	1	103819352	103819663	Exon (ENSSSCT00000055241/ENSSSCG00000004529, exon 9 of 9)	ENSSSCG00000004529	ENSSSCT00000005003	25107
1-226	1	108881615	108881926	Promoter (<=1kb)	ENSSSCG00000023158	ENSSSCT00000080692	20
12-97	12	21115767	21116078	Promoter (<=1kb)	ENSSSCG00000017448	ENSSSCT00000018994	313
12-170	12	36333242	36333553	Promoter (<=1kb)	ENSSSCG00000017672	ENSSSCT00000019236	51
13-71	13	35357790	35358101	Intron (ENSSSCT00000025213/ENSSSCG00000021408, intron 5 of 14)	ENSSSCG00000021408	ENSSSCT00000089677	19383
14-177	14	108033093	108033404	Promoter (<=1kb)	ENSSSCG00000010508	ENSSSCT00000011498	30
15-64	15	132354189	132354500	Promoter (1-2kb)	ENSSSCG00000037274	ENSSSCT00000071917	-1155
17-171	17	54630580	54630891	Promoter (<=1kb)	ENSSSCG00000007484	ENSSSCT00000035317	366
3-118	3	72545790	72546101	Promoter (<=1kb)	ENSSSCG00000008334	ENSSSCT00000068336	-543
4-592	4	80590656	80590967	Promoter (<=1kb)	ENSSSCG00000006280	ENSSSCT00000006880	0
5-66	5	23132165	23132476	Promoter (<=1kb)	ENSSSCG00000029571	ENSSSCT00000032121	0
6-214	6	81418690	81419001	Distal Intergenic	ENSSSCG00000039514	ENSSSCT00000047396	5074
6-32	6	81798527	81798838	Downstream (<1kb)	ENSSSCG00000024834	ENSSSCT00000026539	17658
6-36	6	92294028	92294339	Promoter (<=1kb)	ENSSSCG00000037213	ENSSSCT00000068155	-348
7-100	7	52386168	52386479	Promoter (<=1kb)	ENSSSCG00000027358	ENSSSCT00000030780	132
1-91	1	219410935	219411246	Distal Intergenic	ENSSSCG00000005229	ENSSSCT00000041261	-200592
10-54	10	24866649	24866960	Exon (ENSSSCT00000024951/ENSSSCG00000022787, exon 13 of 14)	ENSSSCG00000034258	ENSSSCT00000054899	-9875
12-62	12	48491567	48491878	Distal Intergenic	ENSSSCG00000037159	ENSSSCT00000039378	-4838
13-148	13	65760209	65760520	Promoter (<=1kb)	ENSSSCG00000011540	ENSSSCT00000012635	215
16-45	16	71424916	71425227	Distal Intergenic	ENSSSCG00000017084	ENSSSCT00000018600	-43733
17-127	17	61692309	61692620	Promoter (<=1kb)	ENSSSCG00000038718	ENSSSCT00000044242	-325
18-15	18	25290578	25290889	Distal Intergenic	ENSSSCG00000048651	ENSSSCT00000086094	24706
18-32	18	46203918	46204229	Promoter (<=1kb)	ENSSSCG00000016711	ENSSSCT00000018192	151
2-153	2	47215695	47216006	Intron (ENSSSCT00000066303/ENSSSCG00000031706, intron 3 of 31)	ENSSSCG00000031706	ENSSSCT00000066303	86006
5-97	5	2805778	2806089	Distal Intergenic	ENSSSCG00000042312	ENSSSCT00000090927	12379
6-189	6	83982589	83982900	Distal Intergenic	ENSSSCG00000003558	ENSSSCT00000089337	62652
6-166	6	167398258	167398569	Intron (ENSSSCT00000077750/ENSSSCG00000034059, intron 3 of 8)	ENSSSCG00000034778	ENSSSCT00000055352	-39584
1-266	1	141887339	141887650	Promoter (<=1kb)	ENSSSCG00000004832	ENSSSCT00000048664	112
1-138	1	203600743	203601054	Promoter (<=1kb)	ENSSSCG00000005170	ENSSSCT00000089753	0
1-111	1	226411880	226412191	Promoter (2-3kb)	ENSSSCG00000005267	ENSSSCT00000033404	-2116
12-144	12	23774016	23774327	Distal Intergenic	ENSSSCG00000023263	ENSSSCT00000023954	-7557
14-75	14	112735097	112735408	Promoter (<=1kb)	ENSSSCG00000010566	ENSSSCT00000011558	449
2-68	2	78765181	78765492	Promoter (1-2kb)	ENSSSCG00000014016	ENSSSCT00000036969	-1180
2-183	2	82660643	82660954	Promoter (<=1kb)	ENSSSCG00000014071	ENSSSCT00000064571	148
2-96	2	82801478	82801789	Intron (ENSSSCT00000078413/ENSSSCG00000028317, intron 1 of 34)	ENSSSCG00000028317	ENSSSCT00000044843	39915
2-232	2	90263503	90263814	Promoter (<=1kb)	ENSSSCG00000035757	ENSSSCT00000043718	-217
3-283	3	4108316	4108627	Distal Intergenic	ENSSSCG00000044546	ENSSSCT00000084645	16484
5-187	5	63843170	63843481	Promoter (<=1kb)	ENSSSCG00000000685	ENSSSCT00000050301	-33
7-66	7	29827559	29827870	Distal Intergenic	ENSSSCG00000045946	ENSSSCT00000075350	6919
8-43	8	1584307	1584618	Promoter (1-2kb)	ENSSSCG00000022004	ENSSSCT00000049780	1114
9-276	9	38299159	38299470	Promoter (<=1kb)	ENSSSCG00000015013	ENSSSCT00000062654	113
9-311	9	126346808	126347119	Promoter (<=1kb)	ENSSSCG00000021393	ENSSSCT00000091286	0
14-62	14	56259720	56260031	Promoter (2-3kb)	ENSSSCG00000044931	ENSSSCT00000077617	2330
16-31	16	32335799	32336110	Promoter (<=1kb)	ENSSSCG00000016887	ENSSSCT00000018391	-182
4-236	4	99054485	99054796	Promoter (<=1kb)	ENSSSCG00000006663	ENSSSCT00000007300	0
4-315	4	108635716	108636027	Exon (ENSSSCT00000007430/ENSSSCG00000006783, exon 2 of 12)	ENSSSCG00000006783	ENSSSCT00000049104	-6307
6-581	6	63444871	63445182	Promoter (<=1kb)	ENSSSCG00000034107	ENSSSCT00000061995	-126
6-194	6	67101619	67101930	Promoter (<=1kb)	ENSSSCG00000003369	ENSSSCT00000049730	160
9-270	9	46559657	46559968	Distal Intergenic	ENSSSCG00000015119	ENSSSCT00000087998	-3580
9-370	9	70335738	70336049	Promoter (<=1kb)	ENSSSCG00000015302	ENSSSCT00000016673	164
9-421	9	77509500	77509811	Promoter (<=1kb)	ENSSSCG00000038187	ENSSSCT00000084650	78
9-381	9	114917035	114917346	Promoter (<=1kb)	ENSSSCG00000015485	ENSSSCT00000083132	180
12-205	12	40183157	40183468	Promoter (<=1kb)	ENSSSCG00000024770	ENSSSCT00000023206	0
17-163	17	34819085	34819396	Promoter (2-3kb)	ENSSSCG00000039862	ENSSSCT00000044641	-2634
2-108	2	58458065	58458376	Promoter (<=1kb)	ENSSSCG00000013938	ENSSSCT00000075873	-557
2-206	2	78962618	78962929	Promoter (<=1kb)	ENSSSCG00000014022	ENSSSCT00000015317	213
3-127	3	123122222	123122533	Distal Intergenic	ENSSSCG00000042932	ENSSSCT00000091170	-14368
4-128	4	14536587	14536898	Intron (ENSSSCT00000065579/ENSSSCG00000037755, intron 3 of 6)	ENSSSCG00000037755	ENSSSCT00000065579	61179
4-157	4	35610858	35611169	Distal Intergenic	ENSSSCG00000006060	ENSSSCT00000006649	-45939
4-182	4	94812826	94813137	Promoter (<=1kb)	ENSSSCG00000006538	ENSSSCT00000071038	185
7-106	7	64970697	64971008	Intron (ENSSSCT00000002190/ENSSSCG00000001958, intron 9 of 33)	ENSSSCG00000047901	ENSSSCT00000069074	66034
7-80	7	97095070	97095381	Intron (ENSSSCT00000002614/ENSSSCG00000002350, intron 2 of 14)	ENSSSCG00000002350	ENSSSCT00000002614	27585
9-333	9	33130258	33130569	Intron (ENSSSCT00000063742/ENSSSCG00000031170, intron 2 of 4)	ENSSSCG00000031170	ENSSSCT00000063742	29502
9-172	9	104891132	104891443	Distal Intergenic	ENSSSCG00000029082	ENSSSCT00000038314	-20377
9-309	9	109261003	109261314	Exon (ENSSSCT00000016835/ENSSSCG00000015453, exon 2 of 11)	ENSSSCG00000015453	ENSSSCT00000016835	8993
9-199	9	137691171	137691482	Distal Intergenic	ENSSSCG00000042226	ENSSSCT00000071275	39761
AEMK02000682.1-4	AEMK02000682.1	440529	440840	Promoter (<=1kb)	ENSSSCG00000033694	ENSSSCT00000054410	54
1-347	1	127767081	127767392	Promoter (<=1kb)	ENSSSCG00000038436	ENSSSCT00000062680	87
1-229	1	237172204	237172515	Intron (ENSSSCT00000042166/ENSSSCG00000005343, intron 2 of 12)	ENSSSCG00000005343	ENSSSCT00000042166	62971
17-82	17	35381407	35381718	Intron (ENSSSCT00000007909/ENSSSCG00000035357, intron 2 of 2)	ENSSSCG00000035357	ENSSSCT00000040690	32452
4-118	4	99363771	99364082	3' UTR	ENSSSCG00000031262	ENSSSCT00000083441	14243
4-175	4	108011920	108012231	Promoter (1-2kb)	ENSSSCG00000006781	ENSSSCT00000048948	1144
5-36	5	38978924	38979235	Distal Intergenic	ENSSSCG00000049116	ENSSSCT00000020053	-141069
6-141	6	51248215	51248526	Intron (ENSSSCT00000078798/ENSSSCG00000042051, intron 2 of 2)	ENSSSCG00000042051	ENSSSCT00000078798	5823
6-60	6	153585651	153585962	Distal Intergenic	ENSSSCG00000048387	ENSSSCT00000087238	-48682
9-130	9	9264977	9265288	5' UTR	ENSSSCG00000014850	ENSSSCT00000016202	-15109
9-303	9	118113743	118114054	Promoter (<=1kb)	ENSSSCG00000015509	ENSSSCT00000066956	0
14-138	14	31826328	31826639	Promoter (<=1kb)	ENSSSCG00000009821	ENSSSCT00000010764	216
15-84	15	3599203	3599514	Distal Intergenic	ENSSSCG00000027211	ENSSSCT00000042713	-73032
15-85	15	66569744	66570055	Promoter (<=1kb)	ENSSSCG00000015882	ENSSSCT00000044120	992
2-76	2	51319598	51319909	Intron (ENSSSCT00000070139/ENSSSCG00000034569, intron 2 of 90)	ENSSSCG00000034569	ENSSSCT00000070139	12397
3-169	3	33654429	33654740	Promoter (<=1kb)	ENSSSCG00000028454	ENSSSCT00000029316	560
4-113	4	35925523	35925834	3' UTR	ENSSSCG00000046299	ENSSSCT00000068849	27379
4-97	4	38696247	38696558	Intron (ENSSSCT00000071356/ENSSSCG00000050707, intron 1 of 2)	ENSSSCG00000006081	ENSSSCT00000040510	-5162
4-226	4	95944355	95944666	Promoter (<=1kb)	ENSSSCG00000006571	ENSSSCT00000086359	117
6-127	6	48712253	48712564	Promoter (<=1kb)	ENSSSCG00000025448	ENSSSCT00000065111	503
6-144	6	107779318	107779629	Distal Intergenic	ENSSSCG00000003704	ENSSSCT00000004103	-79157
2022-08-21	8	47063988	47064299	Intron (ENSSSCT00000009714/ENSSSCG00000008873, intron 4 of 6)	ENSSSCG00000008873	ENSSSCT00000009714	32804
1-296	1	189249102	189249413	Promoter (<=1kb)	ENSSSCG00000005084	ENSSSCT00000038102	62
13-251	13	157490788	157491099	Promoter (<=1kb)	ENSSSCG00000036491	ENSSSCT00000061429	106
13-254	13	201009530	201009841	Promoter (<=1kb)	ENSSSCG00000030480	ENSSSCT00000028889	50
15-20	15	95953266	95953577	Intron (ENSSSCT00000054157/ENSSSCG00000016061, intron 3 of 30)	ENSSSCG00000016061	ENSSSCT00000017486	45025
15-62	15	109375307	109375618	Promoter (<=1kb)	ENSSSCG00000016125	ENSSSCT00000050436	845
2-62	2	11717598	11717909	Intron (ENSSSCT00000090512/ENSSSCG00000013119, intron 2 of 10)	ENSSSCG00000013119	ENSSSCT00000072862	3731
2-42	2	49076351	49076662	Promoter (<=1kb)	ENSSSCG00000022492	ENSSSCT00000044142	125
4-144	4	127523028	127523339	Promoter (<=1kb)	ENSSSCG00000006926	ENSSSCT00000039246	158
6-70	6	107780056	107780367	Distal Intergenic	ENSSSCG00000003704	ENSSSCT00000004103	-78419
2022-07-28	7	42199945	42200256	Distal Intergenic	ENSSSCG00000041801	ENSSSCT00000080796	-4852
2022-08-10	8	1593597	1593908	Intron (ENSSSCT00000049780/ENSSSCG00000022004, intron 3 of 15)	ENSSSCG00000022004	ENSSSCT00000022955	-6626
9-265	9	74276703	74277014	Promoter (<=1kb)	ENSSSCG00000015327	ENSSSCT00000060793	93
X-2	X	5995336	5995647	Promoter (<=1kb)	ENSSSCG00000012102	ENSSSCT00000034620	-566
13-51	13	61368805	61369116	Intron (ENSSSCT00000030746/ENSSSCG00000023437, intron 59 of 62)	ENSSSCG00000042319	ENSSSCT00000082189	70121
13-68	13	110587635	110587946	Promoter (<=1kb)	ENSSSCG00000011752	ENSSSCT00000058242	100
14-130	14	113629305	113629616	Distal Intergenic	ENSSSCG00000047637	ENSSSCT00000085087	3036
14-83	14	114650585	114650896	Intron (ENSSSCT00000011600/ENSSSCG00000010604, intron 2 of 13)	ENSSSCG00000010604	ENSSSCT00000011600	26548
14-179	14	141335728	141336039	Promoter (<=1kb)	ENSSSCG00000010791	ENSSSCT00000011807	54
2-137	2	8157081	8157392	Intron (ENSSSCT00000024253/ENSSSCG00000013050, intron 18 of 18)	ENSSSCG00000013049	ENSSSCT00000076485	7548
3-147	3	97261322	97261633	Exon (ENSSSCT00000082436/ENSSSCG00000050679, exon 1 of 2)	ENSSSCG00000050679	ENSSSCT00000082436	7545
4-222	4	67844522	67844833	Promoter (<=1kb)	ENSSSCG00000006202	ENSSSCT00000086373	-185
4-228	4	123371500	123371811	Promoter (<=1kb)	ENSSSCG00000037549	ENSSSCT00000067689	0
2022-08-12	8	70361096	70361407	Intron (ENSSSCT00000041762/ENSSSCG00000038185, intron 1 of 5)	ENSSSCG00000038185	ENSSSCT00000089450	9672
8-39	8	132248941	132249252	Promoter (<=1kb)	ENSSSCG00000026655	ENSSSCT00000046259	142
9-427	9	139280902	139281213	Distal Intergenic	ENSSSCG00000050036	ENSSSCT00000077560	-8716
1-482	1	187307534	187307845	Promoter (<=1kb)	ENSSSCG00000022299	ENSSSCT00000030515	0
12-127	12	21104302	21104613	Intron (ENSSSCT00000059817/ENSSSCG00000017448, intron 3 of 6)	ENSSSCG00000017448	ENSSSCT00000018994	-10841
12-46	12	33177152	33177463	Intron (ENSSSCT00000052693/ENSSSCG00000017613, intron 7 of 7)	ENSSSCG00000017614	ENSSSCT00000035478	34935
12-78	12	46183365	46183676	Intron (ENSSSCT00000019366/ENSSSCG00000017794, intron 19 of 23)	ENSSSCG00000017795	ENSSSCT00000049541	-23018
12-48	12	47006941	47007252	Intron (ENSSSCT00000022331/ENSSSCG00000028720, intron 1 of 7)	ENSSSCG00000017806	ENSSSCT00000019379	80154
13-37	13	204977845	204978156	Distal Intergenic	ENSSSCG00000020673	ENSSSCT00000038129	-8669
14-102	14	87742714	87743025	Promoter (<=1kb)	ENSSSCG00000010360	ENSSSCT00000046751	255
15-92	15	105893773	105894084	Promoter (<=1kb)	ENSSSCG00000022225	ENSSSCT00000059894	135
15-66	15	137346049	137346360	Promoter (<=1kb)	ENSSSCG00000016330	ENSSSCT00000017783	344
17-86	17	810298	810609	Distal Intergenic	ENSSSCG00000047269	ENSSSCT00000071323	-31309
2-146	2	151433420	151433731	Promoter (<=1kb)	ENSSSCG00000033262	ENSSSCT00000048777	113
3-176	3	22654573	22654884	Promoter (<=1kb)	ENSSSCG00000040265	ENSSSCT00000058350	133
3-161	3	40194201	40194512	Promoter (<=1kb)	ENSSSCG00000021467	ENSSSCT00000028167	-244
4-255	4	95549884	95550195	Promoter (<=1kb)	ENSSSCG00000006556	ENSSSCT00000072117	47
5-73	5	39315151	39315462	Promoter (<=1kb)	ENSSSCG00000000521	ENSSSCT00000000563	299
6-286	6	12531092	12531403	Promoter (<=1kb)	ENSSSCG00000022668	ENSSSCT00000081786	110
9-150	9	26674744	26675055	Distal Intergenic	ENSSSCG00000014959	ENSSSCT00000068218	-4398
9-259	9	75989572	75989883	Intron (ENSSSCT00000076251/ENSSSCG00000015336, intron 5 of 26)	ENSSSCG00000015336	ENSSSCT00000016709	-9054
9-431	9	121590631	121590942	Distal Intergenic	ENSSSCG00000045919	ENSSSCT00000080764	-24972
9-196	9	123888792	123889103	Intron (ENSSSCT00000072162/ENSSSCG00000015548, intron 25 of 25)	ENSSSCG00000015549	ENSSSCT00000035305	21329
1-165	1	8403559	8403870	Promoter (<=1kb)	ENSSSCG00000004058	ENSSSCT00000004487	106
1-391	1	121413927	121414238	Promoter (<=1kb)	ENSSSCG00000004645	ENSSSCT00000040971	200
1-103	1	240042727	240043038	Intron (ENSSSCT00000005916/ENSSSCG00000005376, intron 2 of 14)	ENSSSCG00000005376	ENSSSCT00000005916	6789
1-193	1	268518206	268518517	Intron (ENSSSCT00000073569/ENSSSCG00000022295, intron 1 of 2)	ENSSSCG00000005630	ENSSSCT00000036818	12046
10-33	10	19888504	19888815	Promoter (<=1kb)	ENSSSCG00000010894	ENSSSCT00000011919	123
11-115	11	77270228	77270539	Promoter (<=1kb)	ENSSSCG00000034818	ENSSSCT00000079205	0
12-95	12	4444639	4444950	Intron (ENSSSCT00000018693/ENSSSCG00000017169, intron 12 of 16)	ENSSSCG00000044686	ENSSSCT00000072373	18138
12-115	12	22086764	22087075	Promoter (1-2kb)	ENSSSCG00000017475	ENSSSCT00000040357	-1090
12-102	12	34229994	34230305	Promoter (<=1kb)	ENSSSCG00000050061	ENSSSCT00000079385	514
13-58	13	182021654	182021965	Promoter (2-3kb)	ENSSSCG00000048248	ENSSSCT00000068150	2199
15-33	15	115255416	115255727	Distal Intergenic	ENSSSCG00000037703	ENSSSCT00000045266	-95562
18-50	18	9172587	9172898	Promoter (<=1kb)	ENSSSCG00000016496	ENSSSCT00000017960	135
2-212	2	58914161	58914472	Promoter (<=1kb)	ENSSSCG00000013919	ENSSSCT00000068561	182
6-133	6	351297	351608	Promoter (<=1kb)	ENSSSCG00000023677	ENSSSCT00000027461	-314
6-224	6	46921525	46921836	Intron (ENSSSCT00000048301/ENSSSCG00000002950, intron 1 of 22)	ENSSSCG00000002950	ENSSSCT00000048301	13115
9-191	9	7286898	7287209	5' UTR	ENSSSCG00000014817	ENSSSCT00000069388	4066
1-33	1	179777755	179778066	Distal Intergenic	ENSSSCG00000041230	ENSSSCT00000081826	-3867
2022-10-05	10	18918162	18918473	Intron (ENSSSCT00000032490/ENSSSCG00000022034, intron 1 of 11)	ENSSSCG00000022034	ENSSSCT00000078439	101023
2022-11-15	11	22518958	22519269	Promoter (<=1kb)	ENSSSCG00000009422	ENSSSCT00000045302	27
2-350	2	287714	288025	Promoter (<=1kb)	ENSSSCG00000032010	ENSSSCT00000050029	168
2-59	2	49233088	49233399	Promoter (1-2kb)	ENSSSCG00000013408	ENSSSCT00000014648	-1222
2-131	2	85732291	85732602	Promoter (<=1kb)	ENSSSCG00000014091	ENSSSCT00000015392	102
3-330	3	8731779	8732090	Promoter (<=1kb)	ENSSSCG00000041835	ENSSSCT00000077397	0
4-166	4	103882414	103882725	Distal Intergenic	ENSSSCG00000040008	ENSSSCT00000048307	38164
5-338	5	63781293	63781604	Promoter (<=1kb)	ENSSSCG00000039213	ENSSSCT00000040398	0
6-239	6	42890782	42891093	Promoter (<=1kb)	ENSSSCG00000022312	ENSSSCT00000030848	253
6-92	6	74860908	74861219	Distal Intergenic	ENSSSCG00000003468	ENSSSCT00000003854	-3011
8-45	8	72356512	72356823	Distal Intergenic	ENSSSCG00000008984	ENSSSCT00000009841	-52885
1-373	1	128083612	128083923	Promoter (<=1kb)	ENSSSCG00000004708	ENSSSCT00000005200	0
14-117	14	82321394	82321705	Intron (ENSSSCT00000041992/ENSSSCG00000010341, intron 1 of 9)	ENSSSCG00000010341	ENSSSCT00000011321	15107
17-61	17	49355944	49356255	Intron (ENSSSCT00000086295/ENSSSCG00000007454, intron 3 of 24)	ENSSSCG00000007454	ENSSSCT00000058309	25007
17-280	17	58515116	58515427	Promoter (<=1kb)	ENSSSCG00000007513	ENSSSCT00000008229	131
18-22	18	54430413	54430724	Promoter (<=1kb)	ENSSSCG00000016769	ENSSSCT00000018255	-474
2-58	2	8173600	8173911	Promoter (<=1kb)	ENSSSCG00000013050	ENSSSCT00000046614	401
2-292	2	75164550	75164861	Promoter (<=1kb)	ENSSSCG00000013478	ENSSSCT00000054241	0
2-278	2	134783277	134783588	Promoter (<=1kb)	ENSSSCG00000014277	ENSSSCT00000015600	56
3-204	3	1820768	1821079	Distal Intergenic	ENSSSCG00000007572	ENSSSCT00000074192	9876
3-332	3	23880249	23880560	Promoter (<=1kb)	ENSSSCG00000007840	ENSSSCT00000089851	37
3-215	3	110364634	110364945	Promoter (<=1kb)	ENSSSCG00000008534	ENSSSCT00000023075	117
4-151	4	42396499	42396810	Intron (ENSSSCT00000006692/ENSSSCG00000006105, intron 16 of 24)	ENSSSCG00000036730	ENSSSCT00000052042	44747
6-96	6	54229563	54229874	Promoter (2-3kb)	ENSSSCG00000003153	ENSSSCT00000003500	2399
7-99	7	120487319	120487630	Promoter (<=1kb)	ENSSSCG00000002509	ENSSSCT00000002787	113
8-91	8	118203407	118203718	Promoter (<=1kb)	ENSSSCG00000035622	ENSSSCT00000065206	116
9-447	9	7300658	7300969	Promoter (<=1kb)	ENSSSCG00000014817	ENSSSCT00000025648	85
1-100	1	170369735	170370046	Exon (ENSSSCT00000082746/ENSSSCG00000049228, exon 2 of 2)	ENSSSCG00000049228	ENSSSCT00000082746	4821
1-76	1	268560546	268560857	Promoter (2-3kb)	ENSSSCG00000005636	ENSSSCT00000059502	2221
1-337	1	272454034	272454345	Promoter (<=1kb)	ENSSSCG00000005729	ENSSSCT00000042871	0
12-156	12	24795795	24796106	Downstream (<1kb)	ENSSSCG00000017533	ENSSSCT00000019087	3430
13-73	13	68480963	68481274	Promoter (<=1kb)	ENSSSCG00000011580	ENSSSCT00000050738	163
13-192	13	71595826	71596137	Promoter (<=1kb)	ENSSSCG00000037568	ENSSSCT00000049405	112
17-207	17	61947946	61948257	Promoter (<=1kb)	ENSSSCG00000039419	ENSSSCT00000045230	351
2-73	2	7313172	7313483	Intron (ENSSSCT00000081308/ENSSSCG00000013017, intron 3 of 6)	ENSSSCG00000013017	ENSSSCT00000044047	13876
2-261	2	39051752	39052063	Promoter (<=1kb)	ENSSSCG00000013349	ENSSSCT00000014578	45
2-32	2	45548659	45548970	Intron (ENSSSCT00000045981/ENSSSCG00000021170, intron 9 of 12)	ENSSSCG00000021170	ENSSSCT00000039737	37906
2-65	2	69829404	69829715	Promoter (<=1kb)	ENSSSCG00000028512	ENSSSCT00000081506	0
6-223	6	6742792	6743103	Intron (ENSSSCT00000039878/ENSSSCG00000002689, intron 1 of 20)	ENSSSCG00000002689	ENSSSCT00000002982	-36790
6-262	6	96733271	96733582	Promoter (<=1kb)	ENSSSCG00000003673	ENSSSCT00000055764	68
1-133	1	127813787	127814098	Promoter (<=1kb)	ENSSSCG00000004700	ENSSSCT00000005190	98
12-245	12	1412379	1412690	Intron (ENSSSCT00000070992/ENSSSCG00000048652, intron 1 of 1)	ENSSSCG00000023045	ENSSSCT00000027597	-4977
14-115	14	82249375	82249686	Promoter (<=1kb)	ENSSSCG00000010340	ENSSSCT00000055715	0
15-90	15	33287820	33288131	Promoter (<=1kb)	ENSSSCG00000023155	ENSSSCT00000051667	-170
16-49	16	50923701	50924012	Distal Intergenic	ENSSSCG00000045258	ENSSSCT00000083025	64234
4-233	4	62460499	62460810	Distal Intergenic	ENSSSCG00000045238	ENSSSCT00000073512	-39922
5-196	5	7394080	7394391	Promoter (<=1kb)	ENSSSCG00000000068	ENSSSCT00000026332	-320
5-159	5	63857831	63858142	Promoter (<=1kb)	ENSSSCG00000000684	ENSSSCT00000068381	550
6-221	6	6652842	6653153	Downstream (1-2kb)	ENSSSCG00000002688	ENSSSCT00000002981	-49782
6-50	6	53055087	53055398	Distal Intergenic	ENSSSCG00000003112	ENSSSCT00000078647	-8200
2022-08-16	8	1576326	1576637	Distal Intergenic	ENSSSCG00000022004	ENSSSCT00000049780	-6556
9-137	9	52841737	52842048	Promoter (<=1kb)	ENSSSCG00000049082	ENSSSCT00000081441	831
9-245	9	106965182	106965493	Promoter (<=1kb)	ENSSSCG00000035673	ENSSSCT00000055801	-454
X-20	X	35826042	35826353	Promoter (<=1kb)	ENSSSCG00000046776	ENSSSCT00000079956	357
1-47	1	108982483	108982794	Distal Intergenic	ENSSSCG00000004570	ENSSSCT00000045362	27747
12-91	12	20903158	20903469	Promoter (1-2kb)	ENSSSCG00000017428	ENSSSCT00000018974	1762
12-130	12	43336771	43337082	Promoter (<=1kb)	ENSSSCG00000019050	ENSSSCT00000020645	0
12-243	12	50155674	50155985	Promoter (<=1kb)	ENSSSCG00000017876	ENSSSCT00000046272	159
14-60	14	141216819	141217130	Distal Intergenic	ENSSSCG00000018728	ENSSSCT00000020323	-9606
15-123	15	140223501	140223812	Promoter (<=1kb)	ENSSSCG00000016374	ENSSSCT00000059789	-24
16-41	16	37305373	37305684	Promoter (<=1kb)	ENSSSCG00000043254	ENSSSCT00000074797	162
3-370	3	10868938	10869249	Promoter (<=1kb)	ENSSSCG00000007708	ENSSSCT00000079522	0
3-129	3	17702032	17702343	Promoter (<=1kb)	ENSSSCG00000007789	ENSSSCT00000008537	422
3-148	3	118584249	118584560	Intron (ENSSSCT00000055982/ENSSSCG00000008606, intron 1 of 6)	ENSSSCG00000008606	ENSSSCT00000055982	62953
5-213	5	60148684	60148995	Promoter (<=1kb)	ENSSSCG00000000625	ENSSSCT00000039050	-33
2022-08-06	8	121298808	121299119	Intron (ENSSSCT00000071208/ENSSSCG00000009186, intron 9 of 11)	ENSSSCG00000009185	ENSSSCT00000050964	29363
9-282	9	17298446	17298757	Promoter (<=1kb)	ENSSSCG00000014901	ENSSSCT00000016256	575
1-78	1	45261017	45261328	Intron (ENSSSCT00000040949/ENSSSCG00000035259, intron 2 of 15)	ENSSSCG00000047872	ENSSSCT00000087861	-9944
11-84	11	19317637	19317948	Promoter (<=1kb)	ENSSSCG00000009401	ENSSSCT00000010300	0
17-129	17	527067	527378	Promoter (2-3kb)	ENSSSCG00000043064	ENSSSCT00000068511	2052
17-112	17	47685616	47685927	Promoter (<=1kb)	ENSSSCG00000007395	ENSSSCT00000008095	-331
2-193	2	142091938	142092249	Distal Intergenic	ENSSSCG00000038493	ENSSSCT00000044478	-14013
4-248	4	93353160	93353471	Promoter (<=1kb)	ENSSSCG00000006469	ENSSSCT00000042350	50
4-241	4	98817712	98818023	Promoter (<=1kb)	ENSSSCG00000028297	ENSSSCT00000023376	50
5-47	5	77127151	77127462	Promoter (<=1kb)	ENSSSCG00000000808	ENSSSCT00000000877	188
6-64	6	71800709	71801020	Intron (ENSSSCT00000003798/ENSSSCG00000003423, intron 2 of 6)	ENSSSCG00000003423	ENSSSCT00000003797	13910
6-291	6	94891410	94891721	Promoter (<=1kb)	ENSSSCG00000003652	ENSSSCT00000004048	48
7-58	7	25151451	25151762	Promoter (<=1kb)	ENSSSCG00000046285	ENSSSCT00000085620	211
8-70	8	31207199	31207510	Promoter (<=1kb)	ENSSSCG00000008792	ENSSSCT00000009619	-244
9-581	9	52759302	52759613	Promoter (<=1kb)	ENSSSCG00000015215	ENSSSCT00000016581	0
9-218	9	65125022	65125333	Intron (ENSSSCT00000016654/ENSSSCG00000015283, intron 2 of 32)	ENSSSCG00000015283	ENSSSCT00000016654	29205
1-278	1	74078086	74078397	Promoter (<=1kb)	ENSSSCG00000004382	ENSSSCT00000056557	32
1-331	1	179611141	179611452	Promoter (<=1kb)	ENSSSCG00000005009	ENSSSCT00000055603	0
12-436	12	51948865	51949176	3' UTR	ENSSSCG00000017902	ENSSSCT00000054093	5730
13-45	13	68416946	68417257	Intron (ENSSSCT00000037011/ENSSSCG00000011579, intron 7 of 7)	ENSSSCG00000044197	ENSSSCT00000087490	38668
13-107	13	190286561	190286872	Promoter (<=1kb)	ENSSSCG00000012026	ENSSSCT00000085444	-356
13-152	13	202896952	202897263	Promoter (<=1kb)	ENSSSCG00000021042	ENSSSCT00000025909	-416
16-29	16	17502	17813	Distal Intergenic	ENSSSCG00000022306	ENSSSCT00000022727	-25540
17-197	17	35856060	35856371	Promoter (<=1kb)	ENSSSCG00000007243	ENSSSCT00000007924	69
3-122	3	72240763	72241074	Promoter (<=1kb)	ENSSSCG00000023409	ENSSSCT00000043646	96
3-57	3	72346875	72347186	Intron (ENSSSCT00000077768/ENSSSCG00000041317, intron 3 of 3)	ENSSSCG00000041317	ENSSSCT00000077768	22016
6-201	6	49679010	49679321	Promoter (<=1kb)	ENSSSCG00000032154	ENSSSCT00000045268	139
6-151	6	59774771	59775082	Promoter (<=1kb)	ENSSSCG00000034815	ENSSSCT00000042120	637
6-467	6	119166867	119167178	Promoter (<=1kb)	ENSSSCG00000023276	ENSSSCT00000064718	9
1-295	1	184401460	184401771	Promoter (<=1kb)	ENSSSCG00000005054	ENSSSCT00000005571	89
12-155	12	1069648	1069959	Promoter (1-2kb)	ENSSSCG00000035253	ENSSSCT00000041350	-1673
15-48	15	79985363	79985674	Promoter (<=1kb)	ENSSSCG00000015962	ENSSSCT00000017380	640
2022-12-15	15	115256258	115256569	Distal Intergenic	ENSSSCG00000037703	ENSSSCT00000045266	-94720
2-234	2	6054776	6055087	Promoter (<=1kb)	ENSSSCG00000012950	ENSSSCT00000014155	95
4-235	4	81936600	81936911	Promoter (<=1kb)	ENSSSCG00000006296	ENSSSCT00000045595	114
4-269	4	97837468	97837779	Promoter (<=1kb)	ENSSSCG00000034984	ENSSSCT00000059853	142
6-460	6	54222464	54222775	Promoter (<=1kb)	ENSSSCG00000003144	ENSSSCT00000085633	128
6-343	6	68629271	68629582	Promoter (<=1kb)	ENSSSCG00000003385	ENSSSCT00000067984	57
6-272	6	80035248	80035559	Promoter (<=1kb)	ENSSSCG00000003520	ENSSSCT00000034073	126
7-135	7	40478080	40478391	Distal Intergenic	ENSSSCG00000001710	ENSSSCT00000090875	272625
8-159	8	114145245	114145556	Promoter (<=1kb)	ENSSSCG00000051466	ENSSSCT00000066667	0
9-313	9	39101337	39101648	Distal Intergenic	ENSSSCG00000050389	ENSSSCT00000091449	-10627
9-186	9	51603186	51603497	Intron (ENSSSCT00000016559/ENSSSCG00000015193, intron 1 of 3)	ENSSSCG00000015193	ENSSSCT00000016559	9693
9-594	9	71349884	71350195	Promoter (<=1kb)	ENSSSCG00000036436	ENSSSCT00000057174	0
X-8	X	36990117	36990428	Promoter (<=1kb)	ENSSSCG00000012252	ENSSSCT00000013398	129
1-69	1	7934668	7934979	Distal Intergenic	ENSSSCG00000043250	ENSSSCT00000080602	53520
1-45	1	137379919	137380230	3' UTR	ENSSSCG00000004811	ENSSSCT00000087550	34934
2022-11-30	11	1294677	1294988	Exon (ENSSSCT00000028302/ENSSSCG00000028865, exon 4 of 6)	ENSSSCG00000028865	ENSSSCT00000028302	3475
12-209	12	1203310	1203621	Promoter (<=1kb)	ENSSSCG00000033148	ENSSSCT00000046171	165
14-126	14	30321394	30321705	Promoter (<=1kb)	ENSSSCG00000009793	ENSSSCT00000054885	436
14-143	14	39291629	39291940	Promoter (<=1kb)	ENSSSCG00000030289	ENSSSCT00000040231	29
17-252	17	43710482	43710793	Promoter (<=1kb)	ENSSSCG00000007355	ENSSSCT00000029351	192
2-84	2	143494276	143494587	Intron (ENSSSCT00000023766/ENSSSCG00000022289, intron 1 of 5)	ENSSSCG00000022289	ENSSSCT00000038926	6577
3-100	3	44943557	44943868	Distal Intergenic	ENSSSCG00000041807	ENSSSCT00000084730	-29297
5-39	5	59626662	59626973	Distal Intergenic	ENSSSCG00000033149	ENSSSCT00000066330	20045
5-79	5	101691710	101692021	Promoter (<=1kb)	ENSSSCG00000036560	ENSSSCT00000082243	-122
6-175	6	75015982	75016293	Promoter (<=1kb)	ENSSSCG00000034484	ENSSSCT00000064339	461
8-97	8	83240489	83240800	Promoter (<=1kb)	ENSSSCG00000009042	ENSSSCT00000009902	0
9-203	9	56873748	56874059	Distal Intergenic	ENSSSCG00000015246	ENSSSCT00000065952	-14187
1-160	1	239680841	239681152	Promoter (<=1kb)	ENSSSCG00000049997	ENSSSCT00000069104	32
12-351	12	12342862	12343173	Promoter (<=1kb)	ENSSSCG00000017265	ENSSSCT00000055385	27
12-84	12	60934240	60934551	Promoter (<=1kb)	ENSSSCG00000018053	ENSSSCT00000019648	-295
15-41	15	25068395	25068706	Distal Intergenic	ENSSSCG00000023693	ENSSSCT00000088309	-11800
17-128	17	62594851	62595162	Intron (ENSSSCT00000082155/ENSSSCG00000038405, intron 5 of 5)	ENSSSCG00000040107	ENSSSCT00000046529	-10029
2-302	2	78783892	78784203	Promoter (<=1kb)	ENSSSCG00000014016	ENSSSCT00000047439	53
4-187	4	98733369	98733680	Promoter (<=1kb)	ENSSSCG00000030291	ENSSSCT00000049663	-51
6-396	6	12668415	12668726	Promoter (<=1kb)	ENSSSCG00000031462	ENSSSCT00000078210	78
8-60	8	5417198	5417509	Promoter (<=1kb)	ENSSSCG00000035020	ENSSSCT00000089113	820
9-142	9	56874674	56874985	Distal Intergenic	ENSSSCG00000015246	ENSSSCT00000065952	-13261
9-268	9	124481566	124481877	Intron (ENSSSCT00000027563/ENSSSCG00000015556, intron 17 of 24)	ENSSSCG00000015556	ENSSSCT00000016946	45759
1-248	1	149517269	149517580	Promoter (<=1kb)	ENSSSCG00000033971	ENSSSCT00000046040	-479
1-85	1	234282641	234282952	Intron (ENSSSCT00000042411/ENSSSCG00000005291, intron 16 of 19)	ENSSSCG00000005291	ENSSSCT00000031821	87634
12-190	12	46541355	46541666	Promoter (<=1kb)	ENSSSCG00000029262	ENSSSCT00000078314	116
12-139	12	59163908	59164219	Exon (ENSSSCT00000088854/ENSSSCG00000042750, exon 2 of 2)	ENSSSCG00000042750	ENSSSCT00000088854	4699
14-50	14	20945984	20946295	Intron (ENSSSCT00000053826/ENSSSCG00000029331, intron 2 of 21)	ENSSSCG00000045143	ENSSSCT00000069979	57204
14-144	14	39607034	39607345	Promoter (<=1kb)	ENSSSCG00000009887	ENSSSCT00000027618	151
15-136	15	139552215	139552526	Distal Intergenic	ENSSSCG00000037779	ENSSSCT00000047616	-5140
2-387	2	140330481	140330792	Promoter (<=1kb)	ENSSSCG00000014331	ENSSSCT00000015658	-44
5-42	5	59309899	59310210	Distal Intergenic	ENSSSCG00000036723	ENSSSCT00000059795	-41874
6-68	6	51249637	51249948	Exon (ENSSSCT00000078798/ENSSSCG00000042051, exon 2 of 3)	ENSSSCG00000042051	ENSSSCT00000078798	4401
6-157	6	82381707	82382018	Distal Intergenic	ENSSSCG00000038994	ENSSSCT00000043589	-19170
6-197	6	88801590	88801901	Promoter (1-2kb)	ENSSSCG00000051067	ENSSSCT00000090389	-1168
2022-07-18	7	59728692	59729003	Intron (ENSSSCT00000040856/ENSSSCG00000001918, intron 1 of 12)	ENSSSCG00000001917	ENSSSCT00000041077	4633
7-150	7	64508160	64508471	Promoter (<=1kb)	ENSSSCG00000001952	ENSSSCT00000002184	144
7-115	7	116436675	116436986	Promoter (<=1kb)	ENSSSCG00000042615	ENSSSCT00000090133	23
8-32	8	77601632	77601943	Promoter (<=1kb)	ENSSSCG00000020717	ENSSSCT00000025424	102
9-249	9	56140107	56140418	Intron (ENSSSCT00000037995/ENSSSCG00000015238, intron 1 of 23)	ENSSSCG00000015238	ENSSSCT00000037995	37000
9-254	9	122624624	122624935	Intron (ENSSSCT00000089844/ENSSSCG00000041310, intron 2 of 2)	ENSSSCG00000048488	ENSSSCT00000086647	-4518
1-245	1	8375528	8375839	Distal Intergenic	ENSSSCG00000044993	ENSSSCT00000071048	-15518
1-198	1	130974815	130975126	Promoter (<=1kb)	ENSSSCG00000023975	ENSSSCT00000038655	134
11-39	11	16376123	16376434	Promoter (<=1kb)	ENSSSCG00000009384	ENSSSCT00000051769	156
13-95	13	31139613	31139924	Promoter (<=1kb)	ENSSSCG00000011346	ENSSSCT00000012423	294
13-231	13	133382992	133383303	Intron (ENSSSCT00000012955/ENSSSCG00000011843, intron 8 of 21)	ENSSSCG00000026934	ENSSSCT00000032391	30498
14-363	14	66277694	66278005	Promoter (<=1kb)	ENSSSCG00000031360	ENSSSCT00000053127	0
16-22	16	48421930	48422241	Intron (ENSSSCT00000018484/ENSSSCG00000016974, intron 3 of 5)	ENSSSCG00000016974	ENSSSCT00000057226	18289
17-116	17	26811387	26811698	Promoter (<=1kb)	ENSSSCG00000007098	ENSSSCT00000091369	0
17-140	17	26986897	26987208	Distal Intergenic	ENSSSCG00000007099	ENSSSCT00000007771	6745
18-21	18	9551324	9551635	Promoter (<=1kb)	ENSSSCG00000050648	ENSSSCT00000084463	0
3-206	3	17792343	17792654	Promoter (<=1kb)	ENSSSCG00000037875	ENSSSCT00000049733	102
3-72	3	97260550	97260861	Intron (ENSSSCT00000077351/ENSSSCG00000048122, intron 1 of 2)	ENSSSCG00000048122	ENSSSCT00000090633	8047
4-172	4	88348350	88348661	Intron (ENSSSCT00000051570/ENSSSCG00000006344, intron 2 of 11)	ENSSSCG00000045357	ENSSSCT00000075966	14794
4-402	4	94643424	94643735	Promoter (<=1kb)	ENSSSCG00000006527	ENSSSCT00000007149	679
6-271	6	77747758	77748069	Promoter (<=1kb)	ENSSSCG00000003489	ENSSSCT00000087478	0
9-257	9	64373321	64373632	Intron (ENSSSCT00000061216/ENSSSCG00000015273, intron 1 of 21)	ENSSSCG00000015273	ENSSSCT00000037253	36817
9-338	9	74635532	74635843	Promoter (<=1kb)	ENSSSCG00000015329	ENSSSCT00000053487	252
1-163	1	268371712	268372023	3' UTR	ENSSSCG00000005627	ENSSSCT00000006187	-6114
12-210	12	5940745	5941056	Promoter (<=1kb)	ENSSSCG00000017206	ENSSSCT00000089441	72
12-148	12	60740632	60740943	Intron (ENSSSCT00000055934/ENSSSCG00000033626, intron 1 of 19)	ENSSSCG00000033626	ENSSSCT00000055934	6725
13-263	13	31916958	31917269	Promoter (<=1kb)	ENSSSCG00000033727	ENSSSCT00000046306	66
14-118	14	6521202	6521513	Promoter (<=1kb)	ENSSSCG00000009622	ENSSSCT00000010548	167
14-69	14	56452193	56452504	Distal Intergenic	ENSSSCG00000044783	ENSSSCT00000089596	-7476
2-127	2	498037	498348	Promoter (<=1kb)	ENSSSCG00000049665	ENSSSCT00000087034	0
3-218	3	10132313	10132624	Promoter (<=1kb)	ENSSSCG00000025486	ENSSSCT00000028089	89
3-86	3	55431738	55432049	Intron (ENSSSCT00000051204/ENSSSCG00000008187, intron 3 of 11)	ENSSSCG00000008187	ENSSSCT00000008966	17200
4-629	4	969539	969850	Promoter (<=1kb)	ENSSSCG00000006954	ENSSSCT00000068566	0
4-91	4	22351778	22352089	Distal Intergenic	ENSSSCG00000042697	ENSSSCT00000066851	-88676
4-281	4	62602554	62602865	Promoter (<=1kb)	ENSSSCG00000032111	ENSSSCT00000052920	123
4-411	4	64768763	64769074	Promoter (<=1kb)	ENSSSCG00000006193	ENSSSCT00000044817	65
4-330	4	67738458	67738769	Promoter (<=1kb)	ENSSSCG00000006202	ENSSSCT00000063543	108
6-118	6	3759437	3759748	Intron (ENSSSCT00000044016/ENSSSCG00000002666, intron 1 of 12)	ENSSSCG00000002666	ENSSSCT00000044016	15189
7-63	7	95972817	95973128	Distal Intergenic	ENSSSCG00000042958	ENSSSCT00000079024	-6005
9-225	9	126523665	126523976	Intron (ENSSSCT00000077123/ENSSSCG00000041805, intron 1 of 4)	ENSSSCG00000041805	ENSSSCT00000077123	31100
9-346	9	131891123	131891434	Promoter (<=1kb)	ENSSSCG00000048430	ENSSSCT00000090187	0
1-220	1	203444542	203444853	Promoter (<=1kb)	ENSSSCG00000005169	ENSSSCT00000005698	92
2022-10-20	10	23397081	23397392	Intron (ENSSSCT00000038044/ENSSSCG00000032735, intron 1 of 10)	ENSSSCG00000032735	ENSSSCT00000038044	4783
16-43	16	36024534	36024845	Promoter (<=1kb)	ENSSSCG00000016920	ENSSSCT00000018427	207
16-24	16	71423723	71424034	Distal Intergenic	ENSSSCG00000017084	ENSSSCT00000018600	-44926
18-164	18	50758999	50759310	Promoter (<=1kb)	ENSSSCG00000016747	ENSSSCT00000054803	0
3-247	3	8013082	8013393	Promoter (<=1kb)	ENSSSCG00000034288	ENSSSCT00000054274	-319
4-189	4	108703	109014	Promoter (<=1kb)	ENSSSCG00000034031	ENSSSCT00000060053	119
4-309	4	84174784	84175095	Promoter (<=1kb)	ENSSSCG00000006318	ENSSSCT00000006925	329
4-348	4	98333623	98333934	Promoter (<=1kb)	ENSSSCG00000006646	ENSSSCT00000007282	54
4-152	4	98546902	98547213	Intron (ENSSSCT00000051378/ENSSSCG00000039314, intron 4 of 7)	ENSSSCG00000039314	ENSSSCT00000084046	-15021
4-325	4	123779151	123779462	Promoter (<=1kb)	ENSSSCG00000006894	ENSSSCT00000007549	124
5-112	5	14963191	14963502	Promoter (<=1kb)	ENSSSCG00000031381	ENSSSCT00000086420	53
6-89	6	12590520	12590831	Intron (ENSSSCT00000055788/ENSSSCG00000031462, intron 1 of 4)	ENSSSCG00000002712	ENSSSCT00000072096	42343
9-256	9	26166812	26167123	Promoter (<=1kb)	ENSSSCG00000038682	ENSSSCT00000058838	129
1-422	1	8243539	8243850	Promoter (<=1kb)	ENSSSCG00000004055	ENSSSCT00000004483	-55
1-164	1	269634773	269635084	Intron (ENSSSCT00000067721/ENSSSCG00000043118, intron 1 of 1)	ENSSSCG00000049013	ENSSSCT00000079181	-7815
12-136	12	22830927	22831238	Promoter (<=1kb)	ENSSSCG00000017504	ENSSSCT00000040777	0
12-55	12	49944429	49944740	Intron (ENSSSCT00000019449/ENSSSCG00000017873, intron 1 of 16)	ENSSSCG00000017873	ENSSSCT00000086703	5784
15-72	15	78504174	78504485	Promoter (<=1kb)	ENSSSCG00000015955	ENSSSCT00000033486	96
15-30	15	95952522	95952833	Intron (ENSSSCT00000054157/ENSSSCG00000016061, intron 3 of 30)	ENSSSCG00000016061	ENSSSCT00000017486	44281
17-174	17	40471284	40471595	Promoter (<=1kb)	ENSSSCG00000007334	ENSSSCT00000008025	99
18-48	18	18977489	18977800	Promoter (<=1kb)	ENSSSCG00000049100	ENSSSCT00000085446	128
2-290	2	12531993	12532304	Promoter (<=1kb)	ENSSSCG00000013155	ENSSSCT00000050881	-401
4-194	4	32092843	32093154	Promoter (1-2kb)	ENSSSCG00000006038	ENSSSCT00000049873	1040
4-160	4	93293659	93293970	Intron (ENSSSCT00000007084/ENSSSCG00000006467, intron 5 of 5)	ENSSSCG00000006466	ENSSSCT00000007083	11246
4-537	4	129257927	129258238	Promoter (<=1kb)	ENSSSCG00000022032	ENSSSCT00000058223	141
5-150	5	9682120	9682431	Promoter (2-3kb)	ENSSSCG00000000110	ENSSSCT00000075325	-2783
9-446	9	3152323	3152634	Promoter (<=1kb)	ENSSSCG00000023880	ENSSSCT00000073223	29
9-609	9	7337014	7337325	Distal Intergenic	ENSSSCG00000014818	ENSSSCT00000064557	-4243
1-269	1	26301411	26301722	Promoter (<=1kb)	ENSSSCG00000038420	ENSSSCT00000051639	159
2022-10-27	10	17709975	17710286	Promoter (1-2kb)	ENSSSCG00000010879	ENSSSCT00000026658	-1157
12-149	12	5842699	5843010	Intron (ENSSSCT00000054120/ENSSSCG00000033518, intron 1 of 24)	ENSSSCG00000033518	ENSSSCT00000054120	3152
12-169	12	24864211	24864522	Promoter (<=1kb)	ENSSSCG00000017538	ENSSSCT00000019092	98
13-314	13	31656584	31656895	Promoter (<=1kb)	ENSSSCG00000011371	ENSSSCT00000012449	-51
13-54	13	137761673	137761984	Intron (ENSSSCT00000061022/ENSSSCG00000011873, intron 2 of 8)	ENSSSCG00000011873	ENSSSCT00000012987	21163
14-202	14	28759540	28759851	Intron (ENSSSCT00000010703/ENSSSCG00000009761, intron 16 of 46)	ENSSSCG00000035760	ENSSSCT00000075968	71738
14-204	14	49585272	49585583	Promoter (<=1kb)	ENSSSCG00000010058	ENSSSCT00000011019	0
2-229	2	59895703	59896014	Promoter (<=1kb)	ENSSSCG00000013889	ENSSSCT00000015175	126
3-55	3	500934	501245	Promoter (<=1kb)	ENSSSCG00000007544	ENSSSCT00000048951	-176
3-238	3	58207158	58207469	Promoter (<=1kb)	ENSSSCG00000008222	ENSSSCT00000071331	0
4-261	4	68541079	68541390	Distal Intergenic	ENSSSCG00000006216	ENSSSCT00000085441	-10190
5-137	5	68678830	68679141	Promoter (<=1kb)	ENSSSCG00000039474	ENSSSCT00000044806	-534
7-49	7	34695264	34695575	Distal Intergenic	ENSSSCG00000001592	ENSSSCT00000001772	30443
8-42	8	77122656	77122967	Distal Intergenic	ENSSSCG00000009015	ENSSSCT00000044753	-46599
8-73	8	87690802	87691113	Promoter (<=1kb)	ENSSSCG00000009061	ENSSSCT00000088646	101
X-3	X	17591778	17592089	Intron (ENSSSCT00000013305/ENSSSCG00000012164, intron 1 of 21)	ENSSSCG00000012164	ENSSSCT00000047948	30519
1-142	1	26502971	26503282	Distal Intergenic	ENSSSCG00000041354	ENSSSCT00000083240	-6555
1-251	1	162057463	162057774	Distal Intergenic	ENSSSCG00000034704	ENSSSCT00000062940	-72291
1-35	1	203638560	203638871	Distal Intergenic	ENSSSCG00000005170	ENSSSCT00000073129	-37265
12-244	12	1219292	1219603	Promoter (<=1kb)	ENSSSCG00000033082	ENSSSCT00000056667	84
14-45	14	107107308	107107619	Intron (ENSSSCT00000053467/ENSSSCG00000010494, intron 1 of 30)	ENSSSCG00000010494	ENSSSCT00000042407	29292
15-19	15	45267710	45268021	Promoter (<=1kb)	ENSSSCG00000015780	ENSSSCT00000063747	730
2-101	2	74022475	74022786	Distal Intergenic	ENSSSCG00000044427	ENSSSCT00000089698	-3505
4-340	4	81134415	81134726	Promoter (<=1kb)	ENSSSCG00000006283	ENSSSCT00000006883	0
6-378	6	3137139	3137450	Promoter (<=1kb)	ENSSSCG00000029034	ENSSSCT00000073541	80
6-167	6	64246802	64247113	Distal Intergenic	ENSSSCG00000028706	ENSSSCT00000074883	51416
6-217	6	77911951	77912262	Promoter (<=1kb)	ENSSSCG00000003493	ENSSSCT00000049440	-354
8-33	8	136188798	136189109	Intron (ENSSSCT00000058446/ENSSSCG00000029507, intron 1 of 15)	ENSSSCG00000029507	ENSSSCT00000075468	7661
9-287	9	70335027	70335338	Promoter (<=1kb)	ENSSSCG00000015302	ENSSSCT00000028779	0
1-246	1	83136928	83137239	Promoter (<=1kb)	ENSSSCG00000004457	ENSSSCT00000022952	100
2022-11-29	11	22324129	22324440	Distal Intergenic	ENSSSCG00000009420	ENSSSCT00000057977	56648
12-132	12	4356238	4356549	Intron (ENSSSCT00000070206/ENSSSCG00000017168, intron 1 of 12)	ENSSSCG00000017168	ENSSSCT00000072395	-8560
13-36	13	157194079	157194390	Distal Intergenic	ENSSSCG00000020010	ENSSSCT00000021605	-58612
15-89	15	32064601	32064912	Promoter (<=1kb)	ENSSSCG00000031951	ENSSSCT00000039855	126
17-110	17	14100275	14100586	Distal Intergenic	ENSSSCG00000028479	ENSSSCT00000032033	35801
2-151	2	142114709	142115020	Promoter (<=1kb)	ENSSSCG00000014362	ENSSSCT00000015692	154
3-157	3	46018658	46018969	Exon (ENSSSCT00000024943/ENSSSCG00000008118, exon 9 of 23)	ENSSSCG00000008118	ENSSSCT00000024943	4436
4-274	4	38717059	38717370	Promoter (<=1kb)	ENSSSCG00000006081	ENSSSCT00000006672	374
4-308	4	79686235	79686546	Promoter (<=1kb)	ENSSSCG00000006273	ENSSSCT00000006872	139
2022-08-20	8	3796596	3796907	Promoter (<=1kb)	ENSSSCG00000041406	ENSSSCT00000069262	103
9-235	9	120412085	120412396	Intron (ENSSSCT00000016910/ENSSSCG00000015523, intron 3 of 24)	ENSSSCG00000015523	ENSSSCT00000016910	13141
9-499	9	124435411	124435722	Promoter (<=1kb)	ENSSSCG00000015556	ENSSSCT00000027563	-85
12-224	12	1072394	1072705	Promoter (<=1kb)	ENSSSCG00000035253	ENSSSCT00000041350	762
12-124	12	33864747	33865058	Intron (ENSSSCT00000059213/ENSSSCG00000038505, intron 7 of 12)	ENSSSCG00000035193	ENSSSCT00000084978	264425
12-121	12	45426405	45426716	Intron (ENSSSCT00000052274/ENSSSCG00000040641, intron 1 of 6)	ENSSSCG00000017783	ENSSSCT00000040344	3078
14-194	14	47956204	47956515	Intron (ENSSSCT00000010981/ENSSSCG00000010025, intron 2 of 7)	ENSSSCG00000010025	ENSSSCT00000060110	9752
3-58	3	93230583	93230894	Exon (ENSSSCT00000086214/ENSSSCG00000044676, exon 2 of 2)	ENSSSCG00000044676	ENSSSCT00000086214	3395
5-95	5	9682800	9683111	Promoter (2-3kb)	ENSSSCG00000000110	ENSSSCT00000075325	-2103
1-147	1	252407541	252407852	Distal Intergenic	ENSSSCG00000021386	ENSSSCT00000043252	-11593
2022-10-22	10	14069129	14069440	Promoter (<=1kb)	ENSSSCG00000024180	ENSSSCT00000029429	78
11-32	11	4841494	4841805	Distal Intergenic	ENSSSCG00000009305	ENSSSCT00000010193	-15212
2022-11-12	11	76220232	76220543	Distal Intergenic	ENSSSCG00000043080	ENSSSCT00000079114	-63724
12-128	12	23280108	23280419	Promoter (<=1kb)	ENSSSCG00000038880	ENSSSCT00000051843	141
13-340	13	34411664	34411975	Promoter (<=1kb)	ENSSSCG00000011433	ENSSSCT00000012513	165
13-155	13	199892220	199892531	Intron (ENSSSCT00000013186/ENSSSCG00000012054, intron 5 of 38)	ENSSSCG00000012054	ENSSSCT00000013186	44182
14-74	14	111453268	111453579	Distal Intergenic	ENSSSCG00000010554	ENSSSCT00000074035	-7981
14-129	14	113137148	113137459	Promoter (<=1kb)	ENSSSCG00000010575	ENSSSCT00000011568	108
16-40	16	37138838	37139149	Intron (ENSSSCT00000067898/ENSSSCG00000035160, intron 1 of 1)	ENSSSCG00000035160	ENSSSCT00000067898	13349
17-81	17	12718052	12718363	Intron (ENSSSCT00000058258/ENSSSCG00000007034, intron 2 of 18)	ENSSSCG00000007034	ENSSSCT00000088386	-40173
17-132	17	47723548	47723859	Intron (ENSSSCT00000029861/ENSSSCG00000033586, intron 3 of 5)	ENSSSCG00000021861	ENSSSCT00000008097	-10944
17-175	17	61598415	61598726	Promoter (<=1kb)	ENSSSCG00000037369	ENSSSCT00000041650	167
3-170	3	39995611	39995922	Promoter (<=1kb)	ENSSSCG00000037686	ENSSSCT00000051944	103
3-199	3	79665843	79666154	Promoter (1-2kb)	ENSSSCG00000041965	ENSSSCT00000070355	1394
7-38	7	36358649	36358960	Distal Intergenic	ENSSSCG00000042447	ENSSSCT00000042386	-5340
7-164	7	94271025	94271336	Distal Intergenic	ENSSSCG00000045455	ENSSSCT00000079466	10325
2022-08-17	8	32249680	32249991	Intron (ENSSSCT00000058359/ENSSSCG00000022168, intron 1 of 17)	ENSSSCG00000022168	ENSSSCT00000058359	51911
9-247	9	6065561	6065872	Promoter (<=1kb)	ENSSSCG00000014791	ENSSSCT00000016142	-445
9-465	9	20123912	20124223	Promoter (<=1kb)	ENSSSCG00000014915	ENSSSCT00000016271	35
9-442	9	103359176	103359487	5' UTR	ENSSSCG00000015423	ENSSSCT00000016801	3111
2022-10-31	10	19781491	19781802	Intron (ENSSSCT00000082119/ENSSSCG00000029411, intron 2 of 20)	ENSSSCG00000029411	ENSSSCT00000022751	22727
2022-10-19	10	24163906	24164217	3' UTR	ENSSSCG00000031981	ENSSSCT00000039457	5436
13-293	13	70143250	70143561	Intron (ENSSSCT00000022493/ENSSSCG00000011600, intron 3 of 16)	ENSSSCG00000011600	ENSSSCT00000022493	29986
13-173	13	100442638	100442949	Promoter (<=1kb)	ENSSSCG00000023434	ENSSSCT00000081829	-261
13-67	13	110052557	110052868	Promoter (<=1kb)	ENSSSCG00000028905	ENSSSCT00000056995	-328
14-100	14	81448842	81449153	Distal Intergenic	ENSSSCG00000010329	ENSSSCT00000011307	-5974
17-64	17	4891799	4892110	Intron (ENSSSCT00000007647/ENSSSCG00000006982, intron 2 of 11)	ENSSSCG00000006982	ENSSSCT00000007647	36743
3-323	3	18255187	18255498	Promoter (1-2kb)	ENSSSCG00000032556	ENSSSCT00000053570	1560
4-186	4	14489115	14489426	Intron (ENSSSCT00000065579/ENSSSCG00000037755, intron 4 of 6)	ENSSSCG00000037755	ENSSSCT00000065579	108651
4-178	4	35939942	35940253	Distal Intergenic	ENSSSCG00000006062	ENSSSCT00000046817	-35288
5-124	5	6784259	6784570	Promoter (<=1kb)	ENSSSCG00000026092	ENSSSCT00000023268	102
6-128	6	74861667	74861978	Promoter (2-3kb)	ENSSSCG00000003468	ENSSSCT00000003854	-2252
6-430	6	118333242	118333553	Promoter (<=1kb)	ENSSSCG00000028047	ENSSSCT00000054766	-180
AEMK02000328.1-2	AEMK02000328.1	440281	440592	Distal Intergenic	ENSSSCG00000031430	ENSSSCT00000027633	3775
1-374	1	130065245	130065556	Promoter (<=1kb)	ENSSSCG00000035544	ENSSSCT00000040250	49
1-286	1	252453213	252453524	Promoter (<=1kb)	ENSSSCG00000046439	ENSSSCT00000069089	106
13-170	13	29546181	29546492	Intron (ENSSSCT00000047472/ENSSSCG00000026945, intron 11 of 23)	ENSSSCG00000023395	ENSSSCT00000024900	5867
13-275	13	199997315	199997626	Promoter (<=1kb)	ENSSSCG00000012055	ENSSSCT00000077999	102
14-122	14	126693202	126693513	Intron (ENSSSCT00000011656/ENSSSCG00000010657, intron 2 of 11)	ENSSSCG00000010657	ENSSSCT00000011656	13967
2-135	2	5256025	5256336	Intron (ENSSSCT00000022488/ENSSSCG00000029637, intron 13 of 21)	ENSSSCG00000012918	ENSSSCT00000072173	-28277
3-77	3	9985821	9986132	Distal Intergenic	ENSSSCG00000044322	ENSSSCT00000089215	-8542
3-364	3	69657441	69657752	Promoter (<=1kb)	ENSSSCG00000022162	ENSSSCT00000073032	0
5-86	5	24713666	24713977	Promoter (<=1kb)	ENSSSCG00000000456	ENSSSCT00000000492	399
5-138	5	76637105	76637416	Promoter (<=1kb)	ENSSSCG00000030685	ENSSSCT00000064554	0
7-55	7	55112114	55112425	Distal Intergenic	ENSSSCG00000020471	ENSSSCT00000022066	17541
7-77	7	92000693	92001004	Intron (ENSSSCT00000023246/ENSSSCG00000028877, intron 7 of 10)	ENSSSCG00000051493	ENSSSCT00000087749	356281
9-438	9	27134120	27134431	Promoter (<=1kb)	ENSSSCG00000014965	ENSSSCT00000016326	64
11-46	11	50786433	50786744	Promoter (<=1kb)	ENSSSCG00000029113	ENSSSCT00000059820	30
12-346	12	47644801	47645112	Promoter (<=1kb)	ENSSSCG00000038989	ENSSSCT00000040818	78
12-140	12	60853546	60853857	Promoter (<=1kb)	ENSSSCG00000038164	ENSSSCT00000050033	933
13-132	13	158577522	158577833	Promoter (<=1kb)	ENSSSCG00000011963	ENSSSCT00000070507	137
15-68	15	54724674	54724985	Promoter (<=1kb)	ENSSSCG00000015846	ENSSSCT00000086782	404
18-30	18	49413572	49413883	Distal Intergenic	ENSSSCG00000048030	ENSSSCT00000087493	-64481
2-176	2	302804	303115	Promoter (<=1kb)	ENSSSCG00000031513	ENSSSCT00000037965	-303
4-201	4	104625688	104625999	Promoter (<=1kb)	ENSSSCG00000006742	ENSSSCT00000057433	-453
5-54	5	12476162	12476473	Promoter (1-2kb)	ENSSSCG00000040453	ENSSSCT00000000165	1408
5-171	5	18587764	18588075	Promoter (<=1kb)	ENSSSCG00000042921	ENSSSCT00000075225	466
5-129	5	64196490	64196801	Promoter (<=1kb)	ENSSSCG00000000704	ENSSSCT00000041672	96
5-60	5	76129323	76129634	Intron (ENSSSCT00000045644/ENSSSCG00000000804, intron 1 of 21)	ENSSSCG00000000804	ENSSSCT00000000873	15784
6-109	6	69135600	69135911	Intron (ENSSSCT00000065793/ENSSSCG00000033497, intron 4 of 15)	ENSSSCG00000033497	ENSSSCT00000065793	122720
7-44	7	34663460	34663771	Distal Intergenic	ENSSSCG00000025423	ENSSSCT00000029770	-6763
7-81	7	37257517	37257828	Promoter (<=1kb)	ENSSSCG00000036801	ENSSSCT00000063094	581
2022-08-11	8	10554282	10554593	Intron (ENSSSCT00000068845/ENSSSCG00000042475, intron 2 of 2)	ENSSSCG00000039003	ENSSSCT00000030181	-6986
9-359	9	53364681	53364992	Promoter (<=1kb)	ENSSSCG00000030017	ENSSSCT00000023210	0
11-51	11	6763088	6763399	Promoter (<=1kb)	ENSSSCG00000035992	ENSSSCT00000091252	0
2022-11-22	11	76249011	76249322	Distal Intergenic	ENSSSCG00000043080	ENSSSCT00000079114	-34945
12-228	12	20842497	20842808	Promoter (<=1kb)	ENSSSCG00000032404	ENSSSCT00000056283	431
13-238	13	31990759	31991070	Promoter (<=1kb)	ENSSSCG00000037459	ENSSSCT00000043143	-497
13-76	13	81750123	81750434	Promoter (<=1kb)	ENSSSCG00000036855	ENSSSCT00000039971	55
14-76	14	10176203	10176514	Promoter (<=1kb)	ENSSSCG00000044047	ENSSSCT00000071838	-15
14-180	14	29067845	29068156	Promoter (<=1kb)	ENSSSCG00000032962	ENSSSCT00000047374	214
14-173	14	49840621	49840932	Exon (ENSSSCT00000011028/ENSSSCG00000010067, exon 10 of 12)	ENSSSCG00000010068	ENSSSCT00000011029	21369
14-168	14	106772963	106773274	Exon (ENSSSCT00000071384/ENSSSCG00000010493, exon 3 of 7)	ENSSSCG00000010493	ENSSSCT00000071384	20371
2-120	2	6640444	6640755	Promoter (<=1kb)	ENSSSCG00000037531	ENSSSCT00000062004	388
2-209	2	140503760	140504071	Promoter (<=1kb)	ENSSSCG00000014337	ENSSSCT00000015664	216
3-132	3	46241338	46241649	Promoter (<=1kb)	ENSSSCG00000008115	ENSSSCT00000072207	25
3-159	3	53294848	53295159	Promoter (<=1kb)	ENSSSCG00000008170	ENSSSCT00000058385	149
4-447	4	812320	812631	Promoter (<=1kb)	ENSSSCG00000038800	ENSSSCT00000059754	0
4-512	4	79652132	79652443	Promoter (<=1kb)	ENSSSCG00000022190	ENSSSCT00000026021	28
4-295	4	123835926	123836237	Promoter (<=1kb)	ENSSSCG00000028310	ENSSSCT00000089749	-100
6-106	6	8056532	8056843	Intron (ENSSSCT00000068518/ENSSSCG00000042603, intron 1 of 1)	ENSSSCG00000041115	ENSSSCT00000084692	-38032
6-420	6	51780416	51780727	Promoter (<=1kb)	ENSSSCG00000036542	ENSSSCT00000050546	331
6-195	6	77427991	77428302	Intron (ENSSSCT00000027028/ENSSSCG00000022839, intron 1 of 9)	ENSSSCG00000022839	ENSSSCT00000027028	27927
8-41	8	72347659	72347970	Distal Intergenic	ENSSSCG00000008984	ENSSSCT00000009841	-61738
9-464	9	9280936	9281247	Promoter (<=1kb)	ENSSSCG00000014850	ENSSSCT00000058117	120
9-586	9	107456272	107456583	Promoter (<=1kb)	ENSSSCG00000028585	ENSSSCT00000086700	0
X-5	X	44526342	44526653	Intron (ENSSSCT00000026279/ENSSSCG00000012309, intron 1 of 10)	ENSSSCG00000012309	ENSSSCT00000026279	16719
1-42	1	72561937	72562248	Intron (ENSSSCT00000072060/ENSSSCG00000004371, intron 6 of 27)	ENSSSCG00000035339	ENSSSCT00000047899	41241
1-370	1	81997477	81997788	Promoter (<=1kb)	ENSSSCG00000004441	ENSSSCT00000072009	365
1-194	1	96763361	96763672	Promoter (<=1kb)	ENSSSCG00000005768	ENSSSCT00000006344	149
1-183	1	168793446	168793757	Intron (ENSSSCT00000005493/ENSSSCG00000004980, intron 3 of 17)	ENSSSCG00000045715	ENSSSCT00000070160	6768
1-161	1	256353772	256354083	Intron (ENSSSCT00000072303/ENSSSCG00000041599, intron 1 of 1)	ENSSSCG00000041599	ENSSSCT00000072303	3246
2022-11-09	11	45724477	45724788	Distal Intergenic	ENSSSCG00000045422	ENSSSCT00000082792	208236
12-147	12	48762925	48763236	Promoter (<=1kb)	ENSSSCG00000017835	ENSSSCT00000060302	69
14-152	14	6995693	6996004	Intron (ENSSSCT00000055318/ENSSSCG00000034561, intron 4 of 26)	ENSSSCG00000009630	ENSSSCT00000038602	-47009
14-185	14	16710171	16710482	Promoter (<=1kb)	ENSSSCG00000009704	ENSSSCT00000010639	124
14-63	14	56308370	56308681	Distal Intergenic	ENSSSCG00000044931	ENSSSCT00000077617	50980
14-141	14	111752952	111753263	Distal Intergenic	ENSSSCG00000044372	ENSSSCT00000068002	-54424
15-55	15	118702452	118702763	Promoter (<=1kb)	ENSSSCG00000036716	ENSSSCT00000075072	64
17-168	17	50957992	50958303	Promoter (<=1kb)	ENSSSCG00000030108	ENSSSCT00000022577	402
18-181	18	3066287	3066598	Promoter (<=1kb)	ENSSSCG00000049535	ENSSSCT00000068738	-116
2-123	2	47583004	47583315	Promoter (<=1kb)	ENSSSCG00000013402	ENSSSCT00000074543	-190
3-181	3	121856190	121856501	Promoter (2-3kb)	ENSSSCG00000008619	ENSSSCT00000009430	-2232
4-221	4	12569172	12569483	Distal Intergenic	ENSSSCG00000048613	ENSSSCT00000075530	-19795
5-136	5	67070028	67070339	Intron (ENSSSCT00000000798/ENSSSCG00000000735, intron 2 of 9)	ENSSSCG00000000735	ENSSSCT00000000798	35894
6-169	6	75001302	75001613	Distal Intergenic	ENSSSCG00000034484	ENSSSCT00000042154	-13908
7-119	7	112028045	112028356	Promoter (<=1kb)	ENSSSCG00000002433	ENSSSCT00000002703	124
8-131	8	44535011	44535322	Distal Intergenic	ENSSSCG00000008870	ENSSSCT00000062155	-8857
9-278	9	96655503	96655814	Distal Intergenic	ENSSSCG00000048808	ENSSSCT00000081932	-6298
AEMK02000682.1-9	AEMK02000682.1	1657442	1657753	Promoter (<=1kb)	ENSSSCG00000033162	ENSSSCT00000065487	93
1-128	1	229420432	229420743	Distal Intergenic	ENSSSCG00000005277	ENSSSCT00000076282	-8038
11-66	11	15734947	15735258	Promoter (<=1kb)	ENSSSCG00000035658	ENSSSCT00000048192	156
12-133	12	4489432	4489743	Promoter (<=1kb)	ENSSSCG00000017169	ENSSSCT00000018693	-352
12-382	12	60162860	60163171	Promoter (<=1kb)	ENSSSCG00000039681	ENSSSCT00000055077	141
13-253	13	198470497	198470808	Intron (ENSSSCT00000042414/ENSSSCG00000035537, intron 3 of 8)	ENSSSCG00000012052	ENSSSCT00000061685	-135165
14-350	14	49905653	49905964	Promoter (<=1kb)	ENSSSCG00000010070	ENSSSCT00000058458	50
14-354	14	107591105	107591416	Promoter (<=1kb)	ENSSSCG00000010503	ENSSSCT00000072320	0
17-95	17	31600550	31600861	Distal Intergenic	ENSSSCG00000007140	ENSSSCT00000007812	-8584
2-142	2	6920245	6920556	Downstream (1-2kb)	ENSSSCG00000012996	ENSSSCT00000014206	-16205
2-421	2	74044675	74044986	Promoter (<=1kb)	ENSSSCG00000037153	ENSSSCT00000039016	0
3-184	3	763758	764069	Intron (ENSSSCT00000008286/ENSSSCG00000007554, intron 3 of 6)	ENSSSCG00000007554	ENSSSCT00000008286	11727
3-205	3	10474531	10474842	Promoter (<=1kb)	ENSSSCG00000042036	ENSSSCT00000067318	-365
3-152	3	16161752	16162063	Promoter (<=1kb)	ENSSSCG00000007732	ENSSSCT00000008477	195
3-397	3	25286069	25286380	Promoter (<=1kb)	ENSSSCG00000024748	ENSSSCT00000091102	51
3-75	3	81660062	81660373	Distal Intergenic	ENSSSCG00000038341	ENSSSCT00000063755	-109366
3-216	3	117775389	117775700	Promoter (1-2kb)	ENSSSCG00000043781	ENSSSCT00000089271	1874
6-93	6	88092980	88093291	Promoter (2-3kb)	ENSSSCG00000003600	ENSSSCT00000054423	-2377
8-50	8	77129617	77129928	Distal Intergenic	ENSSSCG00000009015	ENSSSCT00000044753	-39638
1-301	1	9239108	9239419	Promoter (<=1kb)	ENSSSCG00000030535	ENSSSCT00000071164	0
1-174	1	218339468	218339779	Promoter (<=1kb)	ENSSSCG00000005225	ENSSSCT00000005759	-667
12-234	12	3309338	3309649	Promoter (<=1kb)	ENSSSCG00000017165	ENSSSCT00000062550	101
14-99	14	74863308	74863619	Intron (ENSSSCT00000060717/ENSSSCG00000023662, intron 1 of 2)	ENSSSCG00000023662	ENSSSCT00000060717	12377
14-190	14	112141709	112142020	Promoter (<=1kb)	ENSSSCG00000022429	ENSSSCT00000051924	-725
17-39	17	26594666	26594977	Promoter (<=1kb)	ENSSSCG00000007093	ENSSSCT00000007765	-841
18-40	18	6209488	6209799	3' UTR	ENSSSCG00000024431	ENSSSCT00000069777	8849
2-228	2	51733255	51733566	Promoter (<=1kb)	ENSSSCG00000035985	ENSSSCT00000081552	75
3-505	3	58506885	58507196	Intron (ENSSSCT00000038490/ENSSSCG00000023710, intron 2 of 6)	ENSSSCG00000023710	ENSSSCT00000073421	-4561
3-103	3	79503716	79504027	Distal Intergenic	ENSSSCG00000028518	ENSSSCT00000024570	-14436
5-109	5	10789904	10790215	Distal Intergenic	ENSSSCG00000000132	ENSSSCT00000000138	25098
7-40	7	86174329	86174640	Distal Intergenic	ENSSSCG00000045730	ENSSSCT00000091094	-8553
9-290	9	8198519	8198830	Promoter (<=1kb)	ENSSSCG00000014828	ENSSSCT00000048524	0
X-9	X	125601	125912	Promoter (<=1kb)	ENSSSCG00000022129	ENSSSCT00000027390	47
1-243	1	137689617	137689928	Promoter (<=1kb)	ENSSSCG00000030560	ENSSSCT00000005311	738
1-140	1	161843848	161844159	Intron (ENSSSCT00000005418/ENSSSCG00000004911, intron 3 of 14)	ENSSSCG00000004911	ENSSSCT00000005418	20423
1-284	1	218081468	218081779	Intron (ENSSSCT00000005757/ENSSSCG00000005224, intron 8 of 10)	ENSSSCG00000046119	ENSSSCT00000091337	69781
13-57	13	140631235	140631546	Distal Intergenic	ENSSSCG00000011894	ENSSSCT00000013015	29720
14-159	14	59240615	59240926	Promoter (<=1kb)	ENSSSCG00000010176	ENSSSCT00000011142	101
14-79	14	110664201	110664512	Promoter (2-3kb)	ENSSSCG00000044851	ENSSSCT00000068123	-2057
15-21	15	122483733	122484044	Distal Intergenic	ENSSSCG00000020038	ENSSSCT00000021633	-137781
17-248	17	57364960	57365271	Distal Intergenic	ENSSSCG00000007500	ENSSSCT00000008210	-115133
3-177	3	39739676	39739987	Promoter (<=1kb)	ENSSSCG00000008048	ENSSSCT00000043814	354
3-128	3	126739452	126739763	Promoter (<=1kb)	ENSSSCG00000008638	ENSSSCT00000078754	573
5-96	5	22021096	22021407	Promoter (<=1kb)	ENSSSCG00000000406	ENSSSCT00000000439	117
6-135	6	63371554	63371865	Intron (ENSSSCT00000026215/ENSSSCG00000022204, intron 3 of 39)	ENSSSCG00000022204	ENSSSCT00000023306	5466
6-190	6	85716953	85717264	Promoter (<=1kb)	ENSSSCG00000027686	ENSSSCT00000090867	22
6-218	6	153684815	153685126	Promoter (<=1kb)	ENSSSCG00000031912	ENSSSCT00000057200	-556
6-220	6	167319805	167320116	Promoter (<=1kb)	ENSSSCG00000039267	ENSSSCT00000041877	96
8-65	8	926905	927216	Promoter (<=1kb)	ENSSSCG00000051354	ENSSSCT00000083177	0
9-283	9	27999207	27999518	3' UTR	ENSSSCG00000014970	ENSSSCT00000016332	-24784
9-354	9	116148616	116148927	Promoter (<=1kb)	ENSSSCG00000018229	ENSSSCT00000019824	0
9-253	9	121450257	121450568	Exon (ENSSSCT00000068253/ENSSSCG00000033352, exon 2 of 3)	ENSSSCG00000043731	ENSSSCT00000073947	4527
1-118	1	179852293	179852604	Distal Intergenic	ENSSSCG00000049234	ENSSSCT00000073440	-40077
1-159	1	236925121	236925432	Promoter (<=1kb)	ENSSSCG00000031236	ENSSSCT00000089819	-832
2022-10-26	10	65796383	65796694	Distal Intergenic	ENSSSCG00000044272	ENSSSCT00000077824	-30940
12-58	12	26978483	26978794	3' UTR	ENSSSCG00000017555	ENSSSCT00000083464	-16083
13-147	13	29814092	29814403	Intron (ENSSSCT00000068922/ENSSSCG00000011329, intron 1 of 8)	ENSSSCG00000011329	ENSSSCT00000012405	30779
14-195	14	51443724	51444035	Promoter (<=1kb)	ENSSSCG00000010134	ENSSSCT00000011095	86
14-161	14	120739207	120739518	Promoter (<=1kb)	ENSSSCG00000030507	ENSSSCT00000050809	104
2-188	2	9148720	9149031	Promoter (<=1kb)	ENSSSCG00000013063	ENSSSCT00000014279	160
2-90	2	61470214	61470525	Promoter (<=1kb)	ENSSSCG00000013849	ENSSSCT00000015127	207
3-114	3	670182	670493	Intron (ENSSSCT00000042783/ENSSSCG00000038777, intron 2 of 5)	ENSSSCG00000018712	ENSSSCT00000020307	-3185
3-537	3	6354747	6355058	Promoter (<=1kb)	ENSSSCG00000033450	ENSSSCT00000061245	108
3-207	3	39087570	39087881	Promoter (<=1kb)	ENSSSCG00000007967	ENSSSCT00000008730	127
3-119	3	112962788	112963099	Promoter (<=1kb)	ENSSSCG00000008574	ENSSSCT00000051404	-393
3-113	3	127505853	127506164	Promoter (1-2kb)	ENSSSCG00000048192	ENSSSCT00000083067	1715
4-284	4	36654411	36654722	5' UTR	ENSSSCG00000006066	ENSSSCT00000042277	19126
6-733	6	66927732	66928043	Promoter (<=1kb)	ENSSSCG00000029843	ENSSSCT00000022446	103
6-177	6	115020783	115021094	Promoter (<=1kb)	ENSSSCG00000024800	ENSSSCT00000029720	54
2022-08-14	8	137724061	137724372	Intron (ENSSSCT00000044187/ENSSSCG00000009256, intron 2 of 16)	ENSSSCG00000009256	ENSSSCT00000090683	-4543
9-280	9	137760478	137760789	Distal Intergenic	ENSSSCG00000042226	ENSSSCT00000071275	-29235
1-148	1	103751499	103751810	Promoter (<=1kb)	ENSSSCG00000004528	ENSSSCT00000090999	398
1-221	1	246347607	246347918	Distal Intergenic	ENSSSCG00000045023	ENSSSCT00000085123	-16601
2022-10-16	10	24015141	24015452	Intron (ENSSSCT00000032914/ENSSSCG00000010915, intron 5 of 28)	ENSSSCG00000010915	ENSSSCT00000011946	-20330
11-67	11	74266924	74267235	Promoter (<=1kb)	ENSSSCG00000032254	ENSSSCT00000047920	0
13-83	13	140629099	140629410	Distal Intergenic	ENSSSCG00000011894	ENSSSCT00000013015	27584
15-26	15	110595345	110595656	Distal Intergenic	ENSSSCG00000029998	ENSSSCT00000031970	-59156
16-64	16	39958705	39959016	Promoter (<=1kb)	ENSSSCG00000051151	ENSSSCT00000090564	8
17-289	17	16880942	16881253	Promoter (<=1kb)	ENSSSCG00000021353	ENSSSCT00000058858	66
17-115	17	21994905	21995216	Intron (ENSSSCT00000047051/ENSSSCG00000007073, intron 1 of 4)	ENSSSCG00000007073	ENSSSCT00000007744	46147
17-359	17	40279054	40279365	Promoter (<=1kb)	ENSSSCG00000007331	ENSSSCT00000044422	0
18-37	18	14001263	14001574	Intron (ENSSSCT00000046643/ENSSSCG00000021354, intron 10 of 17)	ENSSSCG00000027118	ENSSSCT00000029662	-4998
3-313	3	26654035	26654346	Promoter (<=1kb)	ENSSSCG00000032531	ENSSSCT00000082276	216
4-169	4	13209909	13210220	Distal Intergenic	ENSSSCG00000049874	ENSSSCT00000081570	-130066
4-279	4	29289339	29289650	Promoter (<=1kb)	ENSSSCG00000006033	ENSSSCT00000006622	12
4-247	4	88145151	88145462	Exon (ENSSSCT00000051570/ENSSSCG00000006344, exon 11 of 12)	ENSSSCG00000048296	ENSSSCT00000068852	-4383
4-301	4	100981855	100982166	Promoter (<=1kb)	ENSSSCG00000006709	ENSSSCT00000007349	93
4-264	4	103884021	103884332	Distal Intergenic	ENSSSCG00000040008	ENSSSCT00000048307	39771
6-306	6	3785993	3786304	Promoter (<=1kb)	ENSSSCG00000002666	ENSSSCT00000002957	0
7-78	7	37400985	37401296	Intron (ENSSSCT00000045133/ENSSSCG00000001639, intron 4 of 17)	ENSSSCG00000001638	ENSSSCT00000001822	-71814
8-108	8	3797488	3797799	Promoter (<=1kb)	ENSSSCG00000037445	ENSSSCT00000046389	140
9-325	9	89368270	89368581	Intron (ENSSSCT00000059291/ENSSSCG00000015375, intron 2 of 14)	ENSSSCG00000015375	ENSSSCT00000050379	26921
1-239	1	7438494	7438805	Intron (ENSSSCT00000067407/ENSSSCG00000004044, intron 4 of 47)	ENSSSCG00000004044	ENSSSCT00000067407	19760
1-89	1	168213078	168213389	Distal Intergenic	ENSSSCG00000050602	ENSSSCT00000072514	57816
10-37	10	15263887	15264198	Promoter (<=1kb)	ENSSSCG00000010866	ENSSSCT00000079500	221
11-54	11	60732614	60732925	Promoter (<=1kb)	ENSSSCG00000042593	ENSSSCT00000086311	961
12-106	12	59134170	59134481	Promoter (<=1kb)	ENSSSCG00000038146	ENSSSCT00000061545	0
15-145	15	63504980	63505291	Promoter (<=1kb)	ENSSSCG00000015871	ENSSSCT00000017282	0
2-89	2	49083207	49083518	Promoter (<=1kb)	ENSSSCG00000022492	ENSSSCT00000054636	71
2-144	2	69028950	69029261	Promoter (<=1kb)	ENSSSCG00000013659	ENSSSCT00000040931	190
3-179	3	58097148	58097459	Promoter (<=1kb)	ENSSSCG00000035478	ENSSSCT00000067734	-427
3-231	3	114363406	114363717	Promoter (<=1kb)	ENSSSCG00000008583	ENSSSCT00000075108	0
4-297	4	7016740	7017051	Promoter (<=1kb)	ENSSSCG00000030947	ENSSSCT00000050325	0
4-420	4	36779288	36779599	Exon (ENSSSCT00000006657/ENSSSCG00000027587, exon 11 of 19)	ENSSSCG00000027587	ENSSSCT00000006657	64913
8-84	8	86881808	86882119	Promoter (1-2kb)	ENSSSCG00000009060	ENSSSCT00000061458	1635
9-226	9	133153981	133154292	Distal Intergenic	ENSSSCG00000015612	ENSSSCT00000050800	-10148
X-13	X	34763885	34764196	Promoter (<=1kb)	ENSSSCG00000025447	ENSSSCT00000025493	530
1-249	1	157836407	157836718	Promoter (<=1kb)	ENSSSCG00000004888	ENSSSCT00000005394	186
2022-11-16	11	45916476	45916787	Distal Intergenic	ENSSSCG00000045422	ENSSSCT00000082792	16237
12-85	12	14892675	14892986	Intron (ENSSSCT00000086540/ENSSSCG00000039909, intron 1 of 20)	ENSSSCG00000039909	ENSSSCT00000018811	10590
12-145	12	24282531	24282842	Intron (ENSSSCT00000065007/ENSSSCG00000017526, intron 8 of 8)	ENSSSCG00000018912	ENSSSCT00000020507	9494
12-257	12	60443071	60443382	Promoter (<=1kb)	ENSSSCG00000038189	ENSSSCT00000062334	138
14-262	14	32771294	32771605	Promoter (<=1kb)	ENSSSCG00000009834	ENSSSCT00000041394	0
14-203	14	47193763	47194074	Promoter (2-3kb)	ENSSSCG00000045744	ENSSSCT00000085470	2313
14-191	14	112850508	112850819	Promoter (<=1kb)	ENSSSCG00000010569	ENSSSCT00000011561	372
17-148	17	31151619	31151930	Intron (ENSSSCT00000007807/ENSSSCG00000007135, intron 1 of 24)	ENSSSCG00000007135	ENSSSCT00000007807	43100
17-153	17	46256964	46257275	Promoter (<=1kb)	ENSSSCG00000007366	ENSSSCT00000082599	707
18-73	18	19572955	19573266	Promoter (<=1kb)	ENSSSCG00000016572	ENSSSCT00000052750	0
2-204	2	135283077	135283388	Promoter (<=1kb)	ENSSSCG00000014291	ENSSSCT00000025744	291
4-200	4	68183082	68183393	Distal Intergenic	ENSSSCG00000023848	ENSSSCT00000032451	41612
4-341	4	88052521	88052832	Promoter (<=1kb)	ENSSSCG00000006342	ENSSSCT00000072523	0
4-244	4	123241623	123241934	Intron (ENSSSCT00000007545/ENSSSCG00000006890, intron 7 of 48)	ENSSSCG00000006890	ENSSSCT00000067947	38991
5-58	5	22398871	22399182	Promoter (<=1kb)	ENSSSCG00000048688	ENSSSCT00000080771	872
5-93	5	34426298	34426609	Promoter (<=1kb)	ENSSSCG00000000502	ENSSSCT00000046336	0
6-758	6	54889665	54889976	Promoter (<=1kb)	ENSSSCG00000003194	ENSSSCT00000003549	0
6-129	6	75773950	75774261	Distal Intergenic	ENSSSCG00000049055	ENSSSCT00000090818	-17690
7-57	7	91922270	91922581	Intron (ENSSSCT00000023246/ENSSSCG00000028877, intron 7 of 10)	ENSSSCG00000028877	ENSSSCT00000077443	329836
7-151	7	97123997	97124308	Promoter (1-2kb)	ENSSSCG00000002350	ENSSSCT00000002614	-1031
8-67	8	87011886	87012197	Intron (ENSSSCT00000061458/ENSSSCG00000009060, intron 1 of 6)	ENSSSCG00000046543	ENSSSCT00000080401	-64989
2022-08-26	8	121819121	121819432	Intron (ENSSSCT00000025388/ENSSSCG00000029813, intron 2 of 7)	ENSSSCG00000029813	ENSSSCT00000039549	-9400
9-486	9	120860177	120860488	Promoter (<=1kb)	ENSSSCG00000015525	ENSSSCT00000016913	228
1-137	1	191187192	191187503	Intron (ENSSSCT00000059007/ENSSSCG00000024867, intron 2 of 2)	ENSSSCG00000024867	ENSSSCT00000024643	7947
2022-10-28	10	23396416	23396727	Intron (ENSSSCT00000038044/ENSSSCG00000032735, intron 1 of 10)	ENSSSCG00000032735	ENSSSCT00000038044	4118
12-109	12	22990351	22990662	Distal Intergenic	ENSSSCG00000017507	ENSSSCT00000019060	-3307
13-70	13	16738942	16739253	Intron (ENSSSCT00000079304/ENSSSCG00000049615, intron 1 of 1)	ENSSSCG00000046198	ENSSSCT00000078406	12897
13-61	13	29138881	29139192	Promoter (1-2kb)	ENSSSCG00000011317	ENSSSCT00000052309	-1872
13-158	13	77181987	77182298	Promoter (1-2kb)	ENSSSCG00000011650	ENSSSCT00000012752	-1242
13-60	13	116441821	116442132	Distal Intergenic	ENSSSCG00000043076	ENSSSCT00000073165	68793
13-126	13	191746134	191746445	Distal Intergenic	ENSSSCG00000048685	ENSSSCT00000073404	-21754
14-38	14	80190863	80191174	Distal Intergenic	ENSSSCG00000010325	ENSSSCT00000083395	-84605
15-51	15	111068255	111068566	Intron (ENSSSCT00000017574/ENSSSCG00000016141, intron 6 of 7)	ENSSSCG00000016141	ENSSSCT00000023180	116678
17-249	17	58996130	58996441	Promoter (2-3kb)	ENSSSCG00000007520	ENSSSCT00000033038	-2540
2-323	2	26683384	26683695	Intron (ENSSSCT00000014529/ENSSSCG00000013303, intron 2 of 17)	ENSSSCG00000019322	ENSSSCT00000020917	31560
5-108	5	8922860	8923171	Promoter (<=1kb)	ENSSSCG00000018935	ENSSSCT00000020530	-41
2022-05-27	5	22790889	22791200	Promoter (<=1kb)	ENSSSCG00000044553	ENSSSCT00000059228	0
5-167	5	47690236	47690547	Exon (ENSSSCT00000076919/ENSSSCG00000028552, exon 5 of 6)	ENSSSCG00000028552	ENSSSCT00000056533	3704
6-249	6	54577785	54578096	Promoter (<=1kb)	ENSSSCG00000003165	ENSSSCT00000003515	371
6-231	6	63629697	63630008	Promoter (<=1kb)	ENSSSCG00000003342	ENSSSCT00000064884	-468
6-404	6	158940608	158940919	Intron (ENSSSCT00000038531/ENSSSCG00000003848, intron 3 of 19)	ENSSSCG00000003848	ENSSSCT00000044937	33967
7-127	7	46486409	46486720	Distal Intergenic	ENSSSCG00000051525	ENSSSCT00000074419	17796
7-159	7	53460156	53460467	Promoter (<=1kb)	ENSSSCG00000001817	ENSSSCT00000048292	139
8-47	8	118244316	118244627	Distal Intergenic	ENSSSCG00000009166	ENSSSCT00000010038	-6609
9-405	9	26674070	26674381	Distal Intergenic	ENSSSCG00000014959	ENSSSCT00000068218	-5072
1-125	1	184451015	184451326	Distal Intergenic	ENSSSCG00000005055	ENSSSCT00000005572	-27384
10-45	10	66487709	66488020	Promoter (<=1kb)	ENSSSCG00000035212	ENSSSCT00000039193	-371
2022-11-27	11	13765601	13765912	Promoter (<=1kb)	ENSSSCG00000045890	ENSSSCT00000089708	104
11-65	11	15027411	15027722	Distal Intergenic	ENSSSCG00000049660	ENSSSCT00000085475	89381
11-56	11	52157857	52158168	Promoter (<=1kb)	ENSSSCG00000009482	ENSSSCT00000085294	988
2022-11-14	11	67918489	67918800	Intron (ENSSSCT00000027258/ENSSSCG00000022112, intron 2 of 53)	ENSSSCG00000022112	ENSSSCT00000064935	-13896
12-110	12	34222773	34223084	Distal Intergenic	ENSSSCG00000050061	ENSSSCT00000079385	-6396
13-193	13	93307790	93308101	Promoter (<=1kb)	ENSSSCG00000038366	ENSSSCT00000050005	-11
13-115	13	196778779	196779090	Distal Intergenic	ENSSSCG00000036556	ENSSSCT00000046789	-22908
14-265	14	61654891	61655202	Promoter (<=1kb)	ENSSSCG00000010203	ENSSSCT00000051627	114
14-133	14	61666409	61666720	Promoter (1-2kb)	ENSSSCG00000010203	ENSSSCT00000058620	1161
15-417	15	29861978	29862289	Promoter (<=1kb)	ENSSSCG00000026416	ENSSSCT00000028169	0
15-52	15	123026184	123026495	Distal Intergenic	ENSSSCG00000044791	ENSSSCT00000086634	-18417
16-68	16	64251211	64251522	Promoter (<=1kb)	ENSSSCG00000017043	ENSSSCT00000018556	29
17-113	17	51370444	51370755	Distal Intergenic	ENSSSCG00000007465	ENSSSCT00000040833	-13641
2-147	2	2042625	2042936	Intron (ENSSSCT00000078253/ENSSSCG00000012855, intron 6 of 12)	ENSSSCG00000012855	ENSSSCT00000081479	8894
3-142	3	1645822	1646133	Promoter (<=1kb)	ENSSSCG00000039390	ENSSSCT00000079151	116
3-107	3	46929248	46929559	Promoter (<=1kb)	ENSSSCG00000008127	ENSSSCT00000051137	54
4-334	4	98163541	98163852	Promoter (<=1kb)	ENSSSCG00000006636	ENSSSCT00000007272	0
5-81	5	18181622	18181933	Promoter (1-2kb)	ENSSSCG00000000252	ENSSSCT00000042524	-1218
6-222	6	6660826	6661137	Intron (ENSSSCT00000002982/ENSSSCG00000002689, intron 14 of 17)	ENSSSCG00000002689	ENSSSCT00000002982	44865
6-174	6	36790464	36790775	Distal Intergenic	ENSSSCG00000043618	ENSSSCT00000085501	23439
6-259	6	81722332	81722643	Promoter (<=1kb)	ENSSSCG00000023326	ENSSSCT00000029759	-260
6-116	6	89074308	89074619	Intron (ENSSSCT00000071251/ENSSSCG00000037621, intron 1 of 7)	ENSSSCG00000037621	ENSSSCT00000084256	-4510
7-158	7	53020687	53020998	Intron (ENSSSCT00000002033/ENSSSCG00000001814, intron 4 of 40)	ENSSSCG00000001814	ENSSSCT00000051912	61969
7-118	7	92522562	92522873	Distal Intergenic	ENSSSCG00000049161	ENSSSCT00000088863	-4174
8-98	8	140611	140922	Promoter (<=1kb)	ENSSSCG00000029983	ENSSSCT00000082128	63
8-117	8	31504451	31504762	Distal Intergenic	ENSSSCG00000042573	ENSSSCT00000075076	45077
9-349	9	18859745	18860056	Intron (ENSSSCT00000067359/ENSSSCG00000014904, intron 1 of 23)	ENSSSCG00000014904	ENSSSCT00000067359	90570
9-263	9	19674698	19675009	Promoter (2-3kb)	ENSSSCG00000014909	ENSSSCT00000061373	2504
9-239	9	45554366	45554677	Intron (ENSSSCT00000058561/ENSSSCG00000015090, intron 1 of 5)	ENSSSCG00000015090	ENSSSCT00000016456	3159
X-24	X	43115787	43116098	Promoter (<=1kb)	ENSSSCG00000012287	ENSSSCT00000013436	129
12-105	12	46195684	46195995	Intron (ENSSSCT00000019366/ENSSSCG00000017794, intron 23 of 23)	ENSSSCG00000017795	ENSSSCT00000049541	-10699
14-176	14	81479538	81479849	Intron (ENSSSCT00000011307/ENSSSCG00000010329, intron 2 of 24)	ENSSSCG00000010329	ENSSSCT00000011307	24411
17-180	17	27859642	27859953	Intron (ENSSSCT00000023356/ENSSSCG00000028004, intron 2 of 11)	ENSSSCG00000032025	ENSSSCT00000039330	-27656
2-162	2	13632919	13633230	Promoter (<=1kb)	ENSSSCG00000035585	ENSSSCT00000054154	71
2-67	2	48596487	48596798	Distal Intergenic	ENSSSCG00000033411	ENSSSCT00000056653	-28064
2-102	2	123157436	123157747	Intron (ENSSSCT00000048900/ENSSSCG00000040617, intron 1 of 1)	ENSSSCG00000040617	ENSSSCT00000048900	5065
3-139	3	126389994	126390305	Distal Intergenic	ENSSSCG00000040267	ENSSSCT00000054019	-7232
4-277	4	98614633	98614944	Downstream (<1kb)	ENSSSCG00000029230	ENSSSCT00000030631	6800
5-107	5	31658000	31658311	Promoter (<=1kb)	ENSSSCG00000028869	ENSSSCT00000054762	376
6-161	6	57964328	57964639	Promoter (<=1kb)	ENSSSCG00000024413	ENSSSCT00000050543	87
7-69	7	16885176	16885487	Intron (ENSSSCT00000077541/ENSSSCG00000043011, intron 1 of 1)	ENSSSCG00000045069	ENSSSCT00000085391	6283
9-301	9	137652995	137653306	Distal Intergenic	ENSSSCG00000042226	ENSSSCT00000071275	77937
1-303	1	45219857	45220168	Promoter (<=1kb)	ENSSSCG00000035259	ENSSSCT00000040949	417
1-237	1	261587246	261587557	Promoter (<=1kb)	ENSSSCG00000005518	ENSSSCT00000040247	0
11-97	11	47828839	47829150	Promoter (<=1kb)	ENSSSCG00000009466	ENSSSCT00000010377	0
13-333	13	18978543	18978854	Promoter (<=1kb)	ENSSSCG00000037371	ENSSSCT00000075727	0
14-120	14	104707286	104707597	Distal Intergenic	ENSSSCG00000046024	ENSSSCT00000084459	-41495
15-71	15	67320255	67320566	Promoter (<=1kb)	ENSSSCG00000015888	ENSSSCT00000086440	61
2-159	2	5405537	5405848	Promoter (1-2kb)	ENSSSCG00000022726	ENSSSCT00000026316	-1336
2-240	2	65910316	65910627	Promoter (<=1kb)	ENSSSCG00000013753	ENSSSCT00000015027	670
3-105	3	44828026	44828337	Distal Intergenic	ENSSSCG00000042167	ENSSSCT00000076402	-15334
3-221	3	59709004	59709315	Promoter (<=1kb)	ENSSSCG00000008242	ENSSSCT00000009026	-542
3-135	3	86179405	86179716	Promoter (<=1kb)	ENSSSCG00000032007	ENSSSCT00000041425	-331
4-208	4	88146323	88146634	Intron (ENSSSCT00000051570/ENSSSCG00000006344, intron 10 of 11)	ENSSSCG00000006343	ENSSSCT00000006951	-3827
4-262	4	95519314	95519625	Promoter (<=1kb)	ENSSSCG00000006553	ENSSSCT00000007178	87
5-125	5	23625255	23625566	Distal Intergenic	ENSSSCG00000046236	ENSSSCT00000083498	-318285
5-113	5	64459358	64459669	Promoter (<=1kb)	ENSSSCG00000022230	ENSSSCT00000023950	168
6-455	6	12382858	12383169	Intron (ENSSSCT00000050963/ENSSSCG00000028878, intron 1 of 7)	ENSSSCG00000028878	ENSSSCT00000022592	-3560
6-468	6	149985472	149985783	Promoter (<=1kb)	ENSSSCG00000003820	ENSSSCT00000004227	0
6-246	6	167899421	167899732	Exon (ENSSSCT00000036082/ENSSSCG00000030906, exon 9 of 13)	ENSSSCG00000030906	ENSSSCT00000036082	8828
2022-07-30	7	42209966	42210277	Distal Intergenic	ENSSSCG00000041801	ENSSSCT00000080796	4858
2022-08-05	8	11194853	11195164	Distal Intergenic	ENSSSCG00000008741	ENSSSCT00000009563	-5612
8-71	8	77014597	77014908	Distal Intergenic	ENSSSCG00000045386	ENSSSCT00000086679	-15851
9-352	9	66081594	66081905	Intron (ENSSSCT00000064444/ENSSSCG00000015291, intron 5 of 6)	ENSSSCG00000015291	ENSSSCT00000081160	5445
9-219	9	70363355	70363666	3' UTR	ENSSSCG00000015302	ENSSSCT00000016674	-9871
9-471	9	116149372	116149683	Promoter (<=1kb)	ENSSSCG00000015494	ENSSSCT00000016878	0
AEMK02000258.1-2	AEMK02000258.1	163234	163545	Promoter (<=1kb)	ENSSSCG00000022674	ENSSSCT00000086494	0
1-179	1	82800189	82800500	Promoter (<=1kb)	ENSSSCG00000004454	ENSSSCT00000077256	505
12-195	12	6739980	6740291	Distal Intergenic	ENSSSCG00000040989	ENSSSCT00000049250	-23741
12-160	12	27370595	27370906	Promoter (<=1kb)	ENSSSCG00000033228	ENSSSCT00000061632	-309
13-62	13	127785437	127785748	Distal Intergenic	ENSSSCG00000024788	ENSSSCT00000045531	-22851
15-96	15	66570461	66570772	Promoter (<=1kb)	ENSSSCG00000015882	ENSSSCT00000044120	275
17-247	17	37923650	37923961	Promoter (<=1kb)	ENSSSCG00000037510	ENSSSCT00000077327	169
2-75	2	33270280	33270591	Intron (ENSSSCT00000014565/ENSSSCG00000013337, intron 4 of 8)	ENSSSCG00000048624	ENSSSCT00000082213	-9895
4-268	4	95747592	95747903	Promoter (<=1kb)	ENSSSCG00000006568	ENSSSCT00000051089	152
6-355	6	57258220	57258531	Promoter (<=1kb)	ENSSSCG00000040828	ENSSSCT00000052561	-96
7-117	7	42218525	42218836	Promoter (<=1kb)	ENSSSCG00000030197	ENSSSCT00000047158	235
7-194	7	46450027	46450338	Distal Intergenic	ENSSSCG00000038401	ENSSSCT00000074469	-43039
7-68	7	114487233	114487544	Intron (ENSSSCT00000075383/ENSSSCG00000002457, intron 2 of 9)	ENSSSCG00000002457	ENSSSCT00000075383	32499
9-284	9	39082244	39082555	Distal Intergenic	ENSSSCG00000015019	ENSSSCT00000016383	9282
9-318	9	117063197	117063508	Promoter (<=1kb)	ENSSSCG00000015504	ENSSSCT00000087443	-172
1-349	1	141886638	141886949	Promoter (<=1kb)	ENSSSCG00000004832	ENSSSCT00000077821	-219
12-54	12	45785126	45785437	Promoter (1-2kb)	ENSSSCG00000017787	ENSSSCT00000052278	-1379
13-120	13	123201619	123201930	Intron (ENSSSCT00000038300/ENSSSCG00000011791, intron 2 of 14)	ENSSSCG00000049750	ENSSSCT00000067976	-7791
13-74	13	130857252	130857563	Distal Intergenic	ENSSSCG00000049168	ENSSSCT00000087978	56874
14-189	14	109069618	109069929	Promoter (<=1kb)	ENSSSCG00000010527	ENSSSCT00000011517	232
17-165	17	14101223	14101534	Distal Intergenic	ENSSSCG00000028479	ENSSSCT00000032033	34853
2-270	2	6097889	6098200	Promoter (<=1kb)	ENSSSCG00000012953	ENSSSCT00000055267	95
2-555	2	77393262	77393573	Promoter (<=1kb)	ENSSSCG00000027779	ENSSSCT00000083487	-38
3-303	3	5463968	5464279	Promoter (<=1kb)	ENSSSCG00000037605	ENSSSCT00000052133	293
3-288	3	114722476	114722787	Promoter (<=1kb)	ENSSSCG00000008591	ENSSSCT00000066132	155
4-170	4	15038759	15039070	Intron (ENSSSCT00000050441/ENSSSCG00000005975, intron 3 of 15)	ENSSSCG00000030603	ENSSSCT00000035892	-73967
4-521	4	130394771	130395082	Promoter (<=1kb)	ENSSSCG00000006940	ENSSSCT00000007604	68
5-102	5	3468327	3468638	Distal Intergenic	ENSSSCG00000042340	ENSSSCT00000067695	6322
6-156	6	63462506	63462817	Distal Intergenic	ENSSSCG00000042109	ENSSSCT00000090935	13923
6-252	6	75017498	75017809	Promoter (1-2kb)	ENSSSCG00000034484	ENSSSCT00000064339	1977
7-214	7	1970851	1971162	Distal Intergenic	ENSSSCG00000036988	ENSSSCT00000090992	-9130
8-61	8	40846149	40846460	Promoter (<=1kb)	ENSSSCG00000032645	ENSSSCT00000062221	117
9-241	9	51602023	51602334	Intron (ENSSSCT00000016559/ENSSSCG00000015193, intron 1 of 3)	ENSSSCG00000015193	ENSSSCT00000016559	8530
AEMK02000452.1-8	AEMK02000452.1	1807468	1807779	Promoter (1-2kb)	ENSSSCG00000036612	ENSSSCT00000072620	1403
1-106	1	7906331	7906642	Distal Intergenic	ENSSSCG00000043250	ENSSSCT00000080602	25183
1-288	1	92240411	92240722	Promoter (<=1kb)	ENSSSCG00000004485	ENSSSCT00000004956	0
1-233	1	106012880	106013191	Promoter (<=1kb)	ENSSSCG00000004537	ENSSSCT00000038773	84
12-125	12	4421422	4421733	Promoter (1-2kb)	ENSSSCG00000020634	ENSSSCT00000022229	-1876
12-386	12	6251452	6251763	Distal Intergenic	ENSSSCG00000032166	ENSSSCT00000070300	7717
14-405	14	23593999	23594310	Promoter (<=1kb)	ENSSSCG00000009744	ENSSSCT00000064219	0
14-222	14	113637866	113638177	Promoter (<=1kb)	ENSSSCG00000038856	ENSSSCT00000040614	76
15-171	15	59520197	59520508	Promoter (<=1kb)	ENSSSCG00000015861	ENSSSCT00000029060	145
15-57	15	99620663	99620974	Intron (ENSSSCT00000049691/ENSSSCG00000031954, intron 2 of 12)	ENSSSCG00000031954	ENSSSCT00000050034	35791
15-63	15	118047453	118047764	Distal Intergenic	ENSSSCG00000047768	ENSSSCT00000070425	-56936
17-238	17	38221557	38221868	Promoter (<=1kb)	ENSSSCG00000007284	ENSSSCT00000068690	3
3-337	3	42976796	42977107	Distal Intergenic	ENSSSCG00000008080	ENSSSCT00000008853	-11527
4-218	4	88827143	88827454	Promoter (<=1kb)	ENSSSCG00000006347	ENSSSCT00000037810	-795
5-100	5	69461517	69461828	Promoter (<=1kb)	ENSSSCG00000000765	ENSSSCT00000091210	227
6-154	6	12862903	12863214	Intron (ENSSSCT00000003012/ENSSSCG00000002718, intron 2 of 7)	ENSSSCG00000002718	ENSSSCT00000003012	7482
6-409	6	50178488	50178799	Promoter (<=1kb)	ENSSSCG00000037422	ENSSSCT00000003385	-629
6-351	6	165268280	165268591	Promoter (<=1kb)	ENSSSCG00000003909	ENSSSCT00000004324	0
7-90	7	58909099	58909410	Promoter (<=1kb)	ENSSSCG00000001904	ENSSSCT00000056292	105
8-75	8	108915648	108915959	Promoter (<=1kb)	ENSSSCG00000009123	ENSSSCT00000049835	0
[truncated: 26,775 more rows]
