# Supplementary material for: The CD2v protein of African swine fever virus inhibits macrophage migration and inflammatory cytokines expression by downregulating EGR1 expression through dampening ERK1/2 activity
Source: Vet Res. 2023 Nov 15;54:106. doi: 10.1186/s13567-023-01239-w (PMC10648359; doi:10.1186/s13567-023-01239-w)
Supplement: Supplementary file 10 — Additional file 10: EGR1 and H3K27ac differential binding peaks in swine macrophage from ChIP-seq. [file 13567_2023_1239_MOESM10_ESM.xlsx]

## Sheet: Table S5
name	chr	start	end	strand	Stat	Total subpeaks	H3K27	EGR1	H3K27_Gene/Name/Description	EGR1_Gene/Name/Description
Merged-6-4364966-1	6	4364916	4365016	+	7.24	1		6-3120	-/-/-	ENSSSCG00000023837/WFDC1/WAP four-disulfide core domain 1 [Source:VGNC Symbol;Acc:VGNC:94953]
Merged-6-5230734-1	6	5230684	5230784	+	5.95	1		6-3123	-/-/-	ENSSSCG00000002684/CDH13/cadherin 13 [Source:VGNC Symbol;Acc:VGNC:86477]
Merged-6-5411184-1	6	5411134	5411234	+	6.72	1		6-3125	-/-/-	ENSSSCG00000002684/CDH13/cadherin 13 [Source:VGNC Symbol;Acc:VGNC:86477]
Merged-6-51299994-1	6	51299944	51300044	+	13.7	1		6-791	-/-/-	ENSSSCG00000020657/BCAM/basal cell adhesion molecule [Source:VGNC Symbol;Acc:VGNC:96620]
Merged-6-52659310-1	6	52659260	52659360	+	15.5	1		6-793	-/-/-	ENSSSCG00000003105/SLC1A5/solute carrier family 1 member 5 [Source:VGNC Symbol;Acc:VGNC:92967]
Merged-6-53869955-1	6	53869905	53870005	+	12.4	1		6-794	-/-/-	ENSSSCG00000003136/CYTH2/cytohesin 2 [Source:VGNC Symbol;Acc:VGNC:96962]
Merged-6-54333427-1	6	54333377	54333477	+	13.2	1		6-796	-/-/-	ENSSSCG00000003156/HRC/histidine rich calcium binding protein [Source:VGNC Symbol;Acc:VGNC:88971]
Merged-6-63765926-1	6	63765876	63765976	+	12.4	1		6-797	-/-/-	ENSSSCG00000041030/-/-
Merged-6-64432525-1	6	64432475	64432575	+	15.3	1		6-798	-/-/-	ENSSSCG00000026554/PRXL2B/peroxiredoxin like 2B [Source:VGNC Symbol;Acc:VGNC:98543]
Merged-6-65090167-1	6	65090117	65090217	+	16	1		6-799	-/-/-	ENSSSCG00000024678/MEGF6/multiple EGF like domains 6 [Source:VGNC Symbol;Acc:VGNC:98499]
Merged-6-6435753-1	6	6435703	6435803	+	6.72	1		6-3131	-/-/-	ENSSSCG00000050948/-/-
Merged-6-7767233-1	6	7767183	7767283	+	7.76	1		6-3139	-/-/-	ENSSSCG00000046915/-/-
Merged-6-8099962-1	6	8099912	8100012	+	7.76	1		6-3141	-/-/-	ENSSSCG00000041911/-/-
Merged-6-8126506-1	6	8126456	8126556	+	5.17	1		6-3142	-/-/-	ENSSSCG00000041911/-/-
Merged-6-8440704-1	6	8440654	8440754	+	6.2	1		6-3143	-/-/-	ENSSSCG00000043409/-/-
Merged-6-8527656-1	6	8527606	8527706	+	6.98	1		6-3144	-/-/-	ENSSSCG00000047139/-/-
Merged-6-9949796-1	6	9949746	9949846	+	5.43	1		6-3146	-/-/-	ENSSSCG00000020481/-/-
Merged-6-10418106-1	6	10418056	10418156	+	6.46	1		6-3147	-/-/-	ENSSSCG00000034356/-/-
Merged-6-10706939-1	6	10706889	10706989	+	6.2	1		6-3148	-/-/-	ENSSSCG00000002700/-/synaptonemal complex central element protein 1 like [Source:VGNC Symbol;Acc:VGNC:93651]
Merged-6-10768090-1	6	10768040	10768140	+	5.95	1		6-3149	-/-/-	ENSSSCG00000039747/-/metalloproteinase inhibitor 1-like [Source:NCBI gene (formerly Entrezgene);Acc:110261265]
Merged-6-11558908-1	6	11558858	11558958	+	9.31	1		6-3152	-/-/-	ENSSSCG00000023125/-/contactin associated protein family member 4 [Source:VGNC Symbol;Acc:VGNC:96955]
Merged-6-11789828-1	6	11789778	11789878	+	5.69	1		6-3153	-/-/-	ENSSSCG00000043166/-/-
Merged-6-12157668-1	6	12157618	12157718	+	5.17	1		6-3154	-/-/-	ENSSSCG00000002709/-/carbohydrate sulfotransferase 6 [Source:NCBI gene (formerly Entrezgene);Acc:100522551]
Merged-6-12601424-1	6	12601374	12601474	+	5.17	1		6-3158	-/-/-	ENSSSCG00000002712/LDHD/lactate dehydrogenase D [Source:VGNC Symbol;Acc:VGNC:89670]
Merged-6-13347212-1	6	13347162	13347262	+	6.72	1		6-3159	-/-/-	ENSSSCG00000035447/-/-
Merged-9-135196813-1	9	135196763	135196863	+	8.27	1		9-4605	-/-/-	ENSSSCG00000031141/-/ATP-binding cassette sub-family A member 13 [Source:NCBI gene (formerly Entrezgene);Acc:100514786]
Merged-6-13420299-1	6	13420249	13420349	+	6.2	1		6-3161	-/-/-	ENSSSCG00000038843/ST3GAL2/ST3 beta-galactoside alpha-2,3-sialyltransferase 2 [Source:VGNC Symbol;Acc:VGNC:93502]
Merged-6-13801370-1	6	13801320	13801420	+	5.17	1		6-3163	-/-/-	ENSSSCG00000002729/-/VAC14 component of PIKFYVE complex [Source:VGNC Symbol;Acc:VGNC:98405]
Merged-6-14481245-1	6	14481195	14481295	+	8.53	1		6-3164	-/-/-	ENSSSCG00000002738/ZNF23/zinc finger protein 19 [Source:NCBI gene (formerly Entrezgene);Acc:100514167]
Merged-6-14636238-1	6	14636188	14636288	+	6.98	1		6-3167	-/-/-	ENSSSCG00000002734/MARVELD3/MARVEL domain containing 3 [Source:VGNC Symbol;Acc:VGNC:90030]
Merged-6-14747991-1	6	14747941	14748041	+	5.95	1		6-3168	-/-/-	ENSSSCG00000019395/-/-
Merged-9-123579672-1	9	123579622	123579722	+	12.4	1		9-3015	-/-/-	ENSSSCG00000038516/-/-
Merged-6-14914809-1	6	14914759	14914859	+	5.17	1		6-3170	-/-/-	ENSSSCG00000002743/IST1/IST1 factor associated with ESCRT-III [Source:VGNC Symbol;Acc:VGNC:98480]
Merged-6-14937809-1	6	14937759	14937859	+	5.43	1		6-3171	-/-/-	ENSSSCG00000002746/DHODH/dihydroorotate dehydrogenase (quinone) [Source:VGNC Symbol;Acc:VGNC:96780]
Merged-6-16017176-1	6	16017126	16017226	+	5.95	1		6-3174	-/-/-	ENSSSCG00000002752/ZFHX3/zinc finger homeobox 3 [Source:VGNC Symbol;Acc:VGNC:95141]
Merged-6-16046282-1	6	16046232	16046332	+	5.69	1		6-3175	-/-/-	ENSSSCG00000047359/-/-
Merged-6-16051191-1	6	16051141	16051241	+	5.17	1		6-3176	-/-/-	ENSSSCG00000049762/-/-
Merged-6-18255967-1	6	18255917	18256017	+	6.2	1		6-3179	-/-/-	ENSSSCG00000023162/CDH3/cadherin 3 [Source:VGNC Symbol;Acc:VGNC:96941]
Merged-9-124093622-1	9	124093572	124093672	+	12.1	1		9-3022	-/-/-	ENSSSCG00000022292/NPL/N-acetylneuraminate pyruvate lyase [Source:VGNC Symbol;Acc:VGNC:90851]
Merged-9-124296086-1	9	124296036	124296136	+	10.9	1		9-3025	-/-/-	ENSSSCG00000015555/LAMC1/laminin subunit gamma 1 [Source:VGNC Symbol;Acc:VGNC:89624]
Merged-9-124390950-1	9	124390900	124391000	+	11.1	1		9-3026	-/-/-	ENSSSCG00000015555/LAMC1/laminin subunit gamma 1 [Source:VGNC Symbol;Acc:VGNC:89624]
Merged-6-20070537-1	6	20070487	20070587	+	9.31	1		6-3189	-/-/-	ENSSSCG00000002803/CCDC113/coiled-coil domain containing 113 [Source:VGNC Symbol;Acc:VGNC:86247]
Merged-13-32675594-1	13	32675544	32675644	+	7.76	1		13-1200	-/-/-	ENSSSCG00000042718/GNAT1/G protein subunit alpha transducin 1 [Source:NCBI gene (formerly Entrezgene);Acc:100157237]
Merged-9-124729851-1	9	124729801	124729901	+	10.9	1		9-3038	-/-/-	ENSSSCG00000015558/SMG7/SMG7 nonsense mediated mRNA decay factor [Source:VGNC Symbol;Acc:VGNC:93250]
Merged-13-32692810-1	13	32692760	32692860	+	6.72	1		13-1201	-/-/-	ENSSSCG00000011397/SLC38A3/solute carrier family 38 member 3 [Source:VGNC Symbol;Acc:VGNC:93095]
Merged-13-33983590-1	13	33983540	33983640	+	5.43	1		13-1205	-/-/-	ENSSSCG00000043327/-/-
Merged-13-34458407-1	13	34458357	34458457	+	7.24	1		13-1207	-/-/-	ENSSSCG00000028184/DNAH1/dynein axonemal heavy chain 1 [Source:VGNC Symbol;Acc:VGNC:87366]
Merged-13-34512894-1	13	34512844	34512944	+	6.46	1		13-1208	-/-/-	ENSSSCG00000011438/BAP1/BRCA1 associated protein 1 [Source:VGNC Symbol;Acc:VGNC:85754]
Merged-13-35285173-1	13	35285123	35285223	+	6.98	1		13-1209	-/-/-	ENSSSCG00000023503/PRKCD/protein kinase C delta [Source:VGNC Symbol;Acc:VGNC:91806]
Merged-2-100951790-1	2	100951740	100951840	+	5.43	1		2-3000	-/-/-	ENSSSCG00000027608/FAM172A/family with sequence similarity 172 member A [Source:VGNC Symbol;Acc:VGNC:87930]
Merged-2-101571078-1	2	101571028	101571128	+	6.72	1		2-3002	-/-/-	ENSSSCG00000025286/MCTP1/multiple C2 and transmembrane domain containing 1 [Source:VGNC Symbol;Acc:VGNC:90083]
Merged-2-101616987-1	2	101616937	101617037	+	5.17	1		2-3003	-/-/-	ENSSSCG00000025286/MCTP1/multiple C2 and transmembrane domain containing 1 [Source:VGNC Symbol;Acc:VGNC:90083]
Merged-2-102213267-1	2	102213217	102213317	+	9.56	1		2-3005	-/-/-	ENSSSCG00000014140/GPR150/G protein-coupled receptor 150 [Source:VGNC Symbol;Acc:VGNC:88607]
Merged-2-102993296-1	2	102993246	102993346	+	4.91	1		2-3007	-/-/-	ENSSSCG00000014169/PCSK1/proprotein convertase subtilisin/kexin type 1 [Source:VGNC Symbol;Acc:VGNC:91230]
Merged-2-104415807-1	2	104415757	104415857	+	6.98	1		2-3009	-/-/-	ENSSSCG00000051144/-/-
Merged-6-20942438-1	6	20942388	20942488	+	6.2	1		6-3191	-/-/-	ENSSSCG00000047148/-/-
Merged-6-22036210-1	6	22036160	22036260	+	4.91	1		6-3193	-/-/-	ENSSSCG00000047750/-/-
Merged-6-22146922-1	6	22146872	22146972	+	6.72	1		6-3194	-/-/-	ENSSSCG00000045327/-/-
Merged-6-22437068-1	6	22437018	22437118	+	5.95	1		6-3195	-/-/-	ENSSSCG00000045327/-/-
Merged-6-22713855-1	6	22713805	22713905	+	5.69	1		6-3196	-/-/-	ENSSSCG00000046861/-/-
Merged-6-23122774-1	6	23122724	23122824	+	6.72	1		6-3197	-/-/-	ENSSSCG00000032742/-/-
Merged-13-36177239-1	13	36177189	36177289	+	5.95	1		13-1212	-/-/-	ENSSSCG00000027019/CACNA2D3/calcium voltage-gated channel auxiliary subunit alpha2delta 3 [Source:VGNC Symbol;Acc:VGNC:86122]
Merged-13-37352526-1	13	37352476	37352576	+	5.69	1		13-1213	-/-/-	ENSSSCG00000035859/WNT5A/Wnt family member 5A [Source:VGNC Symbol;Acc:VGNC:94973]
Merged-13-38042107-1	13	38042057	38042157	+	5.95	1		13-1214	-/-/-	ENSSSCG00000043463/-/-
Merged-13-41706767-1	13	41706717	41706817	+	4.65	1		13-1216	-/-/-	ENSSSCG00000035818/FHIT/fragile histidine triad diadenosine triphosphatase [Source:NCBI gene (formerly Entrezgene);Acc:102159722]
Merged-13-43592434-1	13	43592384	43592484	+	4.65	1		13-1217	-/-/-	ENSSSCG00000011485/PTPRG/protein tyrosine phosphatase receptor type G [Source:VGNC Symbol;Acc:VGNC:91988]
Merged-13-43985900-1	13	43985850	43985950	+	7.24	1		13-1218	-/-/-	ENSSSCG00000011487/FEZF2/FEZ family zinc finger 2 [Source:NCBI gene (formerly Entrezgene);Acc:100518806]
Merged-13-44565289-1	13	44565239	44565339	+	4.14	1		13-1219	-/-/-	ENSSSCG00000011489/-/calcium dependent secretion activator [Source:NCBI gene (formerly Entrezgene);Acc:100518990]
Merged-2-104975740-1	2	104975690	104975790	+	5.95	1		2-3010	-/-/-	ENSSSCG00000045385/-/-
Merged-2-105328679-1	2	105328629	105328729	+	6.46	1		2-3011	-/-/-	ENSSSCG00000047063/-/-
Merged-2-105744009-1	2	105743959	105744059	+	4.65	1		2-3014	-/-/-	ENSSSCG00000048893/-/-
Merged-2-106651111-1	2	106651061	106651161	+	6.2	1		2-3015	-/-/-	ENSSSCG00000014179/FAM174A/family with sequence similarity 174 member A [Source:VGNC Symbol;Acc:VGNC:87931]
Merged-2-106749184-1	2	106749134	106749234	+	7.76	1		2-3017	-/-/-	ENSSSCG00000035539/ST8SIA4/ST8 alpha-N-acetyl-neuraminide alpha-2,8- sialyltransferase 4 [Source:VGNC Symbol;Acc:VGNC:93519]
Merged-2-107136888-1	2	107136838	107136938	+	6.72	1		2-3019	-/-/-	ENSSSCG00000045323/-/-
Merged-13-45252526-1	13	45252476	45252576	+	5.69	1		13-1220	-/-/-	ENSSSCG00000011492/SNTN/sentan, cilia apical structure protein [Source:VGNC Symbol;Acc:VGNC:93300]
Merged-13-45778729-1	13	45778679	45778779	+	5.95	1		13-1221	-/-/-	ENSSSCG00000011495/PRICKLE2/prickle planar cell polarity protein 2 [Source:VGNC Symbol;Acc:VGNC:91794]
Merged-13-48746099-1	13	48746049	48746149	+	6.72	1		13-1224	-/-/-	ENSSSCG00000011500/KBTBD8/kelch repeat and BTB domain containing 8 [Source:VGNC Symbol;Acc:VGNC:89321]
Merged-13-50151410-1	13	50151360	50151460	+	6.46	1		13-1225	-/-/-	ENSSSCG00000049327/-/-
Merged-13-50858170-1	13	50858120	50858220	+	6.2	1		13-1226	-/-/-	ENSSSCG00000050105/-/-
Merged-13-50863464-1	13	50863414	50863514	+	6.98	1		13-1227	-/-/-	ENSSSCG00000050105/-/-
Merged-13-51203236-1	13	51203186	51203286	+	6.46	1		13-1228	-/-/-	ENSSSCG00000011514/MITF/melanocyte inducing transcription factor [Source:VGNC Symbol;Acc:VGNC:90243]
Merged-13-51268240-1	13	51268190	51268290	+	5.95	1		13-1229	-/-/-	ENSSSCG00000011514/MITF/melanocyte inducing transcription factor [Source:VGNC Symbol;Acc:VGNC:90243]
Merged-2-108526409-1	2	108526359	108526459	+	6.72	1		2-3022	-/-/-	ENSSSCG00000024999/PPIP5K2/diphosphoinositol pentakisphosphate kinase 2 [Source:VGNC Symbol;Acc:VGNC:91701]
Merged-2-109139500-1	2	109139450	109139550	+	8.53	1		2-3023	-/-/-	ENSSSCG00000047052/-/-
Merged-2-112514886-1	2	112514836	112514936	+	5.69	1		2-3027	-/-/-	ENSSSCG00000044646/-/-
Merged-9-126622578-1	9	126622528	126622628	+	8.53	1		9-3065	-/-/-	ENSSSCG00000043982/-/-
Merged-9-126707221-1	9	126707171	126707271	+	7.5	1		9-3066	-/-/-	ENSSSCG00000047829/-/-
Merged-13-52285613-1	13	52285563	52285663	+	6.98	1		13-1230	-/-/-	ENSSSCG00000036165/-/-
Merged-13-53618990-1	13	53618940	53619040	+	6.2	1		13-1231	-/-/-	ENSSSCG00000048988/-/-
Merged-13-54996454-1	13	54996404	54996504	+	5.43	1		13-1233	-/-/-	ENSSSCG00000048446/-/-
Merged-13-55585222-1	13	55585172	55585272	+	6.2	1		13-1234	-/-/-	ENSSSCG00000037943/-/-
Merged-13-56774318-1	13	56774268	56774368	+	6.2	1		13-1235	-/-/-	ENSSSCG00000011524/CHL1/cell adhesion molecule L1 like [Source:NCBI gene (formerly Entrezgene);Acc:100511780]
Merged-13-56875479-1	13	56875429	56875529	+	6.2	1		13-1236	-/-/-	ENSSSCG00000041489/-/-
Merged-13-58953578-1	13	58953528	58953628	+	6.72	1		13-1237	-/-/-	ENSSSCG00000050505/-/-
Merged-13-60446281-1	13	60446231	60446331	+	6.2	1		13-1238	-/-/-	ENSSSCG00000023806/LRRN1/leucine rich repeat neuronal 1 [Source:VGNC Symbol;Acc:VGNC:89860]
Merged-2-113882814-1	2	113882764	113882864	+	8.01	1		2-3030	-/-/-	ENSSSCG00000027074/FER/FER tyrosine kinase [Source:VGNC Symbol;Acc:VGNC:99651]
Merged-14-29537939-1	14	29537889	29537989	+	13.2	1		14-400	-/-/-	ENSSSCG00000009777/KMT5A/lysine methyltransferase 5A [Source:VGNC Symbol;Acc:VGNC:89552]
Merged-2-114239023-1	2	114238973	114239073	+	5.17	1		2-3031	-/-/-	ENSSSCG00000050936/-/-
Merged-14-45967737-1	14	45967687	45967787	+	14	1		14-401	-/-/-	ENSSSCG00000034860/HSCB/HscB mitochondrial iron-sulfur cluster cochaperone [Source:VGNC Symbol;Acc:VGNC:88982]
Merged-2-114966511-1	2	114966461	114966561	+	5.43	1		2-3032	-/-/-	ENSSSCG00000050918/-/-
Merged-14-46520078-1	14	46520028	46520128	+	15.3	1		14-402	-/-/-	ENSSSCG00000009978/AP1B1/adaptor related protein complex 1 subunit beta 1 [Source:VGNC Symbol;Acc:VGNC:85377]
Merged-14-51384814-1	14	51384764	51384864	+	17.1	1		14-403	-/-/-	ENSSSCG00000010131/TXNRD2/thioredoxin reductase 2 [Source:VGNC Symbol;Acc:VGNC:94613]
Merged-14-74850573-1	14	74850523	74850623	+	13.2	1		14-404	-/-/-	ENSSSCG00000023662/CHST3/carbohydrate sulfotransferase 3 [Source:VGNC Symbol;Acc:VGNC:86679]
Merged-2-116154787-1	2	116154737	116154837	+	8.27	1		2-3035	-/-/-	ENSSSCG00000051485/-/-
Merged-14-129758001-1	14	129757951	129758051	+	12.4	1		14-407	-/-/-	ENSSSCG00000010690/SEC23IP/SEC23 interacting protein [Source:VGNC Symbol;Acc:VGNC:92675]
Merged-2-118280454-1	2	118280404	118280504	+	5.69	1		2-3038	-/-/-	ENSSSCG00000048145/-/-
Merged-2-118464266-1	2	118464216	118464316	+	4.14	1		2-3039	-/-/-	ENSSSCG00000014213/KCNN2/potassium calcium-activated channel subfamily N member 2 [Source:VGNC Symbol;Acc:VGNC:89380]
Merged-14-137079387-1	14	137079337	137079437	+	11.4	1		14-409	-/-/-	ENSSSCG00000010753/CLRN3/clarin 3 [Source:VGNC Symbol;Acc:VGNC:86782]
Merged-9-137275887-1	9	137275837	137275937	+	9.05	1		9-13740	-/-/-	ENSSSCG00000039253/-/-
Merged-9-127954079-1	9	127954029	127954129	+	7.24	1		9-3076	-/-/-	ENSSSCG00000023351/PLA2G4A/phospholipase A2 group IVA [Source:VGNC Symbol;Acc:VGNC:91495]
Merged-13-62696398-1	13	62696348	62696448	+	6.46	1		13-1241	-/-/-	ENSSSCG00000042277/-/-
Merged-13-63472513-1	13	63472463	63472563	+	6.72	1		13-1243	-/-/-	ENSSSCG00000023891/GRM7/glutamate metabotropic receptor 7 [Source:VGNC Symbol;Acc:VGNC:98028]
Merged-8-80978913-1	8	80978863	80978963	+	8.53	1		8-700	-/-/-	ENSSSCG00000009029/ARHGAP10/Rho GTPase activating protein 10 [Source:VGNC Symbol;Acc:VGNC:85458]
Merged-13-63838534-1	13	63838484	63838584	+	6.2	1		13-1245	-/-/-	ENSSSCG00000023891/GRM7/glutamate metabotropic receptor 7 [Source:VGNC Symbol;Acc:VGNC:98028]
Merged-8-82471781-1	8	82471731	82471831	+	7.24	1		8-701	-/-/-	ENSSSCG00000047140/-/-
Merged-8-82749648-1	8	82749598	82749698	+	7.5	1		8-702	-/-/-	ENSSSCG00000042317/C4orf51/methylmalonic aciduria type A protein, mitochondrial [Source:NCBI gene (formerly Entrezgene);Acc:100523624]
Merged-13-64887839-1	13	64887789	64887889	+	9.05	1		13-1247	-/-/-	ENSSSCG00000011538/LMCD1/LIM and cysteine rich domains 1 [Source:VGNC Symbol;Acc:VGNC:89756]
Merged-8-86911094-1	8	86911044	86911144	+	7.24	1		8-703	-/-/-	ENSSSCG00000009060/MAML3/mastermind like transcriptional coactivator 3 [Source:VGNC Symbol;Acc:VGNC:98938]
Merged-13-65413747-1	13	65413697	65413797	+	7.24	1		13-1248	-/-/-	ENSSSCG00000041912/-/-
Merged-8-87216647-1	8	87216597	87216697	+	6.72	1		8-704	-/-/-	ENSSSCG00000046543/-/-
Merged-13-65800455-1	13	65800405	65800505	+	6.98	1		13-1249	-/-/-	ENSSSCG00000048295/-/-
Merged-8-88957203-1	8	88957153	88957253	+	5.69	1		8-705	-/-/-	ENSSSCG00000022649/SLC7A11/solute carrier family 7 member 11 [Source:VGNC Symbol;Acc:VGNC:93171]
Merged-8-89792012-1	8	89791962	89792062	+	5.43	1		8-706	-/-/-	ENSSSCG00000043227/-/-
Merged-8-95949239-1	8	95949189	95949289	+	7.76	1		8-707	-/-/-	ENSSSCG00000029943/SCLT1/sodium channel and clathrin linker 1 [Source:VGNC Symbol;Acc:VGNC:92626]
Merged-8-97229341-1	8	97229291	97229391	+	5.43	1		8-708	-/-/-	ENSSSCG00000051677/-/-
Merged-8-98520768-1	8	98520718	98520818	+	6.72	1		8-709	-/-/-	ENSSSCG00000044579/-/-
Merged-14-16681663-1	14	16681613	16681713	+	12.4	1		14-410	-/-/-	ENSSSCG00000030118/SAP30/Sin3A associated protein 30 [Source:VGNC Symbol;Acc:VGNC:92575]
Merged-2-118873682-1	2	118873632	118873732	+	5.69	1		2-3041	-/-/-	ENSSSCG00000034179/-/-
Merged-14-26122496-1	14	26122446	26122546	+	18.6	1		14-411	-/-/-	ENSSSCG00000025820/SLC15A4/solute carrier family 15 member 4 [Source:VGNC Symbol;Acc:VGNC:92937]
Merged-14-41234042-1	14	41233992	41234092	+	15.8	1		14-413	-/-/-	ENSSSCG00000009927/FAM222A/family with sequence similarity 222 member A [Source:VGNC Symbol;Acc:VGNC:87959]
Merged-2-119046404-1	2	119046354	119046454	+	5.69	1		2-3044	-/-/-	ENSSSCG00000014214/TRIM36/tripartite motif containing 36 [Source:VGNC Symbol;Acc:VGNC:94409]
Merged-2-119070343-1	2	119070293	119070393	+	5.69	1		2-3045	-/-/-	ENSSSCG00000014214/TRIM36/tripartite motif containing 36 [Source:VGNC Symbol;Acc:VGNC:94409]
Merged-2-119214725-1	2	119214675	119214775	+	11.1	1		2-3046	-/-/-	ENSSSCG00000014214/TRIM36/tripartite motif containing 36 [Source:VGNC Symbol;Acc:VGNC:94409]
Merged-2-119275971-1	2	119275921	119276021	+	5.95	1		2-3047	-/-/-	ENSSSCG00000014214/TRIM36/tripartite motif containing 36 [Source:VGNC Symbol;Acc:VGNC:94409]
Merged-14-77906437-1	14	77906387	77906487	+	13.2	1		14-417	-/-/-	ENSSSCG00000049994/-/-
Merged-14-88004988-1	14	88004938	88005038	+	12.4	1		14-418	-/-/-	ENSSSCG00000010368/GLUD1/glutamate dehydrogenase 1 [Source:NCBI gene (formerly Entrezgene);Acc:100157162]
Merged-13-65852594-1	13	65852544	65852644	+	6.2	1		13-1250	-/-/-	ENSSSCG00000011543/LHFPL4/LHFPL tetraspan subfamily member 4 [Source:VGNC Symbol;Acc:VGNC:89707]
Merged-13-66223906-1	13	66223856	66223956	+	7.76	1		13-1253	-/-/-	ENSSSCG00000011561/PRRT3/proline rich transmembrane protein 3 [Source:VGNC Symbol;Acc:VGNC:91873]
Merged-8-98721128-1	8	98721078	98721178	+	5.95	1		8-710	-/-/-	ENSSSCG00000044579/-/-
Merged-8-100235364-1	8	100235314	100235414	+	7.24	1		8-711	-/-/-	ENSSSCG00000046065/-/-
Merged-13-66442760-1	13	66442710	66442810	+	7.5	1		13-1256	-/-/-	ENSSSCG00000011568/GHRL/ghrelin and obestatin prepropeptide [Source:NCBI gene (formerly Entrezgene);Acc:396728]
Merged-8-101828485-1	8	101828435	101828535	+	4.14	1		8-712	-/-/-	ENSSSCG00000009090/KIAA1109/KIAA1109 [Source:VGNC Symbol;Acc:VGNC:89439]
Merged-8-104107983-1	8	104107933	104108033	+	6.2	1		8-713	-/-/-	ENSSSCG00000043231/-/-
Merged-8-104272730-1	8	104272680	104272780	+	7.76	1		8-714	-/-/-	ENSSSCG00000009106/PDE5A/phosphodiesterase 5A [Source:VGNC Symbol;Acc:VGNC:91257]
Merged-13-67110353-1	13	67110303	67110403	+	7.76	1		13-1259	-/-/-	ENSSSCG00000011577/SLC6A1/solute carrier family 6 member 1 [Source:VGNC Symbol;Acc:VGNC:93153]
Merged-8-104405964-1	8	104405914	104406014	+	7.5	1		8-715	-/-/-	ENSSSCG00000047510/-/-
Merged-8-105473207-1	8	105473157	105473257	+	5.17	1		8-716	-/-/-	ENSSSCG00000009115/NDST3/N-deacetylase and N-sulfotransferase 3 [Source:VGNC Symbol;Acc:VGNC:90635]
Merged-8-109557342-1	8	109557292	109557392	+	6.2	1		8-717	-/-/-	ENSSSCG00000009125/-/ankyrin 2 [Source:NCBI gene (formerly Entrezgene);Acc:100512728]
Merged-8-109631786-1	8	109631736	109631836	+	6.72	1		8-718	-/-/-	ENSSSCG00000009125/-/ankyrin 2 [Source:NCBI gene (formerly Entrezgene);Acc:100512728]
Merged-8-110027647-1	8	110027597	110027697	+	8.27	1		8-719	-/-/-	ENSSSCG00000043114/-/-
Merged-2-120561939-1	2	120561889	120561989	+	5.95	1		2-3050	-/-/-	ENSSSCG00000045259/-/-
Merged-2-120789067-1	2	120789017	120789117	+	6.2	1		2-3051	-/-/-	ENSSSCG00000047037/-/-
Merged-2-120809375-1	2	120809325	120809425	+	6.98	1		2-3052	-/-/-	ENSSSCG00000048064/-/-
Merged-14-114651224-1	14	114651174	114651274	+	15	1		14-422	-/-/-	ENSSSCG00000010604/SH3PXD2A/SH3 and PX domains 2A [Source:VGNC Symbol;Acc:VGNC:92829]
Merged-2-121724101-1	2	121724051	121724151	+	4.39	1		2-3053	-/-/-	ENSSSCG00000043774/-/-
Merged-14-141208049-1	14	141207999	141208099	+	14.2	1		14-423	-/-/-	ENSSSCG00000018728/-/-
Merged-2-122623684-1	2	122623634	122623734	+	5.43	1		2-3054	-/-/-	ENSSSCG00000048300/-/-
Merged-14-7156217-1	14	7156167	7156267	+	11.4	1		14-424	-/-/-	ENSSSCG00000009631/PEBP4/phosphatidylethanolamine binding protein 4 [Source:VGNC Symbol;Acc:VGNC:91303]
Merged-2-122800195-1	2	122800145	122800245	+	5.95	1		2-3055	-/-/-	ENSSSCG00000050708/-/-
Merged-2-123144999-1	2	123144949	123145049	+	5.95	1		2-3056	-/-/-	ENSSSCG00000040617/TNFAIP8/TNF alpha induced protein 8 [Source:VGNC Symbol;Acc:VGNC:94253]
Merged-14-31103147-1	14	31103097	31103197	+	17.1	1		14-426	-/-/-	ENSSSCG00000045641/-/-
Merged-2-123253120-1	2	123253070	123253170	+	5.69	1		2-3057	-/-/-	ENSSSCG00000040617/TNFAIP8/TNF alpha induced protein 8 [Source:VGNC Symbol;Acc:VGNC:94253]
Merged-2-123392765-1	2	123392715	123392815	+	5.69	1		2-3058	-/-/-	ENSSSCG00000046515/-/-
Merged-14-46220230-1	14	46220180	46220280	+	11.9	1		14-428	-/-/-	ENSSSCG00000009971/ZNRF3/zinc and ring finger 3 [Source:VGNC Symbol;Acc:VGNC:95318]
Merged-2-123507973-1	2	123507923	123508023	+	4.39	1		2-3059	-/-/-	ENSSSCG00000014228/FAM170A/family with sequence similarity 170 member A [Source:VGNC Symbol;Acc:VGNC:99648]
Merged-14-46783236-1	14	46783186	46783286	+	20.7	1		14-429	-/-/-	ENSSSCG00000024550/UQCR10/ubiquinol-cytochrome c reductase, complex III subunit X [Source:VGNC Symbol;Acc:VGNC:94727]
Merged-13-68111316-1	13	68111266	68111366	+	4.91	1		13-1260	-/-/-	ENSSSCG00000021633/-/-
Merged-13-68175974-1	13	68175924	68176024	+	6.72	1		13-1261	-/-/-	ENSSSCG00000023225/SYN2/synapsin II [Source:VGNC Symbol;Acc:VGNC:93659]
Merged-13-68773691-1	13	68773641	68773741	+	6.72	1		13-1262	-/-/-	ENSSSCG00000011582/CAND2/cullin associated and neddylation dissociated 2 (putative) [Source:NCBI gene (formerly Entrezgene);Acc:100525717]
Merged-13-69346156-1	13	69346106	69346206	+	10.6	1		13-1264	-/-/-	ENSSSCG00000011596/TRH/thyrotropin releasing hormone [Source:VGNC Symbol;Acc:VGNC:94389]
Merged-8-110357861-1	8	110357811	110357911	+	9.31	1		8-720	-/-/-	ENSSSCG00000031348/ALPK1/alpha kinase 1 [Source:NCBI gene (formerly Entrezgene);Acc:100514116]
Merged-13-69618155-1	13	69618105	69618205	+	7.24	1		13-1265	-/-/-	ENSSSCG00000011594/NR2C2/nuclear receptor subfamily 2 group C member 2 [Source:VGNC Symbol;Acc:VGNC:90876]
Merged-8-111211961-1	8	111211911	111212011	+	8.27	1		8-722	-/-/-	ENSSSCG00000043913/-/-
Merged-13-69899468-1	13	69899418	69899518	+	6.46	1		13-1267	-/-/-	ENSSSCG00000040594/C3orf20/chromosome 13 C3orf20 homolog [Source:VGNC Symbol;Acc:VGNC:85933]
Merged-8-112510238-1	8	112510188	112510288	+	6.46	1		8-724	-/-/-	ENSSSCG00000009140/CASP6/caspase 6 [Source:VGNC Symbol;Acc:VGNC:86202]
Merged-8-114429925-1	8	114429875	114429975	+	5.69	1		8-725	-/-/-	ENSSSCG00000031901/PAPSS1/3'-phosphoadenosine 5'-phosphosulfate synthase 1 [Source:VGNC Symbol;Acc:VGNC:91172]
Merged-8-117134217-1	8	117134167	117134267	+	6.98	1		8-726	-/-/-	ENSSSCG00000025621/CXXC4/CXXC finger protein 4 [Source:VGNC Symbol;Acc:VGNC:87117]
Merged-8-118599129-1	8	118599079	118599179	+	8.27	1		8-727	-/-/-	ENSSSCG00000009169/SLC39A8/solute carrier family 39 member 8 [Source:VGNC Symbol;Acc:VGNC:93109]
Merged-8-120264503-1	8	120264453	120264553	+	7.5	1		8-728	-/-/-	ENSSSCG00000018455/-/-
Merged-8-121240726-1	8	121240676	121240776	+	8.79	1		8-729	-/-/-	ENSSSCG00000009184/ADH4/alcohol dehydrogenase 4 (class II), pi polypeptide [Source:NCBI gene (formerly Entrezgene);Acc:100513366]
Merged-2-123595970-1	2	123595920	123596020	+	5.17	1		2-3061	-/-/-	ENSSSCG00000014228/FAM170A/family with sequence similarity 170 member A [Source:VGNC Symbol;Acc:VGNC:99648]
Merged-14-49477512-1	14	49477462	49477562	+	11.4	1		14-431	-/-/-	ENSSSCG00000010054/ADORA2A/adenosine A2a receptor [Source:VGNC Symbol;Acc:VGNC:85148]
Merged-2-123959545-1	2	123959495	123959595	+	5.43	1		2-3062	-/-/-	ENSSSCG00000039760/PRR16/proline rich 16 [Source:VGNC Symbol;Acc:VGNC:91855]
Merged-14-50381163-1	14	50381113	50381213	+	12.7	1		14-432	-/-/-	ENSSSCG00000038652/-/transmembrane protein 191C [Source:NCBI gene (formerly Entrezgene);Acc:100152324]
Merged-2-124419969-1	2	124419919	124420019	+	6.98	1		2-3063	-/-/-	ENSSSCG00000044314/-/-
Merged-14-61655188-1	14	61655138	61655238	+	10.9	1		14-433	-/-/-	ENSSSCG00000010203/-/heterogeneous nuclear ribonucleoprotein F [Source:NCBI gene (formerly Entrezgene);Acc:100155475]
Merged-2-124783125-1	2	124783075	124783175	+	5.17	1		2-3064	-/-/-	ENSSSCG00000041876/-/protein FAM170A-like [Source:NCBI gene (formerly Entrezgene);Acc:100524732]
Merged-14-98712006-1	14	98711956	98712056	+	12.1	1		14-434	-/-/-	ENSSSCG00000010429/PRKG1/protein kinase cGMP-dependent 1 [Source:VGNC Symbol;Acc:VGNC:91816]
Merged-2-125366536-1	2	125366486	125366586	+	7.5	1		2-3065	-/-/-	ENSSSCG00000014231/FTMT/ferritin mitochondrial [Source:VGNC Symbol;Acc:VGNC:88258]
Merged-14-101473600-1	14	101473550	101473650	+	18.9	1		14-435	-/-/-	ENSSSCG00000010456/PANK1/pantothenate kinase 1 [Source:NCBI gene (formerly Entrezgene);Acc:100154650]
Merged-2-125635078-1	2	125635028	125635128	+	6.2	1		2-3066	-/-/-	ENSSSCG00000014232/LOX/lysyl oxidase [Source:VGNC Symbol;Acc:VGNC:99785]
Merged-14-103396750-1	14	103396700	103396800	+	14	1		14-436	-/-/-	ENSSSCG00000010465/TNKS2/tankyrase 2 [Source:VGNC Symbol;Acc:VGNC:94280]
Merged-2-126096240-1	2	126096190	126096290	+	4.91	1		2-3068	-/-/-	ENSSSCG00000022790/SNX2/sorting nexin 2 [Source:VGNC Symbol;Acc:VGNC:93312]
Merged-14-132532428-1	14	132532378	132532478	+	19.9	1		14-438	-/-/-	ENSSSCG00000010721/PSTK/phosphoseryl-tRNA kinase [Source:VGNC Symbol;Acc:VGNC:91934]
Merged-2-126505523-1	2	126505473	126505573	+	8.53	1		2-3069	-/-/-	ENSSSCG00000031128/PPIC/peptidylprolyl isomerase C [Source:VGNC Symbol;Acc:VGNC:98211]
Merged-13-71042224-1	13	71042174	71042274	+	7.76	1		13-1274	-/-/-	ENSSSCG00000027812/IQSEC1/IQ motif and Sec7 domain ArfGEF 1 [Source:VGNC Symbol;Acc:VGNC:89194]
Merged-8-122138672-1	8	122138622	122138722	+	5.69	1		8-730	-/-/-	ENSSSCG00000009188/STPG2/sperm tail PG-rich repeat containing 2 [Source:VGNC Symbol;Acc:VGNC:93571]
Merged-8-123071849-1	8	123071799	123071899	+	4.91	1		8-731	-/-/-	ENSSSCG00000039281/-/-
Merged-13-71151231-1	13	71151181	71151281	+	8.27	1		13-1276	-/-/-	ENSSSCG00000027812/IQSEC1/IQ motif and Sec7 domain ArfGEF 1 [Source:VGNC Symbol;Acc:VGNC:89194]
Merged-8-124929407-1	8	124929357	124929457	+	7.24	1		8-732	-/-/-	ENSSSCG00000029621/BMPR1B/bone morphogenetic protein receptor type 1B [Source:VGNC Symbol;Acc:VGNC:85847]
Merged-8-131322953-1	8	131322903	131323003	+	6.46	1		8-734	-/-/-	ENSSSCG00000009222/SPARCL1/SPARC like 1 [Source:VGNC Symbol;Acc:VGNC:93376]
Merged-8-131884841-1	8	131884791	131884891	+	8.53	1		8-735	-/-/-	ENSSSCG00000023593/AFF1/AF4/FMR2 family member 1 [Source:VGNC Symbol;Acc:VGNC:85167]
Merged-8-131955920-1	8	131955870	131955970	+	4.91	1		8-736	-/-/-	ENSSSCG00000028952/SLC10A6/solute carrier family 10 member 6 [Source:VGNC Symbol;Acc:VGNC:92918]
Merged-8-132400642-1	8	132400592	132400692	+	5.43	1		8-737	-/-/-	ENSSSCG00000009228/MAPK10/mitogen-activated protein kinase 10 [Source:VGNC Symbol;Acc:VGNC:98116]
Merged-8-134442362-1	8	134442312	134442412	+	6.2	1		8-738	-/-/-	ENSSSCG00000051072/-/-
Merged-2-126786003-1	2	126785953	126786053	+	6.72	1		2-3070	-/-/-	ENSSSCG00000045263/-/-
Merged-14-141269900-1	14	141269850	141269950	+	10.9	1		14-440	-/-/-	ENSSSCG00000033363/-/VENT homeobox [Source:NCBI gene (formerly Entrezgene);Acc:100154934]
Merged-2-127307018-1	2	127306968	127307068	+	5.43	1		2-3071	-/-/-	ENSSSCG00000042143/-/-
Merged-2-127571334-1	2	127571284	127571384	+	4.65	1		2-3072	-/-/-	ENSSSCG00000040936/-/-
Merged-14-2056738-1	14	2056688	2056788	+	14.2	1		14-442	-/-/-	ENSSSCG00000009589/SYK/spleen associated tyrosine kinase [Source:VGNC Symbol;Acc:VGNC:93657]
Merged-2-127910541-1	2	127910491	127910591	+	7.24	1		2-3073	-/-/-	ENSSSCG00000046335/-/-
Merged-14-6973600-1	14	6973550	6973650	+	11.9	1		14-443	-/-/-	ENSSSCG00000009630/EGR3/early growth response 3 [Source:VGNC Symbol;Acc:VGNC:87591]
Merged-14-23507510-1	14	23507460	23507560	+	12.1	1		14-444	-/-/-	ENSSSCG00000024236/MMP17/matrix metallopeptidase 17 [Source:VGNC Symbol;Acc:VGNC:90272]
Merged-2-129765159-1	2	129765109	129765209	+	7.5	1		2-3075	-/-/-	ENSSSCG00000040454/TEX43/testis expressed 43 [Source:VGNC Symbol;Acc:VGNC:93903]
Merged-14-28640424-1	14	28640374	28640474	+	12.9	1		14-445	-/-/-	ENSSSCG00000009761/NCOR2/nuclear receptor corepressor 2 [Source:VGNC Symbol;Acc:VGNC:98148]
Merged-2-130219335-1	2	130219285	130219385	+	6.72	1		2-3077	-/-/-	ENSSSCG00000032877/-/multiple EGF like domains 10 [Source:NCBI gene (formerly Entrezgene);Acc:100515713]
Merged-14-46092630-1	14	46092580	46092680	+	12.9	1		14-447	-/-/-	ENSSSCG00000009971/ZNRF3/zinc and ring finger 3 [Source:VGNC Symbol;Acc:VGNC:95318]
Merged-2-130259178-1	2	130259128	130259228	+	6.46	1		2-3078	-/-/-	ENSSSCG00000032877/-/multiple EGF like domains 10 [Source:NCBI gene (formerly Entrezgene);Acc:100515713]
Merged-14-47883253-1	14	47883203	47883303	+	19.1	1		14-448	-/-/-	ENSSSCG00000010017/SMTN/smoothelin [Source:VGNC Symbol;Acc:VGNC:93267]
Merged-2-130265760-1	2	130265710	130265810	+	5.69	1		2-3079	-/-/-	ENSSSCG00000032877/-/multiple EGF like domains 10 [Source:NCBI gene (formerly Entrezgene);Acc:100515713]
Merged-9-131890957-1	9	131890907	131891007	+	399.1	1		2022-09-02	-/-/-	ENSSSCG00000028293/RCOR3/REST corepressor 3 [Source:VGNC Symbol;Acc:VGNC:92185]
Merged-9-7608300-1	9	7608250	7608350	+	571.3	1		2022-09-03	-/-/-	ENSSSCG00000014820/FCHSD2/FCH and double SH3 domains 2 [Source:VGNC Symbol;Acc:VGNC:88068]
Merged-9-47475711-1	9	47475661	47475761	+	233.2	1		2022-09-04	-/-/-	ENSSSCG00000015129/ARHGEF12/Rho guanine nucleotide exchange factor 12 [Source:VGNC Symbol;Acc:VGNC:85488]
Merged-9-103262558-1	9	103262508	103262608	+	245.8	1		2022-09-05	-/-/-	ENSSSCG00000022903/NAPEPLD/N-acyl phosphatidylethanolamine phospholipase D [Source:VGNC Symbol;Acc:VGNC:90579]
Merged-9-74277370-1	9	74277320	74277420	+	168	1		2022-09-07	-/-/-	ENSSSCG00000015327/CASD1/CAS1 domain containing 1 [Source:VGNC Symbol;Acc:VGNC:86199]
Merged-9-41480918-1	9	41480868	41480968	+	252	1		2022-09-08	-/-/-	ENSSSCG00000015052/USP28/ubiquitin specific peptidase 28 [Source:VGNC Symbol;Acc:VGNC:94756]
Merged-9-46572002-1	9	46571952	46572052	+	248.9	1		2022-09-09	-/-/-	ENSSSCG00000015120/USP2/ubiquitin specific peptidase 2 [Source:VGNC Symbol;Acc:VGNC:94751]
Merged-13-72422775-1	13	72422725	72422825	+	3.62	1		13-1280	-/-/-	ENSSSCG00000039042/-/-
Merged-8-135268592-1	8	135268542	135268642	+	8.01	1		8-740	-/-/-	ENSSSCG00000009240/-/placenta associated 8 [Source:VGNC Symbol;Acc:VGNC:91506]
Merged-8-136077959-1	8	136077909	136078009	+	6.2	1		8-741	-/-/-	ENSSSCG00000029507/RASGEF1B/RasGEF domain family member 1B [Source:VGNC Symbol;Acc:VGNC:92109]
Merged-13-74528897-1	13	74528847	74528947	+	5.95	1		13-1286	-/-/-	ENSSSCG00000011636/BFSP2/beaded filament structural protein 2 [Source:VGNC Symbol;Acc:VGNC:85810]
Merged-8-136755043-1	8	136754993	136755093	+	6.72	1		8-742	-/-/-	ENSSSCG00000009250/PRKG2/protein kinase cGMP-dependent 2 [Source:VGNC Symbol;Acc:VGNC:91817]
Merged-13-75125385-1	13	75125335	75125435	+	6.2	1		13-1287	-/-/-	ENSSSCG00000044059/-/-
Merged-8-138625222-1	8	138625172	138625272	+	6.2	1		8-743	-/-/-	ENSSSCG00000009259/PAQR3/progestin and adipoQ receptor family member 3 [Source:VGNC Symbol;Acc:VGNC:91174]
Merged-13-75132739-1	13	75132689	75132789	+	6.98	1		13-1288	-/-/-	ENSSSCG00000044059/-/-
Merged-2-130335971-1	2	130335921	130336021	+	4.39	1		2-3080	-/-/-	ENSSSCG00000014252/PRRC1/proline rich coiled-coil 1 [Source:VGNC Symbol;Acc:VGNC:91864]
Merged-14-51361705-1	14	51361655	51361755	+	13.7	1		14-450	-/-/-	ENSSSCG00000047310/-/-
Merged-14-56214045-1	14	56213995	56214095	+	13.7	1		14-451	-/-/-	ENSSSCG00000043370/-/-
Merged-2-130586607-1	2	130586557	130586657	+	5.17	1		2-3082	-/-/-	ENSSSCG00000036570/-/-
Merged-14-56546699-1	14	56546649	56546749	+	13.7	1		14-452	-/-/-	ENSSSCG00000038132/IRF2BP2/interferon regulatory factor 2 binding protein 2 [Source:VGNC Symbol;Acc:VGNC:89205]
Merged-2-131409016-1	2	131408966	131409066	+	7.76	1		2-3083	-/-/-	ENSSSCG00000014256/FBN2/fibrillin 2 [Source:VGNC Symbol;Acc:VGNC:88025]
Merged-14-59367669-1	14	59367619	59367719	+	10.6	1		14-453	-/-/-	ENSSSCG00000038765/FAM89A/family with sequence similarity 89 member A [Source:VGNC Symbol;Acc:VGNC:87994]
Merged-2-131765009-1	2	131764959	131765059	+	5.69	1		2-3084	-/-/-	ENSSSCG00000014257/SLC27A6/solute carrier family 27 member 6 [Source:VGNC Symbol;Acc:VGNC:93040]
Merged-2-132048941-1	2	132048891	132048991	+	5.43	1		2-3085	-/-/-	ENSSSCG00000045969/-/-
Merged-14-73296602-1	14	73296552	73296652	+	12.1	1		14-455	-/-/-	ENSSSCG00000010267/LRRC20/leucine rich repeat containing 20 [Source:VGNC Symbol;Acc:VGNC:89830]
Merged-2-132073620-1	2	132073570	132073670	+	7.24	1		2-3086	-/-/-	ENSSSCG00000014259/ADAMTS19/ADAM metallopeptidase with thrombospondin type 1 motif 19 [Source:VGNC Symbol;Acc:VGNC:96786]
Merged-2-132147386-1	2	132147336	132147436	+	6.72	1		2-3087	-/-/-	ENSSSCG00000014259/ADAMTS19/ADAM metallopeptidase with thrombospondin type 1 motif 19 [Source:VGNC Symbol;Acc:VGNC:96786]
Merged-14-73857108-1	14	73857058	73857158	+	11.1	1		14-457	-/-/-	ENSSSCG00000045022/-/-
Merged-2-132233969-1	2	132233919	132234019	+	5.17	1		2-3088	-/-/-	ENSSSCG00000014259/ADAMTS19/ADAM metallopeptidase with thrombospondin type 1 motif 19 [Source:VGNC Symbol;Acc:VGNC:96786]
Merged-14-104200967-1	14	104200917	104201017	+	13.4	1		14-458	-/-/-	ENSSSCG00000036314/HHEX/hematopoietically expressed homeobox [Source:VGNC Symbol;Acc:VGNC:98032]
Merged-14-108924699-1	14	108924649	108924749	+	14.5	1		14-459	-/-/-	ENSSSCG00000010522/ANKRD2/ankyrin repeat domain 2 [Source:HGNC Symbol;Acc:HGNC:495]
Merged-13-76316479-1	13	76316429	76316529	+	7.76	1		13-1292	-/-/-	ENSSSCG00000043856/-/-
Merged-13-76608149-1	13	76608099	76608199	+	6.2	1		13-1293	-/-/-	ENSSSCG00000043856/-/-
Merged-13-76681311-1	13	76681261	76681361	+	5.95	1		13-1294	-/-/-	ENSSSCG00000043856/-/-
Merged-13-77797367-1	13	77797317	77797417	+	9.82	1		13-1297	-/-/-	ENSSSCG00000021508/SLC35G2/solute carrier family 35 member G2 [Source:VGNC Symbol;Acc:VGNC:93087]
Merged-13-78022379-1	13	78022329	78022429	+	6.98	1		13-1298	-/-/-	ENSSSCG00000043428/-/-
Merged-13-78112245-1	13	78112195	78112295	+	5.95	1		13-1299	-/-/-	ENSSSCG00000043641/-/-
Merged-2-132557853-1	2	132557803	132557903	+	5.43	1		2-3090	-/-/-	ENSSSCG00000035069/CHSY3/chondroitin sulfate synthase 3 [Source:VGNC Symbol;Acc:VGNC:86685]
Merged-14-111803259-1	14	111803209	111803309	+	14.7	1		14-460	-/-/-	ENSSSCG00000050545/-/-
Merged-2-132584334-1	2	132584284	132584384	+	6.72	1		2-3091	-/-/-	ENSSSCG00000035069/CHSY3/chondroitin sulfate synthase 3 [Source:VGNC Symbol;Acc:VGNC:86685]
Merged-14-120813619-1	14	120813569	120813669	+	12.9	1		14-461	-/-/-	ENSSSCG00000046472/-/-
Merged-2-132676891-1	2	132676841	132676941	+	5.69	1		2-3092	-/-/-	ENSSSCG00000035069/CHSY3/chondroitin sulfate synthase 3 [Source:VGNC Symbol;Acc:VGNC:86685]
Merged-14-132563316-1	14	132563266	132563366	+	12.9	1		14-462	-/-/-	ENSSSCG00000010723/ACADSB/acyl-CoA dehydrogenase short/branched chain [Source:VGNC Symbol;Acc:VGNC:97863]
Merged-2-133222915-1	2	133222865	133222965	+	5.69	1		2-3093	-/-/-	ENSSSCG00000034342/-/-
Merged-14-137101830-1	14	137101780	137101880	+	14	1		14-463	-/-/-	ENSSSCG00000010755/PTPRE/protein tyrosine phosphatase receptor type E [Source:VGNC Symbol;Acc:VGNC:91986]
Merged-2-133458270-1	2	133458220	133458320	+	6.2	1		2-3094	-/-/-	ENSSSCG00000014264/HINT1/histidine triad nucleotide binding protein 1 [Source:VGNC Symbol;Acc:VGNC:99757]
Merged-14-6321574-1	14	6321524	6321624	+	9.82	1		14-464	-/-/-	ENSSSCG00000009613/DMTN/dematin actin binding protein [Source:VGNC Symbol;Acc:VGNC:87358]
Merged-14-20438805-1	14	20438755	20438855	+	10.3	1		14-465	-/-/-	ENSSSCG00000009716/SH3RF1/SH3 domain containing ring finger 1 [Source:VGNC Symbol;Acc:VGNC:98316]
Merged-2-134859901-1	2	134859851	134859951	+	6.2	1		2-3098	-/-/-	ENSSSCG00000014280/-/RAD50 double strand break repair protein [Source:NCBI gene (formerly Entrezgene);Acc:100522666]
Merged-14-29297617-1	14	29297567	29297667	+	15.3	1		14-468	-/-/-	ENSSSCG00000009766/ATP6V0A2/ATPase H+ transporting V0 subunit a2 [Source:VGNC Symbol;Acc:VGNC:85664]
Merged-2-134878681-1	2	134878631	134878731	+	4.39	1		2-3099	-/-/-	ENSSSCG00000014280/-/RAD50 double strand break repair protein [Source:NCBI gene (formerly Entrezgene);Acc:100522666]
Merged-8-1501494-1	8	1501444	1501544	+	5.69	1		8-768	-/-/-	ENSSSCG00000008691/TNIP2/TNFAIP3 interacting protein 2 [Source:VGNC Symbol;Acc:VGNC:94276]
Merged-14-35885533-1	14	35885483	35885583	+	10.3	1		14-471	-/-/-	ENSSSCG00000009864/MED13L/mediator complex subunit 13L [Source:VGNC Symbol;Acc:VGNC:90107]
Merged-14-41519610-1	14	41519560	41519660	+	12.7	1		14-472	-/-/-	ENSSSCG00000009935/MYO1H/myosin IH [Source:VGNC Symbol;Acc:VGNC:90531]
Merged-14-42898556-1	14	42898506	42898606	+	10.9	1		14-473	-/-/-	ENSSSCG00000009951/SGSM1/small G protein signaling modulator 1 [Source:VGNC Symbol;Acc:VGNC:92800]
Merged-14-50576714-1	14	50576664	50576764	+	13.7	1		14-475	-/-/-	ENSSSCG00000010097/LZTR1/leucine zipper like transcription regulator 1 [Source:VGNC Symbol;Acc:VGNC:89927]
Merged-14-56788448-1	14	56788398	56788498	+	10.1	1		14-476	-/-/-	ENSSSCG00000051194/-/-
Merged-14-61668159-1	14	61668109	61668209	+	15.3	1		14-477	-/-/-	ENSSSCG00000010203/-/heterogeneous nuclear ribonucleoprotein F [Source:NCBI gene (formerly Entrezgene);Acc:100155475]
Merged-14-71486256-1	14	71486206	71486306	+	12.4	1		14-478	-/-/-	ENSSSCG00000010238/HNRNPH3/heterogeneous nuclear ribonucleoprotein H3 [Source:VGNC Symbol;Acc:VGNC:88922]
Merged-14-72558987-1	14	72558937	72559037	+	12.7	1		14-479	-/-/-	ENSSSCG00000040498/-/family with sequence similarity 241 member B [Source:VGNC Symbol;Acc:VGNC:87966]
Merged-15-106777238-1	15	106777188	106777288	+	60.5	1		2022-10-15	-/-/-	ENSSSCG00000034630/ABI2/abl interactor 2 [Source:VGNC Symbol;Acc:VGNC:96027]
Merged-15-121213337-1	15	121213287	121213387	+	77.3	1		15-13	-/-/-	ENSSSCG00000016207/RETREG2/reticulophagy regulator family member 2 [Source:VGNC Symbol;Acc:VGNC:96177]
Merged-15-54444644-1	15	54444594	54444694	+	75.7	1		15-14	-/-/-	ENSSSCG00000047196/-/-
Merged-15-105970527-1	15	105970477	105970577	+	117.6	1		15-15	-/-/-	ENSSSCG00000016113/BMPR2/bone morphogenetic protein receptor type 2 [Source:VGNC Symbol;Acc:VGNC:95494]
Merged-15-139918331-1	15	139918281	139918381	+	79.6	1		15-16	-/-/-	ENSSSCG00000016376/-/protein phosphatase 1 regulatory subunit 7 [Source:NCBI gene (formerly Entrezgene);Acc:100511842]
Merged-15-32260070-1	15	32260020	32260120	+	74.7	1		15-18	-/-/-	ENSSSCG00000040778/NIPA1/NIPA magnesium transporter 1 [Source:VGNC Symbol;Acc:VGNC:95455]
Merged-15-82281415-1	15	82281365	82281465	+	74.4	1		15-19	-/-/-	ENSSSCG00000046644/-/-
Merged-8-1872586-1	8	1872536	1872636	+	9.05	1		8-771	-/-/-	ENSSSCG00000008697/HTT/huntingtin [Source:VGNC Symbol;Acc:VGNC:89006]
Merged-8-1922028-1	8	1921978	1922078	+	8.53	1		8-772	-/-/-	ENSSSCG00000040111/MSANTD1/Myb/SANT DNA binding domain containing 1 [Source:VGNC Symbol;Acc:VGNC:98940]
Merged-8-1992044-1	8	1991994	1992094	+	9.31	1		8-773	-/-/-	ENSSSCG00000008698/RGS12/regulator of G protein signaling 12 [Source:VGNC Symbol;Acc:VGNC:92260]
Merged-8-2173071-1	8	2173021	2173121	+	7.24	1		8-776	-/-/-	ENSSSCG00000051305/-/-
Merged-8-2226455-1	8	2226405	2226505	+	10.9	1		8-777	-/-/-	ENSSSCG00000047394/-/-
Merged-14-79877294-1	14	79877244	79877344	+	14.2	1		14-480	-/-/-	ENSSSCG00000010325/KCNMA1/potassium calcium-activated channel subfamily M alpha 1 [Source:NCBI gene (formerly Entrezgene);Acc:397434]
Merged-14-99929356-1	14	99929306	99929406	+	13.4	1		14-481	-/-/-	ENSSSCG00000010440/-/phosphatase and tensin homolog [Source:NCBI gene (formerly Entrezgene);Acc:100156264]
Merged-14-109755202-1	14	109755152	109755252	+	9.05	1		14-482	-/-/-	ENSSSCG00000010534/HPS1/HPS1 biogenesis of lysosomal organelles complex 3 subunit 1 [Source:VGNC Symbol;Acc:VGNC:88964]
Merged-14-134254067-1	14	134254017	134254117	+	10.1	1		14-485	-/-/-	ENSSSCG00000010738/ZRANB1/zinc finger RANBP2-type containing 1 [Source:VGNC Symbol;Acc:VGNC:95322]
Merged-14-140719950-1	14	140719900	140720000	+	10.3	1		14-487	-/-/-	ENSSSCG00000041379/-/-
Merged-14-6415364-1	14	6415314	6415414	+	10.6	1		14-488	-/-/-	ENSSSCG00000009617/REEP4/receptor accessory protein 4 [Source:VGNC Symbol;Acc:VGNC:92200]
Merged-14-30066108-1	14	30066058	30066158	+	12.7	1		14-489	-/-/-	ENSSSCG00000009787/CCDC62/coiled-coil domain containing 62 [Source:NCBI gene (formerly Entrezgene);Acc:100520106]
Merged-2-151031832-1	2	151031782	151031882	+	14.2	1		2-800	-/-/-	ENSSSCG00000046519/-/-
Merged-2-4845547-1	2	4845497	4845597	+	9.05	1		2-807	-/-/-	ENSSSCG00000012893/UNC93B1/unc-93 homolog B1, TLR signaling regulator [Source:VGNC Symbol;Acc:VGNC:94712]
Merged-2-5206818-1	2	5206768	5206868	+	13.2	1		2-808	-/-/-	ENSSSCG00000012917/ANKRD13D/ankyrin repeat domain 13D [Source:VGNC Symbol;Acc:VGNC:85327]
Merged-15-33369978-1	15	33369928	33370028	+	74.7	1		15-20	-/-/-	ENSSSCG00000023419/-/Rho guanine nucleotide exchange factor 10 [Source:VGNC Symbol;Acc:VGNC:95605]
Merged-15-19798689-1	15	19798639	19798739	+	72.6	1		15-21	-/-/-	ENSSSCG00000015707/GPR39/G protein-coupled receptor 39 [Source:NCBI gene (formerly Entrezgene);Acc:100158236]
Merged-15-137345712-1	15	137345662	137345762	+	72.4	1		15-23	-/-/-	ENSSSCG00000016330/LRRFIP1/LRR binding FLII interacting protein 1 [Source:NCBI gene (formerly Entrezgene);Acc:100517377]
Merged-15-31974450-1	15	31974400	31974500	+	73.9	1		15-24	-/-/-	ENSSSCG00000035628/CCDC115/coiled-coil domain containing 115 [Source:VGNC Symbol;Acc:VGNC:96169]
Merged-15-139582550-1	15	139582500	139582600	+	67	1		15-26	-/-/-	ENSSSCG00000040095/GPR35/G protein-coupled receptor 35 [Source:VGNC Symbol;Acc:VGNC:96333]
Merged-15-25087451-1	15	25087401	25087501	+	81.7	1		15-27	-/-/-	ENSSSCG00000030354/MAP3K2/mitogen-activated protein kinase kinase kinase 2 [Source:VGNC Symbol;Acc:VGNC:98107]
Merged-15-83008690-1	15	83008640	83008740	+	58.7	1		15-28	-/-/-	ENSSSCG00000015987/NFE2L2/nuclear factor, erythroid 2 like 2 [Source:VGNC Symbol;Acc:VGNC:96441]
Merged-15-3526428-1	15	3526378	3526478	+	58.4	1		15-29	-/-/-	ENSSSCG00000027211/EPC2/enhancer of polycomb homolog 2 [Source:VGNC Symbol;Acc:VGNC:96045]
Merged-8-2530658-1	8	2530608	2530708	+	6.72	1		8-782	-/-/-	ENSSSCG00000046651/-/-
Merged-8-2742015-1	8	2741965	2742065	+	6.72	1		8-783	-/-/-	ENSSSCG00000008724/ACOX3/acyl-CoA oxidase 3, pristanoyl [Source:VGNC Symbol;Acc:VGNC:85022]
Merged-8-3259185-1	8	3259135	3259235	+	8.27	1		8-787	-/-/-	ENSSSCG00000023907/AFAP1/actin filament associated protein 1 [Source:VGNC Symbol;Acc:VGNC:85165]
Merged-14-56396646-1	14	56396596	56396696	+	7.5	1		14-490	-/-/-	ENSSSCG00000044112/-/-
Merged-14-103238060-1	14	103238010	103238110	+	8.27	1		14-492	-/-/-	ENSSSCG00000010464/PPP1R3C/protein phosphatase 1 regulatory subunit 3C [Source:VGNC Symbol;Acc:VGNC:91737]
Merged-14-107591111-1	14	107591061	107591161	+	9.31	1		14-493	-/-/-	ENSSSCG00000010503/ZNF518A/zinc finger protein 518A [Source:VGNC Symbol;Acc:VGNC:95257]
Merged-14-113137618-1	14	113137568	113137668	+	7.24	1		14-494	-/-/-	ENSSSCG00000010575/PPRC1/PPARG related coactivator 1 [Source:VGNC Symbol;Acc:VGNC:91763]
Merged-14-120453087-1	14	120453037	120453137	+	14.5	1		14-495	-/-/-	ENSSSCG00000010621/ADD3/adducin 3 [Source:VGNC Symbol;Acc:VGNC:85118]
Merged-14-121468479-1	14	121468429	121468529	+	10.1	1		14-496	-/-/-	ENSSSCG00000010629/ADRA2A/adrenoceptor alpha 2A [Source:VGNC Symbol;Acc:VGNC:85156]
Merged-14-125406285-1	14	125406235	125406335	+	9.82	1		14-497	-/-/-	ENSSSCG00000010654/ATRNL1/attractin like 1 [Source:VGNC Symbol;Acc:VGNC:85685]
Merged-2-5256790-1	2	5256740	5256840	+	10.3	1		2-810	-/-/-	ENSSSCG00000012918/GRK2/G protein-coupled receptor kinase 2 [Source:VGNC Symbol;Acc:VGNC:88694]
Merged-2-6902895-1	2	6902845	6902945	+	10.6	1		2-813	-/-/-	ENSSSCG00000012996/CDC42EP2/CDC42 effector protein 2 [Source:VGNC Symbol;Acc:VGNC:86456]
Merged-2-9578032-1	2	9577982	9578082	+	15	1		2-815	-/-/-	ENSSSCG00000013074/RAB3IL1/RAB3A interacting protein like 1 [Source:VGNC Symbol;Acc:VGNC:92042]
Merged-2-15381815-1	2	15381765	15381865	+	12.4	1		2-817	-/-/-	ENSSSCG00000013244/PACSIN3/protein kinase C and casein kinase substrate in neurons 3 [Source:VGNC Symbol;Acc:VGNC:91144]
Merged-2-18792694-1	2	18792644	18792744	+	10.6	1		2-818	-/-/-	ENSSSCG00000019175/-/-
Merged-2-47582505-1	2	47582455	47582555	+	14.5	1		2-819	-/-/-	ENSSSCG00000013402/USP47/ubiquitin specific peptidase 47 [Source:VGNC Symbol;Acc:VGNC:94769]
Merged-15-76135777-1	15	76135727	76135827	+	68.5	1		15-30	-/-/-	ENSSSCG00000015940/UBR3/ubiquitin protein ligase E3 component n-recognin 3 [Source:VGNC Symbol;Acc:VGNC:96771]
Merged-15-140060436-1	15	140060386	140060486	+	74.4	1		15-32	-/-/-	ENSSSCG00000016368/FARP2/FERM, ARH/RhoGEF and pleckstrin domain protein 2 [Source:VGNC Symbol;Acc:VGNC:95809]
Merged-15-52839276-1	15	52839226	52839326	+	67	1		15-34	-/-/-	ENSSSCG00000015839/NRG1/neuregulin 1 [Source:VGNC Symbol;Acc:VGNC:96453]
Merged-15-59454299-1	15	59454249	59454349	+	81.7	1		15-35	-/-/-	ENSSSCG00000028633/AMMECR1L/AMMECR1 like [Source:NCBI gene (formerly Entrezgene);Acc:100625170]
Merged-15-120451784-1	15	120451734	120451834	+	47.8	1		15-37	-/-/-	ENSSSCG00000036938/CTDSP1/CTD small phosphatase 1 [Source:VGNC Symbol;Acc:VGNC:95971]
Merged-15-139542844-1	15	139542794	139542894	+	49.6	1		15-38	-/-/-	ENSSSCG00000016367/RNPEPL1/arginyl aminopeptidase like 1 [Source:VGNC Symbol;Acc:VGNC:95470]
Merged-15-4260006-1	15	4259956	4260056	+	58.9	1		15-39	-/-/-	ENSSSCG00000015669/ACVR2A/activin A receptor type 2A [Source:VGNC Symbol;Acc:VGNC:95843]
Merged-8-3695015-1	8	3694965	3695065	+	10.1	1		8-793	-/-/-	ENSSSCG00000037539/SORCS2/sortilin related VPS10 domain containing receptor 2 [Source:VGNC Symbol;Acc:VGNC:93340]
Merged-8-3760421-1	8	3760371	3760471	+	6.72	1		8-794	-/-/-	ENSSSCG00000037539/SORCS2/sortilin related VPS10 domain containing receptor 2 [Source:VGNC Symbol;Acc:VGNC:93340]
Merged-8-3779207-1	8	3779157	3779257	+	6.98	1		8-795	-/-/-	ENSSSCG00000047072/-/-
Merged-8-4343831-1	8	4343781	4343881	+	7.76	1		8-797	-/-/-	ENSSSCG00000032452/WFS1/wolframin ER transmembrane glycoprotein [Source:VGNC Symbol;Acc:VGNC:94955]
Merged-2-57295081-1	2	57295031	57295131	+	11.4	1		2-820	-/-/-	ENSSSCG00000032836/TRIM41/tripartite motif containing 41 [Source:VGNC Symbol;Acc:VGNC:94414]
Merged-2-60222238-1	2	60222188	60222288	+	10.3	1		2-821	-/-/-	ENSSSCG00000013879/SLC27A1/solute carrier family 27 member 1 [Source:VGNC Symbol;Acc:VGNC:93035]
Merged-2-64752543-1	2	64752493	64752593	+	13.7	1		2-823	-/-/-	ENSSSCG00000031299/-/trans-2,3-enoyl-CoA reductase [Source:VGNC Symbol;Acc:VGNC:98362]
Merged-2-70913306-1	2	70913256	70913356	+	9.31	1		2-824	-/-/-	ENSSSCG00000013599/ANGPTL4/angiopoietin like 4 [Source:VGNC Symbol;Acc:VGNC:85306]
Merged-2-71472534-1	2	71472484	71472584	+	14.2	1		2-825	-/-/-	ENSSSCG00000013573/TRAPPC5/trafficking protein particle complex 5 [Source:VGNC Symbol;Acc:VGNC:94377]
Merged-2-75767483-1	2	75767433	75767533	+	12.4	1		2-827	-/-/-	ENSSSCG00000013471/-/zinc finger protein 77 [Source:NCBI gene (formerly Entrezgene);Acc:100516355]
Merged-2-76003017-1	2	76002967	76003067	+	10.9	1		2-828	-/-/-	ENSSSCG00000049505/-/-
Merged-15-94956689-1	15	94956639	94956739	+	53	1		15-40	-/-/-	ENSSSCG00000016050/INPP1/inositol polyphosphate-1-phosphatase [Source:VGNC Symbol;Acc:VGNC:96373]
Merged-15-140223861-1	15	140223811	140223911	+	71.6	1		15-41	-/-/-	ENSSSCG00000032919/ATG4B/autophagy related 4B cysteine peptidase [Source:VGNC Symbol;Acc:VGNC:95947]
Merged-15-121211578-1	15	121211528	121211628	+	45	1		15-43	-/-/-	ENSSSCG00000016206/CNPPD1/cyclin Pas1/PHO80 domain containing 1 [Source:VGNC Symbol;Acc:VGNC:96070]
Merged-15-831836-1	15	831786	831886	+	44.2	1		15-44	-/-/-	ENSSSCG00000016395/RIF1/replication timing regulatory factor 1 [Source:VGNC Symbol;Acc:VGNC:95990]
Merged-15-132358325-1	15	132358275	132358375	+	65.7	1		15-45	-/-/-	ENSSSCG00000037274/PTMA/prothymosin alpha [Source:NCBI gene (formerly Entrezgene);Acc:100294684]
Merged-15-121603908-1	15	121603858	121603958	+	46.3	1		15-47	-/-/-	ENSSSCG00000032964/STK11IP/serine/threonine kinase 11 interacting protein [Source:VGNC Symbol;Acc:VGNC:95906]
Merged-15-31502817-1	15	31502767	31502867	+	53.5	1		15-48	-/-/-	ENSSSCG00000015743/PTPN4/protein tyrosine phosphatase non-receptor type 4 [Source:VGNC Symbol;Acc:VGNC:96521]
Merged-15-74757927-1	15	74757877	74757977	+	41.4	1		15-49	-/-/-	ENSSSCG00000022496/STK39/serine/threonine kinase 39 [Source:VGNC Symbol;Acc:VGNC:98348]
Merged-12-60290859-1	12	60290809	60290909	+	10.6	1		12-1001	-/-/-	ENSSSCG00000018047/FAM83G/family with sequence similarity 83 member G [Source:VGNC Symbol;Acc:VGNC:87992]
Merged-12-60333085-1	12	60333035	60333135	+	6.98	1		12-1002	-/-/-	ENSSSCG00000018049/SLC5A10/solute carrier family 5 member 10 [Source:NCBI gene (formerly Entrezgene);Acc:497235]
Merged-12-182785-1	12	182735	182835	+	10.1	1		12-1008	-/-/-	ENSSSCG00000051406/-/-
Merged-2-76286198-1	2	76286148	76286248	+	11.9	1		2-830	-/-/-	ENSSSCG00000013461/PEAK3/PEAK family member 3 [Source:VGNC Symbol;Acc:VGNC:91301]
Merged-2-132535599-1	2	132535549	132535649	+	12.1	1		2-836	-/-/-	ENSSSCG00000035069/CHSY3/chondroitin sulfate synthase 3 [Source:VGNC Symbol;Acc:VGNC:86685]
Merged-15-82342370-1	15	82342320	82342420	+	62.6	1		15-52	-/-/-	ENSSSCG00000046644/-/-
Merged-15-103154465-1	15	103154415	103154515	+	39	1		15-53	-/-/-	ENSSSCG00000021657/SATB2/SATB homeobox 2 [Source:VGNC Symbol;Acc:VGNC:95972]
Merged-15-125815227-1	15	125815177	125815277	+	47	1		15-54	-/-/-	ENSSSCG00000016233/SERPINE2/serpin family E member 2 [Source:VGNC Symbol;Acc:VGNC:96484]
Merged-15-120928158-1	15	120928108	120928208	+	44.7	1		15-58	-/-/-	ENSSSCG00000026958/WNT10A/Wnt family member 10A [Source:VGNC Symbol;Acc:VGNC:95596]
Merged-15-60053979-1	15	60053929	60054029	+	49.4	1		15-59	-/-/-	ENSSSCG00000015866/FMNL2/formin like 2 [Source:VGNC Symbol;Acc:VGNC:95879]
Merged-2-151238303-1	2	151238253	151238353	+	12.7	1		2-840	-/-/-	ENSSSCG00000019588/-/-
Merged-2-1834661-1	2	1834611	1834711	+	11.4	1		2-842	-/-/-	ENSSSCG00000035407/-/-
Merged-2-2286869-1	2	2286819	2286919	+	10.1	1		2-844	-/-/-	ENSSSCG00000012862/OSBPL5/oxysterol binding protein like 5 [Source:VGNC Symbol;Acc:VGNC:91072]
Merged-2-2377180-1	2	2377130	2377230	+	10.6	1		2-845	-/-/-	ENSSSCG00000021181/DHCR7/7-dehydrocholesterol reductase [Source:VGNC Symbol;Acc:VGNC:97964]
Merged-2-3165168-1	2	3165118	3165218	+	10.9	1		2-846	-/-/-	ENSSSCG00000037451/PPFIA1/PTPRF interacting protein alpha 1 [Source:VGNC Symbol;Acc:VGNC:91691]
Merged-2-4235660-1	2	4235610	4235710	+	11.9	1		2-847	-/-/-	ENSSSCG00000012880/CPT1A/carnitine palmitoyltransferase 1A [Source:VGNC Symbol;Acc:VGNC:86964]
Merged-15-139990771-1	15	139990721	139990821	+	52	1		15-61	-/-/-	ENSSSCG00000016379/-/-
Merged-15-79984667-1	15	79984617	79984717	+	42.7	1		15-62	-/-/-	ENSSSCG00000015962/SP3/Sp3 transcription factor [Source:VGNC Symbol;Acc:VGNC:95511]
Merged-15-139032064-1	15	139032014	139032114	+	47.6	1		15-64	-/-/-	ENSSSCG00000016349/NDUFA10/NADH:ubiquinone oxidoreductase subunit A10 [Source:VGNC Symbol;Acc:VGNC:96435]
Merged-15-139602149-1	15	139602099	139602199	+	54.5	1		15-65	-/-/-	ENSSSCG00000035083/-/aquaporin-12-like [Source:NCBI gene (formerly Entrezgene);Acc:110257044]
Merged-15-120450497-1	15	120450447	120450547	+	37.5	1		15-66	-/-/-	ENSSSCG00000036938/CTDSP1/CTD small phosphatase 1 [Source:VGNC Symbol;Acc:VGNC:95971]
Merged-15-132301325-1	15	132301275	132301375	+	42.7	1		15-68	-/-/-	ENSSSCG00000041092/-/-
Merged-15-139516259-1	15	139516209	139516309	+	41.4	1		15-69	-/-/-	ENSSSCG00000051702/-/-
Merged-12-1726887-1	12	1726837	1726937	+	6.2	1		12-1021	-/-/-	ENSSSCG00000017140/CHMP6/charged multivesicular body protein 6 [Source:VGNC Symbol;Acc:VGNC:86653]
Merged-12-1947304-1	12	1947254	1947354	+	8.27	1		12-1022	-/-/-	ENSSSCG00000017139/RPTOR/regulatory associated protein of MTOR complex 1 [Source:VGNC Symbol;Acc:VGNC:92450]
Merged-12-2419919-1	12	2419869	2419969	+	9.82	1		12-1023	-/-/-	ENSSSCG00000017159/TBC1D16/TBC1 domain family member 16 [Source:VGNC Symbol;Acc:VGNC:93765]
Merged-12-3755120-1	12	3755070	3755170	+	9.82	1		12-1028	-/-/-	ENSSSCG00000040486/BIRC5/baculoviral IAP repeat containing 5 [Source:VGNC Symbol;Acc:VGNC:85827]
Merged-2-6034547-1	2	6034497	6034597	+	11.6	1		2-850	-/-/-	ENSSSCG00000012941/SLC29A2/solute carrier family 29 member 2 [Source:VGNC Symbol;Acc:VGNC:93043]
Merged-2-7843002-1	2	7842952	7843052	+	14	1		2-853	-/-/-	ENSSSCG00000013032/GPR137/G protein-coupled receptor 137 [Source:VGNC Symbol;Acc:VGNC:88600]
Merged-2-15834819-1	2	15834769	15834869	+	15.5	1		2-856	-/-/-	ENSSSCG00000013256/ARHGAP1/Rho GTPase activating protein 1 [Source:VGNC Symbol;Acc:VGNC:85457]
Merged-2-51276475-1	2	51276425	51276525	+	12.7	1		2-859	-/-/-	ENSSSCG00000013988/IBA57/iron-sulfur cluster assembly factor IBA57 [Source:VGNC Symbol;Acc:VGNC:89016]
Merged-15-467566-1	15	467516	467616	+	29.5	1		15-70	-/-/-	ENSSSCG00000031541/ARL5A/ADP ribosylation factor like GTPase 5A [Source:VGNC Symbol;Acc:VGNC:96418]
Merged-15-32359738-1	15	32359688	32359788	+	45.2	1		15-71	-/-/-	ENSSSCG00000023665/FBXO25/F-box protein 25 [Source:VGNC Symbol;Acc:VGNC:95588]
Merged-15-72512583-1	15	72512533	72512633	+	39.8	1		15-72	-/-/-	ENSSSCG00000015908/TTC21B/tetratricopeptide repeat domain 21B [Source:VGNC Symbol;Acc:VGNC:96098]
Merged-15-84892231-1	15	84892181	84892281	+	41.6	1		15-73	-/-/-	ENSSSCG00000016005/SESTD1/SEC14 and spectrin domain containing 1 [Source:VGNC Symbol;Acc:VGNC:95884]
Merged-15-44918341-1	15	44918291	44918391	+	42.9	1		15-74	-/-/-	ENSSSCG00000024555/ING2/inhibitor of growth family member 2 [Source:VGNC Symbol;Acc:VGNC:99717]
Merged-15-123502074-1	15	123502024	123502124	+	32.8	1		15-76	-/-/-	ENSSSCG00000016230/EPHA4/EPH receptor A4 [Source:VGNC Symbol;Acc:VGNC:96280]
Merged-15-137327513-1	15	137327463	137327563	+	36.7	1		15-77	-/-/-	ENSSSCG00000016330/LRRFIP1/LRR binding FLII interacting protein 1 [Source:NCBI gene (formerly Entrezgene);Acc:100517377]
Merged-12-4651655-1	12	4651605	4651705	+	7.24	1		12-1033	-/-/-	ENSSSCG00000046490/-/-
Merged-12-4845914-1	12	4845864	4845964	+	8.79	1		12-1034	-/-/-	ENSSSCG00000037376/-/matrix remodeling associated 7 [Source:VGNC Symbol;Acc:VGNC:99017]
Merged-12-6216020-1	12	6215970	6216070	+	9.82	1		12-1037	-/-/-	ENSSSCG00000017215/SLC16A5/solute carrier family 16 member 5 [Source:VGNC Symbol;Acc:VGNC:92945]
Merged-12-6266463-1	12	6266413	6266513	+	7.5	1		12-1038	-/-/-	ENSSSCG00000034406/MRPL58/mitochondrial ribosomal protein L58 [Source:VGNC Symbol;Acc:VGNC:90379]
Merged-2-59216323-1	2	59216273	59216373	+	12.1	1		2-861	-/-/-	ENSSSCG00000013911/TMEM59L/transmembrane protein 59 like [Source:VGNC Symbol;Acc:VGNC:94193]
Merged-2-69414510-1	2	69414460	69414560	+	10.6	1		2-863	-/-/-	ENSSSCG00000013638/ILF3/interleukin enhancer binding factor 3 [Source:VGNC Symbol;Acc:VGNC:89120]
Merged-2-71797179-1	2	71797129	71797229	+	9.05	1		2-865	-/-/-	ENSSSCG00000013566/INSR/insulin receptor [Source:VGNC Symbol;Acc:VGNC:89153]
Merged-2-76504485-1	2	76504435	76504535	+	8.79	1		2-869	-/-/-	ENSSSCG00000013448/MKNK2/MAPK interacting serine/threonine kinase 2 [Source:VGNC Symbol;Acc:VGNC:90247]
Merged-15-38790783-1	15	38790733	38790833	+	45.8	1		15-80	-/-/-	ENSSSCG00000015769/SPCS3/signal peptidase complex subunit 3 [Source:VGNC Symbol;Acc:VGNC:96119]
Merged-15-83872700-1	15	83872650	83872750	+	33.1	1		15-81	-/-/-	ENSSSCG00000023133/OSBPL6/oxysterol binding protein like 6 [Source:VGNC Symbol;Acc:VGNC:95807]
Merged-15-137765433-1	15	137765383	137765483	+	32.8	1		15-83	-/-/-	ENSSSCG00000016339/ILKAP/ILK associated serine/threonine phosphatase [Source:VGNC Symbol;Acc:VGNC:95645]
Merged-15-54383027-1	15	54382977	54383077	+	38	1		15-84	-/-/-	ENSSSCG00000015844/GSR/glutathione-disulfide reductase [Source:VGNC Symbol;Acc:VGNC:96337]
Merged-15-78200485-1	15	78200435	78200535	+	33.9	1		15-85	-/-/-	ENSSSCG00000015954/DLX2/distal-less homeobox 2 [Source:VGNC Symbol;Acc:VGNC:96200]
Merged-15-105055694-1	15	105055644	105055744	+	39.6	1		15-86	-/-/-	ENSSSCG00000031271/STRADB/STE20 related adaptor beta [Source:VGNC Symbol;Acc:VGNC:98351]
Merged-15-134622173-1	15	134622123	134622223	+	27.4	1		15-87	-/-/-	ENSSSCG00000034293/ARL4C/ADP ribosylation factor like GTPase 4C [Source:VGNC Symbol;Acc:VGNC:96419]
Merged-15-135003486-1	15	135003436	135003536	+	27.7	1		15-88	-/-/-	ENSSSCG00000034692/SH3BP4/SH3 domain binding protein 4 [Source:VGNC Symbol;Acc:VGNC:95495]
Merged-15-81931817-1	15	81931767	81931867	+	32.1	1		15-89	-/-/-	ENSSSCG00000040349/HOXD8/homeobox D8 [Source:VGNC Symbol;Acc:VGNC:96356]
Merged-12-10035558-1	12	10035508	10035608	+	8.27	1		12-1040	-/-/-	ENSSSCG00000043713/-/-
Merged-12-11775259-1	12	11775209	11775309	+	6.98	1		12-1041	-/-/-	ENSSSCG00000034083/-/-
Merged-12-14713351-1	12	14713301	14713401	+	8.01	1		12-1044	-/-/-	ENSSSCG00000017277/PECAM1/platelet and endothelial cell adhesion molecule 1 [Source:VGNC Symbol;Acc:VGNC:91304]
Merged-12-19091355-1	12	19091305	19091405	+	8.27	1		12-1048	-/-/-	ENSSSCG00000017366/HDAC5/histone deacetylase 5 [Source:VGNC Symbol;Acc:VGNC:88815]
Merged-12-19415822-1	12	19415772	19415872	+	6.98	1		12-1049	-/-/-	ENSSSCG00000045394/-/-
Merged-2-76538262-1	2	76538212	76538312	+	11.1	1		2-870	-/-/-	ENSSSCG00000013444/BTBD2/BTB domain containing 2 [Source:VGNC Symbol;Acc:VGNC:85906]
Merged-2-77249699-1	2	77249649	77249749	+	13.2	1		2-871	-/-/-	ENSSSCG00000013429/STK11/serine/threonine kinase 11 [Source:VGNC Symbol;Acc:VGNC:93549]
Merged-2-89045722-1	2	89045672	89045772	+	10.6	1		2-875	-/-/-	ENSSSCG00000014121/ZFYVE16/zinc finger FYVE-type containing 16 [Source:VGNC Symbol;Acc:VGNC:95157]
Merged-2-94810082-1	2	94810032	94810132	+	9.31	1		2-876	-/-/-	ENSSSCG00000014146/RASA1/RAS p21 protein activator 1 [Source:VGNC Symbol;Acc:VGNC:92101]
Merged-2-95700762-1	2	95700712	95700812	+	14	1		2-877	-/-/-	ENSSSCG00000014148/TMEM161B/transmembrane protein 161B [Source:VGNC Symbol;Acc:VGNC:94102]
Merged-2-102591115-1	2	102591065	102591165	+	16.8	1		2-878	-/-/-	ENSSSCG00000014168/ELL2/elongation factor for RNA polymerase II 2 [Source:VGNC Symbol;Acc:VGNC:87649]
Merged-2-136159303-1	2	136159253	136159353	+	9.82	1		2-879	-/-/-	ENSSSCG00000051199/-/-
Merged-15-103543242-1	15	103543192	103543292	+	25.1	1		15-93	-/-/-	ENSSSCG00000016085/-/formiminotransferase N-terminal subdomain- containing protein-like [Source:NCBI gene (formerly Entrezgene);Acc:100522040]
Merged-15-121404017-1	15	121403967	121404067	+	32.8	1		15-94	-/-/-	ENSSSCG00000016220/DNPEP/aspartyl aminopeptidase [Source:VGNC Symbol;Acc:VGNC:96230]
Merged-15-133120021-1	15	133119971	133120071	+	30.8	1		15-95	-/-/-	ENSSSCG00000016290/EFHD1/EF-hand domain family member D1 [Source:VGNC Symbol;Acc:VGNC:96222]
Merged-15-45084823-1	15	45084773	45084873	+	37.7	1		15-96	-/-/-	ENSSSCG00000015780/STOX2/storkhead box 2 [Source:VGNC Symbol;Acc:VGNC:96082]
Merged-15-60054718-1	15	60054668	60054768	+	31.8	1		15-97	-/-/-	ENSSSCG00000015866/FMNL2/formin like 2 [Source:VGNC Symbol;Acc:VGNC:95879]
Merged-15-134623022-1	15	134622972	134623072	+	41.6	1		15-98	-/-/-	ENSSSCG00000034293/ARL4C/ADP ribosylation factor like GTPase 4C [Source:VGNC Symbol;Acc:VGNC:96419]
Merged-15-139457648-1	15	139457598	139457698	+	38	1		15-99	-/-/-	ENSSSCG00000016364/GPC1/glypican 1 [Source:VGNC Symbol;Acc:VGNC:96329]
Merged-12-21877684-1	12	21877634	21877734	+	6.72	1		12-1055	-/-/-	ENSSSCG00000017466/CCR7/C-C motif chemokine receptor 7 [Source:VGNC Symbol;Acc:VGNC:86372]
Merged-12-22332026-1	12	22331976	22332076	+	8.01	1		12-1059	-/-/-	ENSSSCG00000017488/CSF3/colony stimulating factor 3 [Source:VGNC Symbol;Acc:VGNC:87034]
Merged-2-142349289-1	2	142349239	142349339	+	9.82	1		2-882	-/-/-	ENSSSCG00000014369/CD14/CD14 molecule [Source:VGNC Symbol;Acc:VGNC:86389]
Merged-2-151371507-1	2	151371457	151371557	+	9.31	1		2-884	-/-/-	ENSSSCG00000014450/TCOF1/treacle ribosome biogenesis factor 1 [Source:VGNC Symbol;Acc:VGNC:93831]
Merged-12-22344308-1	12	22344258	22344358	+	6.72	1		12-1060	-/-/-	ENSSSCG00000017488/CSF3/colony stimulating factor 3 [Source:VGNC Symbol;Acc:VGNC:87034]
Merged-12-23362414-1	12	23362364	23362464	+	8.79	1		12-1062	-/-/-	ENSSSCG00000039198/PCGF2/polycomb group ring finger 2 [Source:VGNC Symbol;Acc:VGNC:91219]
Merged-12-24041119-1	12	24041069	24041169	+	10.6	1		12-1063	-/-/-	ENSSSCG00000017518/OSBPL7/oxysterol binding protein like 7 [Source:VGNC Symbol;Acc:VGNC:91073]
Merged-12-25110916-1	12	25110866	25110966	+	10.1	1		12-1064	-/-/-	ENSSSCG00000017544/ATP5MC1/ATP synthase membrane subunit c locus 1 [Source:NCBI gene (formerly Entrezgene);Acc:574054]
Merged-12-26225958-1	12	26225908	26226008	+	8.27	1		12-1066	-/-/-	ENSSSCG00000051134/-/-
Merged-12-29088326-1	12	29088276	29088376	+	8.53	1		12-1069	-/-/-	ENSSSCG00000047265/-/-
Merged-2-2205603-1	2	2205553	2205653	+	10.3	1		2-895	-/-/-	ENSSSCG00000041954/-/tumor necrosis factor receptor superfamily member 6-like [Source:NCBI gene (formerly Entrezgene);Acc:102158193]
Merged-2-3824527-1	2	3824477	3824577	+	9.82	1		2-896	-/-/-	ENSSSCG00000046960/-/-
Merged-2-3862988-1	2	3862938	3863038	+	9.82	1		2-897	-/-/-	ENSSSCG00000046960/-/-
Merged-12-34214489-1	12	34214439	34214539	+	9.05	1		12-1071	-/-/-	ENSSSCG00000050061/-/-
Merged-12-36315379-1	12	36315329	36315429	+	9.82	1		12-1072	-/-/-	ENSSSCG00000017672/MED13/mediator complex subunit 13 [Source:VGNC Symbol;Acc:VGNC:90106]
Merged-12-36731057-1	12	36731007	36731107	+	8.27	1		12-1073	-/-/-	ENSSSCG00000051471/-/-
Merged-12-36834264-1	12	36834214	36834314	+	7.76	1		12-1074	-/-/-	ENSSSCG00000022980/TBX4/T-box transcription factor 4 [Source:VGNC Symbol;Acc:VGNC:93803]
Merged-12-40302716-1	12	40302666	40302766	+	7.5	1		12-1076	-/-/-	ENSSSCG00000022196/CCT6B/chaperonin containing TCP1 subunit 6B [Source:VGNC Symbol;Acc:VGNC:86384]
Merged-12-42092656-1	12	42092606	42092706	+	7.76	1		12-1077	-/-/-	ENSSSCG00000017727/TMEM98/transmembrane protein 98 [Source:VGNC Symbol;Acc:VGNC:94221]
Merged-12-46775176-1	12	46775126	46775226	+	6.46	1		12-1083	-/-/-	ENSSSCG00000017804/ABR/ABR activator of RhoGEF and GTPase [Source:VGNC Symbol;Acc:VGNC:84989]
Merged-12-47519281-1	12	47519231	47519331	+	5.95	1		12-1084	-/-/-	ENSSSCG00000039412/DOC2B/double C2 domain beta [Source:VGNC Symbol;Acc:VGNC:87389]
Merged-12-49964663-1	12	49964613	49964713	+	10.1	1		12-1088	-/-/-	ENSSSCG00000022405/P2RX1/purinergic receptor P2X 1 [Source:VGNC Symbol;Acc:VGNC:91118]
Merged-12-50155105-1	12	50155055	50155155	+	7.24	1		12-1089	-/-/-	ENSSSCG00000032049/ZZEF1/zinc finger ZZ-type and EF-hand domain containing 1 [Source:VGNC Symbol;Acc:VGNC:95347]
Merged-12-52764677-1	12	52764627	52764727	+	8.01	1		12-1092	-/-/-	ENSSSCG00000032469/-/SUMO specific peptidase 3 [Source:NCBI gene (formerly Entrezgene);Acc:100625547]
Merged-12-53046668-1	12	53046618	53046718	+	11.4	1		12-1093	-/-/-	ENSSSCG00000047335/-/-
Merged-12-53262760-1	12	53262710	53262810	+	7.76	1		12-1095	-/-/-	ENSSSCG00000017978/ALOX15B/arachidonate 15-lipoxygenase type B [Source:VGNC Symbol;Acc:VGNC:98972]
Merged-12-53272949-1	12	53272899	53272999	+	9.56	1		12-1096	-/-/-	ENSSSCG00000017978/ALOX15B/arachidonate 15-lipoxygenase type B [Source:VGNC Symbol;Acc:VGNC:98972]
Merged-12-54921068-1	12	54921018	54921118	+	7.76	1		12-1098	-/-/-	ENSSSCG00000039056/GAS7/growth arrest specific 7 [Source:VGNC Symbol;Acc:VGNC:88359]
Merged-16-102782-1	16	102732	102832	+	7.5	1		16-412	-/-/-	ENSSSCG00000042536/-/-
Merged-16-141107-1	16	141057	141157	+	5.17	1		16-413	-/-/-	ENSSSCG00000039609/ANKRD33B/ankyrin repeat domain 33B [Source:VGNC Symbol;Acc:VGNC:85334]
Merged-16-512449-1	16	512399	512499	+	6.72	1		16-414	-/-/-	ENSSSCG00000018664/-/-
Merged-16-708837-1	16	708787	708887	+	7.24	1		16-415	-/-/-	ENSSSCG00000016780/CTNND2/catenin delta 2 [Source:VGNC Symbol;Acc:VGNC:87068]
Merged-16-728307-1	16	728257	728357	+	6.46	1		16-416	-/-/-	ENSSSCG00000016780/CTNND2/catenin delta 2 [Source:VGNC Symbol;Acc:VGNC:87068]
Merged-16-1498212-1	16	1498162	1498262	+	6.46	1		16-420	-/-/-	ENSSSCG00000049600/-/-
Merged-16-3429953-1	16	3429903	3430003	+	4.91	1		16-421	-/-/-	ENSSSCG00000032827/DNAH5/dynein axonemal heavy chain 5 [Source:NCBI gene (formerly Entrezgene);Acc:100623921]
Merged-16-4155638-1	16	4155588	4155688	+	5.69	1		16-423	-/-/-	ENSSSCG00000034714/OTULIN/OTU deubiquitinase with linear linkage specificity [Source:VGNC Symbol;Acc:VGNC:91106]
Merged-16-4184479-1	16	4184429	4184529	+	6.72	1		16-424	-/-/-	ENSSSCG00000016784/ANKH/ANKH inorganic pyrophosphate transport regulator [Source:VGNC Symbol;Acc:VGNC:85315]
Merged-16-4878928-1	16	4878878	4878978	+	5.69	1		16-426	-/-/-	ENSSSCG00000028239/FBXL7/F-box and leucine rich repeat protein 7 [Source:VGNC Symbol;Acc:VGNC:98009]
Merged-16-5191241-1	16	5191191	5191291	+	6.2	1		16-427	-/-/-	ENSSSCG00000016789/-/-
Merged-16-5804583-1	16	5804533	5804633	+	5.69	1		16-428	-/-/-	ENSSSCG00000016792/RETREG1/reticulophagy regulator 1 [Source:VGNC Symbol;Acc:VGNC:92223]
Merged-16-6390345-1	16	6390295	6390395	+	5.17	1		16-431	-/-/-	ENSSSCG00000039222/-/brain abundant membrane attached signal protein 1 [Source:NCBI gene (formerly Entrezgene);Acc:100522108]
Merged-16-6660701-1	16	6660651	6660751	+	5.43	1		16-432	-/-/-	ENSSSCG00000016796/-/-
Merged-16-8377106-1	16	8377056	8377156	+	6.46	1		16-433	-/-/-	ENSSSCG00000026842/CDH18/cadherin 18 [Source:VGNC Symbol;Acc:VGNC:86481]
Merged-16-8486961-1	16	8486911	8487011	+	4.91	1		16-434	-/-/-	ENSSSCG00000026842/CDH18/cadherin 18 [Source:VGNC Symbol;Acc:VGNC:86481]
Merged-16-9256582-1	16	9256532	9256632	+	5.43	1		16-435	-/-/-	ENSSSCG00000043949/-/-
Merged-16-10467011-1	16	10466961	10467061	+	6.46	1		16-436	-/-/-	ENSSSCG00000016800/-/-
Merged-16-10499393-1	16	10499343	10499443	+	6.72	1		16-437	-/-/-	ENSSSCG00000016800/-/-
Merged-16-11440291-1	16	11440241	11440341	+	8.53	1		16-438	-/-/-	ENSSSCG00000050375/-/-
Merged-16-12235336-1	16	12235286	12235386	+	5.17	1		16-439	-/-/-	ENSSSCG00000016802/CDH10/cadherin 10 [Source:VGNC Symbol;Acc:VGNC:86474]
Merged-16-13196998-1	16	13196948	13197048	+	6.72	1		16-441	-/-/-	ENSSSCG00000045389/-/-
Merged-16-13535144-1	16	13535094	13535194	+	8.27	1		16-442	-/-/-	ENSSSCG00000042931/-/-
Merged-16-13618567-1	16	13618517	13618617	+	6.46	1		16-443	-/-/-	ENSSSCG00000042931/-/-
Merged-16-14812710-1	16	14812660	14812760	+	6.72	1		16-444	-/-/-	ENSSSCG00000018997/-/-
Merged-16-14959862-1	16	14959812	14959912	+	6.72	1		16-445	-/-/-	ENSSSCG00000018997/-/-
Merged-16-15877864-1	16	15877814	15877914	+	11.6	1		16-447	-/-/-	ENSSSCG00000033328/-/-
Merged-16-18126171-1	16	18126121	18126221	+	6.2	1		16-448	-/-/-	ENSSSCG00000030991/-/-
Merged-16-18455547-1	16	18455497	18455597	+	8.27	1		16-449	-/-/-	ENSSSCG00000045614/-/-
Merged-16-19253754-1	16	19253704	19253804	+	7.5	1		16-450	-/-/-	ENSSSCG00000048679/-/-
Merged-16-21074590-1	16	21074540	21074640	+	5.43	1		16-452	-/-/-	ENSSSCG00000016831/SPEF2/sperm flagellar 2 [Source:NCBI gene (formerly Entrezgene);Acc:733620]
Merged-16-23001293-1	16	23001243	23001343	+	6.2	1		16-454	-/-/-	ENSSSCG00000041390/-/-
Merged-16-23239065-1	16	23239015	23239115	+	7.24	1		16-456	-/-/-	ENSSSCG00000042373/-/-
Merged-16-23955494-1	16	23955444	23955544	+	5.17	1		16-460	-/-/-	ENSSSCG00000016851/OSMR/oncostatin M receptor [Source:VGNC Symbol;Acc:VGNC:91082]
Merged-16-24004205-1	16	24004155	24004255	+	7.5	1		16-461	-/-/-	ENSSSCG00000016851/OSMR/oncostatin M receptor [Source:VGNC Symbol;Acc:VGNC:91082]
Merged-16-24501410-1	16	24501360	24501460	+	6.46	1		16-462	-/-/-	ENSSSCG00000016855/FYB1/FYN binding protein 1 [Source:NCBI gene (formerly Entrezgene);Acc:100520112]
Merged-16-26444796-1	16	26444746	26444846	+	5.17	1		16-464	-/-/-	ENSSSCG00000046994/-/-
Merged-16-27026297-1	16	27026247	27026347	+	9.31	1		16-465	-/-/-	ENSSSCG00000045462/-/-
Merged-16-27778618-1	16	27778568	27778668	+	5.69	1		16-466	-/-/-	ENSSSCG00000050025/-/-
Merged-16-27913095-1	16	27913045	27913145	+	5.95	1		16-467	-/-/-	ENSSSCG00000016872/HMGCS1/3-hydroxy-3-methylglutaryl-CoA synthase 1 [Source:VGNC Symbol;Acc:VGNC:88907]
Merged-16-28214005-1	16	28213955	28214055	+	5.95	1		16-468	-/-/-	ENSSSCG00000016877/NNT/nicotinamide nucleotide transhydrogenase [Source:NCBI gene (formerly Entrezgene);Acc:100526144]
Merged-16-32430653-1	16	32430603	32430703	+	4.65	1		16-470	-/-/-	ENSSSCG00000016888/MOCS2/molybdenum cofactor synthesis 2 [Source:VGNC Symbol;Acc:VGNC:90295]
Merged-16-34140666-1	16	34140616	34140716	+	6.2	1		16-471	-/-/-	ENSSSCG00000046432/-/-
Merged-16-36001869-1	16	36001819	36001919	+	5.17	1		16-472	-/-/-	ENSSSCG00000016919/SETD9/SET domain containing 9 [Source:VGNC Symbol;Acc:VGNC:92763]
Merged-16-36476280-1	16	36476230	36476330	+	7.24	1		16-473	-/-/-	ENSSSCG00000016923/ACTBL2/actin beta like 2 [Source:VGNC Symbol;Acc:VGNC:85039]
Merged-16-37386758-1	16	37386708	37386808	+	5.17	1		16-474	-/-/-	ENSSSCG00000031796/RAB3C/RAB3C, member RAS oncogene family [Source:NCBI gene (formerly Entrezgene);Acc:100523703]
Merged-16-38706953-1	16	38706903	38707003	+	6.72	1		16-475	-/-/-	ENSSSCG00000016929/PDE4D/phosphodiesterase 4D [Source:VGNC Symbol;Acc:VGNC:91256]
Merged-16-43503627-1	16	43503577	43503677	+	4.91	1		16-478	-/-/-	ENSSSCG00000019829/-/-
Merged-10-66791923-1	10	66791873	66791973	+	7.76	1		10-500	-/-/-	ENSSSCG00000049317/-/-
Merged-10-66866783-1	10	66866733	66866833	+	3.88	1		10-501	-/-/-	ENSSSCG00000042651/-/-
Merged-10-67908907-1	10	67908857	67908957	+	5.43	1		10-502	-/-/-	ENSSSCG00000048251/-/-
Merged-10-208321-1	10	208271	208371	+	8.01	1		10-503	-/-/-	ENSSSCG00000041727/-/-
Merged-10-1078782-1	10	1078732	1078832	+	5.43	1		10-505	-/-/-	ENSSSCG00000040300/RGS13/regulator of G protein signaling 13 [Source:VGNC Symbol;Acc:VGNC:96537]
Merged-10-1602602-1	10	1602552	1602652	+	5.95	1		10-506	-/-/-	ENSSSCG00000050680/-/-
Merged-10-1991508-1	10	1991458	1991558	+	6.98	1		10-507	-/-/-	ENSSSCG00000045242/-/-
Merged-10-3091062-1	10	3091012	3091112	+	8.01	1		10-508	-/-/-	ENSSSCG00000010809/BRINP3/BMP/retinoic acid inducible neural specific 3 [Source:VGNC Symbol;Acc:VGNC:95983]
Merged-10-3154983-1	10	3154933	3155033	+	4.91	1		10-509	-/-/-	ENSSSCG00000010809/BRINP3/BMP/retinoic acid inducible neural specific 3 [Source:VGNC Symbol;Acc:VGNC:95983]
Merged-16-44722664-1	16	44722614	44722714	+	5.69	1		16-480	-/-/-	ENSSSCG00000048485/-/-
Merged-16-45218416-1	16	45218366	45218466	+	5.43	1		16-481	-/-/-	ENSSSCG00000016956/MAST4/microtubule associated serine/threonine kinase family member 4 [Source:VGNC Symbol;Acc:VGNC:90037]
Merged-16-47243586-1	16	47243536	47243636	+	6.2	1		16-482	-/-/-	ENSSSCG00000022430/SLC30A5/solute carrier family 30 member 5 [Source:VGNC Symbol;Acc:VGNC:93059]
Merged-16-51140766-1	16	51140716	51140816	+	7.24	1		16-488	-/-/-	ENSSSCG00000016985/BNIP1/BCL2 interacting protein 1 [Source:VGNC Symbol;Acc:VGNC:85853]
Merged-16-51362864-1	16	51362814	51362914	+	6.2	1		16-489	-/-/-	ENSSSCG00000016988/ERGIC1/endoplasmic reticulum-golgi intermediate compartment 1 [Source:VGNC Symbol;Acc:VGNC:87770]
Merged-4-83315499-1	4	83315449	83315549	+	12.4	1		4-802	-/-/-	ENSSSCG00000006306/MPZL1/myelin protein zero like 1 [Source:VGNC Symbol;Acc:VGNC:90335]
Merged-4-90521002-1	4	90520952	90521052	+	8.79	1		4-804	-/-/-	ENSSSCG00000006400/SLAMF9/SLAM family member 9 [Source:VGNC Symbol;Acc:VGNC:98858]
Merged-4-92943790-1	4	92943740	92943840	+	9.05	1		4-805	-/-/-	ENSSSCG00000024970/ETV3/ETS variant transcription factor 3 [Source:VGNC Symbol;Acc:VGNC:87812]
Merged-4-93221254-1	4	93221204	93221304	+	10.1	1		4-806	-/-/-	ENSSSCG00000006463/PEAR1/platelet endothelial aggregation receptor 1 [Source:VGNC Symbol;Acc:VGNC:91302]
Merged-4-93869209-1	4	93869159	93869259	+	9.31	1		4-808	-/-/-	ENSSSCG00000006494/SLC25A44/solute carrier family 25 member 44 [Source:VGNC Symbol;Acc:VGNC:93017]
Merged-10-3756364-1	10	3756314	3756414	+	6.2	1		10-510	-/-/-	ENSSSCG00000035395/-/-
Merged-10-4880590-1	10	4880540	4880640	+	6.46	1		10-512	-/-/-	ENSSSCG00000044168/-/-
Merged-10-5039601-1	10	5039551	5039651	+	5.17	1		10-513	-/-/-	ENSSSCG00000036162/-/-
Merged-10-5301876-1	10	5301826	5301926	+	5.43	1		10-515	-/-/-	ENSSSCG00000036162/-/-
Merged-10-5387884-1	10	5387834	5387934	+	5.17	1		10-516	-/-/-	ENSSSCG00000049015/-/-
Merged-10-5712105-1	10	5712055	5712155	+	5.43	1		10-517	-/-/-	ENSSSCG00000010811/KCTD3/potassium channel tetramerization domain containing 3 [Source:VGNC Symbol;Acc:VGNC:95963]
Merged-10-6242005-1	10	6241955	6242055	+	6.46	1		10-518	-/-/-	ENSSSCG00000038066/-/usherin [Source:VGNC Symbol;Acc:VGNC:95561]
Merged-16-52780962-1	16	52780912	52781012	+	8.01	1		16-491	-/-/-	ENSSSCG00000016998/-/nucleophosmin 1 [Source:NCBI gene (formerly Entrezgene);Acc:100525313]
Merged-16-53896697-1	16	53896647	53896747	+	8.27	1		16-495	-/-/-	ENSSSCG00000017010/INSYN2B/inhibitory synaptic factor family member 2B [Source:VGNC Symbol;Acc:VGNC:89157]
Merged-16-54298292-1	16	54298242	54298342	+	5.95	1		16-497	-/-/-	ENSSSCG00000025965/SPDL1/spindle apparatus coiled-coil protein 1 [Source:VGNC Symbol;Acc:VGNC:93395]
Merged-4-95049917-1	4	95049867	95049967	+	9.82	1		4-812	-/-/-	ENSSSCG00000033749/-/-
Merged-4-98373234-1	4	98373184	98373284	+	7.5	1		4-813	-/-/-	ENSSSCG00000006648/CTSS/cathepsin S [Source:VGNC Symbol;Acc:VGNC:87079]
Merged-4-99249105-1	4	99249055	99249155	+	7.24	1		4-815	-/-/-	ENSSSCG00000006678/FCGR1A/Fc fragment of IgG, high affinity Ia, receptor (CD64) [Source:NCBI gene (formerly Entrezgene);Acc:613130]
Merged-1-172018898-1	1	172018848	172018948	+	5.69	1		1-2000	-/-/-	ENSSSCG00000048720/-/-
Merged-1-173626816-1	1	173626766	173626866	+	4.65	1		1-2001	-/-/-	ENSSSCG00000039829/-/-
Merged-4-104057814-1	4	104057764	104057864	+	9.31	1		4-817	-/-/-	ENSSSCG00000006737/IGSF3/immunoglobulin superfamily member 3 [Source:VGNC Symbol;Acc:VGNC:89067]
Merged-1-173662537-1	1	173662487	173662587	+	4.65	1		1-2002	-/-/-	ENSSSCG00000039829/-/-
Merged-4-107786607-1	4	107786557	107786657	+	9.31	1		4-819	-/-/-	ENSSSCG00000006776/MOV10/Mov10 RISC complex RNA helicase [Source:VGNC Symbol;Acc:VGNC:90316]
Merged-1-179011756-1	1	179011706	179011806	+	5.43	1		1-2005	-/-/-	ENSSSCG00000033970/-/-
Merged-1-179083549-1	1	179083499	179083599	+	5.95	1		1-2006	-/-/-	ENSSSCG00000033970/-/-
Merged-10-6922376-1	10	6922326	6922426	+	5.43	1		10-521	-/-/-	ENSSSCG00000010814/ESRRG/estrogen related receptor gamma [Source:VGNC Symbol;Acc:VGNC:96289]
Merged-1-179266622-1	1	179266572	179266672	+	6.2	1		1-2007	-/-/-	ENSSSCG00000046948/-/-
Merged-10-6971422-1	10	6971372	6971472	+	5.43	1		10-522	-/-/-	ENSSSCG00000010814/ESRRG/estrogen related receptor gamma [Source:VGNC Symbol;Acc:VGNC:96289]
Merged-1-179411644-1	1	179411594	179411694	+	7.5	1		1-2008	-/-/-	ENSSSCG00000038507/RPS29/ribosomal protein S29 [Source:NCBI gene (formerly Entrezgene);Acc:414391]
Merged-10-7533656-1	10	7533606	7533706	+	6.72	1		10-524	-/-/-	ENSSSCG00000044741/-/-
Merged-10-7745552-1	10	7745502	7745602	+	5.95	1		10-526	-/-/-	ENSSSCG00000027207/GPATCH2/G-patch domain containing 2 [Source:VGNC Symbol;Acc:VGNC:96089]
Merged-10-8649175-1	10	8649125	8649225	+	5.95	1		10-529	-/-/-	ENSSSCG00000049292/-/-
Merged-4-110197802-1	4	110197752	110197852	+	9.56	1		4-820	-/-/-	ENSSSCG00000037449/CSF1/colony stimulating factor 1 [Source:VGNC Symbol;Acc:VGNC:87030]
Merged-4-110313040-1	4	110312990	110313090	+	11.6	1		4-823	-/-/-	ENSSSCG00000006820/EPS8L3/EPS8 like 3 [Source:VGNC Symbol;Acc:VGNC:87752]
Merged-4-111007077-1	4	111007027	111007127	+	12.4	1		4-825	-/-/-	ENSSSCG00000006840/WDR47/WD repeat domain 47 [Source:VGNC Symbol;Acc:VGNC:94924]
Merged-1-179855106-1	1	179855056	179855156	+	6.98	1		1-2010	-/-/-	ENSSSCG00000049234/-/-
Merged-4-111313411-1	4	111313361	111313461	+	10.3	1		4-826	-/-/-	ENSSSCG00000032160/FNDC7/fibronectin type III domain containing 7 [Source:NCBI gene (formerly Entrezgene);Acc:100155482]
Merged-4-122707466-1	4	122707416	122707516	+	12.9	1		4-827	-/-/-	ENSSSCG00000042741/-/-
Merged-1-180672213-1	1	180672163	180672263	+	5.17	1		1-2012	-/-/-	ENSSSCG00000005024/PYGL/glycogen phosphorylase L [Source:VGNC Symbol;Acc:VGNC:92019]
Merged-1-180700234-1	1	180700184	180700284	+	8.79	1		1-2013	-/-/-	ENSSSCG00000005024/PYGL/glycogen phosphorylase L [Source:VGNC Symbol;Acc:VGNC:92019]
Merged-4-123519012-1	4	123518962	123519062	+	9.05	1		4-829	-/-/-	ENSSSCG00000006893/BCAR3/BCAR3 adaptor protein, NSP family member [Source:VGNC Symbol;Acc:VGNC:85771]
Merged-1-182630227-1	1	182630177	182630277	+	5.17	1		1-2014	-/-/-	ENSSSCG00000005041/FERMT2/fermitin family member 2 [Source:VGNC Symbol;Acc:VGNC:88088]
Merged-1-183104954-1	1	183104904	183105004	+	4.39	1		1-2015	-/-/-	ENSSSCG00000051102/-/-
Merged-10-8763472-1	10	8763422	8763522	+	5.69	1		10-530	-/-/-	ENSSSCG00000038539/-/-
Merged-1-183419954-1	1	183419904	183420004	+	8.27	1		1-2016	-/-/-	ENSSSCG00000041305/-/-
Merged-1-183575381-1	1	183575331	183575431	+	7.24	1		1-2017	-/-/-	ENSSSCG00000041305/-/-
Merged-1-184228062-1	1	184228012	184228112	+	5.43	1		1-2018	-/-/-	ENSSSCG00000035715/GCH1/GTP cyclohydrolase 1 [Source:VGNC Symbol;Acc:VGNC:88384]
Merged-1-184931509-1	1	184931459	184931559	+	5.17	1		1-2019	-/-/-	ENSSSCG00000005060/KTN1/kinectin 1 [Source:VGNC Symbol;Acc:VGNC:89608]
Merged-10-10104592-1	10	10104542	10104642	+	6.2	1		10-535	-/-/-	ENSSSCG00000027882/C1orf115/chromosome 10 C1orf115 homolog [Source:VGNC Symbol;Acc:VGNC:96111]
Merged-10-10218664-1	10	10218614	10218714	+	6.2	1		10-537	-/-/-	ENSSSCG00000020507/-/-
Merged-10-10962344-1	10	10962294	10962394	+	7.24	1		10-539	-/-/-	ENSSSCG00000047331/-/-
Merged-14-136794817-1	14	136794767	136794867	+	6.2	1		14-2300	-/-/-	ENSSSCG00000010751/NPS/neuropeptide S [Source:HGNC Symbol;Acc:HGNC:33940]
Merged-14-136846037-1	14	136845987	136846087	+	9.31	1		14-2301	-/-/-	ENSSSCG00000010751/NPS/neuropeptide S [Source:HGNC Symbol;Acc:HGNC:33940]
Merged-14-137293930-1	14	137293880	137293980	+	5.95	1		14-2303	-/-/-	ENSSSCG00000026302/-/marker of proliferation Ki-67 [Source:VGNC Symbol;Acc:VGNC:90244]
Merged-14-137367982-1	14	137367932	137368032	+	4.65	1		14-2304	-/-/-	ENSSSCG00000044117/-/-
Merged-4-124695046-1	4	124694996	124695096	+	12.1	1		4-831	-/-/-	ENSSSCG00000036107/-/-
Merged-4-126811669-1	4	126811619	126811719	+	12.9	1		4-832	-/-/-	ENSSSCG00000038417/LRRC8D/leucine rich repeat containing 8 VRAC subunit D [Source:VGNC Symbol;Acc:VGNC:98088]
Merged-4-128410232-1	4	128410182	128410282	+	10.9	1		4-835	-/-/-	ENSSSCG00000046583/-/-
Merged-1-185073495-1	1	185073445	185073545	+	6.72	1		1-2020	-/-/-	ENSSSCG00000005060/KTN1/kinectin 1 [Source:VGNC Symbol;Acc:VGNC:89608]
Merged-4-129136324-1	4	129136274	129136374	+	9.82	1		4-836	-/-/-	ENSSSCG00000042007/-/-
Merged-1-186605995-1	1	186605945	186606045	+	5.17	1		1-2021	-/-/-	ENSSSCG00000005067/CCDC198/coiled-coil domain containing 198 [Source:VGNC Symbol;Acc:VGNC:86285]
Merged-1-187919817-1	1	187919767	187919867	+	6.46	1		1-2022	-/-/-	ENSSSCG00000048232/-/-
Merged-4-553244-1	4	553194	553294	+	7.24	1		4-839	-/-/-	ENSSSCG00000005924/MROH1/maestro heat like repeat family member 1 [Source:VGNC Symbol;Acc:VGNC:98140]
Merged-1-188575482-1	1	188575432	188575532	+	7.24	1		1-2025	-/-/-	ENSSSCG00000032928/GPR135/G protein-coupled receptor 135 [Source:VGNC Symbol;Acc:VGNC:88599]
Merged-10-11056153-1	10	11056103	11056203	+	4.91	1		10-540	-/-/-	ENSSSCG00000049193/-/-
Merged-1-189612910-1	1	189612860	189612960	+	5.43	1		1-2027	-/-/-	ENSSSCG00000041264/-/-
Merged-1-189927271-1	1	189927221	189927321	+	5.69	1		1-2028	-/-/-	ENSSSCG00000005092/SLC38A6/solute carrier family 38 member 6 [Source:VGNC Symbol;Acc:VGNC:93098]
Merged-10-11689493-1	10	11689443	11689543	+	5.69	1		10-543	-/-/-	ENSSSCG00000035479/DISP1/dispatched RND transporter family member 1 [Source:VGNC Symbol;Acc:VGNC:95920]
Merged-1-190498124-1	1	190498074	190498174	+	7.24	1		1-2029	-/-/-	ENSSSCG00000005095/-/protein kinase C eta [Source:NCBI gene (formerly Entrezgene);Acc:100152637]
Merged-10-11709284-1	10	11709234	11709334	+	7.76	1		10-544	-/-/-	ENSSSCG00000035479/DISP1/dispatched RND transporter family member 1 [Source:VGNC Symbol;Acc:VGNC:95920]
Merged-10-12337066-1	10	12337016	12337116	+	6.46	1		10-547	-/-/-	ENSSSCG00000046498/-/-
Merged-10-12492100-1	10	12492050	12492150	+	5.69	1		10-548	-/-/-	ENSSSCG00000025290/ZNF596/zinc finger protein 596 [Source:NCBI gene (formerly Entrezgene);Acc:100627222]
Merged-10-12805866-1	10	12805816	12805916	+	5.43	1		10-549	-/-/-	ENSSSCG00000041459/-/-
Merged-11-15735301-1	11	15735251	15735351	+	59.5	1		2022-11-10	-/-/-	ENSSSCG00000035658/VPS36/vacuolar protein sorting 36 homolog [Source:VGNC Symbol;Acc:VGNC:94850]
Merged-11-1558052-1	11	1558002	1558102	+	85.6	1		2022-11-11	-/-/-	ENSSSCG00000009278/FGF9/fibroblast growth factor 9 [Source:NCBI gene (formerly Entrezgene);Acc:396717]
Merged-11-23237211-1	11	23237161	23237261	+	62.3	1		2022-11-13	-/-/-	ENSSSCG00000021818/ENOX1/ecto-NOX disulfide-thiol exchanger 1 [Source:VGNC Symbol;Acc:VGNC:87706]
Merged-11-67145376-1	11	67145326	67145426	+	78.1	1		2022-11-14	-/-/-	ENSSSCG00000026863/FARP1/FERM, ARH/RhoGEF and pleckstrin domain protein 1 [Source:VGNC Symbol;Acc:VGNC:88012]
Merged-11-49807847-1	11	49807797	49807897	+	84.3	1		2022-11-15	-/-/-	ENSSSCG00000009475/SLAIN1/SLAIN motif family member 1 [Source:VGNC Symbol;Acc:VGNC:92909]
Merged-11-23159806-1	11	23159756	23159856	+	69.8	1		2022-11-17	-/-/-	ENSSSCG00000009425/-/laccase domain containing 1 [Source:NCBI gene (formerly Entrezgene);Acc:100153856]
Merged-11-661513-1	11	661463	661563	+	72.9	1		2022-11-18	-/-/-	ENSSSCG00000021814/ZMYM2/zinc finger MYM-type containing 2 [Source:VGNC Symbol;Acc:VGNC:95182]
Merged-14-138297128-1	14	138297078	138297178	+	7.5	1		14-2313	-/-/-	ENSSSCG00000048068/-/-
Merged-14-138521934-1	14	138521884	138521984	+	5.17	1		14-2317	-/-/-	ENSSSCG00000010756/MGMT/O-6-methylguanine-DNA methyltransferase [Source:VGNC Symbol;Acc:VGNC:90200]
Merged-14-138551566-1	14	138551516	138551616	+	6.72	1		14-2319	-/-/-	ENSSSCG00000010756/MGMT/O-6-methylguanine-DNA methyltransferase [Source:VGNC Symbol;Acc:VGNC:90200]
Merged-1-190915247-1	1	190915197	190915297	+	7.76	1		1-2030	-/-/-	ENSSSCG00000041512/-/-
Merged-4-14933987-1	4	14933937	14934037	+	9.05	1		4-846	-/-/-	ENSSSCG00000005975/MTSS1/MTSS I-BAR domain containing 1 [Source:VGNC Symbol;Acc:VGNC:90474]
Merged-4-15913664-1	4	15913614	15913714	+	12.1	1		4-847	-/-/-	ENSSSCG00000005981/FBXO32/F-box protein 32 [Source:VGNC Symbol;Acc:VGNC:88039]
Merged-1-191877838-1	1	191877788	191877888	+	4.91	1		1-2033	-/-/-	ENSSSCG00000044241/-/-
Merged-4-19855660-1	4	19855610	19855710	+	9.82	1		4-849	-/-/-	ENSSSCG00000027762/-/-
Merged-1-192196331-1	1	192196281	192196381	+	6.72	1		1-2035	-/-/-	ENSSSCG00000044241/-/-
Merged-10-13302662-1	10	13302612	13302712	+	7.76	1		10-550	-/-/-	ENSSSCG00000031483/-/-
Merged-1-192487071-1	1	192487021	192487121	+	6.46	1		1-2036	-/-/-	ENSSSCG00000050818/-/-
Merged-1-193342818-1	1	193342768	193342868	+	10.3	1		1-2038	-/-/-	ENSSSCG00000044158/-/-
Merged-10-14807686-1	10	14807636	14807736	+	5.43	1		10-557	-/-/-	ENSSSCG00000042709/-/-
Merged-10-14859921-1	10	14859871	14859971	+	4.91	1		10-558	-/-/-	ENSSSCG00000042709/-/-
Merged-11-5333035-1	11	5332985	5333085	+	57.6	1		2022-11-20	-/-/-	ENSSSCG00000033434/-/-
Merged-11-24971147-1	11	24971097	24971197	+	51.7	1		2022-11-21	-/-/-	ENSSSCG00000009431/DGKH/diacylglycerol kinase eta [Source:VGNC Symbol;Acc:VGNC:87273]
Merged-11-77210287-1	11	77210237	77210337	+	86.6	1		2022-11-22	-/-/-	ENSSSCG00000029502/-/NAD(P)HX dehydratase [Source:NCBI gene (formerly Entrezgene);Acc:100153456]
Merged-11-77356243-1	11	77356193	77356293	+	67	1		2022-11-23	-/-/-	ENSSSCG00000033732/ANKRD10/ankyrin repeat domain 10 [Source:VGNC Symbol;Acc:VGNC:85322]
Merged-11-46460861-1	11	46460811	46460911	+	56.1	1		2022-11-24	-/-/-	ENSSSCG00000025130/KLF12/Kruppel like factor 12 [Source:VGNC Symbol;Acc:VGNC:89492]
Merged-11-78231905-1	11	78231855	78231955	+	75.5	1		2022-11-25	-/-/-	ENSSSCG00000009553/TUBGCP3/tubulin gamma complex associated protein 3 [Source:VGNC Symbol;Acc:VGNC:94585]
Merged-11-3225604-1	11	3225554	3225654	+	52.5	1		2022-11-26	-/-/-	ENSSSCG00000035318/NUP58/nucleoporin 58 [Source:HGNC Symbol;Acc:HGNC:20261]
Merged-11-64309064-1	11	64309014	64309114	+	61	1		2022-11-27	-/-/-	ENSSSCG00000026996/-/ATP binding cassette subfamily C member 4 [Source:NCBI gene (formerly Entrezgene);Acc:100152536]
Merged-11-47911546-1	11	47911496	47911596	+	57.4	1		2022-11-29	-/-/-	ENSSSCG00000040184/LMO7/LIM domain 7 [Source:VGNC Symbol;Acc:VGNC:89767]
Merged-14-138717507-1	14	138717457	138717557	+	6.46	1		14-2322	-/-/-	ENSSSCG00000049746/-/-
Merged-4-24826787-1	4	24826737	24826837	+	8.53	1		4-851	-/-/-	ENSSSCG00000031031/CSMD3/CUB and Sushi multiple domains 3 [Source:VGNC Symbol;Acc:VGNC:98765]
Merged-14-139213224-1	14	139213174	139213274	+	8.79	1		14-2327	-/-/-	ENSSSCG00000041578/-/-
Merged-4-24854035-1	4	24853985	24854085	+	7.5	1		4-852	-/-/-	ENSSSCG00000031031/CSMD3/CUB and Sushi multiple domains 3 [Source:VGNC Symbol;Acc:VGNC:98765]
Merged-4-25422123-1	4	25422073	25422173	+	11.9	1		4-853	-/-/-	ENSSSCG00000047194/-/-
Merged-4-25807388-1	4	25807338	25807438	+	9.05	1		4-854	-/-/-	ENSSSCG00000047194/-/-
Merged-1-193751040-1	1	193750990	193751090	+	6.72	1		1-2040	-/-/-	ENSSSCG00000005109/ESR2/estrogen receptor 2 [Source:VGNC Symbol;Acc:VGNC:97986]
Merged-1-193850172-1	1	193850122	193850222	+	5.17	1		1-2041	-/-/-	ENSSSCG00000005109/ESR2/estrogen receptor 2 [Source:VGNC Symbol;Acc:VGNC:97986]
Merged-1-194360878-1	1	194360828	194360928	+	6.46	1		1-2042	-/-/-	ENSSSCG00000028558/SGPP1/sphingosine-1-phosphate phosphatase 1 [Source:VGNC Symbol;Acc:VGNC:92798]
Merged-1-194878194-1	1	194878144	194878244	+	5.69	1		1-2043	-/-/-	ENSSSCG00000022804/RHOJ/ras homolog family member J [Source:VGNC Symbol;Acc:VGNC:92291]
Merged-1-196737702-1	1	196737652	196737752	+	6.72	1		1-2044	-/-/-	ENSSSCG00000037763/-/-
Merged-1-197588991-1	1	197588941	197589041	+	6.72	1		1-2045	-/-/-	ENSSSCG00000005128/TUSC1/tumor suppressor candidate 1 [Source:HGNC Symbol;Acc:HGNC:31010]
Merged-10-15685572-1	10	15685522	15685622	+	8.53	1		10-560	-/-/-	ENSSSCG00000021132/PLD5/phospholipase D family member 5 [Source:VGNC Symbol;Acc:VGNC:96145]
Merged-1-197708122-1	1	197708072	197708172	+	8.01	1		1-2046	-/-/-	ENSSSCG00000005128/TUSC1/tumor suppressor candidate 1 [Source:HGNC Symbol;Acc:HGNC:31010]
Merged-10-15712327-1	10	15712277	15712377	+	5.95	1		10-561	-/-/-	ENSSSCG00000021132/PLD5/phospholipase D family member 5 [Source:VGNC Symbol;Acc:VGNC:96145]
Merged-1-202747953-1	1	202747903	202748003	+	5.17	1		1-2047	-/-/-	ENSSSCG00000049786/-/-
Merged-10-16304110-1	10	16304060	16304160	+	6.98	1		10-563	-/-/-	ENSSSCG00000035136/SDCCAG8/SHH signaling and ciliogenesis regulator SDCCAG8 [Source:VGNC Symbol;Acc:VGNC:96596]
Merged-1-203868881-1	1	203868831	203868931	+	6.46	1		1-2049	-/-/-	ENSSSCG00000040408/SAXO1/stabilizer of axonemal microtubules 1 [Source:VGNC Symbol;Acc:VGNC:92589]
Merged-10-16478615-1	10	16478565	16478665	+	5.17	1		10-564	-/-/-	ENSSSCG00000049813/-/-
Merged-10-17022714-1	10	17022664	17022764	+	4.65	1		10-565	-/-/-	ENSSSCG00000035431/-/-
Merged-10-17227256-1	10	17227206	17227306	+	4.65	1		10-566	-/-/-	ENSSSCG00000010874/ADSS2/adenylosuccinate synthase 2 [Source:VGNC Symbol;Acc:VGNC:96206]
Merged-10-17658298-1	10	17658248	17658348	+	5.43	1		10-567	-/-/-	ENSSSCG00000010878/-/EF-hand calcium binding domain 2 [Source:VGNC Symbol;Acc:VGNC:96168]
Merged-10-17711608-1	10	17711558	17711658	+	6.72	1		10-569	-/-/-	ENSSSCG00000010879/KIF26B/kinesin family member 26B [Source:VGNC Symbol;Acc:VGNC:96087]
Merged-11-17691425-1	11	17691375	17691475	+	53	1		2022-11-30	-/-/-	ENSSSCG00000051290/-/-
Merged-11-2917933-1	11	2917883	2917983	+	46.8	1		11-31	-/-/-	ENSSSCG00000009293/-/spermatogenesis associated 13 [Source:NCBI gene (formerly Entrezgene);Acc:100522756]
Merged-11-20905887-1	11	20905837	20905937	+	40.3	1		11-32	-/-/-	ENSSSCG00000009408/LRCH1/leucine rich repeats and calponin homology domain containing 1 [Source:VGNC Symbol;Acc:VGNC:89801]
Merged-11-3217208-1	11	3217158	3217258	+	63.3	1		11-34	-/-/-	ENSSSCG00000035119/MTMR6/myotubularin related protein 6 [Source:HGNC Symbol;Acc:HGNC:7453]
Merged-11-15494414-1	11	15494364	15494464	+	46.5	1		11-37	-/-/-	ENSSSCG00000009373/SLC25A15/solute carrier family 25 member 15 [Source:VGNC Symbol;Acc:VGNC:92994]
Merged-11-12689620-1	11	12689570	12689670	+	52.7	1		11-38	-/-/-	ENSSSCG00000009356/-/-
Merged-11-1500566-1	11	1500516	1500616	+	37.7	1		11-39	-/-/-	ENSSSCG00000024667/MICU2/mitochondrial calcium uptake 2 [Source:VGNC Symbol;Acc:VGNC:90212]
Merged-14-139632581-1	14	139632531	139632631	+	6.98	1		14-2334	-/-/-	ENSSSCG00000041295/-/-
Merged-4-38878024-1	4	38877974	38878074	+	10.1	1		4-860	-/-/-	ENSSSCG00000006082/MATN2/matrilin 2 [Source:VGNC Symbol;Acc:VGNC:90043]
Merged-14-139712906-1	14	139712856	139712956	+	6.46	1		14-2336	-/-/-	ENSSSCG00000050993/-/-
Merged-4-42205243-1	4	42205193	42205293	+	12.4	1		4-861	-/-/-	ENSSSCG00000006100/VIRMA/vir like m6A methyltransferase associated [Source:VGNC Symbol;Acc:VGNC:94829]
Merged-4-48312709-1	4	48312659	48312759	+	8.53	1		4-863	-/-/-	ENSSSCG00000036196/-/-
Merged-4-48795973-1	4	48795923	48796023	+	9.05	1		4-864	-/-/-	ENSSSCG00000006132/MMP16/matrix metallopeptidase 16 [Source:VGNC Symbol;Acc:VGNC:90271]
Merged-4-49158473-1	4	49158423	49158523	+	7.5	1		4-865	-/-/-	ENSSSCG00000006132/MMP16/matrix metallopeptidase 16 [Source:VGNC Symbol;Acc:VGNC:90271]
Merged-1-203930400-1	1	203930350	203930450	+	6.46	1		1-2050	-/-/-	ENSSSCG00000040408/SAXO1/stabilizer of axonemal microtubules 1 [Source:VGNC Symbol;Acc:VGNC:92589]
Merged-1-204131197-1	1	204131147	204131247	+	7.24	1		1-2051	-/-/-	ENSSSCG00000047729/-/-
Merged-4-56400618-1	4	56400568	56400668	+	7.76	1		4-867	-/-/-	ENSSSCG00000006156/-/tumor protein D52 [Source:VGNC Symbol;Acc:VGNC:98383]
Merged-1-204571742-1	1	204571692	204571792	+	4.91	1		1-2052	-/-/-	ENSSSCG00000044462/-/-
Merged-4-58726956-1	4	58726906	58727006	+	11.4	1		4-868	-/-/-	ENSSSCG00000033751/-/-
Merged-1-205728175-1	1	205728125	205728225	+	4.65	1		1-2053	-/-/-	ENSSSCG00000005178/CNTLN/centlein [Source:VGNC Symbol;Acc:VGNC:86847]
Merged-1-205820127-1	1	205820077	205820177	+	6.2	1		1-2054	-/-/-	ENSSSCG00000042200/-/-
Merged-10-17796211-1	10	17796161	17796261	+	5.69	1		10-570	-/-/-	ENSSSCG00000010879/KIF26B/kinesin family member 26B [Source:VGNC Symbol;Acc:VGNC:96087]
Merged-4-24963991-1	4	24963941	24964041	+	6.2	1		4-3501	-/-/-	ENSSSCG00000045117/-/-
Merged-1-206379424-1	1	206379374	206379474	+	7.76	1		1-2057	-/-/-	ENSSSCG00000044282/-/-
Merged-10-18157557-1	10	18157507	18157607	+	5.69	1		10-572	-/-/-	ENSSSCG00000010879/KIF26B/kinesin family member 26B [Source:VGNC Symbol;Acc:VGNC:96087]
Merged-10-18162447-1	10	18162397	18162497	+	5.69	1		10-573	-/-/-	ENSSSCG00000010879/KIF26B/kinesin family member 26B [Source:VGNC Symbol;Acc:VGNC:96087]
Merged-4-25250778-1	4	25250728	25250828	+	7.76	1		4-3505	-/-/-	ENSSSCG00000047194/-/-
Merged-10-19724278-1	10	19724228	19724328	+	6.2	1		10-578	-/-/-	ENSSSCG00000034746/CAPN8/calpain 8 [Source:VGNC Symbol;Acc:VGNC:95631]
Merged-11-17689606-1	11	17689556	17689656	+	39.3	1		11-40	-/-/-	ENSSSCG00000051290/-/-
Merged-11-78504124-1	11	78504074	78504174	+	39.6	1		11-42	-/-/-	ENSSSCG00000029503/F7/coagulation factor VII [Source:VGNC Symbol;Acc:VGNC:87866]
Merged-11-21826861-1	11	21826811	21826911	+	38.3	1		11-43	-/-/-	ENSSSCG00000023738/COG3/solute carrier family 25 member 30 [Source:NCBI gene (formerly Entrezgene);Acc:100626629]
Merged-11-1406034-1	11	1405984	1406084	+	47.6	1		11-45	-/-/-	ENSSSCG00000026744/ZDHHC20/zinc finger DHHC-type palmitoyltransferase 20 [Source:VGNC Symbol;Acc:VGNC:95122]
Merged-11-7371331-1	11	7371281	7371381	+	38.3	1		11-46	-/-/-	ENSSSCG00000009330/ALOX5AP/arachidonate 5-lipoxygenase activating protein [Source:NCBI gene (formerly Entrezgene);Acc:397392]
Merged-11-4007420-1	11	4007370	4007470	+	38.5	1		11-47	-/-/-	ENSSSCG00000044176/-/-
Merged-11-7200890-1	11	7200840	7200940	+	29.2	1		11-48	-/-/-	ENSSSCG00000009327/-/high mobility group box 1 [Source:NCBI gene (formerly Entrezgene);Acc:445521]
Merged-11-15408593-1	11	15408543	15408643	+	35.9	1		11-49	-/-/-	ENSSSCG00000009370/FOXO1/Sus scrofa forkhead box O1 (FOXO1), mRNA. [Source:RefSeq mRNA;Acc:NM_214014]
Merged-14-140479887-1	14	140479837	140479937	+	6.46	1		14-2341	-/-/-	ENSSSCG00000010762/DPYSL4/dihydropyrimidinase like 4 [Source:VGNC Symbol;Acc:VGNC:87432]
Merged-14-140755465-1	14	140755415	140755515	+	7.5	1		14-2344	-/-/-	ENSSSCG00000010765/INPP5A/inositol polyphosphate-5-phosphatase A [Source:VGNC Symbol;Acc:VGNC:89142]
Merged-4-68867746-1	4	68867696	68867796	+	7.5	1		4-874	-/-/-	ENSSSCG00000035826/-/-
Merged-4-68885093-1	4	68885043	68885143	+	11.9	1		4-875	-/-/-	ENSSSCG00000035826/-/-
Merged-1-208313856-1	1	208313806	208313906	+	5.95	1		1-2060	-/-/-	ENSSSCG00000005190/NFIB/nuclear factor I B [Source:VGNC Symbol;Acc:VGNC:90716]
Merged-4-69976965-1	4	69976915	69977015	+	7.76	1		4-876	-/-/-	ENSSSCG00000040677/-/-
Merged-1-209121003-1	1	209120953	209121053	+	4.91	1		1-2061	-/-/-	ENSSSCG00000005191/MPDZ/multiple PDZ domain crumbs cell polarity complex component [Source:VGNC Symbol;Acc:VGNC:90320]
Merged-4-71482522-1	4	71482472	71482572	+	9.31	1		4-877	-/-/-	ENSSSCG00000042611/-/-
Merged-1-209472208-1	1	209472158	209472258	+	6.2	1		1-2062	-/-/-	ENSSSCG00000034928/-/-
Merged-4-74620249-1	4	74620199	74620299	+	9.82	1		4-878	-/-/-	ENSSSCG00000041775/-/-
Merged-1-210846382-1	1	210846332	210846432	+	7.5	1		1-2063	-/-/-	ENSSSCG00000047464/-/-
Merged-4-77914950-1	4	77914900	77915000	+	9.05	1		4-879	-/-/-	ENSSSCG00000006266/ST18/ST18 C2H2C-type zinc finger transcription factor [Source:VGNC Symbol;Acc:VGNC:93501]
Merged-1-214660658-1	1	214660608	214660708	+	6.98	1		1-2065	-/-/-	ENSSSCG00000050722/-/-
Merged-4-25520886-1	4	25520836	25520936	+	7.24	1		4-3511	-/-/-	ENSSSCG00000047194/-/-
Merged-1-214775553-1	1	214775503	214775603	+	7.24	1		1-2066	-/-/-	ENSSSCG00000046128/-/-
Merged-4-25573110-1	4	25573060	25573160	+	8.79	1		4-3512	-/-/-	ENSSSCG00000047194/-/-
Merged-10-20921736-1	10	20921686	20921786	+	5.95	1		10-582	-/-/-	ENSSSCG00000010904/NEK7/NIMA related kinase 7 [Source:VGNC Symbol;Acc:VGNC:98152]
Merged-10-21128538-1	10	21128488	21128588	+	5.17	1		10-583	-/-/-	ENSSSCG00000046390/-/-
Merged-4-25640387-1	4	25640337	25640437	+	7.5	1		4-3514	-/-/-	ENSSSCG00000047194/-/-
Merged-1-220467210-1	1	220467160	220467260	+	6.2	1		1-2069	-/-/-	ENSSSCG00000032324/-/-
Merged-10-21196006-1	10	21195956	21196056	+	5.43	1		10-584	-/-/-	ENSSSCG00000046390/-/-
Merged-10-21320144-1	10	21320094	21320194	+	6.2	1		10-585	-/-/-	ENSSSCG00000042753/-/-
Merged-10-21499611-1	10	21499561	21499661	+	6.2	1		10-586	-/-/-	ENSSSCG00000010908/PTPRC/protein tyrosine phosphatase receptor type C [Source:NCBI gene (formerly Entrezgene);Acc:100522631]
Merged-10-21953265-1	10	21953215	21953315	+	5.17	1		10-587	-/-/-	ENSSSCG00000041137/-/-
Merged-4-25907243-1	4	25907193	25907293	+	5.95	1		4-3518	-/-/-	ENSSSCG00000024195/-/-
Merged-10-22015820-1	10	22015770	22015870	+	6.98	1		10-589	-/-/-	ENSSSCG00000041137/-/-
Merged-11-616796-1	11	616746	616846	+	34.1	1		11-50	-/-/-	ENSSSCG00000009568/-/zinc finger MYM-type containing 5 [Source:VGNC Symbol;Acc:VGNC:95184]
Merged-11-78881353-1	11	78881303	78881403	+	32.3	1		11-51	-/-/-	ENSSSCG00000009565/GAS6/growth arrest specific 6 [Source:VGNC Symbol;Acc:VGNC:88358]
Merged-11-79118758-1	11	79118708	79118808	+	40.8	1		11-52	-/-/-	ENSSSCG00000024679/UPF3A/UPF3A regulator of nonsense mediated mRNA decay [Source:VGNC Symbol;Acc:VGNC:94719]
Merged-11-5795526-1	11	5795476	5795576	+	35.7	1		11-53	-/-/-	ENSSSCG00000009320/FLT1/fms related receptor tyrosine kinase 1 [Source:VGNC Symbol;Acc:VGNC:88162]
Merged-11-7064469-1	11	7064419	7064519	+	37.5	1		11-54	-/-/-	ENSSSCG00000009326/KATNAL1/katanin catalytic subunit A1 like 1 [Source:VGNC Symbol;Acc:VGNC:89310]
Merged-11-25773250-1	11	25773200	25773300	+	38	1		11-55	-/-/-	ENSSSCG00000031627/WBP4/WW domain binding protein 4 [Source:VGNC Symbol;Acc:VGNC:94900]
Merged-11-77270086-1	11	77270036	77270136	+	40.8	1		11-56	-/-/-	ENSSSCG00000034818/ING1/inhibitor of growth family member 1 [Source:VGNC Symbol;Acc:VGNC:89131]
Merged-11-8885592-1	11	8885542	8885642	+	33.9	1		11-57	-/-/-	ENSSSCG00000040566/N4BP2L1/NEDD4 binding protein 2 like 1 [Source:NCBI gene (formerly Entrezgene);Acc:100153367]
Merged-11-4937789-1	11	4937739	4937839	+	32.8	1		11-58	-/-/-	ENSSSCG00000047668/-/-
Merged-4-89071607-1	4	89071557	89071657	+	9.31	1		4-884	-/-/-	ENSSSCG00000051708/-/-
Merged-4-89425085-1	4	89425035	89425135	+	7.76	1		4-885	-/-/-	ENSSSCG00000006369/F11R/F11 receptor [Source:VGNC Symbol;Acc:VGNC:87857]
Merged-4-90373847-1	4	90373797	90373897	+	11.4	1		4-886	-/-/-	ENSSSCG00000006391/ATP1A2/ATPase Na+/K+ transporting subunit alpha 2 [Source:NCBI gene (formerly Entrezgene);Acc:396828]
Merged-1-220783245-1	1	220783195	220783295	+	6.72	1		1-2071	-/-/-	ENSSSCG00000005233/DMRT2/doublesex and mab-3 related transcription factor 2 [Source:VGNC Symbol;Acc:VGNC:87351]
Merged-17-10227322-1	17	10227272	10227372	+	8.27	1		17-3809	-/-/-	ENSSSCG00000007010/ZMAT4/zinc finger matrin-type 4 [Source:VGNC Symbol;Acc:VGNC:96109]
Merged-4-92522632-1	4	92522582	92522682	+	8.27	1		4-888	-/-/-	ENSSSCG00000035416/-/-
Merged-1-221909460-1	1	221909410	221909510	+	6.72	1		1-2073	-/-/-	ENSSSCG00000037125/TMEM252/transmembrane protein 252 [Source:VGNC Symbol;Acc:VGNC:94158]
Merged-1-222892448-1	1	222892398	222892498	+	5.17	1		1-2074	-/-/-	ENSSSCG00000051448/-/-
Merged-1-223256778-1	1	223256728	223256828	+	6.46	1		1-2075	-/-/-	ENSSSCG00000035668/C9orf135/chromosome 1 C9orf135 homolog [Source:VGNC Symbol;Acc:VGNC:85971]
Merged-10-22266035-1	10	22265985	22266085	+	5.17	1		10-590	-/-/-	ENSSSCG00000040123/-/-
Merged-1-224628015-1	1	224627965	224628065	+	8.27	1		1-2076	-/-/-	ENSSSCG00000005257/TRPM3/transient receptor potential cation channel subfamily M member 3 [Source:VGNC Symbol;Acc:VGNC:98384]
Merged-10-22525648-1	10	22525598	22525698	+	6.2	1		10-591	-/-/-	ENSSSCG00000040123/-/-
Merged-1-225154164-1	1	225154114	225154214	+	5.69	1		1-2077	-/-/-	ENSSSCG00000021802/ABHD17B/abhydrolase domain containing 17B, depalmitoylase [Source:VGNC Symbol;Acc:VGNC:84977]
Merged-9-12385195-1	9	12385145	12385245	+	5.69	1		9-7100	-/-/-	ENSSSCG00000014884/-/integrator complex subunit 4 [Source:VGNC Symbol;Acc:VGNC:89164]
Merged-1-226655618-1	1	226655568	226655668	+	5.43	1		1-2078	-/-/-	ENSSSCG00000005267/ANXA1/annexin A1 [Source:NCBI gene (formerly Entrezgene);Acc:396942]
Merged-10-23186965-1	10	23186915	23187015	+	8.53	1		10-593	-/-/-	ENSSSCG00000010912/KIF14/kinesin family member 14 [Source:NCBI gene (formerly Entrezgene);Acc:100524038]
Merged-1-228085560-1	1	228085510	228085610	+	5.95	1		1-2079	-/-/-	ENSSSCG00000005271/CARNMT1/carnosine N-methyltransferase 1 [Source:VGNC Symbol;Acc:VGNC:86195]
Merged-4-26488692-1	4	26488642	26488742	+	6.2	1		4-3527	-/-/-	ENSSSCG00000050153/-/-
Merged-4-26602184-1	4	26602134	26602234	+	4.14	1		4-3529	-/-/-	ENSSSCG00000050153/-/-
Merged-9-12808982-1	9	12808932	12809032	+	8.01	1		9-7107	-/-/-	ENSSSCG00000014891/GAB2/GRB2 associated binding protein 2 [Source:NCBI gene (formerly Entrezgene);Acc:100513609]
Merged-11-46459666-1	11	46459616	46459716	+	31.3	1		11-61	-/-/-	ENSSSCG00000025130/KLF12/Kruppel like factor 12 [Source:VGNC Symbol;Acc:VGNC:89492]
Merged-11-63678332-1	11	63678282	63678382	+	32.1	1		11-62	-/-/-	ENSSSCG00000009490/DCT/dopachrome tautomerase [Source:VGNC Symbol;Acc:VGNC:87192]
Merged-11-60731993-1	11	60731943	60732043	+	40.6	1		11-63	-/-/-	ENSSSCG00000042593/-/-
Merged-11-68145571-1	11	68145521	68145621	+	35.7	1		11-64	-/-/-	ENSSSCG00000009516/UBAC2/UBA domain containing 2 [Source:NCBI gene (formerly Entrezgene);Acc:100521745]
Merged-11-77271031-1	11	77270981	77271081	+	37.5	1		11-65	-/-/-	ENSSSCG00000034818/ING1/inhibitor of growth family member 1 [Source:VGNC Symbol;Acc:VGNC:89131]
Merged-11-78293040-1	11	78292990	78293090	+	30.2	1		11-66	-/-/-	ENSSSCG00000037561/ATP11A/ATPase phospholipid transporting 11A [Source:VGNC Symbol;Acc:VGNC:85634]
Merged-11-1095205-1	11	1095155	1095255	+	35.4	1		11-67	-/-/-	ENSSSCG00000009276/XPO4/exportin 4 [Source:VGNC Symbol;Acc:VGNC:95004]
Merged-11-77271830-1	11	77271780	77271880	+	29	1		11-68	-/-/-	ENSSSCG00000034818/ING1/inhibitor of growth family member 1 [Source:VGNC Symbol;Acc:VGNC:89131]
Merged-9-114052190-1	9	114052140	114052240	+	9.05	1		9-8717	-/-/-	ENSSSCG00000041579/-/-
Merged-17-10334219-1	17	10334169	10334269	+	6.72	1		17-3810	-/-/-	ENSSSCG00000007010/ZMAT4/zinc finger matrin-type 4 [Source:VGNC Symbol;Acc:VGNC:96109]
Merged-14-141297506-1	14	141297456	141297556	+	5.69	1		14-2365	-/-/-	ENSSSCG00000034701/CALY/calcyon neuron specific vesicular protein [Source:VGNC Symbol;Acc:VGNC:86152]
Merged-17-10367443-1	17	10367393	10367493	+	5.69	1		17-3811	-/-/-	ENSSSCG00000025822/SFRP1/secreted frizzled related protein 1 [Source:VGNC Symbol;Acc:VGNC:95493]
Merged-17-10372964-1	17	10372914	10373014	+	6.46	1		17-3812	-/-/-	ENSSSCG00000025822/SFRP1/secreted frizzled related protein 1 [Source:VGNC Symbol;Acc:VGNC:95493]
Merged-4-94813696-1	4	94813646	94813746	+	10.1	1		4-896	-/-/-	ENSSSCG00000006538/FLAD1/flavin adenine dinucleotide synthetase 1 [Source:NCBI gene (formerly Entrezgene);Acc:100153896]
Merged-1-232295568-1	1	232295518	232295618	+	6.2	1		1-2082	-/-/-	ENSSSCG00000005288/TLE4/TLE family member 4, transcriptional corepressor [Source:VGNC Symbol;Acc:VGNC:98372]
Merged-4-95346326-1	4	95346276	95346376	+	10.6	1		4-898	-/-/-	ENSSSCG00000027628/IL6R/interleukin 6 receptor [Source:VGNC Symbol;Acc:VGNC:89112]
Merged-4-95746973-1	4	95746923	95747023	+	14.5	1		4-899	-/-/-	ENSSSCG00000006568/DENND4B/DENN domain containing 4B [Source:VGNC Symbol;Acc:VGNC:87252]
Merged-1-236715770-1	1	236715720	236715820	+	5.43	1		1-2084	-/-/-	ENSSSCG00000048280/OR2S2/olfactory receptor 2S2 [Source:NCBI gene (formerly Entrezgene);Acc:100519461]
Merged-1-237722016-1	1	237721966	237722066	+	6.2	1		1-2085	-/-/-	ENSSSCG00000019860/-/-
Merged-4-26746149-1	4	26746099	26746199	+	8.01	1		4-3532	-/-/-	ENSSSCG00000050153/-/-
Merged-4-26884617-1	4	26884567	26884667	+	6.72	1		4-3533	-/-/-	ENSSSCG00000050139/-/-
Merged-1-238690244-1	1	238690194	238690294	+	5.43	1		1-2088	-/-/-	ENSSSCG00000032554/-/solute carrier family 25 member 51 [Source:NCBI gene (formerly Entrezgene);Acc:100157218]
Merged-4-26894457-1	4	26894407	26894507	+	5.43	1		4-3534	-/-/-	ENSSSCG00000050139/-/-
Merged-4-26937113-1	4	26937063	26937163	+	6.46	1		4-3535	-/-/-	ENSSSCG00000050139/-/-
Merged-4-27175194-1	4	27175144	27175244	+	6.2	1		4-3538	-/-/-	ENSSSCG00000050139/-/-
Merged-11-68507959-1	11	68507909	68508009	+	31.3	1		11-70	-/-/-	ENSSSCG00000009519/CLYBL/citramalyl-CoA lyase [Source:VGNC Symbol;Acc:VGNC:86796]
Merged-11-1284527-1	11	1284477	1284577	+	25.9	1		11-71	-/-/-	ENSSSCG00000051192/-/-
Merged-11-17849064-1	11	17849014	17849114	+	31	1		11-74	-/-/-	ENSSSCG00000009390/SPRYD7/SPRY domain containing 7 [Source:VGNC Symbol;Acc:VGNC:93429]
Merged-11-78755364-1	11	78755314	78755414	+	28.7	1		11-77	-/-/-	ENSSSCG00000009560/TFDP1/transcription factor Dp-1 [Source:NCBI gene (formerly Entrezgene);Acc:100621036]
Merged-11-19317209-1	11	19317159	19317259	+	27.7	1		11-78	-/-/-	ENSSSCG00000009401/RB1/RB transcriptional corepressor 1 [Source:VGNC Symbol;Acc:VGNC:92132]
Merged-11-62439279-1	11	62439229	62439329	+	32.6	1		11-79	-/-/-	ENSSSCG00000009489/GPC6/glypican 6 [Source:NCBI gene (formerly Entrezgene);Acc:102159116]
Merged-17-36847132-1	17	36847082	36847182	+	7.5	1		17-2215	-/-/-	ENSSSCG00000007263/-/-
Merged-17-36956001-1	17	36955951	36956051	+	6.72	1		17-2216	-/-/-	ENSSSCG00000007264/-/CDK5 regulatory subunit associated protein 1 [Source:NCBI gene (formerly Entrezgene);Acc:100153041]
Merged-17-37059453-1	17	37059403	37059503	+	7.5	1		17-2218	-/-/-	ENSSSCG00000027410/CBFA2T2/CBFA2/RUNX1 partner transcriptional co-repressor 2 [Source:VGNC Symbol;Acc:VGNC:96573]
Merged-17-10560007-1	17	10559957	10560057	+	8.01	1		17-3823	-/-/-	ENSSSCG00000020715/GOLGA7/golgin A7 [Source:VGNC Symbol;Acc:VGNC:96059]
Merged-1-239054270-1	1	239054220	239054320	+	5.69	1		1-2091	-/-/-	ENSSSCG00000005361/ALDH1B1/aldehyde dehydrogenase 1 family member B1 [Source:VGNC Symbol;Acc:VGNC:97880]
Merged-1-239402914-1	1	239402864	239402964	+	7.24	1		1-2092	-/-/-	ENSSSCG00000005366/NCBP1/nuclear cap binding protein subunit 1 [Source:VGNC Symbol;Acc:VGNC:90603]
Merged-1-240000888-1	1	240000838	240000938	+	8.01	1		1-2094	-/-/-	ENSSSCG00000005375/CORO2A/coronin 2A [Source:VGNC Symbol;Acc:VGNC:86915]
Merged-1-240178656-1	1	240178606	240178706	+	6.72	1		1-2095	-/-/-	ENSSSCG00000005376/TBC1D2/TBC1 domain family member 2 [Source:VGNC Symbol;Acc:VGNC:93768]
Merged-1-240209283-1	1	240209233	240209333	+	6.2	1		1-2096	-/-/-	ENSSSCG00000005376/TBC1D2/TBC1 domain family member 2 [Source:VGNC Symbol;Acc:VGNC:93768]
Merged-4-27600167-1	4	27600117	27600217	+	5.69	1		4-3543	-/-/-	ENSSSCG00000006021/KCNV1/potassium voltage-gated channel modifier subfamily V member 1 [Source:VGNC Symbol;Acc:VGNC:89390]
Merged-1-241449249-1	1	241449199	241449299	+	7.24	1		1-2099	-/-/-	ENSSSCG00000041432/-/-
Merged-4-28210827-1	4	28210777	28210877	+	6.72	1		4-3547	-/-/-	ENSSSCG00000006029/NUDCD1/NudC domain containing 1 [Source:VGNC Symbol;Acc:VGNC:90949]
Merged-4-28248761-1	4	28248711	28248811	+	7.5	1		4-3548	-/-/-	ENSSSCG00000006029/NUDCD1/NudC domain containing 1 [Source:VGNC Symbol;Acc:VGNC:90949]
Merged-11-45018348-1	11	45018298	45018398	+	26.4	1		11-80	-/-/-	ENSSSCG00000025120/BORA/BORA aurora kinase A activator [Source:VGNC Symbol;Acc:VGNC:85861]
Merged-11-65204084-1	11	65204034	65204134	+	18.9	1		11-81	-/-/-	ENSSSCG00000009501/-/DAZ interacting zinc finger protein 1 [Source:VGNC Symbol;Acc:VGNC:87510]
Merged-11-75547624-1	11	75547574	75547674	+	22.7	1		11-82	-/-/-	ENSSSCG00000009540/LIG4/DNA ligase 4 [Source:VGNC Symbol;Acc:VGNC:89722]
Merged-11-16272342-1	11	16272292	16272392	+	23.3	1		11-84	-/-/-	ENSSSCG00000040538/WDFY2/WD repeat and FYVE domain containing 2 [Source:VGNC Symbol;Acc:VGNC:94902]
Merged-11-4689901-1	11	4689851	4689951	+	23	1		11-85	-/-/-	ENSSSCG00000009302/USP12/ubiquitin specific peptidase 12 [Source:VGNC Symbol;Acc:VGNC:94745]
Merged-11-23238066-1	11	23238016	23238116	+	21.7	1		11-86	-/-/-	ENSSSCG00000021818/ENOX1/ecto-NOX disulfide-thiol exchanger 1 [Source:VGNC Symbol;Acc:VGNC:87706]
Merged-11-66677894-1	11	66677844	66677944	+	20.2	1		11-87	-/-/-	ENSSSCG00000039812/RAP2A/RAP2A, member of RAS oncogene family [Source:VGNC Symbol;Acc:VGNC:92088]
Merged-11-12765207-1	11	12765157	12765257	+	22	1		11-88	-/-/-	ENSSSCG00000009357/SMAD9/SMAD family member 9 [Source:VGNC Symbol;Acc:VGNC:93222]
Merged-11-19106467-1	11	19106417	19106517	+	20.9	1		11-89	-/-/-	ENSSSCG00000009400/RCBTB2/RCC1 and BTB domain containing protein 2 [Source:VGNC Symbol;Acc:VGNC:92174]
Merged-17-37844231-1	17	37844181	37844281	+	5.95	1		17-2226	-/-/-	ENSSSCG00000007280/ITCH/itchy E3 ubiquitin protein ligase [Source:HGNC Symbol;Acc:HGNC:13890]
Merged-17-38143817-1	17	38143767	38143867	+	7.5	1		17-2229	-/-/-	ENSSSCG00000022099/TP53INP2/tumor protein p53 inducible nuclear protein 2 [Source:VGNC Symbol;Acc:VGNC:95737]
Merged-9-114450503-1	9	114450453	114450553	+	6.72	1		9-8737	-/-/-	ENSSSCG00000018758/-/-
Merged-9-114592429-1	9	114592379	114592479	+	5.43	1		9-8738	-/-/-	ENSSSCG00000042256/-/-
Merged-17-10904330-1	17	10904280	10904380	+	8.01	1		17-3832	-/-/-	ENSSSCG00000007022/ANK1/ankyrin 1 [Source:VGNC Symbol;Acc:VGNC:96344]
Merged-17-10993979-1	17	10993929	10994029	+	6.46	1		17-3835	-/-/-	ENSSSCG00000007022/ANK1/ankyrin 1 [Source:VGNC Symbol;Acc:VGNC:96344]
Merged-18-52714352-1	18	52714302	52714402	+	4.91	1		18-401	-/-/-	ENSSSCG00000050225/-/-
Merged-18-55187358-1	18	55187308	55187408	+	5.69	1		18-403	-/-/-	ENSSSCG00000037764/POU6F2/POU class 6 homeobox 2 [Source:VGNC Symbol;Acc:VGNC:98207]
Merged-18-70354-1	18	70304	70404	+	7.5	1		18-406	-/-/-	ENSSSCG00000044315/-/-
Merged-18-137826-1	18	137776	137876	+	6.2	1		18-407	-/-/-	ENSSSCG00000044315/-/-
Merged-18-367352-1	18	367302	367402	+	5.95	1		18-408	-/-/-	ENSSSCG00000020232/-/-
Merged-4-28763972-1	4	28763922	28764022	+	5.69	1		4-3554	-/-/-	ENSSSCG00000006031/TMEM74/transmembrane protein 74 [Source:VGNC Symbol;Acc:VGNC:94207]
Merged-4-29306462-1	4	29306412	29306512	+	5.95	1		4-3557	-/-/-	ENSSSCG00000006033/EIF3E/eukaryotic translation initiation factor 3 subunit E [Source:VGNC Symbol;Acc:VGNC:87617]
Merged-9-13750217-1	9	13750167	13750267	+	8.27	1		9-7136	-/-/-	ENSSSCG00000019199/-/-
Merged-11-70940320-1	11	70940270	70940370	+	25.6	1		11-90	-/-/-	ENSSSCG00000009528/TPP2/tripeptidyl peptidase 2 [Source:VGNC Symbol;Acc:VGNC:94343]
Merged-11-78709633-1	11	78709583	78709683	+	23.8	1		11-91	-/-/-	ENSSSCG00000009563/TMCO3/transmembrane and coiled-coil domains 3 [Source:VGNC Symbol;Acc:VGNC:94050]
Merged-9-13825717-1	9	13825667	13825767	+	7.24	1		9-7138	-/-/-	ENSSSCG00000049595/-/-
Merged-11-16374947-1	11	16374897	16374997	+	18.1	1		11-92	-/-/-	ENSSSCG00000009384/INTS6/integrator complex subunit 6 [Source:VGNC Symbol;Acc:VGNC:89166]
Merged-11-65476369-1	11	65476319	65476419	+	23.5	1		11-94	-/-/-	ENSSSCG00000009502/UGGT2/UDP-glucose glycoprotein glucosyltransferase 2 [Source:VGNC Symbol;Acc:VGNC:94687]
Merged-11-6032440-1	11	6032390	6032490	+	17.6	1		11-96	-/-/-	ENSSSCG00000019964/-/-
Merged-11-67918846-1	11	67918796	67918896	+	21.7	1		11-98	-/-/-	ENSSSCG00000022112/DOCK9/dedicator of cytokinesis 9 [Source:VGNC Symbol;Acc:VGNC:87399]
Merged-11-70943167-1	11	70943117	70943217	+	28.2	1		11-99	-/-/-	ENSSSCG00000009528/TPP2/tripeptidyl peptidase 2 [Source:VGNC Symbol;Acc:VGNC:94343]
Merged-17-11174390-1	17	11174340	11174440	+	6.98	1		17-3841	-/-/-	ENSSSCG00000007033/AP3M2/adaptor related protein complex 3 subunit mu 2 [Source:VGNC Symbol;Acc:VGNC:96369]
Merged-17-11415677-1	17	11415627	11415727	+	6.46	1		17-3845	-/-/-	ENSSSCG00000007026/VDAC3/voltage dependent anion channel 3 [Source:VGNC Symbol;Acc:VGNC:95562]
Merged-18-1501646-1	18	1501596	1501696	+	6.46	1		18-412	-/-/-	ENSSSCG00000033272/DNAJB6/DnaJ heat shock protein family (Hsp40) member B6 [Source:NCBI gene (formerly Entrezgene);Acc:100525669]
Merged-18-1567794-1	18	1567744	1567844	+	7.5	1		18-413	-/-/-	ENSSSCG00000044842/-/-
Merged-4-29607817-1	4	29607767	29607867	+	7.24	1		4-3561	-/-/-	ENSSSCG00000051651/-/-
Merged-18-3026700-1	18	3026650	3026750	+	5.43	1		18-417	-/-/-	ENSSSCG00000044290/-/-
Merged-9-13837826-1	9	13837776	13837876	+	8.27	1		9-7140	-/-/-	ENSSSCG00000049595/-/-
Merged-9-14519915-1	9	14519865	14519965	+	6.46	1		9-7144	-/-/-	ENSSSCG00000043699/-/-
Merged-9-15989153-1	9	15989103	15989203	+	5.69	1		9-7147	-/-/-	ENSSSCG00000045408/-/-
Merged-9-16053250-1	9	16053200	16053300	+	6.72	1		9-7148	-/-/-	ENSSSCG00000042094/-/-
Merged-9-114940369-1	9	114940319	114940419	+	7.5	1		9-8752	-/-/-	ENSSSCG00000015485/SUCO/SUN domain containing ossification factor [Source:VGNC Symbol;Acc:VGNC:93606]
Merged-18-5815399-1	18	5815349	5815449	+	6.98	1		18-420	-/-/-	ENSSSCG00000016434/RHEB/Ras homolog, mTORC1 binding [Source:NCBI gene (formerly Entrezgene);Acc:100516050]
Merged-17-12043821-1	17	12043771	12043871	+	8.53	1		17-3858	-/-/-	ENSSSCG00000007004/INTS10/integrator complex subunit 10 [Source:VGNC Symbol;Acc:VGNC:98050]
Merged-18-6947545-1	18	6947495	6947595	+	6.46	1		18-427	-/-/-	ENSSSCG00000016464/CLCN1/caspase 2 [Source:NCBI gene (formerly Entrezgene);Acc:100521118]
Merged-9-16334950-1	9	16334900	16335000	+	7.24	1		9-7150	-/-/-	ENSSSCG00000044327/-/-
Merged-18-7959842-1	18	7959792	7959892	+	8.27	1		18-428	-/-/-	ENSSSCG00000034639/MGAM/maltase-glucoamylase [Source:VGNC Symbol;Acc:VGNC:90196]
Merged-9-16646436-1	9	16646386	16646486	+	8.53	1		9-7153	-/-/-	ENSSSCG00000024491/-/-
Merged-4-30961743-1	4	30961693	30961793	+	4.91	1		4-3578	-/-/-	ENSSSCG00000006037/OXR1/oxidation resistance 1 [Source:VGNC Symbol;Acc:VGNC:91116]
Merged-17-12991206-1	17	12991156	12991256	+	10.1	1		17-3867	-/-/-	ENSSSCG00000007034/PSD3/pleckstrin and Sec7 domain containing 3 [Source:NCBI gene (formerly Entrezgene);Acc:100623956]
Merged-18-11025531-1	18	11025481	11025581	+	7.5	1		18-430	-/-/-	ENSSSCG00000016517/SVOPL/SVOP like [Source:VGNC Symbol;Acc:VGNC:93644]
Merged-18-11891299-1	18	11891249	11891349	+	7.24	1		18-431	-/-/-	ENSSSCG00000016521/DGKI/diacylglycerol kinase iota [Source:VGNC Symbol;Acc:VGNC:87274]
Merged-17-13219660-1	17	13219610	13219710	+	5.69	1		17-3869	-/-/-	ENSSSCG00000046441/-/-
Merged-18-12998190-1	18	12998140	12998240	+	5.43	1		18-433	-/-/-	ENSSSCG00000048386/-/-
Merged-18-13018149-1	18	13018099	13018199	+	6.72	1		18-434	-/-/-	ENSSSCG00000048386/-/-
Merged-4-31372229-1	4	31372179	31372279	+	6.72	1		4-3580	-/-/-	ENSSSCG00000006037/OXR1/oxidation resistance 1 [Source:VGNC Symbol;Acc:VGNC:91116]
Merged-18-13057778-1	18	13057728	13057828	+	6.72	1		18-435	-/-/-	ENSSSCG00000039290/MTPN/myotrophin [Source:VGNC Symbol;Acc:VGNC:90467]
Merged-4-31546716-1	4	31546666	31546766	+	5.69	1		4-3581	-/-/-	ENSSSCG00000045324/-/-
Merged-18-13739901-1	18	13739851	13739951	+	8.01	1		18-436	-/-/-	ENSSSCG00000030386/NUP205/nucleoporin 205 [Source:VGNC Symbol;Acc:VGNC:90976]
Merged-18-14584762-1	18	14584712	14584812	+	5.43	1		18-437	-/-/-	ENSSSCG00000039425/BPGM/bisphosphoglycerate mutase [Source:VGNC Symbol;Acc:VGNC:85863]
Merged-4-31763483-1	4	31763433	31763533	+	7.76	1		4-3586	-/-/-	ENSSSCG00000045324/-/-
Merged-9-17227625-1	9	17227575	17227675	+	5.69	1		9-7163	-/-/-	ENSSSCG00000042206/-/-
Merged-9-17595077-1	9	17595027	17595127	+	6.72	1		9-7164	-/-/-	ENSSSCG00000014903/CCDC90B/coiled-coil domain containing 90B [Source:VGNC Symbol;Acc:VGNC:86328]
Merged-9-17657211-1	9	17657161	17657261	+	5.69	1		9-7165	-/-/-	ENSSSCG00000014903/CCDC90B/coiled-coil domain containing 90B [Source:VGNC Symbol;Acc:VGNC:86328]
Merged-9-18701624-1	9	18701574	18701674	+	6.98	1		9-7169	-/-/-	ENSSSCG00000014904/DLG2/discs large MAGUK scaffold protein 2 [Source:NCBI gene (formerly Entrezgene);Acc:100516384]
Merged-17-13340720-1	17	13340670	13340770	+	5.69	1		17-3871	-/-/-	ENSSSCG00000046441/-/-
Merged-17-13397935-1	17	13397885	13397985	+	5.17	1		17-3872	-/-/-	ENSSSCG00000026893/-/-
Merged-17-13578198-1	17	13578148	13578248	+	6.2	1		17-3875	-/-/-	ENSSSCG00000044384/-/-
Merged-18-22818976-1	18	22818926	22819026	+	6.72	1		18-442	-/-/-	ENSSSCG00000034587/-/-
Merged-18-23622472-1	18	23622422	23622522	+	5.69	1		18-443	-/-/-	ENSSSCG00000020314/-/-
Merged-18-23838150-1	18	23838100	23838200	+	5.17	1		18-444	-/-/-	ENSSSCG00000016606/ASB15/ankyrin repeat and SOCS box containing 15 [Source:VGNC Symbol;Acc:VGNC:97890]
Merged-4-32418174-1	4	32418124	32418224	+	9.31	1		4-3590	-/-/-	ENSSSCG00000051273/-/-
Merged-18-24307114-1	18	24307064	24307164	+	6.2	1		18-445	-/-/-	ENSSSCG00000047836/-/-
Merged-18-26823829-1	18	26823779	26823879	+	5.43	1		18-447	-/-/-	ENSSSCG00000045662/-/-
Merged-18-29519560-1	18	29519510	29519610	+	8.53	1		18-448	-/-/-	ENSSSCG00000024351/MET/MET proto-oncogene, receptor tyrosine kinase [Source:NCBI gene (formerly Entrezgene);Acc:654328]
Merged-9-19465022-1	9	19464972	19465072	+	5.69	1		9-7171	-/-/-	ENSSSCG00000049439/-/-
Merged-18-31805789-1	18	31805739	31805839	+	5.43	1		18-449	-/-/-	ENSSSCG00000016639/FOXP2/forkhead box P2 [Source:VGNC Symbol;Acc:VGNC:98014]
Merged-4-32974136-1	4	32974086	32974186	+	7.5	1		4-3597	-/-/-	ENSSSCG00000047977/-/-
Merged-4-33051318-1	4	33051268	33051368	+	6.2	1		4-3599	-/-/-	ENSSSCG00000031957/RIMS2/regulating synaptic membrane exocytosis 2 [Source:NCBI gene (formerly Entrezgene);Acc:102165175]
Merged-17-42176729-1	17	42176679	42176779	+	8.79	1		17-2270	-/-/-	ENSSSCG00000045493/-/-
Merged-12-20376946-1	12	20376896	20376996	+	286.2	1		2022-12-01	-/-/-	ENSSSCG00000035446/CAVIN1/caveolae associated protein 1 [Source:VGNC Symbol;Acc:VGNC:86217]
Merged-12-46393445-1	12	46393395	46393495	+	156.7	1		2022-12-03	-/-/-	ENSSSCG00000017796/BLMH/bleomycin hydrolase [Source:NCBI gene (formerly Entrezgene);Acc:100521221]
Merged-12-35573664-1	12	35573614	35573714	+	151	1		2022-12-05	-/-/-	ENSSSCG00000035400/YPEL2/yippee like 2 [Source:VGNC Symbol;Acc:VGNC:95036]
Merged-12-1623718-1	12	1623668	1623768	+	94.9	1		2022-12-06	-/-/-	ENSSSCG00000024675/-/-
Merged-12-31723609-1	12	31723559	31723659	+	179.9	1		2022-12-07	-/-/-	ENSSSCG00000017605/MMD/monocyte to macrophage differentiation associated [Source:VGNC Symbol;Acc:VGNC:90264]
Merged-12-920235-1	12	920185	920285	+	102.1	1		2022-12-08	-/-/-	ENSSSCG00000029944/FASN/fatty acid synthase [Source:VGNC Symbol;Acc:VGNC:88016]
Merged-12-18992564-1	12	18992514	18992614	+	148.1	1		2022-12-09	-/-/-	ENSSSCG00000017360/UBTF/upstream binding transcription factor [Source:NCBI gene (formerly Entrezgene);Acc:100621582]
Merged-17-13722907-1	17	13722857	13722957	+	7.24	1		17-3881	-/-/-	ENSSSCG00000032923/PRND/prion like protein doppel [Source:VGNC Symbol;Acc:VGNC:95648]
Merged-18-32245476-1	18	32245426	32245526	+	6.72	1		18-450	-/-/-	ENSSSCG00000051047/-/-
Merged-18-35016377-1	18	35016327	35016427	+	6.46	1		18-451	-/-/-	ENSSSCG00000049945/-/-
Merged-17-13948979-1	17	13948929	13949029	+	6.46	1		17-3889	-/-/-	ENSSSCG00000046740/-/-
Merged-18-35511931-1	18	35511881	35511981	+	7.5	1		18-452	-/-/-	ENSSSCG00000042796/-/-
Merged-18-41113445-1	18	41113395	41113495	+	6.98	1		18-456	-/-/-	ENSSSCG00000016668/PDE1C/phosphodiesterase 1C [Source:VGNC Symbol;Acc:VGNC:91250]
Merged-18-42031541-1	18	42031491	42031591	+	6.72	1		18-457	-/-/-	ENSSSCG00000016673/GHRHR/growth hormone releasing hormone receptor [Source:VGNC Symbol;Acc:VGNC:88443]
Merged-18-42057166-1	18	42057116	42057216	+	6.46	1		18-458	-/-/-	ENSSSCG00000016673/GHRHR/growth hormone releasing hormone receptor [Source:VGNC Symbol;Acc:VGNC:88443]
Merged-9-19805290-1	9	19805240	19805340	+	5.69	1		9-7181	-/-/-	ENSSSCG00000050077/-/-
Merged-9-20050382-1	9	20050332	20050432	+	5.69	1		9-7184	-/-/-	ENSSSCG00000014913/PICALM/phosphatidylinositol binding clathrin assembly protein [Source:VGNC Symbol;Acc:VGNC:91415]
Merged-9-20079342-1	9	20079292	20079392	+	7.5	1		9-7185	-/-/-	ENSSSCG00000014913/PICALM/phosphatidylinositol binding clathrin assembly protein [Source:VGNC Symbol;Acc:VGNC:91415]
Merged-9-20114945-1	9	20114895	20114995	+	6.46	1		9-7188	-/-/-	ENSSSCG00000014915/EED/embryonic ectoderm development [Source:VGNC Symbol;Acc:VGNC:87552]
Merged-17-42919639-1	17	42919589	42919689	+	8.01	1		17-2283	-/-/-	ENSSSCG00000048705/-/-
Merged-18-43509397-1	18	43509347	43509447	+	8.27	1		18-460	-/-/-	ENSSSCG00000016687/-/chimerin 2 [Source:NCBI gene (formerly Entrezgene);Acc:100514933]
Merged-18-43766666-1	18	43766616	43766716	+	7.24	1		18-461	-/-/-	ENSSSCG00000049572/-/-
Merged-18-44768304-1	18	44768254	44768354	+	7.5	1		18-462	-/-/-	ENSSSCG00000016692/TAX1BP1/Tax1 binding protein 1 [Source:VGNC Symbol;Acc:VGNC:93754]
Merged-18-44999921-1	18	44999871	44999971	+	5.69	1		18-463	-/-/-	ENSSSCG00000016695/HIBADH/3-hydroxyisobutyrate dehydrogenase [Source:VGNC Symbol;Acc:VGNC:88877]
Merged-9-20762844-1	9	20762794	20762894	+	6.72	1		9-7192	-/-/-	ENSSSCG00000035619/TMEM135/transmembrane protein 135 [Source:VGNC Symbol;Acc:VGNC:94085]
Merged-9-21350721-1	9	21350671	21350771	+	6.98	1		9-7196	-/-/-	ENSSSCG00000046423/-/-
Merged-17-43784113-1	17	43784063	43784163	+	6.98	1		17-2299	-/-/-	ENSSSCG00000007356/PLCG1/phospholipase C gamma 1 [Source:VGNC Symbol;Acc:VGNC:96492]
Merged-18-51079777-1	18	51079727	51079827	+	7.24	1		18-473	-/-/-	ENSSSCG00000016755/-/DNA polymerase mu [Source:VGNC Symbol;Acc:VGNC:91639]
Merged-18-51298142-1	18	51298092	51298192	+	7.76	1		18-474	-/-/-	ENSSSCG00000027491/-/cytochrome c oxidase assembly factor 1 homolog [Source:VGNC Symbol;Acc:VGNC:86851]
Merged-18-52103082-1	18	52103032	52103132	+	6.46	1		18-475	-/-/-	ENSSSCG00000034431/-/-
Merged-18-52374249-1	18	52374199	52374299	+	5.95	1		18-477	-/-/-	ENSSSCG00000047942/-/-
Merged-12-5368467-1	12	5368417	5368517	+	17.6	1		12-500	-/-/-	ENSSSCG00000017191/SRP68/signal recognition particle 68 [Source:VGNC Symbol;Acc:VGNC:93460]
Merged-12-6475206-1	12	6475156	6475256	+	12.4	1		12-503	-/-/-	ENSSSCG00000017232/SLC9A3R1/SLC9A3 regulator 1 [Source:VGNC Symbol;Acc:VGNC:93184]
Merged-12-6493295-1	12	6493245	6493345	+	16	1		12-504	-/-/-	ENSSSCG00000017232/SLC9A3R1/SLC9A3 regulator 1 [Source:VGNC Symbol;Acc:VGNC:93184]
Merged-12-7638216-1	12	7638166	7638266	+	17.8	1		12-505	-/-/-	ENSSSCG00000017245/CDC42EP4/CDC42 effector protein 4 [Source:VGNC Symbol;Acc:VGNC:86458]
Merged-12-17817100-1	12	17817050	17817150	+	13.4	1		12-506	-/-/-	ENSSSCG00000017320/RPRML/reprimo like [Source:VGNC Symbol;Acc:VGNC:92437]
Merged-12-18582127-1	12	18582077	18582177	+	15.8	1		12-507	-/-/-	ENSSSCG00000017349/ADAM11/ADAM metallopeptidase domain 11 [Source:VGNC Symbol;Acc:VGNC:85062]
Merged-12-18915431-1	12	18915381	18915481	+	13.4	1		12-508	-/-/-	ENSSSCG00000030167/SLC25A39/solute carrier family 25 member 39 [Source:VGNC Symbol;Acc:VGNC:93014]
Merged-18-158710-1	18	158660	158760	+	7.76	1		18-483	-/-/-	ENSSSCG00000044315/-/-
Merged-18-307827-1	18	307777	307877	+	8.01	1		18-484	-/-/-	ENSSSCG00000020232/-/-
Merged-6-88293305-1	6	88293255	88293355	+	11.9	1		6-800	-/-/-	ENSSSCG00000003604/ADGRB2/adhesion G protein-coupled receptor B2 [Source:VGNC Symbol;Acc:VGNC:85121]
Merged-6-94891141-1	6	94891091	94891191	+	14.7	1		6-801	-/-/-	ENSSSCG00000003652/AKIRIN1/akirin 1 [Source:VGNC Symbol;Acc:VGNC:85227]
Merged-6-97240661-1	6	97240611	97240711	+	13.4	1		6-802	-/-/-	ENSSSCG00000038992/TUBB6/tubulin beta 6 class V [Source:VGNC Symbol;Acc:VGNC:94581]
Merged-6-106420188-1	6	106420138	106420238	+	17.3	1		6-803	-/-/-	ENSSSCG00000003699/GREB1L/GREB1 like retinoic acid receptor coactivator [Source:VGNC Symbol;Acc:VGNC:96584]
Merged-6-120054096-1	6	120054046	120054146	+	12.9	1		6-804	-/-/-	ENSSSCG00000027935/FHOD3/formin homology 2 domain containing 3 [Source:VGNC Symbol;Acc:VGNC:88132]
Merged-6-148149832-1	6	148149782	148149882	+	11.9	1		6-806	-/-/-	ENSSSCG00000004829/CACHD1/cache domain containing 1 [Source:VGNC Symbol;Acc:VGNC:86116]
Merged-6-169387706-1	6	169387656	169387756	+	11.4	1		6-807	-/-/-	ENSSSCG00000050157/-/-
Merged-6-170763640-1	6	170763590	170763690	+	21.7	1		6-808	-/-/-	ENSSSCG00000003983/SMAP2/small ArfGAP2 [Source:VGNC Symbol;Acc:VGNC:93224]
Merged-6-728746-1	6	728696	728796	+	17.1	1		6-809	-/-/-	ENSSSCG00000047078/-/-
Merged-12-22691079-1	12	22691029	22691129	+	17.8	1		12-511	-/-/-	ENSSSCG00000017498/PPP1R1B/protein phosphatase 1 regulatory inhibitor subunit 1B [Source:VGNC Symbol;Acc:VGNC:91728]
Merged-12-23404529-1	12	23404479	23404579	+	14	1		12-512	-/-/-	ENSSSCG00000032478/MLLT6/MLLT6, PHD finger containing [Source:VGNC Symbol;Acc:VGNC:90257]
Merged-12-33376081-1	12	33376031	33376131	+	12.7	1		12-514	-/-/-	ENSSSCG00000034994/AKAP1/A-kinase anchoring protein 1 [Source:VGNC Symbol;Acc:VGNC:85214]
Merged-12-34182789-1	12	34182739	34182839	+	11.1	1		12-515	-/-/-	ENSSSCG00000017624/CUEDC1/CUE domain containing 1 [Source:VGNC Symbol;Acc:VGNC:87085]
Merged-12-34869775-1	12	34869725	34869825	+	15.5	1		12-516	-/-/-	ENSSSCG00000036511/-/-
Merged-12-47373275-1	12	47373225	47373325	+	14.5	1		12-517	-/-/-	ENSSSCG00000036705/RPH3AL/rabphilin 3A like (without C2 domains) [Source:NCBI gene (formerly Entrezgene);Acc:106508348]
Merged-12-50903585-1	12	50903535	50903635	+	17.8	1		12-519	-/-/-	ENSSSCG00000017893/PIMREG/PICALM interacting mitotic regulator [Source:VGNC Symbol;Acc:VGNC:91451]
Merged-18-3099661-1	18	3099611	3099711	+	5.69	1		18-499	-/-/-	ENSSSCG00000025221/PAXIP1/PAX interacting protein 1 [Source:VGNC Symbol;Acc:VGNC:91198]
Merged-6-906672-1	6	906622	906722	+	16.3	1		6-810	-/-/-	ENSSSCG00000046632/-/-
Merged-6-4137119-1	6	4137069	4137169	+	16.5	1		6-814	-/-/-	ENSSSCG00000049117/-/-
Merged-6-6889081-1	6	6889031	6889131	+	13.7	1		6-815	-/-/-	ENSSSCG00000044663/-/-
Merged-6-12056684-1	6	12056634	12056734	+	16	1		6-816	-/-/-	ENSSSCG00000002704/KARS1/lysyl-tRNA synthetase 1 [Source:VGNC Symbol;Acc:VGNC:89302]
Merged-6-14869854-1	6	14869804	14869904	+	11.1	1		6-817	-/-/-	ENSSSCG00000002741/ZNF821/zinc finger protein 821 [Source:VGNC Symbol;Acc:VGNC:95309]
Merged-6-19402801-1	6	19402751	19402851	+	12.1	1		6-818	-/-/-	ENSSSCG00000029165/DOK4/docking protein 4 [Source:VGNC Symbol;Acc:VGNC:87403]
Merged-6-19413492-1	6	19413442	19413542	+	18.9	1		6-819	-/-/-	ENSSSCG00000029165/DOK4/docking protein 4 [Source:VGNC Symbol;Acc:VGNC:87403]
Merged-AEMK02000175.1-240672-1	AEMK02000175.1	240622	240722	+	6.46	1		AEMK02000175.1-1	-/-/-	ENSSSCG00000038291/-/olfactory receptor 4A47-like [Source:NCBI gene (formerly Entrezgene);Acc:106504857]
Merged-12-3402573-1	12	3402523	3402623	+	16.8	1		12-524	-/-/-	ENSSSCG00000017167/CYTH1/cytohesin 1 [Source:VGNC Symbol;Acc:VGNC:87135]
Merged-AEMK02000175.1-34855-1	AEMK02000175.1	34805	34905	+	5.17	1		AEMK02000175.1-2	-/-/-	ENSSSCG00000038064/-/-
Merged-12-18742509-1	12	18742459	18742559	+	14.7	1		12-527	-/-/-	ENSSSCG00000029838/FZD2/frizzled class receptor 2 [Source:VGNC Symbol;Acc:VGNC:88280]
Merged-12-22295719-1	12	22295669	22295769	+	14.2	1		12-528	-/-/-	ENSSSCG00000029102/MED24/mediator complex subunit 24 [Source:VGNC Symbol;Acc:VGNC:90115]
Merged-6-32072065-1	6	32072015	32072115	+	13.4	1		6-821	-/-/-	ENSSSCG00000048405/-/-
Merged-6-32657052-1	6	32657002	32657102	+	10.1	1		6-822	-/-/-	ENSSSCG00000043877/-/-
Merged-6-37443391-1	6	37443341	37443441	+	12.7	1		6-823	-/-/-	ENSSSCG00000026318/NETO2/neuropilin and tolloid like 2 [Source:VGNC Symbol;Acc:VGNC:90691]
Merged-6-49748337-1	6	49748287	49748387	+	11.6	1		6-826	-/-/-	ENSSSCG00000037132/POU2F2/POU class 2 homeobox 2 [Source:VGNC Symbol;Acc:VGNC:91673]
Merged-6-58016075-1	6	58016025	58016125	+	9.82	1		6-829	-/-/-	ENSSSCG00000035788/-/zinc finger protein 350 [Source:NCBI gene (formerly Entrezgene);Acc:100626048]
Merged-12-26843469-1	12	26843419	26843519	+	15.8	1		12-531	-/-/-	ENSSSCG00000017562/CACNA1G/calcium voltage-gated channel subunit alpha1 G [Source:VGNC Symbol;Acc:VGNC:86119]
Merged-12-36910972-1	12	36910922	36911022	+	12.9	1		12-532	-/-/-	ENSSSCG00000027060/TBX2/T-box transcription factor 2 [Source:VGNC Symbol;Acc:VGNC:93798]
Merged-12-52678827-1	12	52678777	52678877	+	12.4	1		12-534	-/-/-	ENSSSCG00000017941/-/neuralized E3 ubiquitin protein ligase 4 [Source:VGNC Symbol;Acc:VGNC:99022]
Merged-12-52749591-1	12	52749541	52749641	+	16.5	1		12-535	-/-/-	ENSSSCG00000051794/CHRNB1/cholinergic receptor nicotinic beta 1 subunit [Source:NCBI gene (formerly Entrezgene);Acc:100739757]
Merged-12-52775629-1	12	52775579	52775679	+	14.2	1		12-536	-/-/-	ENSSSCG00000021258/-/solute carrier family 35 member G6 [Source:NCBI gene (formerly Entrezgene);Acc:100739676]
Merged-12-54089392-1	12	54089342	54089442	+	10.1	1		12-537	-/-/-	ENSSSCG00000017993/NTN1/netrin 1 [Source:VGNC Symbol;Acc:VGNC:90931]
Merged-12-59449488-1	12	59449438	59449538	+	13.2	1		12-538	-/-/-	ENSSSCG00000035051/ADORA2B/adenosine A2b receptor [Source:VGNC Symbol;Acc:VGNC:85149]
Merged-6-63495172-1	6	63495122	63495222	+	14.5	1		6-831	-/-/-	ENSSSCG00000003336/-/tubulin tyrosine ligase like 10 [Source:VGNC Symbol;Acc:VGNC:94567]
Merged-6-78059859-1	6	78059809	78059909	+	13.7	1		6-834	-/-/-	ENSSSCG00000024669/NBL1/NBL1, DAN family BMP antagonist [Source:VGNC Symbol;Acc:VGNC:96593]
Merged-6-81799242-1	6	81799192	81799292	+	10.1	1		6-835	-/-/-	ENSSSCG00000024834/-/-
Merged-6-84336449-1	6	84336399	84336499	+	14.5	1		6-836	-/-/-	ENSSSCG00000049032/-/-
Merged-6-94960454-1	6	94960404	94960504	+	17.1	1		6-837	-/-/-	ENSSSCG00000003654/MACF1/microtubule actin crosslinking factor 1 [Source:VGNC Symbol;Acc:VGNC:98496]
Merged-6-111236135-1	6	111236085	111236185	+	14.7	1		6-838	-/-/-	ENSSSCG00000046533/-/-
Merged-12-259906-1	12	259856	259956	+	11.4	1		12-540	-/-/-	ENSSSCG00000027229/B3GNTL1/UDP-GlcNAc:betaGal beta-1,3-N- acetylglucosaminyltransferase like 1 [Source:VGNC Symbol;Acc:VGNC:85729]
Merged-12-975602-1	12	975552	975652	+	14.2	1		12-542	-/-/-	ENSSSCG00000031851/CBR2/carbonyl reductase 2 [Source:NCBI gene (formerly Entrezgene);Acc:396780]
Merged-12-2527524-1	12	2527474	2527574	+	13.4	1		12-547	-/-/-	ENSSSCG00000049633/-/-
Merged-12-3651221-1	12	3651171	3651271	+	11.9	1		12-548	-/-/-	ENSSSCG00000036956/SOCS3/suppressor of cytokine signaling 3 [Source:VGNC Symbol;Acc:VGNC:99052]
Merged-12-4991909-1	12	4991859	4991959	+	14	1		12-549	-/-/-	ENSSSCG00000017181/-/cytoglobin [Source:VGNC Symbol;Acc:VGNC:87128]
Merged-6-145679528-1	6	145679478	145679578	+	15	1		6-840	-/-/-	ENSSSCG00000030423/MIER1/MIER1 transcriptional regulator [Source:VGNC Symbol;Acc:VGNC:90219]
Merged-6-157978397-1	6	157978347	157978447	+	14.5	1		6-841	-/-/-	ENSSSCG00000039594/SSBP3/single stranded DNA binding protein 3 [Source:VGNC Symbol;Acc:VGNC:93481]
Merged-6-165229595-1	6	165229545	165229645	+	15.8	1		6-842	-/-/-	ENSSSCG00000050383/P3R3URF/PIK3R3 upstream reading frame [Source:HGNC Symbol;Acc:HGNC:53451]
Merged-6-169709977-1	6	169709927	169710027	+	25.3	1		6-843	-/-/-	ENSSSCG00000033465/-/HIVEP zinc finger 3 [Source:VGNC Symbol;Acc:VGNC:97097]
Merged-6-170370986-1	6	170370936	170371036	+	14	1		6-844	-/-/-	ENSSSCG00000042204/-/-
Merged-6-170383368-1	6	170383318	170383418	+	14.7	1		6-845	-/-/-	ENSSSCG00000003975/KCNQ4/potassium voltage-gated channel subfamily Q member 4 [Source:VGNC Symbol;Acc:VGNC:89383]
Merged-6-1132603-1	6	1132553	1132653	+	20.2	1		6-849	-/-/-	ENSSSCG00000040875/ZFPM1/zinc finger protein, FOG family member 1 [Source:VGNC Symbol;Acc:VGNC:95152]
Merged-12-5901750-1	12	5901700	5901800	+	10.3	1		12-551	-/-/-	ENSSSCG00000034608/TMEM94/transmembrane protein 94 [Source:VGNC Symbol;Acc:VGNC:94218]
Merged-12-11966653-1	12	11966603	11966703	+	8.79	1		12-552	-/-/-	ENSSSCG00000039336/GNA13/G protein subunit alpha 13 [Source:VGNC Symbol;Acc:VGNC:98997]
Merged-12-16732882-1	12	16732832	16732932	+	15	1		12-554	-/-/-	ENSSSCG00000017306/ITGB3/integrin subunit beta 3 [Source:NCBI gene (formerly Entrezgene);Acc:397063]
Merged-12-18694208-1	12	18694158	18694258	+	12.1	1		12-555	-/-/-	ENSSSCG00000040302/-/-
Merged-12-22185682-1	12	22185632	22185732	+	14	1		12-557	-/-/-	ENSSSCG00000017478/RAPGEFL1/Rap guanine nucleotide exchange factor like 1 [Source:VGNC Symbol;Acc:VGNC:92095]
Merged-6-1261767-1	6	1261717	1261817	+	11.1	1		6-850	-/-/-	ENSSSCG00000044446/-/-
Merged-6-3465551-1	6	3465501	3465601	+	13.4	1		6-852	-/-/-	ENSSSCG00000043951/-/-
Merged-6-6603032-1	6	6602982	6603082	+	9.56	1		6-854	-/-/-	ENSSSCG00000002688/PLCG2/phospholipase C gamma 2 [Source:VGNC Symbol;Acc:VGNC:91520]
Merged-6-6814393-1	6	6814343	6814443	+	10.6	1		6-855	-/-/-	ENSSSCG00000002689/CMIP/c-Maf inducing protein [Source:VGNC Symbol;Acc:VGNC:86799]
Merged-12-42040791-1	12	42040741	42040841	+	15.3	1		12-561	-/-/-	ENSSSCG00000017726/SPACA3/sperm acrosome associated 3 [Source:VGNC Symbol;Acc:VGNC:93368]
Merged-12-48123030-1	12	48122980	48123080	+	13.2	1		12-563	-/-/-	ENSSSCG00000039780/RTN4RL1/reticulon 4 receptor like 1 [Source:VGNC Symbol;Acc:VGNC:92504]
Merged-12-50506254-1	12	50506204	50506304	+	11.4	1		12-564	-/-/-	ENSSSCG00000017882/MYBBP1A/MYB binding protein 1a [Source:VGNC Symbol;Acc:VGNC:90497]
Merged-12-59577853-1	12	59577803	59577903	+	14.2	1		12-566	-/-/-	ENSSSCG00000034364/SPECC1/sperm antigen with calponin homology and coiled- coil domains 1 [Source:VGNC Symbol;Acc:VGNC:93398]
Merged-6-47462849-1	6	47462799	47462899	+	13.7	1		6-860	-/-/-	ENSSSCG00000002963/-/eukaryotic translation initiation factor 3 subunit K [Source:VGNC Symbol;Acc:VGNC:87622]
Merged-6-47983340-1	6	47983290	47983390	+	12.4	1		6-861	-/-/-	ENSSSCG00000032407/LRFN1/leucine rich repeat and fibronectin type III domain containing 1 [Source:NCBI gene (formerly Entrezgene);Acc:100515802]
Merged-6-59741280-1	6	59741230	59741330	+	12.9	1		6-864	-/-/-	ENSSSCG00000037024/ZNF784/zinc finger protein 784 [Source:VGNC Symbol;Acc:VGNC:95301]
Merged-6-67140486-1	6	67140436	67140536	+	12.1	1		6-869	-/-/-	ENSSSCG00000003370/HES3/hes family bHLH transcription factor 3 [Source:VGNC Symbol;Acc:VGNC:88856]
Merged-12-61534203-1	12	61534153	61534253	+	16.8	1		12-571	-/-/-	ENSSSCG00000033707/-/-
Merged-12-1078100-1	12	1078050	1078150	+	17.1	1		12-574	-/-/-	ENSSSCG00000034695/SIRT7/sirtuin 7 [Source:VGNC Symbol;Acc:VGNC:92890]
Merged-12-3574969-1	12	3574919	3575019	+	12.7	1		12-576	-/-/-	ENSSSCG00000036308/PGS1/phosphatidylglycerophosphate synthase 1 [Source:VGNC Symbol;Acc:VGNC:91364]
Merged-12-4339494-1	12	4339444	4339544	+	11.4	1		12-577	-/-/-	ENSSSCG00000017168/SEPTIN9/septin 9 [Source:VGNC Symbol;Acc:VGNC:92726]
Merged-12-4403986-1	12	4403936	4404036	+	17.8	1		12-578	-/-/-	ENSSSCG00000017168/SEPTIN9/septin 9 [Source:VGNC Symbol;Acc:VGNC:92726]
Merged-12-4822768-1	12	4822718	4822818	+	12.7	1		12-579	-/-/-	ENSSSCG00000037376/-/matrix remodeling associated 7 [Source:VGNC Symbol;Acc:VGNC:99017]
Merged-6-23398237-1	6	23398187	23398287	+	5.17	1		6-3200	-/-/-	ENSSSCG00000046667/-/-
Merged-6-24623941-1	6	24623891	24623991	+	7.24	1		6-3203	-/-/-	ENSSSCG00000044819/-/-
Merged-6-25502716-1	6	25502666	25502766	+	5.43	1		6-3205	-/-/-	ENSSSCG00000050027/-/-
Merged-6-26031456-1	6	26031406	26031506	+	5.43	1		6-3207	-/-/-	ENSSSCG00000048756/-/-
Merged-6-78734463-1	6	78734413	78734513	+	16.3	1		6-870	-/-/-	ENSSSCG00000024009/-/calcium/calmodulin dependent protein kinase II inhibitor 1 [Source:VGNC Symbol;Acc:VGNC:96935]
Merged-6-88457783-1	6	88457733	88457833	+	12.4	1		6-875	-/-/-	ENSSSCG00000039885/PTP4A2/protein tyrosine phosphatase 4A2 [Source:VGNC Symbol;Acc:VGNC:91967]
Merged-6-88712321-1	6	88712271	88712371	+	11.4	1		6-876	-/-/-	ENSSSCG00000037566/-/myotubularin-related protein 9 [Source:NCBI gene (formerly Entrezgene);Acc:106510645]
Merged-6-89119257-1	6	89119207	89119307	+	13.4	1		6-877	-/-/-	ENSSSCG00000022801/S100PBP/S100P binding protein [Source:VGNC Symbol;Acc:VGNC:92549]
Merged-6-89599009-1	6	89598959	89599059	+	13.4	1		6-878	-/-/-	ENSSSCG00000032224/A3GALT2/alpha 1,3-galactosyltransferase 2 [Source:VGNC Symbol;Acc:VGNC:84934]
Merged-6-92429904-1	6	92429854	92429954	+	11.1	1		6-879	-/-/-	ENSSSCG00000033892/EVA1B/eva-1 homolog B [Source:VGNC Symbol;Acc:VGNC:97055]
Merged-12-5396708-1	12	5396658	5396758	+	13.7	1		12-580	-/-/-	ENSSSCG00000017192/EVPL/envoplakin [Source:VGNC Symbol;Acc:VGNC:97989]
Merged-12-21093863-1	12	21093813	21093913	+	13.2	1		12-583	-/-/-	ENSSSCG00000017446/-/-
Merged-12-23434750-1	12	23434700	23434800	+	11.9	1		12-584	-/-/-	ENSSSCG00000035677/EPOP/elongin BC and polycomb repressive complex 2 associated protein [Source:VGNC Symbol;Acc:VGNC:87745]
Merged-12-47347193-1	12	47347143	47347243	+	11.1	1		12-586	-/-/-	ENSSSCG00000036705/RPH3AL/rabphilin 3A like (without C2 domains) [Source:NCBI gene (formerly Entrezgene);Acc:106508348]
Merged-12-52611566-1	12	52611516	52611616	+	11.6	1		12-588	-/-/-	ENSSSCG00000027514/ELP5/elongator acetyltransferase complex subunit 5 [Source:VGNC Symbol;Acc:VGNC:87666]
Merged-12-53180664-1	12	53180614	53180714	+	15	1		12-589	-/-/-	ENSSSCG00000037973/KCNAB3/potassium voltage-gated channel subfamily A regulatory beta subunit 3 [Source:VGNC Symbol;Acc:VGNC:89330]
Merged-6-26541605-1	6	26541555	26541655	+	5.95	1		6-3212	-/-/-	ENSSSCG00000047161/-/-
Merged-6-26920113-1	6	26920063	26920163	+	5.17	1		6-3215	-/-/-	ENSSSCG00000046555/-/-
Merged-6-95516209-1	6	95516159	95516259	+	13.7	1		6-880	-/-/-	ENSSSCG00000023460/HPCAL4/hippocalcin like 4 [Source:VGNC Symbol;Acc:VGNC:88959]
Merged-6-98385664-1	6	98385614	98385714	+	14	1		6-881	-/-/-	ENSSSCG00000037264/RAB31/RAB31, member RAS oncogene family [Source:VGNC Symbol;Acc:VGNC:98255]
Merged-6-106314259-1	6	106314209	106314309	+	11.9	1		6-882	-/-/-	ENSSSCG00000021893/ROCK1/Rho associated coiled-coil containing protein kinase 1 [Source:VGNC Symbol;Acc:VGNC:98294]
Merged-6-135382478-1	6	135382428	135382528	+	9.05	1		6-884	-/-/-	ENSSSCG00000003768/NEXN/nexilin F-actin binding protein [Source:VGNC Symbol;Acc:VGNC:98154]
Merged-6-141927755-1	6	141927705	141927805	+	12.1	1		6-886	-/-/-	ENSSSCG00000003787/ZRANB2/zinc finger RANBP2-type containing 2 [Source:VGNC Symbol;Acc:VGNC:95323]
Merged-6-170402525-1	6	170402475	170402575	+	12.4	1		6-888	-/-/-	ENSSSCG00000003975/KCNQ4/potassium voltage-gated channel subfamily Q member 4 [Source:VGNC Symbol;Acc:VGNC:89383]
Merged-6-849540-1	6	849490	849590	+	11.6	1		6-889	-/-/-	ENSSSCG00000036367/PABPN1L/PABPN1 like, cytoplasmic [Source:VGNC Symbol;Acc:VGNC:98174]
Merged-12-59200494-1	12	59200444	59200544	+	15.5	1		12-592	-/-/-	ENSSSCG00000018034/CENPV/centromere protein V [Source:VGNC Symbol;Acc:VGNC:98981]
Merged-12-60839939-1	12	60839889	60839989	+	15.8	1		12-593	-/-/-	ENSSSCG00000038164/RAI1/retinoic acid induced 1 [Source:VGNC Symbol;Acc:VGNC:92067]
Merged-12-160987-1	12	160937	161037	+	11.9	1		12-596	-/-/-	ENSSSCG00000048083/-/-
Merged-12-205186-1	12	205136	205236	+	17.1	1		12-597	-/-/-	ENSSSCG00000051633/-/-
Merged-6-28016006-1	6	28015956	28016056	+	5.69	1		6-3223	-/-/-	ENSSSCG00000002779/LRRC36/leucine rich repeat containing 36 [Source:VGNC Symbol;Acc:VGNC:89836]
Merged-6-28028180-1	6	28028130	28028230	+	7.24	1		6-3224	-/-/-	ENSSSCG00000002779/LRRC36/leucine rich repeat containing 36 [Source:VGNC Symbol;Acc:VGNC:89836]
Merged-6-28446165-1	6	28446115	28446215	+	6.46	1		6-3228	-/-/-	ENSSSCG00000002768/CENPT/centromere protein T [Source:VGNC Symbol;Acc:VGNC:86556]
Merged-6-6652566-1	6	6652516	6652616	+	11.1	1		6-892	-/-/-	ENSSSCG00000002688/PLCG2/phospholipase C gamma 2 [Source:VGNC Symbol;Acc:VGNC:91520]
Merged-6-39786963-1	6	39786913	39787013	+	9.82	1		6-899	-/-/-	ENSSSCG00000002852/PLEKHF1/pleckstrin homology and FYVE domain containing 1 [Source:VGNC Symbol;Acc:VGNC:91540]
Merged-6-29898338-1	6	29898288	29898388	+	4.39	1		6-3231	-/-/-	ENSSSCG00000002825/-/carboxylesterase 1 [Source:NCBI gene (formerly Entrezgene);Acc:397478]
Merged-6-29927396-1	6	29927346	29927446	+	6.46	1		6-3232	-/-/-	ENSSSCG00000002825/-/carboxylesterase 1 [Source:NCBI gene (formerly Entrezgene);Acc:397478]
Merged-6-30574118-1	6	30574068	30574168	+	5.69	1		6-3233	-/-/-	ENSSSCG00000047270/-/-
Merged-6-31110231-1	6	31110181	31110281	+	5.43	1		6-3237	-/-/-	ENSSSCG00000050675/-/-
Merged-6-32079492-1	6	32079442	32079542	+	5.95	1		6-3239	-/-/-	ENSSSCG00000043977/-/cytochrome c oxidase subunit 6B1-like [Source:NCBI gene (formerly Entrezgene);Acc:100519366]
Merged-6-32159554-1	6	32159504	32159604	+	5.69	1		6-3240	-/-/-	ENSSSCG00000043977/-/cytochrome c oxidase subunit 6B1-like [Source:NCBI gene (formerly Entrezgene);Acc:100519366]
Merged-6-32637667-1	6	32637617	32637717	+	5.69	1		6-3241	-/-/-	ENSSSCG00000043877/-/-
Merged-6-33581138-1	6	33581088	33581188	+	5.69	1		6-3242	-/-/-	ENSSSCG00000045088/-/-
Merged-6-33706212-1	6	33706162	33706262	+	5.69	1		6-3244	-/-/-	ENSSSCG00000042904/-/-
Merged-6-34445506-1	6	34445456	34445556	+	4.91	1		6-3250	-/-/-	ENSSSCG00000042964/-/-
Merged-6-35034167-1	6	35034117	35034217	+	5.43	1		6-3252	-/-/-	ENSSSCG00000002838/ZNF423/zinc finger protein 423 [Source:VGNC Symbol;Acc:VGNC:98752]
Merged-6-35128125-1	6	35128075	35128175	+	6.72	1		6-3254	-/-/-	ENSSSCG00000002838/ZNF423/zinc finger protein 423 [Source:VGNC Symbol;Acc:VGNC:98752]
Merged-9-138346446-1	9	138346396	138346496	+	8.79	1		9-4701	-/-/-	ENSSSCG00000047174/-/-
Merged-6-35240046-1	6	35239996	35240096	+	7.76	1		6-3256	-/-/-	ENSSSCG00000002839/C16orf78/chromosome 6 C16orf78 homolog [Source:VGNC Symbol;Acc:VGNC:86053]
Merged-9-138476478-1	9	138476428	138476528	+	9.31	1		9-4707	-/-/-	ENSSSCG00000047174/-/-
Merged-6-36671370-1	6	36671320	36671420	+	5.43	1		6-3262	-/-/-	ENSSSCG00000022813/ABCC12/ATP binding cassette subfamily C member 12 [Source:VGNC Symbol;Acc:VGNC:84955]
Merged-6-36900723-1	6	36900673	36900773	+	8.27	1		6-3263	-/-/-	ENSSSCG00000043618/-/-
Merged-6-36914836-1	6	36914786	36914886	+	6.2	1		6-3264	-/-/-	ENSSSCG00000043618/-/-
Merged-6-37365680-1	6	37365630	37365730	+	6.46	1		6-3265	-/-/-	ENSSSCG00000029840/-/-
Merged-6-37723912-1	6	37723862	37723962	+	8.27	1		6-3268	-/-/-	ENSSSCG00000022333/C16orf87/chromosome 6 C16orf87 homolog [Source:VGNC Symbol;Acc:VGNC:96927]
Merged-6-37747960-1	6	37747910	37748010	+	4.65	1		6-3269	-/-/-	ENSSSCG00000022333/C16orf87/chromosome 6 C16orf87 homolog [Source:VGNC Symbol;Acc:VGNC:96927]
Merged-AEMK02000234.1-29392-1	AEMK02000234.1	29342	29442	+	9.31	1		AEMK02000234.1-1	-/-/-	ENSSSCG00000049427/-/-
Merged-6-38145747-1	6	38145697	38145797	+	5.43	1		6-3271	-/-/-	ENSSSCG00000047074/-/-
Merged-6-38528010-1	6	38527960	38528060	+	6.2	1		6-3273	-/-/-	ENSSSCG00000032627/-/-
Merged-6-39142287-1	6	39142237	39142337	+	5.69	1		6-3275	-/-/-	ENSSSCG00000044081/-/-
Merged-6-40481117-1	6	40481067	40481167	+	6.2	1		6-3283	-/-/-	ENSSSCG00000029234/ZNF536/zinc finger protein 536 [Source:VGNC Symbol;Acc:VGNC:95262]
Merged-6-40609839-1	6	40609789	40609889	+	6.2	1		6-3285	-/-/-	ENSSSCG00000041036/-/-
Merged-6-40646303-1	6	40646253	40646353	+	5.69	1		6-3286	-/-/-	ENSSSCG00000041036/-/-
Merged-6-40686284-1	6	40686234	40686334	+	6.2	1		6-3287	-/-/-	ENSSSCG00000041036/-/-
Merged-6-40752640-1	6	40752590	40752690	+	6.46	1		6-3288	-/-/-	ENSSSCG00000041036/-/-
Merged-6-40841693-1	6	40841643	40841743	+	6.98	1		6-3289	-/-/-	ENSSSCG00000041036/-/-
Merged-13-78196868-1	13	78196818	78196918	+	6.46	1		13-1300	-/-/-	ENSSSCG00000047497/-/-
Merged-13-78554193-1	13	78554143	78554243	+	6.72	1		13-1301	-/-/-	ENSSSCG00000031721/SOX14/SRY-box transcription factor 14 [Source:HGNC Symbol;Acc:HGNC:11193]
Merged-13-79218182-1	13	79218132	79218232	+	8.27	1		13-1302	-/-/-	ENSSSCG00000027505/ESYT3/extended synaptotagmin 3 [Source:VGNC Symbol;Acc:VGNC:87798]
Merged-13-79770779-1	13	79770729	79770829	+	6.2	1		13-1303	-/-/-	ENSSSCG00000037344/-/-
Merged-13-82303946-1	13	82303896	82303996	+	5.69	1		13-1307	-/-/-	ENSSSCG00000011673/-/tetraspanin-6 [Source:NCBI gene (formerly Entrezgene);Acc:100739719]
Merged-13-82501995-1	13	82501945	82502045	+	5.17	1		13-1308	-/-/-	ENSSSCG00000040019/-/-
Merged-2-135237035-1	2	135236985	135237085	+	4.65	1		2-3101	-/-/-	ENSSSCG00000040998/LEAP2/liver enriched antimicrobial peptide 2 [Source:HGNC Symbol;Acc:HGNC:29571]
Merged-2-135891582-1	2	135891532	135891632	+	5.17	1		2-3103	-/-/-	ENSSSCG00000014293/FSTL4/follistatin like 4 [Source:VGNC Symbol;Acc:VGNC:88256]
Merged-2-136264407-1	2	136264357	136264457	+	6.46	1		2-3106	-/-/-	ENSSSCG00000032323/C5orf15/chromosome 2 C5orf15 homolog [Source:VGNC Symbol;Acc:VGNC:86009]
Merged-2-136265308-1	2	136265258	136265358	+	7.5	1		2-3107	-/-/-	ENSSSCG00000032323/C5orf15/chromosome 2 C5orf15 homolog [Source:VGNC Symbol;Acc:VGNC:86009]
Merged-2-136273610-1	2	136273560	136273660	+	6.2	1		2-3108	-/-/-	ENSSSCG00000032323/C5orf15/chromosome 2 C5orf15 homolog [Source:VGNC Symbol;Acc:VGNC:86009]
Merged-6-41347754-1	6	41347704	41347804	+	6.46	1		6-3292	-/-/-	ENSSSCG00000025214/TSHZ3/teashirt zinc finger homeobox 3 [Source:VGNC Symbol;Acc:VGNC:94493]
Merged-9-166954-1	9	166904	167004	+	9.05	1		9-4742	-/-/-	ENSSSCG00000028886/IPO7/importin 7 [Source:VGNC Symbol;Acc:VGNC:89180]
Merged-6-42029171-1	6	42029121	42029221	+	6.72	1		6-3299	-/-/-	ENSSSCG00000025139/ZNF507/zinc finger protein 507 [Source:VGNC Symbol;Acc:VGNC:95253]
Merged-9-131030986-1	9	131030936	131031036	+	7.24	1		9-3142	-/-/-	ENSSSCG00000045296/-/-
Merged-9-131290662-1	9	131290612	131290712	+	8.27	1		9-3146	-/-/-	ENSSSCG00000015602/INTS7/integrator complex subunit 7 [Source:VGNC Symbol;Acc:VGNC:89167]
Merged-9-131369982-1	9	131369932	131370032	+	10.9	1		9-3147	-/-/-	ENSSSCG00000015603/LPGAT1/lysophosphatidylglycerol acyltransferase 1 [Source:VGNC Symbol;Acc:VGNC:89792]
Merged-13-83128544-1	13	83128494	83128594	+	5.17	1		13-1310	-/-/-	ENSSSCG00000011678/XRN1/5'-3' exoribonuclease 1 [Source:NCBI gene (formerly Entrezgene);Acc:100515927]
Merged-13-83686944-1	13	83686894	83686994	+	7.76	1		13-1311	-/-/-	ENSSSCG00000046413/-/-
Merged-13-85647945-1	13	85647895	85647995	+	6.2	1		13-1312	-/-/-	ENSSSCG00000044740/-/-
Merged-13-86723326-1	13	86723276	86723376	+	6.2	1		13-1313	-/-/-	ENSSSCG00000041261/-/-
Merged-13-87124574-1	13	87124524	87124624	+	7.5	1		13-1314	-/-/-	ENSSSCG00000047889/-/-
Merged-13-88205964-1	13	88205914	88206014	+	5.43	1		13-1316	-/-/-	ENSSSCG00000044580/-/-
Merged-13-89141646-1	13	89141596	89141696	+	7.5	1		13-1317	-/-/-	ENSSSCG00000040460/-/-
Merged-13-89153946-1	13	89153896	89153996	+	7.5	1		13-1318	-/-/-	ENSSSCG00000040460/-/-
Merged-2-136565108-1	2	136565058	136565158	+	5.69	1		2-3111	-/-/-	ENSSSCG00000014298/PPP2CA/protein phosphatase 2 catalytic subunit alpha [Source:VGNC Symbol;Acc:VGNC:91745]
Merged-2-136992999-1	2	136992949	136993049	+	4.65	1		2-3114	-/-/-	ENSSSCG00000034954/C5orf24/chromosome 2 C5orf24 homolog [Source:VGNC Symbol;Acc:VGNC:86010]
Merged-2-137138005-1	2	137137955	137138055	+	6.98	1		2-3115	-/-/-	ENSSSCG00000028294/CATSPER3/cation channel sperm associated 3 [Source:VGNC Symbol;Acc:VGNC:86211]
Merged-2-137285778-1	2	137285728	137285828	+	5.43	1		2-3116	-/-/-	ENSSSCG00000036741/PITX1/paired like homeodomain 1 [Source:NCBI gene (formerly Entrezgene);Acc:100689266]
Merged-2-137537339-1	2	137537289	137537389	+	5.43	1		2-3117	-/-/-	ENSSSCG00000045928/-/-
Merged-2-137684606-1	2	137684556	137684656	+	9.05	1		2-3119	-/-/-	ENSSSCG00000041215/-/-
Merged-9-881327-1	9	881277	881377	+	8.27	1		9-4759	-/-/-	ENSSSCG00000023057/LMO1/LIM domain only 1 [Source:VGNC Symbol;Acc:VGNC:89764]
Merged-9-131836105-1	9	131836055	131836155	+	9.82	1		9-3154	-/-/-	ENSSSCG00000021068/TRAF5/TNF receptor associated factor 5 [Source:VGNC Symbol;Acc:VGNC:94364]
Merged-13-92516176-1	13	92516126	92516226	+	5.17	1		13-1324	-/-/-	ENSSSCG00000011720/MBNL1/muscleblind like splicing regulator 1 [Source:VGNC Symbol;Acc:VGNC:90054]
Merged-13-93595016-1	13	93594966	93595066	+	5.95	1		13-1325	-/-/-	ENSSSCG00000043881/-/-
Merged-13-93783956-1	13	93783906	93784006	+	7.24	1		13-1326	-/-/-	ENSSSCG00000043881/-/-
Merged-13-94490356-1	13	94490306	94490406	+	5.17	1		13-1327	-/-/-	ENSSSCG00000023582/GPR149/G protein-coupled receptor 149 [Source:VGNC Symbol;Acc:VGNC:88605]
Merged-13-95196466-1	13	95196416	95196516	+	6.2	1		13-1328	-/-/-	ENSSSCG00000047852/-/-
Merged-13-95423230-1	13	95423180	95423280	+	4.91	1		13-1329	-/-/-	ENSSSCG00000026718/PLCH1/phospholipase C eta 1 [Source:VGNC Symbol;Acc:VGNC:91521]
Merged-2-137813361-1	2	137813311	137813411	+	8.01	1		2-3120	-/-/-	ENSSSCG00000014310/CXCL14/C-X-C motif chemokine ligand 14 [Source:VGNC Symbol;Acc:VGNC:87105]
Merged-2-137900852-1	2	137900802	137900902	+	6.2	1		2-3121	-/-/-	ENSSSCG00000045734/-/-
Merged-2-139168582-1	2	139168532	139168632	+	6.2	1		2-3124	-/-/-	ENSSSCG00000042271/-/-
Merged-2-139178667-1	2	139178617	139178717	+	5.95	1		2-3125	-/-/-	ENSSSCG00000042271/-/-
Merged-2-139435857-1	2	139435807	139435907	+	9.56	1		2-3127	-/-/-	ENSSSCG00000032423/SPOCK1/SPARC (osteonectin), cwcv and kazal like domains proteoglycan 1 [Source:VGNC Symbol;Acc:VGNC:96619]
Merged-2-139503664-1	2	139503614	139503714	+	8.27	1		2-3129	-/-/-	ENSSSCG00000032423/SPOCK1/SPARC (osteonectin), cwcv and kazal like domains proteoglycan 1 [Source:VGNC Symbol;Acc:VGNC:96619]
Merged-9-1109957-1	9	1109907	1110007	+	6.98	1		9-4768	-/-/-	ENSSSCG00000014580/RIC3/RIC3 acetylcholine receptor chaperone [Source:VGNC Symbol;Acc:VGNC:92300]
Merged-13-96400715-1	13	96400665	96400765	+	6.72	1		13-1330	-/-/-	ENSSSCG00000046794/-/-
Merged-13-97536252-1	13	97536202	97536302	+	9.05	1		13-1331	-/-/-	ENSSSCG00000048946/-/-
Merged-13-97804025-1	13	97803975	97804075	+	4.65	1		13-1332	-/-/-	ENSSSCG00000025238/SHOX2/short stature homeobox 2 [Source:NCBI gene (formerly Entrezgene);Acc:100628206]
Merged-13-98910286-1	13	98910236	98910336	+	6.2	1		13-1335	-/-/-	ENSSSCG00000011728/IQCJ/IQ motif containing J [Source:HGNC Symbol;Acc:HGNC:32406]
Merged-13-98949900-1	13	98949850	98949950	+	7.24	1		13-1336	-/-/-	ENSSSCG00000011728/IQCJ/IQ motif containing J [Source:HGNC Symbol;Acc:HGNC:32406]
Merged-13-99668708-1	13	99668658	99668758	+	6.72	1		13-1337	-/-/-	ENSSSCG00000051160/-/-
Merged-13-100233471-1	13	100233421	100233521	+	6.98	1		13-1338	-/-/-	ENSSSCG00000031077/KPNA4/karyopherin subunit alpha 4 [Source:VGNC Symbol;Acc:VGNC:89563]
Merged-13-100616639-1	13	100616589	100616689	+	6.2	1		13-1339	-/-/-	ENSSSCG00000023434/PPM1L/protein phosphatase, Mg2+/Mn2+ dependent 1L [Source:VGNC Symbol;Acc:VGNC:91711]
Merged-14-10385811-1	14	10385761	10385861	+	11.1	1		14-501	-/-/-	ENSSSCG00000030130/DPYSL2/dihydropyrimidinase like 2 [Source:VGNC Symbol;Acc:VGNC:87430]
Merged-2-139976284-1	2	139976234	139976334	+	5.17	1		2-3132	-/-/-	ENSSSCG00000035776/-/-
Merged-14-13099990-1	14	13099940	13100040	+	10.9	1		14-502	-/-/-	ENSSSCG00000009683/-/kinesin family member 13B [Source:VGNC Symbol;Acc:VGNC:89455]
Merged-2-140026318-1	2	140026268	140026368	+	6.46	1		2-3133	-/-/-	ENSSSCG00000029125/FAM13B/family with sequence similarity 13 member B [Source:VGNC Symbol;Acc:VGNC:87906]
Merged-2-140039944-1	2	140039894	140039994	+	6.72	1		2-3134	-/-/-	ENSSSCG00000029125/FAM13B/family with sequence similarity 13 member B [Source:VGNC Symbol;Acc:VGNC:87906]
Merged-14-23214517-1	14	23214467	23214567	+	12.4	1		14-504	-/-/-	ENSSSCG00000042548/-/-
Merged-14-27230941-1	14	27230891	27230991	+	7.5	1		14-505	-/-/-	ENSSSCG00000048761/-/-
Merged-2-140674463-1	2	140674413	140674513	+	5.17	1		2-3136	-/-/-	ENSSSCG00000014339/CTNNA1/catenin alpha 1 [Source:VGNC Symbol;Acc:VGNC:87063]
Merged-14-28648796-1	14	28648746	28648846	+	12.1	1		14-506	-/-/-	ENSSSCG00000009761/NCOR2/nuclear receptor corepressor 2 [Source:VGNC Symbol;Acc:VGNC:98148]
Merged-14-30699574-1	14	30699524	30699624	+	10.1	1		14-507	-/-/-	ENSSSCG00000009801/BCL7A/BAF chromatin remodeling complex subunit BCL7A [Source:VGNC Symbol;Acc:VGNC:85784]
Merged-14-39291962-1	14	39291912	39292012	+	11.6	1		14-508	-/-/-	ENSSSCG00000030289/PTPN11/protein tyrosine phosphatase non-receptor type 11 [Source:VGNC Symbol;Acc:VGNC:91972]
Merged-14-47357088-1	14	47357038	47357138	+	11.9	1		14-509	-/-/-	ENSSSCG00000010005/-/-
Merged-13-100858898-1	13	100858848	100858948	+	6.72	1		13-1340	-/-/-	ENSSSCG00000049530/-/-
Merged-9-133100718-1	9	133100668	133100768	+	12.9	1		9-3178	-/-/-	ENSSSCG00000015611/UTP25/UTP25 small subunit processor component [Source:VGNC Symbol;Acc:VGNC:96773]
Merged-13-100933005-1	13	100932955	100933055	+	6.72	1		13-1341	-/-/-	ENSSSCG00000022952/NMD3/NMD3 ribosome export adaptor [Source:VGNC Symbol;Acc:VGNC:90790]
Merged-13-101894978-1	13	101894928	101895028	+	5.43	1		13-1342	-/-/-	ENSSSCG00000045945/-/-
Merged-13-103534211-1	13	103534161	103534261	+	7.5	1		13-1343	-/-/-	ENSSSCG00000020451/-/-
Merged-13-103567437-1	13	103567387	103567487	+	7.5	1		13-1344	-/-/-	ENSSSCG00000020451/-/-
Merged-8-5430770-1	8	5430720	5430820	+	5.95	1		8-800	-/-/-	ENSSSCG00000035020/STK32B/serine/threonine kinase 32B [Source:VGNC Symbol;Acc:VGNC:93553]
Merged-13-103703522-1	13	103703472	103703572	+	5.43	1		13-1345	-/-/-	ENSSSCG00000020451/-/-
Merged-8-6350125-1	8	6350075	6350175	+	6.98	1		8-801	-/-/-	ENSSSCG00000031700/SLC2A9/solute carrier family 2 member 9 [Source:VGNC Symbol;Acc:VGNC:93054]
Merged-13-105575723-1	13	105575673	105575773	+	7.24	1		13-1346	-/-/-	ENSSSCG00000033350/-/-
Merged-13-105848190-1	13	105848140	105848240	+	6.2	1		13-1347	-/-/-	ENSSSCG00000044118/-/-
Merged-13-106934628-1	13	106934578	106934678	+	5.95	1		13-1348	-/-/-	ENSSSCG00000011741/GOLIM4/golgi integral membrane protein 4 [Source:VGNC Symbol;Acc:VGNC:88555]
Merged-8-7567006-1	8	7566956	7567056	+	5.17	1		8-804	-/-/-	ENSSSCG00000049250/-/-
Merged-13-107886664-1	13	107886614	107886714	+	5.69	1		13-1349	-/-/-	ENSSSCG00000011743/MECOM/MDS1 and EVI1 complex locus [Source:VGNC Symbol;Acc:VGNC:90100]
Merged-8-8256557-1	8	8256507	8256607	+	5.95	1		8-805	-/-/-	ENSSSCG00000039778/-/PRELI domain containing protein 3B-like [Source:NCBI gene (formerly Entrezgene);Acc:100525472]
Merged-8-9075699-1	8	9075649	9075749	+	4.65	1		8-806	-/-/-	ENSSSCG00000022358/RAB28/RAB28, member RAS oncogene family [Source:VGNC Symbol;Acc:VGNC:98955]
Merged-8-9890074-1	8	9890024	9890124	+	8.27	1		8-808	-/-/-	ENSSSCG00000042637/-/-
Merged-8-12275895-1	8	12275845	12275945	+	7.5	1		8-809	-/-/-	ENSSSCG00000029227/LDB2/LIM domain binding 2 [Source:VGNC Symbol;Acc:VGNC:89668]
Merged-2-141253955-1	2	141253905	141254005	+	6.98	1		2-3140	-/-/-	ENSSSCG00000026606/PAIP2/poly(A) binding protein interacting protein 2 [Source:VGNC Symbol;Acc:VGNC:96618]
Merged-14-55901081-1	14	55901031	55901131	+	10.9	1		14-510	-/-/-	ENSSSCG00000034844/-/tubulin folding cofactor E [Source:NCBI gene (formerly Entrezgene);Acc:102167832]
Merged-14-59114778-1	14	59114728	59114828	+	11.4	1		14-511	-/-/-	ENSSSCG00000010172/-/egl-9 family hypoxia inducible factor 1 [Source:VGNC Symbol;Acc:VGNC:87588]
Merged-14-73565039-1	14	73564989	73565089	+	17.1	1		14-513	-/-/-	ENSSSCG00000010272/ADAMTS14/ADAM metallopeptidase with thrombospondin type 1 motif 14 [Source:VGNC Symbol;Acc:VGNC:85076]
Merged-14-75919092-1	14	75919042	75919142	+	15.3	1		14-514	-/-/-	ENSSSCG00000010292/P4HA1/prolyl 4-hydroxylase subunit alpha 1 [Source:VGNC Symbol;Acc:VGNC:91132]
Merged-2-141547536-1	2	141547486	141547586	+	6.72	1		2-3146	-/-/-	ENSSSCG00000042929/-/-
Merged-14-81674883-1	14	81674833	81674933	+	10.1	1		14-516	-/-/-	ENSSSCG00000010330/PPIF/peptidylprolyl isomerase F [Source:VGNC Symbol;Acc:VGNC:98213]
Merged-2-141667342-1	2	141667292	141667392	+	8.01	1		2-3147	-/-/-	ENSSSCG00000021082/NRG2/neuregulin 2 [Source:VGNC Symbol;Acc:VGNC:98160]
Merged-14-104741282-1	14	104741232	104741332	+	9.82	1		14-517	-/-/-	ENSSSCG00000046024/-/-
Merged-2-141673935-1	2	141673885	141673985	+	6.46	1		2-3148	-/-/-	ENSSSCG00000021082/NRG2/neuregulin 2 [Source:VGNC Symbol;Acc:VGNC:98160]
Merged-14-111167212-1	14	111167162	111167262	+	11.6	1		14-518	-/-/-	ENSSSCG00000010544/DNMBP/dynamin-binding protein [Source:NCBI gene (formerly Entrezgene);Acc:100152738]
Merged-14-113454953-1	14	113454903	113455003	+	11.4	1		14-519	-/-/-	ENSSSCG00000033359/CUEDC2/CUE domain containing 2 [Source:VGNC Symbol;Acc:VGNC:87086]
Merged-8-704124-1	8	704074	704174	+	112.2	1		2022-08-10	-/-/-	ENSSSCG00000032633/FAM53A/family with sequence similarity 53 member A [Source:VGNC Symbol;Acc:VGNC:87973]
Merged-8-116545576-1	8	116545526	116545626	+	89.7	1		2022-08-11	-/-/-	ENSSSCG00000009157/TET2/tet methylcytosine dioxygenase 2 [Source:VGNC Symbol;Acc:VGNC:93889]
Merged-8-72088898-1	8	72088848	72088948	+	69.5	1		2022-08-12	-/-/-	ENSSSCG00000008983/CCDC158/coiled-coil domain containing 158 [Source:VGNC Symbol;Acc:VGNC:86268]
Merged-8-56357923-1	8	56357873	56357973	+	81.4	1		2022-08-13	-/-/-	ENSSSCG00000008913/IGFBP7/insulin like growth factor binding protein 7 [Source:VGNC Symbol;Acc:VGNC:89060]
Merged-8-77970006-1	8	77969956	77970056	+	107.5	1		2022-08-14	-/-/-	ENSSSCG00000009021/LRBA/LPS responsive beige-like anchor protein [Source:VGNC Symbol;Acc:VGNC:98074]
Merged-8-120567635-1	8	120567585	120567685	+	78.6	1		2022-08-15	-/-/-	ENSSSCG00000009177/DNAJB14/DnaJ heat shock protein family (Hsp40) member B14 [Source:VGNC Symbol;Acc:VGNC:98919]
Merged-8-1353390-1	8	1353340	1353440	+	56.4	1		2022-08-16	-/-/-	ENSSSCG00000008690/RNF4/ring finger protein 4 [Source:VGNC Symbol;Acc:VGNC:92392]
Merged-8-113827278-1	8	113827228	113827328	+	54.8	1		2022-08-17	-/-/-	ENSSSCG00000009148/LEF1/lymphoid enhancer binding factor 1 [Source:VGNC Symbol;Acc:VGNC:89676]
Merged-8-334574-1	8	334524	334624	+	51.7	1		2022-08-18	-/-/-	ENSSSCG00000032262/IDUA/alpha-L-iduronidase [Source:VGNC Symbol;Acc:VGNC:89026]
Merged-13-108299089-1	13	108299039	108299139	+	6.2	1		13-1350	-/-/-	ENSSSCG00000048818/-/-
Merged-13-110877594-1	13	110877544	110877644	+	6.2	1		13-1353	-/-/-	ENSSSCG00000011752/FNDC3B/fibronectin type III domain containing 3B [Source:VGNC Symbol;Acc:VGNC:88183]
Merged-13-111077647-1	13	111077597	111077697	+	6.72	1		13-1354	-/-/-	ENSSSCG00000048175/-/-
Merged-8-13535826-1	8	13535776	13535876	+	6.46	1		8-810	-/-/-	ENSSSCG00000051696/-/-
Merged-13-111190135-1	13	111190085	111190185	+	5.69	1		13-1355	-/-/-	ENSSSCG00000011755/NCEH1/neutral cholesterol ester hydrolase 1 [Source:VGNC Symbol;Acc:VGNC:98147]
Merged-8-13933263-1	8	13933213	13933313	+	7.24	1		8-811	-/-/-	ENSSSCG00000047197/-/-
Merged-13-111871252-1	13	111871202	111871302	+	6.2	1		13-1356	-/-/-	ENSSSCG00000042695/-/-
Merged-13-112458779-1	13	112458729	112458829	+	5.17	1		13-1357	-/-/-	ENSSSCG00000050438/-/-
Merged-8-16385889-1	8	16385839	16385939	+	5.17	1		8-813	-/-/-	ENSSSCG00000051464/-/-
Merged-13-113681427-1	13	113681377	113681477	+	6.72	1		13-1358	-/-/-	ENSSSCG00000023871/NAALADL2/N-acetylated alpha-linked acidic dipeptidase like 2 [Source:VGNC Symbol;Acc:VGNC:90559]
Merged-8-16766174-1	8	16766124	16766224	+	6.46	1		8-814	-/-/-	ENSSSCG00000008753/ADGRA3/adhesion G protein-coupled receptor A3 [Source:VGNC Symbol;Acc:VGNC:85119]
Merged-13-114051160-1	13	114051110	114051210	+	5.43	1		13-1359	-/-/-	ENSSSCG00000023871/NAALADL2/N-acetylated alpha-linked acidic dipeptidase like 2 [Source:VGNC Symbol;Acc:VGNC:90559]
Merged-8-17348010-1	8	17347960	17348060	+	6.2	1		8-815	-/-/-	ENSSSCG00000046627/-/-
Merged-8-18504429-1	8	18504379	18504479	+	6.72	1		8-817	-/-/-	ENSSSCG00000043464/-/-
Merged-8-19218463-1	8	19218413	19218513	+	5.69	1		8-818	-/-/-	ENSSSCG00000027340/PI4K2B/phosphatidylinositol 4-kinase type 2 beta [Source:VGNC Symbol;Acc:VGNC:98190]
Merged-8-19411849-1	8	19411799	19411899	+	5.17	1		8-819	-/-/-	ENSSSCG00000028632/-/C1GALT1-specific chaperone 1-like [Source:NCBI gene (formerly Entrezgene);Acc:100622121]
Merged-14-126937568-1	14	126937518	126937618	+	15	1		14-521	-/-/-	ENSSSCG00000036758/HSPA12A/heat shock protein family A (Hsp70) member 12A [Source:VGNC Symbol;Acc:VGNC:96684]
Merged-14-126976062-1	14	126976012	126976112	+	12.4	1		14-522	-/-/-	ENSSSCG00000036758/HSPA12A/heat shock protein family A (Hsp70) member 12A [Source:VGNC Symbol;Acc:VGNC:96684]
Merged-2-142549627-1	2	142549577	142549677	+	8.01	1		2-3153	-/-/-	ENSSSCG00000028030/PCDHA13/protocadherin alpha 13 [Source:HGNC Symbol;Acc:HGNC:8667]
Merged-2-142682541-1	2	142682491	142682591	+	4.65	1		2-3154	-/-/-	ENSSSCG00000050925/-/-
Merged-14-4366063-1	14	4366013	4366113	+	8.27	1		14-524	-/-/-	ENSSSCG00000042061/-/-
Merged-2-142728533-1	2	142728483	142728583	+	6.2	1		2-3155	-/-/-	ENSSSCG00000044987/-/-
Merged-14-6877468-1	14	6877418	6877518	+	14.7	1		14-525	-/-/-	ENSSSCG00000009629/BIN3/bridging integrator 3 [Source:VGNC Symbol;Acc:VGNC:85826]
Merged-2-143025250-1	2	143025200	143025300	+	10.3	1		2-3156	-/-/-	ENSSSCG00000040315/-/-
Merged-14-7665889-1	14	7665839	7665939	+	14.5	1		14-526	-/-/-	ENSSSCG00000033037/SLC25A37/solute carrier family 25 member 37 [Source:NCBI gene (formerly Entrezgene);Acc:100153622]
Merged-14-32614377-1	14	32614327	32614427	+	10.1	1		14-529	-/-/-	ENSSSCG00000009833/SH2B3/SH2B adaptor protein 3 [Source:VGNC Symbol;Acc:VGNC:92807]
Merged-9-2520747-1	9	2520697	2520797	+	9.56	1		9-4792	-/-/-	ENSSSCG00000038122/-/-
Merged-9-2832829-1	9	2832779	2832879	+	6.46	1		9-4794	-/-/-	ENSSSCG00000033089/-/interferon-induced very large GTPase 1-like [Source:NCBI gene (formerly Entrezgene);Acc:110255360]
Merged-8-135802567-1	8	135802517	135802617	+	67.2	1		2022-08-20	-/-/-	ENSSSCG00000009246/ENOPH1/enolase-phosphatase 1 [Source:VGNC Symbol;Acc:VGNC:98922]
Merged-8-1627169-1	8	1627119	1627219	+	73.7	1		2022-08-21	-/-/-	ENSSSCG00000008692/ADD1/adducin 1 [Source:VGNC Symbol;Acc:VGNC:85116]
Merged-8-131058955-1	8	131058905	131059005	+	60.5	1		2022-08-23	-/-/-	ENSSSCG00000009217/PKD2/polycystin 2, transient receptor potential cation channel [Source:VGNC Symbol;Acc:VGNC:91472]
Merged-8-4031498-1	8	4031448	4031548	+	86.3	1		2022-08-24	-/-/-	ENSSSCG00000030673/BLOC1S4/biogenesis of lysosomal organelles complex 1 subunit 4 [Source:VGNC Symbol;Acc:VGNC:85831]
Merged-8-39581497-1	8	39581447	39581547	+	72.1	1		2022-08-25	-/-/-	ENSSSCG00000036284/USP46/ubiquitin specific peptidase 46 [Source:VGNC Symbol;Acc:VGNC:94768]
Merged-8-47702427-1	8	47702377	47702477	+	39.3	1		2022-08-26	-/-/-	ENSSSCG00000031175/FNIP2/folliculin interacting protein 2 [Source:VGNC Symbol;Acc:VGNC:88188]
Merged-8-119430575-1	8	119430525	119430625	+	38	1		2022-08-27	-/-/-	ENSSSCG00000009172/PPP3CA/protein phosphatase 3 catalytic subunit alpha [Source:VGNC Symbol;Acc:VGNC:98218]
Merged-8-135082126-1	8	135082076	135082176	+	53.5	1		2022-08-28	-/-/-	ENSSSCG00000009237/HPSE/heparanase [Source:VGNC Symbol;Acc:VGNC:88967]
Merged-8-4349563-1	8	4349513	4349613	+	57.1	1		2022-08-29	-/-/-	ENSSSCG00000032452/WFS1/wolframin ER transmembrane glycoprotein [Source:VGNC Symbol;Acc:VGNC:94955]
Merged-13-115712899-1	13	115712849	115712949	+	4.91	1		13-1361	-/-/-	ENSSSCG00000050167/-/-
Merged-13-118733566-1	13	118733516	118733616	+	4.65	1		13-1364	-/-/-	ENSSSCG00000011768/CCDC39/coiled-coil domain containing 39 [Source:NCBI gene (formerly Entrezgene);Acc:100525008]
Merged-13-119035266-1	13	119035216	119035316	+	9.31	1		13-1365	-/-/-	ENSSSCG00000044589/-/-
Merged-13-119074938-1	13	119074888	119074988	+	7.76	1		13-1366	-/-/-	ENSSSCG00000044589/-/-
Merged-8-20188322-1	8	20188272	20188372	+	6.46	1		8-822	-/-/-	ENSSSCG00000023501/CCKAR/cholecystokinin A receptor [Source:VGNC Symbol;Acc:VGNC:86335]
Merged-13-121686009-1	13	121685959	121686059	+	4.91	1		13-1367	-/-/-	ENSSSCG00000011776/YEATS2/YEATS domain containing 2 [Source:VGNC Symbol;Acc:VGNC:95023]
Merged-8-20495329-1	8	20495279	20495379	+	6.72	1		8-825	-/-/-	ENSSSCG00000008762/STIM2/stromal interaction molecule 2 [Source:VGNC Symbol;Acc:VGNC:98967]
Merged-14-40433769-1	14	40433719	40433819	+	10.9	1		14-531	-/-/-	ENSSSCG00000009906/SRSF9/serine and arginine rich splicing factor 9 [Source:NCBI gene (formerly Entrezgene);Acc:100154637]
Merged-14-46253206-1	14	46253156	46253256	+	17.1	1		14-533	-/-/-	ENSSSCG00000009972/KREMEN1/kringle containing transmembrane protein 1 [Source:VGNC Symbol;Acc:VGNC:89572]
Merged-14-49026772-1	14	49026722	49026822	+	11.4	1		14-534	-/-/-	ENSSSCG00000024860/-/sodium/glucose cotransporter 1-like [Source:NCBI gene (formerly Entrezgene);Acc:102159834]
Merged-2-143715175-1	2	143715125	143715225	+	5.95	1		2-3167	-/-/-	ENSSSCG00000025295/NDFIP1/Nedd4 family interacting protein 1 [Source:VGNC Symbol;Acc:VGNC:90626]
Merged-14-54990678-1	14	54990628	54990728	+	9.82	1		14-537	-/-/-	ENSSSCG00000025986/EDARADD/EDAR associated death domain [Source:VGNC Symbol;Acc:VGNC:87542]
Merged-14-57833011-1	14	57832961	57833061	+	12.1	1		14-538	-/-/-	ENSSSCG00000010166/NTPCR/nucleoside-triphosphatase, cancer-related [Source:NCBI gene (formerly Entrezgene);Acc:100152811]
Merged-14-60107158-1	14	60107108	60107208	+	10.3	1		14-539	-/-/-	ENSSSCG00000010185/GALNT2/polypeptide N-acetylgalactosaminyltransferase 2 [Source:VGNC Symbol;Acc:VGNC:88334]
Merged-8-67706786-1	8	67706736	67706836	+	43.2	1		2022-08-30	-/-/-	ENSSSCG00000008943/SLC4A4/solute carrier family 4 member 4 [Source:VGNC Symbol;Acc:VGNC:93133]
Merged-8-1714740-1	8	1714690	1714790	+	55.6	1		2022-08-31	-/-/-	ENSSSCG00000008695/MFSD10/major facilitator superfamily domain containing 10 [Source:VGNC Symbol;Acc:VGNC:90183]
Merged-8-118507297-1	8	118507247	118507347	+	76.8	1		8-32	-/-/-	ENSSSCG00000030957/NFKB1/nuclear factor kappa B subunit 1 [Source:VGNC Symbol;Acc:VGNC:90719]
Merged-8-131634234-1	8	131634184	131634284	+	53	1		8-34	-/-/-	ENSSSCG00000009226/KLHL8/kelch like family member 8 [Source:VGNC Symbol;Acc:VGNC:89536]
Merged-8-1576600-1	8	1576550	1576650	+	49.4	1		8-35	-/-/-	ENSSSCG00000022004/SH3BP2/SH3 domain binding protein 2 [Source:VGNC Symbol;Acc:VGNC:92818]
Merged-8-56035668-1	8	56035618	56035718	+	57.1	1		8-36	-/-/-	ENSSSCG00000023357/REST/RE1-silencing transcription factor-like [Source:NCBI gene (formerly Entrezgene);Acc:100621006]
Merged-8-100861817-1	8	100861767	100861867	+	68.5	1		8-37	-/-/-	ENSSSCG00000009083/SPRY1/sprouty RTK signaling antagonist 1 [Source:VGNC Symbol;Acc:VGNC:93424]
Merged-8-130467467-1	8	130467417	130467517	+	57.6	1		8-38	-/-/-	ENSSSCG00000009208/-/HECT and RLD domain containing E3 ubiquitin protein ligase 3 [Source:VGNC Symbol;Acc:VGNC:98934]
Merged-8-4069098-1	8	4069048	4069148	+	33.3	1		8-39	-/-/-	ENSSSCG00000030673/BLOC1S4/biogenesis of lysosomal organelles complex 1 subunit 4 [Source:VGNC Symbol;Acc:VGNC:85831]
Merged-13-122329748-1	13	122329698	122329798	+	5.69	1		13-1373	-/-/-	ENSSSCG00000033256/-/transmembrane epididymal protein 1A-like [Source:NCBI gene (formerly Entrezgene);Acc:100620442]
Merged-8-21227612-1	8	21227562	21227662	+	5.17	1		8-830	-/-/-	ENSSSCG00000051729/-/-
Merged-8-22417903-1	8	22417853	22417953	+	5.95	1		8-831	-/-/-	ENSSSCG00000046430/-/-
Merged-8-24124740-1	8	24124690	24124790	+	6.72	1		8-832	-/-/-	ENSSSCG00000048180/-/-
Merged-9-108733964-1	9	108733914	108734014	+	7.24	1		9-12270	-/-/-	ENSSSCG00000029596/-/-
Merged-13-123577941-1	13	123577891	123577991	+	5.95	1		13-1377	-/-/-	ENSSSCG00000043414/-/-
Merged-8-24459607-1	8	24459557	24459657	+	7.5	1		8-833	-/-/-	ENSSSCG00000048180/-/-
Merged-8-24728681-1	8	24728631	24728731	+	6.2	1		8-834	-/-/-	ENSSSCG00000048180/-/-
Merged-8-25191508-1	8	25191458	25191558	+	6.46	1		8-835	-/-/-	ENSSSCG00000048180/-/-
Merged-8-25528106-1	8	25528056	25528156	+	6.98	1		8-836	-/-/-	ENSSSCG00000008767/-/-
Merged-8-27428093-1	8	27428043	27428143	+	6.2	1		8-837	-/-/-	ENSSSCG00000041742/-/-
Merged-8-27865989-1	8	27865939	27866039	+	9.31	1		8-839	-/-/-	ENSSSCG00000041742/-/-
Merged-2-144071447-1	2	144071397	144071497	+	5.17	1		2-3170	-/-/-	ENSSSCG00000019432/-/-
Merged-14-65553721-1	14	65553671	65553771	+	7.76	1		14-540	-/-/-	ENSSSCG00000046904/-/-
Merged-2-144250716-1	2	144250666	144250766	+	5.17	1		2-3171	-/-/-	ENSSSCG00000024954/FGF1/fibroblast growth factor 1 [Source:VGNC Symbol;Acc:VGNC:88100]
Merged-14-71928396-1	14	71928346	71928446	+	12.4	1		14-541	-/-/-	ENSSSCG00000010245/STOX1/storkhead box 1 [Source:VGNC Symbol;Acc:VGNC:93569]
Merged-14-72637887-1	14	72637837	72637937	+	9.56	1		14-542	-/-/-	ENSSSCG00000040498/-/family with sequence similarity 241 member B [Source:VGNC Symbol;Acc:VGNC:87966]
Merged-2-144452481-1	2	144452431	144452531	+	8.27	1		2-3173	-/-/-	ENSSSCG00000014399/ARHGAP26/Rho GTPase activating protein 26 [Source:VGNC Symbol;Acc:VGNC:85465]
Merged-14-75130691-1	14	75130641	75130741	+	10.1	1		14-543	-/-/-	ENSSSCG00000031888/DDIT4/DNA damage inducible transcript 4 [Source:VGNC Symbol;Acc:VGNC:87208]
Merged-2-144526265-1	2	144526215	144526315	+	5.43	1		2-3174	-/-/-	ENSSSCG00000014399/ARHGAP26/Rho GTPase activating protein 26 [Source:VGNC Symbol;Acc:VGNC:85465]
Merged-14-77670139-1	14	77670089	77670189	+	8.27	1		14-544	-/-/-	ENSSSCG00000035105/-/dual specificity phosphatase 13 [Source:NCBI gene (formerly Entrezgene);Acc:100154205]
Merged-2-144794236-1	2	144794186	144794286	+	5.43	1		2-3175	-/-/-	ENSSSCG00000043029/-/-
Merged-14-77786321-1	14	77786271	77786371	+	8.27	1		14-545	-/-/-	ENSSSCG00000037237/COMTD1/catechol-O-methyltransferase domain containing 1 [Source:VGNC Symbol;Acc:VGNC:86893]
Merged-2-145543544-1	2	145543494	145543594	+	3.88	1		2-3176	-/-/-	ENSSSCG00000043421/-/-
Merged-14-81835739-1	14	81835689	81835789	+	9.82	1		14-546	-/-/-	ENSSSCG00000010331/ANXA11/annexin A11 [Source:VGNC Symbol;Acc:VGNC:85367]
Merged-2-145961717-1	2	145961667	145961767	+	5.69	1		2-3177	-/-/-	ENSSSCG00000049519/-/-
Merged-14-92179777-1	14	92179727	92179827	+	16	1		14-547	-/-/-	ENSSSCG00000051489/-/-
Merged-2-145984028-1	2	145983978	145984078	+	5.69	1		2-3178	-/-/-	ENSSSCG00000049519/-/-
Merged-2-146043227-1	2	146043177	146043277	+	7.5	1		2-3179	-/-/-	ENSSSCG00000043236/-/-
Merged-8-38984029-1	8	38983979	38984079	+	46	1		8-41	-/-/-	ENSSSCG00000008831/DCUN1D4/defective in cullin neddylation 1 domain containing 4 [Source:VGNC Symbol;Acc:VGNC:87197]
Merged-8-47670596-1	8	47670546	47670646	+	38.5	1		8-42	-/-/-	ENSSSCG00000031175/FNIP2/folliculin interacting protein 2 [Source:VGNC Symbol;Acc:VGNC:88188]
Merged-8-1738139-1	8	1738089	1738189	+	48.3	1		8-43	-/-/-	ENSSSCG00000008694/GRK4/G protein-coupled receptor kinase 4 [Source:VGNC Symbol;Acc:VGNC:88696]
Merged-8-31207955-1	8	31207905	31208005	+	45.5	1		8-44	-/-/-	ENSSSCG00000008792/N4BP2/NEDD4 binding protein 2 [Source:VGNC Symbol;Acc:VGNC:90554]
Merged-8-27960745-1	8	27960695	27960795	+	46	1		8-46	-/-/-	ENSSSCG00000008768/ARAP2/ArfGAP with RhoGAP domain, ankyrin repeat and PH domain 2 [Source:VGNC Symbol;Acc:VGNC:85440]
Merged-8-40157861-1	8	40157811	40157911	+	34.9	1		8-47	-/-/-	ENSSSCG00000031636/-/factor interacting with PAPOLA and CPSF1 [Source:VGNC Symbol;Acc:VGNC:98930]
Merged-8-129998193-1	8	129998143	129998243	+	39.6	1		8-49	-/-/-	ENSSSCG00000032541/TIGD2/tigger transposable element derived 2 [Source:VGNC Symbol;Acc:VGNC:93981]
Merged-13-124241223-1	13	124241173	124241273	+	6.72	1		13-1380	-/-/-	ENSSSCG00000042735/-/-
Merged-13-124564315-1	13	124564265	124564365	+	5.17	1		13-1381	-/-/-	ENSSSCG00000019296/-/-
Merged-13-124753226-1	13	124753176	124753276	+	4.91	1		13-1383	-/-/-	ENSSSCG00000050506/-/-
Merged-13-125352465-1	13	125352415	125352515	+	5.69	1		13-1384	-/-/-	ENSSSCG00000011809/RTP2/receptor transporter protein 2 [Source:VGNC Symbol;Acc:VGNC:92506]
Merged-8-27906426-1	8	27906376	27906476	+	7.24	1		8-840	-/-/-	ENSSSCG00000008768/ARAP2/ArfGAP with RhoGAP domain, ankyrin repeat and PH domain 2 [Source:VGNC Symbol;Acc:VGNC:85440]
Merged-8-28844242-1	8	28844192	28844292	+	5.17	1		8-841	-/-/-	ENSSSCG00000008770/NWD2/NACHT and WD repeat domain containing 2 [Source:VGNC Symbol;Acc:VGNC:90992]
Merged-13-126570774-1	13	126570724	126570824	+	10.1	1		13-1387	-/-/-	ENSSSCG00000043849/-/-
Merged-13-128892020-1	13	128891970	128892070	+	6.46	1		13-1388	-/-/-	ENSSSCG00000042923/-/-
Merged-8-30540016-1	8	30539966	30540066	+	5.17	1		8-845	-/-/-	ENSSSCG00000008789/WDR19/WD repeat domain 19 [Source:VGNC Symbol;Acc:VGNC:94909]
Merged-8-30586145-1	8	30586095	30586195	+	7.24	1		8-846	-/-/-	ENSSSCG00000008788/RFC1/replication factor C subunit 1 [Source:VGNC Symbol;Acc:VGNC:92231]
Merged-8-30840667-1	8	30840617	30840717	+	8.01	1		8-847	-/-/-	ENSSSCG00000021793/SMIM14/small integral membrane protein 14 [Source:VGNC Symbol;Acc:VGNC:93252]
Merged-8-31488237-1	8	31488187	31488287	+	9.31	1		8-848	-/-/-	ENSSSCG00000042573/-/-
Merged-8-32229940-1	8	32229890	32229990	+	5.43	1		8-849	-/-/-	ENSSSCG00000031454/-/-
Merged-14-105967060-1	14	105967010	105967110	+	9.05	1		14-550	-/-/-	ENSSSCG00000010486/HELLS/helicase, lymphoid specific [Source:VGNC Symbol;Acc:VGNC:88838]
Merged-14-111668999-1	14	111668949	111669049	+	10.1	1		14-551	-/-/-	ENSSSCG00000041951/-/-
Merged-2-146321431-1	2	146321381	146321481	+	6.72	1		2-3182	-/-/-	ENSSSCG00000050943/-/-
Merged-2-146651806-1	2	146651756	146651856	+	5.69	1		2-3184	-/-/-	ENSSSCG00000039356/-/-
Merged-2-147073992-1	2	147073942	147074042	+	4.91	1		2-3185	-/-/-	ENSSSCG00000041978/-/-
Merged-14-120824915-1	14	120824865	120824965	+	10.6	1		14-555	-/-/-	ENSSSCG00000046472/-/-
Merged-14-123791629-1	14	123791579	123791679	+	8.53	1		14-556	-/-/-	ENSSSCG00000045365/-/-
Merged-14-127304171-1	14	127304121	127304221	+	10.1	1		14-557	-/-/-	ENSSSCG00000042955/-/-
Merged-2-147607653-1	2	147607603	147607703	+	5.17	1		2-3189	-/-/-	ENSSSCG00000014414/-/RNA binding motif protein 27 [Source:NCBI gene (formerly Entrezgene);Acc:100526159]
Merged-14-140665880-1	14	140665830	140665930	+	11.6	1		14-559	-/-/-	ENSSSCG00000047456/-/-
Merged-8-1307497-1	8	1307447	1307547	+	37.7	1		8-50	-/-/-	ENSSSCG00000008689/ZFYVE28/zinc finger FYVE-type containing 28 [Source:VGNC Symbol;Acc:VGNC:95162]
Merged-8-349609-1	8	349559	349659	+	38	1		8-51	-/-/-	ENSSSCG00000035739/SLC26A1/solute carrier family 26 member 1 [Source:VGNC Symbol;Acc:VGNC:93024]
Merged-8-846820-1	8	846770	846870	+	42.1	1		8-52	-/-/-	ENSSSCG00000008678/SLBP/transmembrane protein 129, E3 ubiquitin ligase [Source:VGNC Symbol;Acc:VGNC:94076]
Merged-8-878785-1	8	878735	878835	+	40.8	1		8-53	-/-/-	ENSSSCG00000030827/FGFR3/fibroblast growth factor receptor 3 [Source:VGNC Symbol;Acc:VGNC:98929]
Merged-8-55917489-1	8	55917439	55917539	+	38.3	1		8-55	-/-/-	ENSSSCG00000008898/-/HOP homeobox [Source:VGNC Symbol;Acc:VGNC:88932]
Merged-8-101343960-1	8	101343910	101344010	+	36.4	1		8-56	-/-/-	ENSSSCG00000036213/FGF2/fibroblast growth factor 2 [Source:VGNC Symbol;Acc:VGNC:98928]
Merged-8-114145551-1	8	114145501	114145601	+	39	1		8-57	-/-/-	ENSSSCG00000051466/-/-
Merged-8-134040654-1	8	134040604	134040704	+	32.3	1		8-58	-/-/-	ENSSSCG00000009231/CDS1/CDP-diacylglycerol synthase 1 [Source:VGNC Symbol;Acc:VGNC:86523]
Merged-8-855844-1	8	855794	855894	+	35.7	1		8-59	-/-/-	ENSSSCG00000030827/FGFR3/fibroblast growth factor receptor 3 [Source:VGNC Symbol;Acc:VGNC:98929]
Merged-13-129644455-1	13	129644405	129644505	+	6.46	1		13-1390	-/-/-	ENSSSCG00000038584/FGF12/fibroblast growth factor 12 [Source:VGNC Symbol;Acc:VGNC:88102]
Merged-13-130846228-1	13	130846178	130846278	+	6.46	1		13-1394	-/-/-	ENSSSCG00000049168/-/-
Merged-8-32573653-1	8	32573603	32573703	+	6.72	1		8-850	-/-/-	ENSSSCG00000046353/-/-
Merged-8-33345936-1	8	33345886	33345986	+	5.69	1		8-852	-/-/-	ENSSSCG00000040147/SHISA3/shisa family member 3 [Source:VGNC Symbol;Acc:VGNC:92846]
Merged-13-131124039-1	13	131123989	131124089	+	7.24	1		13-1397	-/-/-	ENSSSCG00000039561/-/-
Merged-13-131573517-1	13	131573467	131573567	+	7.24	1		13-1398	-/-/-	ENSSSCG00000011826/TMEM44/transmembrane protein 44 [Source:VGNC Symbol;Acc:VGNC:94181]
Merged-8-34454571-1	8	34454521	34454621	+	6.46	1		8-854	-/-/-	ENSSSCG00000037522/-/-
Merged-13-131581272-1	13	131581222	131581322	+	6.46	1		13-1399	-/-/-	ENSSSCG00000011826/TMEM44/transmembrane protein 44 [Source:VGNC Symbol;Acc:VGNC:94181]
Merged-8-36682221-1	8	36682171	36682271	+	7.24	1		8-855	-/-/-	ENSSSCG00000018534/-/-
Merged-8-37219285-1	8	37219235	37219335	+	6.2	1		8-856	-/-/-	ENSSSCG00000044886/-/-
Merged-8-37302737-1	8	37302687	37302787	+	6.72	1		8-857	-/-/-	ENSSSCG00000033373/COMMD8/COMM domain containing 8 [Source:VGNC Symbol;Acc:VGNC:86890]
Merged-8-38047156-1	8	38047106	38047206	+	6.98	1		8-858	-/-/-	ENSSSCG00000008819/TXK/TXK tyrosine kinase [Source:VGNC Symbol;Acc:VGNC:94599]
Merged-8-38129198-1	8	38129148	38129248	+	5.95	1		8-859	-/-/-	ENSSSCG00000008820/TEC/tec protein tyrosine kinase [Source:VGNC Symbol;Acc:VGNC:93857]
Merged-2-148991414-1	2	148991364	148991464	+	5.95	1		2-3190	-/-/-	ENSSSCG00000014420/JAKMIP2/janus kinase and microtubule interacting protein 2 [Source:VGNC Symbol;Acc:VGNC:89274]
Merged-2-149117298-1	2	149117248	149117348	+	6.98	1		2-3191	-/-/-	ENSSSCG00000024111/SCGB3A2/secretoglobin family 3A member 2 [Source:VGNC Symbol;Acc:VGNC:92623]
Merged-2-149685091-1	2	149685041	149685141	+	4.91	1		2-3192	-/-/-	ENSSSCG00000014427/FBXO38/F-box protein 38 [Source:VGNC Symbol;Acc:VGNC:88042]
Merged-14-6187611-1	14	6187561	6187661	+	12.4	1		14-562	-/-/-	ENSSSCG00000009611/XPO7/exportin 7 [Source:VGNC Symbol;Acc:VGNC:95007]
Merged-2-149803743-1	2	149803693	149803793	+	6.72	1		2-3194	-/-/-	ENSSSCG00000014428/HTR4/5-hydroxytryptamine receptor 4 [Source:VGNC Symbol;Acc:VGNC:89002]
Merged-14-16958807-1	14	16958757	16958857	+	10.3	1		14-565	-/-/-	ENSSSCG00000042467/-/-
Merged-14-20569920-1	14	20569870	20569970	+	11.9	1		14-566	-/-/-	ENSSSCG00000046578/-/-
Merged-2-150259120-1	2	150259070	150259170	+	7.76	1		2-3197	-/-/-	ENSSSCG00000014430/ABLIM3/actin binding LIM protein family member 3 [Source:VGNC Symbol;Acc:VGNC:84988]
Merged-14-28396146-1	14	28396096	28396196	+	9.05	1		14-567	-/-/-	ENSSSCG00000009759/SCARB1/scavenger receptor class B member 1 [Source:VGNC Symbol;Acc:VGNC:92613]
Merged-14-28446904-1	14	28446854	28446954	+	8.79	1		14-568	-/-/-	ENSSSCG00000009759/SCARB1/scavenger receptor class B member 1 [Source:VGNC Symbol;Acc:VGNC:92613]
Merged-8-72718483-1	8	72718433	72718533	+	31.3	1		8-60	-/-/-	ENSSSCG00000008987/CCNI/cyclin I [Source:VGNC Symbol;Acc:VGNC:98916]
Merged-8-56083063-1	8	56083013	56083113	+	35.7	1		8-62	-/-/-	ENSSSCG00000036736/-/-
Merged-8-76270311-1	8	76270261	76270361	+	28.7	1		8-63	-/-/-	ENSSSCG00000009010/ARFIP1/ADP ribosylation factor interacting protein 1 [Source:VGNC Symbol;Acc:VGNC:85453]
Merged-8-44545341-1	8	44545291	44545391	+	35.7	1		8-66	-/-/-	ENSSSCG00000008870/GUCY1B1/guanylate cyclase 1 soluble subunit beta 1 [Source:VGNC Symbol;Acc:VGNC:88752]
Merged-8-137624454-1	8	137624404	137624504	+	33.6	1		8-67	-/-/-	ENSSSCG00000009256/ANTXR2/ANTXR cell adhesion molecule 2 [Source:VGNC Symbol;Acc:VGNC:85365]
Merged-8-2072294-1	8	2072244	2072344	+	38.5	1		8-68	-/-/-	ENSSSCG00000008700/HGFAC/HGF activator [Source:VGNC Symbol;Acc:VGNC:88870]
Merged-8-71910414-1	8	71910364	71910464	+	35.7	1		8-69	-/-/-	ENSSSCG00000008980/SCARB2/scavenger receptor class B member 2 [Source:VGNC Symbol;Acc:VGNC:92614]
Merged-8-39857929-1	8	39857879	39857979	+	6.46	1		8-860	-/-/-	ENSSSCG00000008835/RASL11B/RAS like family 11 member B [Source:VGNC Symbol;Acc:VGNC:92120]
Merged-8-40603324-1	8	40603274	40603374	+	5.69	1		8-861	-/-/-	ENSSSCG00000041255/-/-
Merged-8-40716510-1	8	40716460	40716560	+	6.2	1		8-862	-/-/-	ENSSSCG00000044823/-/-
Merged-8-41465924-1	8	41465874	41465974	+	6.2	1		8-865	-/-/-	ENSSSCG00000008842/KIT/KIT proto-oncogene, receptor tyrosine kinase [Source:VGNC Symbol;Acc:VGNC:98060]
Merged-8-41476852-1	8	41476802	41476902	+	8.79	1		8-866	-/-/-	ENSSSCG00000008842/KIT/KIT proto-oncogene, receptor tyrosine kinase [Source:VGNC Symbol;Acc:VGNC:98060]
Merged-8-42090504-1	8	42090454	42090554	+	5.43	1		8-869	-/-/-	ENSSSCG00000034355/-/-
Merged-14-49163360-1	14	49163310	49163410	+	15.3	1		14-575	-/-/-	ENSSSCG00000010048/RAB36/RAB36, member RAS oncogene family [Source:VGNC Symbol;Acc:VGNC:98260]
Merged-14-57505960-1	14	57505910	57506010	+	10.3	1		14-577	-/-/-	ENSSSCG00000010165/-/pecanex 2 [Source:VGNC Symbol;Acc:VGNC:91225]
Merged-14-61279607-1	14	61279557	61279657	+	11.1	1		14-579	-/-/-	ENSSSCG00000010199/RET/ret proto-oncogene [Source:VGNC Symbol;Acc:VGNC:92220]
Merged-8-67606924-1	8	67606874	67606974	+	46.3	1		8-73	-/-/-	ENSSSCG00000008940/GRSF1/G-rich RNA sequence binding factor 1 [Source:VGNC Symbol;Acc:VGNC:88710]
Merged-8-110199865-1	8	110199815	110199915	+	34.4	1		8-74	-/-/-	ENSSSCG00000033479/NEUROG2/neurogenin 2 [Source:VGNC Symbol;Acc:VGNC:90701]
Merged-8-119429316-1	8	119429266	119429366	+	41.4	1		8-75	-/-/-	ENSSSCG00000009172/PPP3CA/protein phosphatase 3 catalytic subunit alpha [Source:VGNC Symbol;Acc:VGNC:98218]
Merged-8-1582981-1	8	1582931	1583031	+	31	1		8-76	-/-/-	ENSSSCG00000022004/SH3BP2/SH3 domain binding protein 2 [Source:VGNC Symbol;Acc:VGNC:92818]
Merged-8-18796692-1	8	18796642	18796742	+	34.1	1		8-77	-/-/-	ENSSSCG00000028814/SOD3/superoxide dismutase 3 [Source:VGNC Symbol;Acc:VGNC:93335]
Merged-8-117097259-1	8	117097209	117097309	+	27.9	1		8-79	-/-/-	ENSSSCG00000025621/CXXC4/CXXC finger protein 4 [Source:VGNC Symbol;Acc:VGNC:87117]
Merged-8-42101951-1	8	42101901	42102001	+	4.91	1		8-870	-/-/-	ENSSSCG00000034355/-/-
Merged-8-42688187-1	8	42688137	42688237	+	4.65	1		8-871	-/-/-	ENSSSCG00000042356/-/-
Merged-8-43039136-1	8	43039086	43039186	+	7.5	1		8-872	-/-/-	ENSSSCG00000008853/TLL1/tolloid like 1 [Source:VGNC Symbol;Acc:VGNC:94018]
Merged-8-44246694-1	8	44246644	44246744	+	6.46	1		8-873	-/-/-	ENSSSCG00000048616/-/-
Merged-8-47608606-1	8	47608556	47608656	+	8.01	1		8-874	-/-/-	ENSSSCG00000008877/ETFDH/electron transfer flavoprotein dehydrogenase [Source:VGNC Symbol;Acc:VGNC:87803]
Merged-8-47871835-1	8	47871785	47871885	+	5.17	1		8-875	-/-/-	ENSSSCG00000046131/-/-
Merged-8-48137964-1	8	48137914	48138014	+	5.17	1		8-876	-/-/-	ENSSSCG00000008881/RAPGEF2/Rap guanine nucleotide exchange factor 2 [Source:VGNC Symbol;Acc:VGNC:92092]
Merged-8-48872904-1	8	48872854	48872954	+	6.72	1		8-877	-/-/-	ENSSSCG00000042238/-/-
Merged-8-49139704-1	8	49139654	49139754	+	5.69	1		8-878	-/-/-	ENSSSCG00000042238/-/-
Merged-8-50165644-1	8	50165594	50165694	+	6.2	1		8-879	-/-/-	ENSSSCG00000020037/-/-
Merged-14-63109120-1	14	63109070	63109170	+	11.1	1		14-580	-/-/-	ENSSSCG00000010210/SLC16A9/solute carrier family 16 member 9 [Source:VGNC Symbol;Acc:VGNC:92949]
Merged-14-101748521-1	14	101748471	101748571	+	9.31	1		14-583	-/-/-	ENSSSCG00000005172/-/-
Merged-14-103325346-1	14	103325296	103325396	+	10.1	1		14-584	-/-/-	ENSSSCG00000048285/-/-
Merged-14-103871002-1	14	103870952	103871052	+	10.1	1		14-585	-/-/-	ENSSSCG00000010468/CPEB3/cytoplasmic polyadenylation element binding protein 3 [Source:VGNC Symbol;Acc:VGNC:86938]
Merged-14-104707652-1	14	104707602	104707702	+	9.05	1		14-586	-/-/-	ENSSSCG00000046024/-/-
Merged-14-112053994-1	14	112053944	112054044	+	8.79	1		14-587	-/-/-	ENSSSCG00000049392/-/-
Merged-14-112734986-1	14	112734936	112735036	+	11.1	1		14-588	-/-/-	ENSSSCG00000010566/FBXW4/F-box and WD repeat domain containing 4 [Source:VGNC Symbol;Acc:VGNC:88055]
Merged-14-125108332-1	14	125108282	125108382	+	11.6	1		14-589	-/-/-	ENSSSCG00000043610/-/-
Merged-2-5481150-1	2	5481100	5481200	+	12.7	1		2-900	-/-/-	ENSSSCG00000049464/-/-
Merged-2-6054445-1	2	6054395	6054495	+	14	1		2-901	-/-/-	ENSSSCG00000012950/-/Ras and Rab interactor 1 [Source:NCBI gene (formerly Entrezgene);Acc:100520715]
Merged-2-7094773-1	2	7094723	7094823	+	10.9	1		2-903	-/-/-	ENSSSCG00000013005/VPS51/VPS51 subunit of GARP complex [Source:VGNC Symbol;Acc:VGNC:94859]
Merged-2-8898648-1	2	8898598	8898698	+	10.6	1		2-905	-/-/-	ENSSSCG00000022404/SLC3A2/solute carrier family 3 member 2 [Source:VGNC Symbol;Acc:VGNC:93112]
Merged-2-24730078-1	2	24730028	24730128	+	9.05	1		2-908	-/-/-	ENSSSCG00000013292/PRR5L/proline rich 5 like [Source:VGNC Symbol;Acc:VGNC:91862]
Merged-2-42453037-1	2	42452987	42453087	+	11.6	1		2-909	-/-/-	ENSSSCG00000034191/SOX6/SRY-box transcription factor 6 [Source:VGNC Symbol;Acc:VGNC:93358]
Merged-8-880084-1	8	880034	880134	+	35.4	1		8-80	-/-/-	ENSSSCG00000030827/FGFR3/fibroblast growth factor receptor 3 [Source:VGNC Symbol;Acc:VGNC:98929]
Merged-8-67495836-1	8	67495786	67495886	+	24.8	1		8-81	-/-/-	ENSSSCG00000025514/RUFY3/RUN and FYVE domain containing 3 [Source:VGNC Symbol;Acc:VGNC:98959]
Merged-8-75644476-1	8	75644426	75644526	+	33.1	1		8-82	-/-/-	ENSSSCG00000009007/TMEM131L/transmembrane 131 like [Source:VGNC Symbol;Acc:VGNC:94079]
Merged-8-87691558-1	8	87691508	87691608	+	29.2	1		8-83	-/-/-	ENSSSCG00000009061/NAA15/N-alpha-acetyltransferase 15, NatA auxiliary subunit [Source:VGNC Symbol;Acc:VGNC:96747]
Merged-8-112040946-1	8	112040896	112040996	+	42.9	1		8-85	-/-/-	ENSSSCG00000036236/ELOVL6/ELOVL fatty acid elongase 6 [Source:VGNC Symbol;Acc:VGNC:87662]
Merged-8-31206939-1	8	31206889	31206989	+	33.6	1		8-88	-/-/-	ENSSSCG00000008792/N4BP2/NEDD4 binding protein 2 [Source:VGNC Symbol;Acc:VGNC:90554]
Merged-8-325435-1	8	325385	325485	+	26.9	1		8-89	-/-/-	ENSSSCG00000027286/DGKQ/diacylglycerol kinase theta [Source:VGNC Symbol;Acc:VGNC:87276]
Merged-8-51124465-1	8	51124415	51124515	+	7.24	1		8-880	-/-/-	ENSSSCG00000027183/FSTL5/follistatin like 5 [Source:VGNC Symbol;Acc:VGNC:88257]
Merged-8-51247212-1	8	51247162	51247262	+	6.72	1		8-881	-/-/-	ENSSSCG00000018686/-/-
Merged-8-51662973-1	8	51662923	51663023	+	6.72	1		8-882	-/-/-	ENSSSCG00000041427/-/-
Merged-8-52682139-1	8	52682089	52682189	+	5.43	1		8-884	-/-/-	ENSSSCG00000043916/-/-
Merged-8-54379858-1	8	54379808	54379908	+	4.65	1		8-885	-/-/-	ENSSSCG00000035975/-/olfactory receptor 10AG1-like [Source:NCBI gene (formerly Entrezgene);Acc:110262008]
Merged-8-54826785-1	8	54826735	54826835	+	5.95	1		8-886	-/-/-	ENSSSCG00000008909/CLOCK/clock circadian regulator [Source:VGNC Symbol;Acc:VGNC:86774]
Merged-8-55754409-1	8	55754359	55754459	+	5.17	1		8-887	-/-/-	ENSSSCG00000008899/ARL9/ADP ribosylation factor like GTPase 9 [Source:VGNC Symbol;Acc:VGNC:85525]
Merged-14-139612698-1	14	139612648	139612748	+	10.1	1		14-590	-/-/-	ENSSSCG00000041295/-/-
Merged-14-6712209-1	14	6712159	6712259	+	11.9	1		14-591	-/-/-	ENSSSCG00000032622/SLC39A14/solute carrier family 39 member 14 [Source:NCBI gene (formerly Entrezgene);Acc:100152468]
Merged-14-11331301-1	14	11331251	11331351	+	8.79	1		14-594	-/-/-	ENSSSCG00000009668/CLU/clusterin [Source:VGNC Symbol;Acc:VGNC:86790]
Merged-14-14457749-1	14	14457699	14457799	+	11.9	1		14-595	-/-/-	ENSSSCG00000035133/MTMR9/myotubularin related protein 9 [Source:VGNC Symbol;Acc:VGNC:90464]
Merged-14-22139129-1	14	22139079	22139179	+	10.9	1		14-596	-/-/-	ENSSSCG00000050278/-/-
Merged-14-23594584-1	14	23594534	23594634	+	10.6	1		14-597	-/-/-	ENSSSCG00000009744/SFSWAP/splicing factor SWAP [Source:VGNC Symbol;Acc:VGNC:92778]
Merged-14-26843257-1	14	26843207	26843307	+	9.56	1		14-598	-/-/-	ENSSSCG00000040330/-/-
Merged-2-47115397-1	2	47115347	47115447	+	8.53	1		2-910	-/-/-	ENSSSCG00000028827/PARVA/parvin alpha [Source:VGNC Symbol;Acc:VGNC:91185]
Merged-2-58931169-1	2	58931119	58931219	+	12.7	1		2-911	-/-/-	ENSSSCG00000027840/-/COPI coat complex subunit epsilon [Source:NCBI gene (formerly Entrezgene);Acc:100525632]
Merged-2-60057841-1	2	60057791	60057891	+	10.3	1		2-912	-/-/-	ENSSSCG00000013880/-/unc-13 homolog A [Source:NCBI gene (formerly Entrezgene);Acc:100627038]
Merged-2-66064198-1	2	66064148	66064248	+	11.4	1		2-914	-/-/-	ENSSSCG00000048154/-/-
Merged-2-70938926-1	2	70938876	70938976	+	13.7	1		2-916	-/-/-	ENSSSCG00000013598/KANK3/KN motif and ankyrin repeat domains 3 [Source:VGNC Symbol;Acc:VGNC:89297]
Merged-2-71586748-1	2	71586698	71586798	+	7.5	1		2-917	-/-/-	ENSSSCG00000013572/PNPLA6/patatin like phospholipase domain containing 6 [Source:VGNC Symbol;Acc:VGNC:91608]
Merged-2-72625457-1	2	72625407	72625507	+	12.4	1		2-918	-/-/-	ENSSSCG00000013550/SLC25A23/solute carrier family 25 member 23 [Source:VGNC Symbol;Acc:VGNC:93000]
Merged-2-74220987-1	2	74220937	74221037	+	13.4	1		2-919	-/-/-	ENSSSCG00000034615/TNFAIP8L1/TNF alpha induced protein 8 like 1 [Source:VGNC Symbol;Acc:VGNC:94254]
Merged-8-121657235-1	8	121657185	121657285	+	31.5	1		8-90	-/-/-	ENSSSCG00000029813/TSPAN5/tetraspanin 5 [Source:VGNC Symbol;Acc:VGNC:94514]
Merged-8-1387531-1	8	1387481	1387581	+	32.3	1		8-92	-/-/-	ENSSSCG00000029745/FAM193A/family with sequence similarity 193 member A [Source:VGNC Symbol;Acc:VGNC:87946]
Merged-8-97012855-1	8	97012805	97012905	+	30.8	1		8-93	-/-/-	ENSSSCG00000009077/PLK4/polo like kinase 4 [Source:NCBI gene (formerly Entrezgene);Acc:100517044]
Merged-8-231301-1	8	231251	231351	+	28.4	1		8-95	-/-/-	ENSSSCG00000037527/CPLX1/complexin 1 [Source:VGNC Symbol;Acc:VGNC:86943]
Merged-8-341829-1	8	341779	341879	+	21.5	1		8-96	-/-/-	ENSSSCG00000035739/SLC26A1/solute carrier family 26 member 1 [Source:VGNC Symbol;Acc:VGNC:93024]
Merged-8-1792736-1	8	1792686	1792786	+	29.7	1		8-97	-/-/-	ENSSSCG00000008697/HTT/huntingtin [Source:VGNC Symbol;Acc:VGNC:89006]
Merged-8-5418102-1	8	5418052	5418152	+	20.7	1		8-98	-/-/-	ENSSSCG00000035020/STK32B/serine/threonine kinase 32B [Source:VGNC Symbol;Acc:VGNC:93553]
Merged-8-38983010-1	8	38982960	38983060	+	28.4	1		8-99	-/-/-	ENSSSCG00000008831/DCUN1D4/defective in cullin neddylation 1 domain containing 4 [Source:VGNC Symbol;Acc:VGNC:87197]
Merged-8-57265185-1	8	57265135	57265235	+	6.98	1		8-890	-/-/-	ENSSSCG00000048199/-/-
Merged-8-57286527-1	8	57286477	57286577	+	7.5	1		8-891	-/-/-	ENSSSCG00000048199/-/-
Merged-8-58276939-1	8	58276889	58276989	+	5.17	1		8-892	-/-/-	ENSSSCG00000049845/-/-
Merged-8-59924869-1	8	59924819	59924919	+	7.5	1		8-893	-/-/-	ENSSSCG00000046907/-/-
Merged-8-60907031-1	8	60906981	60907081	+	5.69	1		8-894	-/-/-	ENSSSCG00000031193/-/-
Merged-8-62669684-1	8	62669634	62669734	+	5.95	1		8-895	-/-/-	ENSSSCG00000024681/TECRL/trans-2,3-enoyl-CoA reductase like [Source:VGNC Symbol;Acc:VGNC:93859]
Merged-8-62894753-1	8	62894703	62894803	+	6.98	1		8-896	-/-/-	ENSSSCG00000024681/TECRL/trans-2,3-enoyl-CoA reductase like [Source:VGNC Symbol;Acc:VGNC:93859]
Merged-8-63715050-1	8	63715000	63715100	+	5.69	1		8-897	-/-/-	ENSSSCG00000008919/EPHA5/EPH receptor A5 [Source:VGNC Symbol;Acc:VGNC:87733]
Merged-2-74568884-1	2	74568834	74568934	+	11.9	1		2-921	-/-/-	ENSSSCG00000013496/SIRT6/sirtuin 6 [Source:VGNC Symbol;Acc:VGNC:92889]
Merged-2-75019452-1	2	75019402	75019502	+	9.82	1		2-922	-/-/-	ENSSSCG00000013490/PIP5K1C/phosphatidylinositol-4-phosphate 5-kinase type 1 gamma [Source:VGNC Symbol;Acc:VGNC:91459]
Merged-2-75350075-1	2	75350025	75350125	+	11.1	1		2-923	-/-/-	ENSSSCG00000013476/CELF5/CUGBP Elav-like family member 5 [Source:VGNC Symbol;Acc:VGNC:86540]
Merged-2-77977611-1	2	77977561	77977661	+	10.3	1		2-926	-/-/-	ENSSSCG00000039815/-/-
Merged-2-81379507-1	2	81379457	81379557	+	10.1	1		2-927	-/-/-	ENSSSCG00000014056/RNF44/ring finger protein 44 [Source:VGNC Symbol;Acc:VGNC:92395]
Merged-12-55921337-1	12	55921287	55921387	+	9.31	1		12-1100	-/-/-	ENSSSCG00000018015/DNAH9/dynein axonemal heavy chain 9 [Source:VGNC Symbol;Acc:VGNC:87371]
Merged-12-57301055-1	12	57301005	57301105	+	6.72	1		12-1101	-/-/-	ENSSSCG00000028465/ELAC2/elaC ribonuclease Z 2 [Source:VGNC Symbol;Acc:VGNC:87636]
Merged-12-58213842-1	12	58213792	58213892	+	5.17	1		12-1102	-/-/-	ENSSSCG00000047607/-/-
Merged-12-59653689-1	12	59653639	59653739	+	7.76	1		12-1104	-/-/-	ENSSSCG00000034364/SPECC1/sperm antigen with calponin homology and coiled- coil domains 1 [Source:VGNC Symbol;Acc:VGNC:93398]
Merged-2-91702725-1	2	91702675	91702775	+	11.6	1		2-930	-/-/-	ENSSSCG00000014136/VCAN/X-ray repair cross complementing 4 [Source:NCBI gene (formerly Entrezgene);Acc:100514895]
Merged-2-136884487-1	2	136884437	136884537	+	9.82	1		2-932	-/-/-	ENSSSCG00000014304/SEC24A/SEC24 homolog A, COPII coat complex component [Source:VGNC Symbol;Acc:VGNC:92676]
Merged-4-67088185-1	4	67088135	67088235	+	6.98	1		4-6017	-/-/-	ENSSSCG00000006199/PREX2/phosphatidylinositol-3,4,5-trisphosphate dependent Rac exchange factor 2 [Source:VGNC Symbol;Acc:VGNC:91791]
Merged-2-1558771-1	2	1558721	1558821	+	10.6	1		2-940	-/-/-	ENSSSCG00000033507/ASCL2/achaete-scute family bHLH transcription factor 2 [Source:VGNC Symbol;Acc:VGNC:85572]
Merged-2-1788547-1	2	1788497	1788597	+	7.5	1		2-942	-/-/-	ENSSSCG00000039556/KCNQ1/potassium voltage-gated channel subfamily Q member 1 [Source:VGNC Symbol;Acc:VGNC:99782]
Merged-2-4296835-1	2	4296785	4296885	+	10.9	1		2-943	-/-/-	ENSSSCG00000012882/TESMIN/testis expressed metallothionein like protein [Source:NCBI gene (formerly Entrezgene);Acc:100520538]
Merged-2-5529845-1	2	5529795	5529895	+	15	1		2-944	-/-/-	ENSSSCG00000012926/PC/pyruvate carboxylase [Source:NCBI gene (formerly Entrezgene);Acc:397630]
Merged-2-5855267-1	2	5855217	5855317	+	12.7	1		2-946	-/-/-	ENSSSCG00000038918/CTSF/cathepsin F [Source:VGNC Symbol;Acc:VGNC:87076]
Merged-2-6454359-1	2	6454309	6454409	+	12.7	1		2-947	-/-/-	ENSSSCG00000012971/EFEMP2/EGF containing fibulin extracellular matrix protein 2 [Source:VGNC Symbol;Acc:VGNC:99643]
Merged-2-8982216-1	2	8982166	8982266	+	10.1	1		2-949	-/-/-	ENSSSCG00000038711/TMEM223/transmembrane protein 223 [Source:VGNC Symbol;Acc:VGNC:94144]
Merged-4-67324486-1	4	67324436	67324536	+	6.98	1		4-6024	-/-/-	ENSSSCG00000006201/ARFGEF1/ADP ribosylation factor guanine nucleotide exchange factor 1 [Source:VGNC Symbol;Acc:VGNC:85451]
Merged-4-67395206-1	4	67395156	67395256	+	8.01	1		4-6026	-/-/-	ENSSSCG00000006201/ARFGEF1/ADP ribosylation factor guanine nucleotide exchange factor 1 [Source:VGNC Symbol;Acc:VGNC:85451]
Merged-4-67624973-1	4	67624923	67625023	+	6.72	1		4-6027	-/-/-	ENSSSCG00000006202/CSPP1/centrosome and spindle pole associated protein 1 [Source:VGNC Symbol;Acc:VGNC:87045]
Merged-4-67793869-1	4	67793819	67793919	+	7.76	1		4-6028	-/-/-	ENSSSCG00000006204/PPP1R42/protein phosphatase 1 regulatory subunit 42 [Source:VGNC Symbol;Acc:VGNC:91741]
Merged-12-1490856-1	12	1490806	1490906	+	6.98	1		12-1121	-/-/-	ENSSSCG00000022317/SLC38A10/solute carrier family 38 member 10 [Source:VGNC Symbol;Acc:VGNC:93093]
Merged-2-10011933-1	2	10011883	10011983	+	9.56	1		2-952	-/-/-	ENSSSCG00000013088/LRRC10B/leucine rich repeat containing 10B [Source:VGNC Symbol;Acc:VGNC:99787]
Merged-2-16164240-1	2	16164190	16164290	+	10.3	1		2-954	-/-/-	ENSSSCG00000013259/DGKZ/diacylglycerol kinase zeta [Source:VGNC Symbol;Acc:VGNC:87277]
Merged-4-67881871-1	4	67881821	67881921	+	6.2	1		4-6032	-/-/-	ENSSSCG00000006205/MCMDC2/minichromosome maintenance domain containing 2 [Source:VGNC Symbol;Acc:VGNC:90078]
Merged-12-3324707-1	12	3324657	3324757	+	8.53	1		12-1130	-/-/-	ENSSSCG00000017165/-/ubiquitin specific peptidase 36 [Source:VGNC Symbol;Acc:VGNC:94761]
Merged-2-69339560-1	2	69339510	69339610	+	11.1	1		2-962	-/-/-	ENSSSCG00000013643/CDKN2D/cyclin dependent kinase inhibitor 2D [Source:VGNC Symbol;Acc:VGNC:99617]
Merged-2-74782237-1	2	74782187	74782287	+	9.82	1		2-964	-/-/-	ENSSSCG00000040860/NMRK2/nicotinamide riboside kinase 2 [Source:VGNC Symbol;Acc:VGNC:90801]
Merged-2-75049331-1	2	75049281	75049381	+	15.3	1		2-965	-/-/-	ENSSSCG00000032085/CACTIN/cactin, spliceosome C complex subunit [Source:VGNC Symbol;Acc:VGNC:86131]
Merged-2-75930004-1	2	75929954	75930054	+	14.2	1		2-969	-/-/-	ENSSSCG00000033949/-/-
Merged-4-68411653-1	4	68411603	68411703	+	8.01	1		4-6041	-/-/-	ENSSSCG00000006215/CRH/corticotropin releasing hormone [Source:VGNC Symbol;Acc:VGNC:86992]
Merged-12-5706567-1	12	5706517	5706617	+	8.79	1		12-1143	-/-/-	ENSSSCG00000017204/ITGB4/integrin subunit beta 4 [Source:VGNC Symbol;Acc:VGNC:89243]
Merged-12-7611448-1	12	7611398	7611498	+	6.2	1		12-1147	-/-/-	ENSSSCG00000017245/CDC42EP4/CDC42 effector protein 4 [Source:VGNC Symbol;Acc:VGNC:86458]
Merged-2-77453319-1	2	77453269	77453369	+	10.9	1		2-972	-/-/-	ENSSSCG00000037642/ARID3A/AT-rich interaction domain 3A [Source:VGNC Symbol;Acc:VGNC:85507]
Merged-2-80443552-1	2	80443502	80443602	+	8.27	1		2-974	-/-/-	ENSSSCG00000032642/DDX41/DEAD-box helicase 41 [Source:VGNC Symbol;Acc:VGNC:87221]
Merged-2-81188220-1	2	81188170	81188270	+	11.4	1		2-976	-/-/-	ENSSSCG00000044502/-/-
Merged-4-69214464-1	4	69214414	69214514	+	6.46	1		4-6053	-/-/-	ENSSSCG00000049754/-/-
Merged-12-8426585-1	12	8426535	8426635	+	9.56	1		12-1150	-/-/-	ENSSSCG00000045976/-/-
Merged-12-11715413-1	12	11715363	11715463	+	9.82	1		12-1151	-/-/-	ENSSSCG00000017260/WIPI1/WD repeat domain, phosphoinositide interacting 1 [Source:VGNC Symbol;Acc:VGNC:94959]
Merged-12-14006885-1	12	14006835	14006935	+	6.2	1		12-1152	-/-/-	ENSSSCG00000017274/NOL11/nucleolar protein 11 [Source:NCBI gene (formerly Entrezgene);Acc:106504086]
Merged-12-16295470-1	12	16295420	16295520	+	6.46	1		12-1156	-/-/-	ENSSSCG00000033421/-/methyltransferase like 2A [Source:NCBI gene (formerly Entrezgene);Acc:100515752]
Merged-2-115530056-1	2	115530006	115530106	+	11.4	1		2-980	-/-/-	ENSSSCG00000014197/-/solute carrier family 25 member 46 [Source:VGNC Symbol;Acc:VGNC:93019]
Merged-2-116443434-1	2	116443384	116443484	+	12.7	1		2-981	-/-/-	ENSSSCG00000014203/MCC/MCC regulator of WNT signaling pathway [Source:VGNC Symbol;Acc:VGNC:96588]
Merged-2-128157583-1	2	128157533	128157633	+	11.1	1		2-983	-/-/-	ENSSSCG00000014242/-/-
Merged-2-135074301-1	2	135074251	135074351	+	14.2	1		2-984	-/-/-	ENSSSCG00000014284/-/-
Merged-2-136413286-1	2	136413236	136413336	+	12.7	1		2-985	-/-/-	ENSSSCG00000014296/VDAC1/voltage dependent anion channel 1 [Source:NCBI gene (formerly Entrezgene);Acc:397010]
Merged-15-79411466-1	15	79411416	79411516	+	6.2	1		15-1000	-/-/-	ENSSSCG00000048470/-/-
Merged-15-80653849-1	15	80653799	80653899	+	6.98	1		15-1001	-/-/-	ENSSSCG00000015969/CHRNA1/cholinergic receptor nicotinic alpha 1 subunit [Source:VGNC Symbol;Acc:VGNC:95914]
Merged-15-81075897-1	15	81075847	81075947	+	7.24	1		15-1003	-/-/-	ENSSSCG00000038076/ATF2/activating transcription factor 2 [Source:VGNC Symbol;Acc:VGNC:96446]
Merged-15-81969689-1	15	81969639	81969739	+	9.56	1		15-1006	-/-/-	ENSSSCG00000015985/HOXD3/homeobox D3 [Source:VGNC Symbol;Acc:VGNC:96355]
Merged-15-82259293-1	15	82259243	82259343	+	6.72	1		15-1007	-/-/-	ENSSSCG00000046644/-/-
Merged-15-82303367-1	15	82303317	82303417	+	5.17	1		15-1008	-/-/-	ENSSSCG00000046644/-/-
Merged-15-82514354-1	15	82514304	82514404	+	5.69	1		15-1009	-/-/-	ENSSSCG00000047689/-/-
Merged-12-19023645-1	12	19023595	19023695	+	8.27	1		12-1162	-/-/-	ENSSSCG00000022837/TMUB2/transmembrane and ubiquitin like domain containing 2 [Source:VGNC Symbol;Acc:VGNC:94246]
Merged-12-19059713-1	12	19059663	19059763	+	11.9	1		12-1163	-/-/-	ENSSSCG00000017364/HROB/homologous recombination factor with OB-fold [Source:VGNC Symbol;Acc:VGNC:88975]
Merged-12-21073354-1	12	21073304	21073404	+	6.72	1		12-1166	-/-/-	ENSSSCG00000017448/-/keratin, type I cytoskeletal 14-like [Source:NCBI gene (formerly Entrezgene);Acc:110255272]
Merged-2-4281282-1	2	4281232	4281332	+	9.31	1		2-995	-/-/-	ENSSSCG00000012882/TESMIN/testis expressed metallothionein like protein [Source:NCBI gene (formerly Entrezgene);Acc:100520538]
Merged-2-6046246-1	2	6046196	6046296	+	11.6	1		2-999	-/-/-	ENSSSCG00000012939/BRMS1/BRMS1 transcriptional repressor and anoikis regulator [Source:VGNC Symbol;Acc:VGNC:96570]
Merged-15-84083999-1	15	84083949	84084049	+	7.24	1		15-1011	-/-/-	ENSSSCG00000023133/OSBPL6/oxysterol binding protein like 6 [Source:VGNC Symbol;Acc:VGNC:95807]
Merged-15-85916789-1	15	85916739	85916839	+	8.27	1		15-1012	-/-/-	ENSSSCG00000043350/-/-
Merged-15-87031203-1	15	87031153	87031253	+	4.14	1		15-1013	-/-/-	ENSSSCG00000016009/ITGA4/integrin subunit alpha 4 [Source:VGNC Symbol;Acc:VGNC:96377]
Merged-15-87447467-1	15	87447417	87447517	+	9.31	1		15-1014	-/-/-	ENSSSCG00000036674/PPP1R1C/protein phosphatase 1 regulatory inhibitor subunit 1C [Source:VGNC Symbol;Acc:VGNC:95635]
Merged-15-87448834-1	15	87448784	87448884	+	5.69	1		15-1015	-/-/-	ENSSSCG00000036674/PPP1R1C/protein phosphatase 1 regulatory inhibitor subunit 1C [Source:VGNC Symbol;Acc:VGNC:95635]
Merged-15-89804288-1	15	89804238	89804338	+	6.46	1		15-1016	-/-/-	ENSSSCG00000016022/ZNF804A/zinc finger protein 804A [Source:VGNC Symbol;Acc:VGNC:95976]
Merged-15-90787981-1	15	90787931	90788031	+	7.76	1		15-1017	-/-/-	ENSSSCG00000044684/-/-
Merged-15-90854060-1	15	90854010	90854110	+	8.27	1		15-1018	-/-/-	ENSSSCG00000044684/-/-
Merged-12-25030932-1	12	25030882	25030982	+	7.76	1		12-1179	-/-/-	ENSSSCG00000017542/TTLL6/tubulin tyrosine ligase like 6 [Source:VGNC Symbol;Acc:VGNC:94570]
Merged-15-91183956-1	15	91183906	91184006	+	6.46	1		15-1020	-/-/-	ENSSSCG00000041956/-/-
Merged-15-91308932-1	15	91308882	91308982	+	5.17	1		15-1021	-/-/-	ENSSSCG00000048646/-/-
Merged-15-91928848-1	15	91928798	91928898	+	5.95	1		15-1022	-/-/-	ENSSSCG00000016030/ZSWIM2/zinc finger SWIM-type containing 2 [Source:VGNC Symbol;Acc:VGNC:96255]
Merged-15-92145868-1	15	92145818	92145918	+	6.72	1		15-1023	-/-/-	ENSSSCG00000046703/-/-
Merged-15-94515290-1	15	94515240	94515340	+	6.72	1		15-1024	-/-/-	ENSSSCG00000033941/C2orf88/chromosome 15 C2orf88 homolog [Source:VGNC Symbol;Acc:VGNC:96170]
Merged-15-96997213-1	15	96997163	96997263	+	5.95	1		15-1025	-/-/-	ENSSSCG00000046205/-/-
Merged-15-97609682-1	15	97609632	97609732	+	5.95	1		15-1026	-/-/-	ENSSSCG00000049246/-/-
Merged-15-99531617-1	15	99531567	99531667	+	5.69	1		15-1027	-/-/-	ENSSSCG00000031954/SLC39A10/solute carrier family 39 member 10 [Source:VGNC Symbol;Acc:VGNC:95952]
Merged-15-101396415-1	15	101396365	101396465	+	5.17	1		15-1029	-/-/-	ENSSSCG00000016079/MOBKL3/MOB family member 4, phocein [Source:NCBI gene (formerly Entrezgene);Acc:613127]
Merged-4-70209167-1	4	70209117	70209217	+	6.72	1		4-6082	-/-/-	ENSSSCG00000044066/-/-
Merged-4-70260831-1	4	70260781	70260881	+	8.27	1		4-6085	-/-/-	ENSSSCG00000041375/-/-
Merged-4-70333433-1	4	70333383	70333483	+	7.76	1		4-6086	-/-/-	ENSSSCG00000041375/-/-
Merged-12-25438219-1	12	25438169	25438269	+	6.72	1		12-1180	-/-/-	ENSSSCG00000026701/-/phosphoethanolamine/phosphocholine phosphatase 1 [Source:NCBI gene (formerly Entrezgene);Acc:100621753]
Merged-12-26670244-1	12	26670194	26670294	+	7.5	1		12-1185	-/-/-	ENSSSCG00000017571/EME1/essential meiotic structure-specific endonuclease 1 [Source:VGNC Symbol;Acc:VGNC:87676]
Merged-12-28948698-1	12	28948648	28948748	+	5.69	1		12-1186	-/-/-	ENSSSCG00000047265/-/-
Merged-12-30993615-1	12	30993565	30993665	+	8.53	1		12-1188	-/-/-	ENSSSCG00000019039/-/-
Merged-12-31609278-1	12	31609228	31609328	+	10.3	1		12-1189	-/-/-	ENSSSCG00000017604/HLF/HLF transcription factor, PAR bZIP family member [Source:VGNC Symbol;Acc:VGNC:88896]
Merged-16-55061027-1	16	55060977	55061077	+	6.2	1		16-501	-/-/-	ENSSSCG00000018996/-/-
Merged-16-55802897-1	16	55802847	55802947	+	8.53	1		16-504	-/-/-	ENSSSCG00000050283/-/-
Merged-16-55926689-1	16	55926639	55926739	+	5.69	1		16-505	-/-/-	ENSSSCG00000050283/-/-
Merged-16-57704925-1	16	57704875	57704975	+	5.69	1		16-509	-/-/-	ENSSSCG00000051364/-/-
Merged-15-103213020-1	15	103212970	103213070	+	5.95	1		15-1030	-/-/-	ENSSSCG00000039423/-/-
Merged-15-103415425-1	15	103415375	103415475	+	5.95	1		15-1031	-/-/-	ENSSSCG00000016086/C2orf69/chromosome 2 open reading frame 69 [Source:HGNC Symbol;Acc:HGNC:26799]
Merged-15-103979315-1	15	103979265	103979365	+	6.46	1		15-1032	-/-/-	ENSSSCG00000016090/SPATS2L/spermatogenesis associated serine rich 2 like [Source:VGNC Symbol;Acc:VGNC:96047]
Merged-15-104593951-1	15	104593901	104594001	+	9.56	1		15-1033	-/-/-	ENSSSCG00000039654/NIF3L1/NGG1 interacting factor 3 like 1 [Source:VGNC Symbol;Acc:VGNC:95583]
Merged-15-106214004-1	15	106213954	106214054	+	4.91	1		15-1034	-/-/-	ENSSSCG00000043400/-/-
Merged-15-106468764-1	15	106468714	106468814	+	5.17	1		15-1035	-/-/-	ENSSSCG00000043041/-/-
Merged-15-107173681-1	15	107173631	107173731	+	5.95	1		15-1036	-/-/-	ENSSSCG00000044569/-/-
Merged-15-109631429-1	15	109631379	109631479	+	6.2	1		15-1037	-/-/-	ENSSSCG00000045112/-/-
Merged-15-110598990-1	15	110598940	110599040	+	7.24	1		15-1038	-/-/-	ENSSSCG00000029998/KLF7/Kruppel like factor 7 [Source:VGNC Symbol;Acc:VGNC:96396]
Merged-4-70856155-1	4	70856105	70856205	+	7.24	1		4-6095	-/-/-	ENSSSCG00000033144/YTHDF3/YTH N6-methyladenosine RNA binding protein 3 [Source:VGNC Symbol;Acc:VGNC:95044]
Merged-12-33653650-1	12	33653600	33653700	+	6.46	1		12-1190	-/-/-	ENSSSCG00000038505/MSI2/musashi RNA binding protein 2 [Source:VGNC Symbol;Acc:VGNC:90422]
Merged-12-38222013-1	12	38221963	38222063	+	7.5	1		12-1195	-/-/-	ENSSSCG00000047490/-/-
Merged-12-38890134-1	12	38890084	38890184	+	7.24	1		12-1196	-/-/-	ENSSSCG00000025775/TADA2A/transcriptional adaptor 2A [Source:VGNC Symbol;Acc:VGNC:93706]
Merged-12-39248627-1	12	39248577	39248677	+	6.2	1		12-1197	-/-/-	ENSSSCG00000022417/HNF1B/HNF1 homeobox B [Source:NCBI gene (formerly Entrezgene);Acc:397002]
Merged-12-39776160-1	12	39776110	39776210	+	6.72	1		12-1198	-/-/-	ENSSSCG00000039395/GAS2L2/growth arrest specific 2 like 2 [Source:VGNC Symbol;Acc:VGNC:88356]
Merged-12-39951434-1	12	39951384	39951484	+	6.98	1		12-1199	-/-/-	ENSSSCG00000031114/SLFN14/schlafen family member 14 [Source:VGNC Symbol;Acc:VGNC:93201]
Merged-16-58646765-1	16	58646715	58646815	+	6.98	1		16-510	-/-/-	ENSSSCG00000047908/-/-
Merged-16-59028889-1	16	59028839	59028939	+	6.72	1		16-511	-/-/-	ENSSSCG00000046048/-/-
Merged-16-61812135-1	16	61812085	61812185	+	8.27	1		16-512	-/-/-	ENSSSCG00000017027/GABRA6/gamma-aminobutyric acid type A receptor subunit alpha6 [Source:VGNC Symbol;Acc:VGNC:88305]
Merged-16-61846824-1	16	61846774	61846874	+	6.98	1		16-513	-/-/-	ENSSSCG00000017027/GABRA6/gamma-aminobutyric acid type A receptor subunit alpha6 [Source:VGNC Symbol;Acc:VGNC:88305]
Merged-16-62438156-1	16	62438106	62438206	+	7.24	1		16-514	-/-/-	ENSSSCG00000044310/-/-
Merged-16-62895451-1	16	62895401	62895501	+	7.24	1		16-516	-/-/-	ENSSSCG00000040451/-/-
Merged-16-63012940-1	16	63012890	63012990	+	7.24	1		16-517	-/-/-	ENSSSCG00000031338/-/-
Merged-16-63227679-1	16	63227629	63227729	+	5.69	1		16-518	-/-/-	ENSSSCG00000017036/CCNJL/cyclin J like [Source:VGNC Symbol;Acc:VGNC:86361]
Merged-16-63619830-1	16	63619780	63619880	+	5.69	1		16-519	-/-/-	ENSSSCG00000017041/ADRA1B/adrenoceptor alpha 1B [Source:VGNC Symbol;Acc:VGNC:85155]
Merged-15-113755351-1	15	113755301	113755401	+	5.17	1		15-1040	-/-/-	ENSSSCG00000049597/-/-
Merged-15-116732677-1	15	116732627	116732727	+	7.24	1		15-1041	-/-/-	ENSSSCG00000016168/VWC2L/von Willebrand factor C domain containing 2 like [Source:VGNC Symbol;Acc:VGNC:96301]
Merged-15-118132871-1	15	118132821	118132921	+	5.17	1		15-1043	-/-/-	ENSSSCG00000047768/-/-
Merged-15-118167403-1	15	118167353	118167453	+	4.91	1		15-1044	-/-/-	ENSSSCG00000047768/-/-
Merged-15-118265252-1	15	118265202	118265302	+	6.72	1		15-1045	-/-/-	ENSSSCG00000016175/MREG/melanoregulin [Source:VGNC Symbol;Acc:VGNC:96086]
Merged-15-118540508-1	15	118540458	118540558	+	6.98	1		15-1046	-/-/-	ENSSSCG00000016176/MARCHF4/membrane associated ring-CH-type finger 4 [Source:VGNC Symbol;Acc:VGNC:96209]
Merged-15-118935532-1	15	118935482	118935582	+	8.27	1		15-1048	-/-/-	ENSSSCG00000025924/IGFBP5/insulin like growth factor binding protein 5 [Source:VGNC Symbol;Acc:VGNC:96368]
Merged-15-119033968-1	15	119033918	119034018	+	7.5	1		15-1049	-/-/-	ENSSSCG00000016179/TNP1/transition protein 1 [Source:VGNC Symbol;Acc:VGNC:95550]
Merged-16-63762566-1	16	63762516	63762616	+	8.01	1		16-520	-/-/-	ENSSSCG00000040528/TTC1/tetratricopeptide repeat domain 1 [Source:NCBI gene (formerly Entrezgene);Acc:100519063]
Merged-16-64820762-1	16	64820712	64820812	+	5.95	1		16-524	-/-/-	ENSSSCG00000045441/-/-
Merged-16-65239920-1	16	65239870	65239970	+	5.95	1		16-526	-/-/-	ENSSSCG00000043382/-/-
Merged-16-65696008-1	16	65695958	65696058	+	7.5	1		16-527	-/-/-	ENSSSCG00000019667/-/-
Merged-16-66109098-1	16	66109048	66109148	+	6.72	1		16-528	-/-/-	ENSSSCG00000017058/MED7/mediator complex subunit 7 [Source:VGNC Symbol;Acc:VGNC:90123]
Merged-16-66262074-1	16	66262024	66262124	+	5.69	1		16-529	-/-/-	ENSSSCG00000017062/TIMD4/T cell immunoglobulin and mucin domain containing 4 [Source:VGNC Symbol;Acc:VGNC:93985]
Merged-15-119096103-1	15	119096053	119096153	+	7.76	1		15-1050	-/-/-	ENSSSCG00000047448/-/-
Merged-15-119901322-1	15	119901272	119901372	+	6.2	1		15-1051	-/-/-	ENSSSCG00000045844/-/-
Merged-15-120068094-1	15	120068044	120068144	+	8.27	1		15-1052	-/-/-	ENSSSCG00000027669/TNS1/tensin 1 [Source:NCBI gene (formerly Entrezgene);Acc:100514801]
Merged-15-120138599-1	15	120138549	120138649	+	5.95	1		15-1053	-/-/-	ENSSSCG00000027669/TNS1/tensin 1 [Source:NCBI gene (formerly Entrezgene);Acc:100514801]
Merged-15-120876855-1	15	120876805	120876905	+	8.01	1		15-1054	-/-/-	ENSSSCG00000016200/PRKAG3/protein kinase AMP-activated non-catalytic subunit gamma 3 [Source:VGNC Symbol;Acc:VGNC:98221]
Merged-15-121088260-1	15	121088210	121088310	+	7.5	1		15-1056	-/-/-	ENSSSCG00000016204/IHH/Indian hedgehog signaling molecule [Source:VGNC Symbol;Acc:VGNC:96370]
Merged-15-121254095-1	15	121254045	121254145	+	10.6	1		15-1057	-/-/-	ENSSSCG00000016210/ABCB6/ATP binding cassette subfamily B member 6 (Langereis blood group) [Source:NCBI gene (formerly Entrezgene);Acc:100155585]
Merged-15-121421918-1	15	121421868	121421968	+	6.2	1		15-1058	-/-/-	ENSSSCG00000020785/DES/desmin [Source:VGNC Symbol;Acc:VGNC:96159]
Merged-16-66450974-1	16	66450924	66451024	+	6.72	1		16-531	-/-/-	ENSSSCG00000034985/-/-
Merged-16-66731382-1	16	66731332	66731432	+	7.24	1		16-532	-/-/-	ENSSSCG00000017063/SGCD/sarcoglycan delta [Source:VGNC Symbol;Acc:VGNC:92789]
Merged-16-67442467-1	16	67442417	67442517	+	5.69	1		16-535	-/-/-	ENSSSCG00000051518/-/-
Merged-15-121540620-1	15	121540570	121540670	+	6.98	1		15-1060	-/-/-	ENSSSCG00000021610/CHPF/chondroitin polymerizing factor [Source:VGNC Symbol;Acc:VGNC:96038]
Merged-15-122017240-1	15	122017190	122017290	+	6.72	1		15-1062	-/-/-	ENSSSCG00000018784/-/-
Merged-15-122962125-1	15	122962075	122962175	+	7.24	1		15-1063	-/-/-	ENSSSCG00000044791/-/-
Merged-15-124212472-1	15	124212422	124212522	+	6.98	1		15-1064	-/-/-	ENSSSCG00000050073/-/-
Merged-15-129576537-1	15	129576487	129576587	+	4.91	1		15-1066	-/-/-	ENSSSCG00000033044/-/-
Merged-15-131837042-1	15	131836992	131837092	+	8.01	1		15-1069	-/-/-	ENSSSCG00000016273/HTR2B/5-hydroxytryptamine receptor 2B [Source:VGNC Symbol;Acc:VGNC:96365]
Merged-AEMK02000506.1-58756-1	AEMK02000506.1	58706	58806	+	7.76	1		AEMK02000506.1-1	-/-/-	ENSSSCG00000042744/-/-
Merged-16-70364404-1	16	70364354	70364454	+	7.24	1		16-543	-/-/-	ENSSSCG00000035184/-/-
Merged-16-71780445-1	16	71780395	71780495	+	6.72	1		16-544	-/-/-	ENSSSCG00000040411/CCDC69/coiled-coil domain containing 69 [Source:VGNC Symbol;Acc:VGNC:86309]
Merged-16-72309969-1	16	72309919	72310019	+	7.76	1		16-545	-/-/-	ENSSSCG00000044450/-/-
Merged-16-72604458-1	16	72604408	72604508	+	5.17	1		16-546	-/-/-	ENSSSCG00000017095/SEMA5A/semaphorin 5A [Source:VGNC Symbol;Acc:VGNC:92706]
Merged-16-73158195-1	16	73158145	73158245	+	7.5	1		16-548	-/-/-	ENSSSCG00000021727/-/-
Merged-16-73310574-1	16	73310524	73310624	+	7.76	1		16-549	-/-/-	ENSSSCG00000021727/-/-
Merged-15-133731503-1	15	133731453	133731553	+	6.72	1		15-1076	-/-/-	ENSSSCG00000009432/DGKD/diacylglycerol kinase delta [Source:VGNC Symbol;Acc:VGNC:96180]
Merged-15-134594915-1	15	134594865	134594965	+	6.98	1		15-1077	-/-/-	ENSSSCG00000045092/-/-
Merged-15-134869857-1	15	134869807	134869907	+	5.95	1		15-1078	-/-/-	ENSSSCG00000043599/-/-
Merged-15-135062409-1	15	135062359	135062459	+	7.76	1		15-1079	-/-/-	ENSSSCG00000034692/SH3BP4/SH3 domain binding protein 4 [Source:VGNC Symbol;Acc:VGNC:95495]
Merged-16-73347450-1	16	73347400	73347500	+	5.43	1		16-550	-/-/-	ENSSSCG00000021727/-/-
Merged-16-74245516-1	16	74245466	74245566	+	9.05	1		16-551	-/-/-	ENSSSCG00000017100/MTRR/5-methyltetrahydrofolate-homocysteine methyltransferase reductase [Source:VGNC Symbol;Acc:VGNC:90473]
Merged-16-74320726-1	16	74320676	74320776	+	6.46	1		16-552	-/-/-	ENSSSCG00000017098/C5orf49/chromosome 16 C5orf49 homolog [Source:VGNC Symbol;Acc:VGNC:85953]
Merged-16-74420339-1	16	74420289	74420389	+	4.91	1		16-553	-/-/-	ENSSSCG00000017101/ADCY2/adenylate cyclase 2 [Source:VGNC Symbol;Acc:VGNC:85106]
Merged-16-74568598-1	16	74568548	74568648	+	5.69	1		16-554	-/-/-	ENSSSCG00000049394/-/-
Merged-16-74905516-1	16	74905466	74905566	+	6.2	1		16-555	-/-/-	ENSSSCG00000050628/-/-
Merged-16-75000806-1	16	75000756	75000856	+	5.69	1		16-556	-/-/-	ENSSSCG00000050628/-/-
Merged-16-75188241-1	16	75188191	75188291	+	8.27	1		16-557	-/-/-	ENSSSCG00000042970/-/-
Merged-15-135761861-1	15	135761811	135761911	+	6.98	1		15-1081	-/-/-	ENSSSCG00000016317/AGAP1/ArfGAP with GTPase domain, ankyrin repeat and PH domain 1 [Source:NCBI gene (formerly Entrezgene);Acc:100620812]
Merged-15-135771130-1	15	135771080	135771180	+	8.53	1		15-1082	-/-/-	ENSSSCG00000016317/AGAP1/ArfGAP with GTPase domain, ankyrin repeat and PH domain 1 [Source:NCBI gene (formerly Entrezgene);Acc:100620812]
Merged-15-135796097-1	15	135796047	135796147	+	6.2	1		15-1083	-/-/-	ENSSSCG00000016317/AGAP1/ArfGAP with GTPase domain, ankyrin repeat and PH domain 1 [Source:NCBI gene (formerly Entrezgene);Acc:100620812]
Merged-15-136564520-1	15	136564470	136564570	+	4.91	1		15-1086	-/-/-	ENSSSCG00000049767/-/-
Merged-15-136571258-1	15	136571208	136571308	+	7.5	1		15-1087	-/-/-	ENSSSCG00000049767/-/-
Merged-4-84597750-1	4	84597700	84597800	+	175.3	1		2022-04-11	-/-/-	ENSSSCG00000006321/FAM78B/family with sequence similarity 78 member B [Source:VGNC Symbol;Acc:VGNC:87985]
Merged-15-136902888-1	15	136902838	136902938	+	7.24	1		15-1088	-/-/-	ENSSSCG00000043795/-/-
Merged-4-36654344-1	4	36654294	36654394	+	216.1	1		2022-04-12	-/-/-	ENSSSCG00000006066/RNF19A/ring finger protein 19A, RBR E3 ubiquitin protein ligase [Source:VGNC Symbol;Acc:VGNC:92375]
Merged-4-107731681-1	4	107731631	107731731	+	159.2	1		2022-04-16	-/-/-	ENSSSCG00000006777/-/ras homolog family member C [Source:VGNC Symbol;Acc:VGNC:98846]
Merged-4-38491192-1	4	38491142	38491242	+	125.1	1		2022-04-17	-/-/-	ENSSSCG00000031267/NIPAL2/NIPA like domain containing 2 [Source:VGNC Symbol;Acc:VGNC:90749]
Merged-4-39967663-1	4	39967613	39967713	+	101.1	1		2022-04-18	-/-/-	ENSSSCG00000006087/CPQ/carboxypeptidase Q [Source:VGNC Symbol;Acc:VGNC:86958]
Merged-4-35838801-1	4	35838751	35838851	+	179.7	1		2022-04-19	-/-/-	ENSSSCG00000046299/-/-
Merged-16-75582719-1	16	75582669	75582769	+	6.72	1		16-561	-/-/-	ENSSSCG00000049835/-/-
Merged-16-76213231-1	16	76213181	76213281	+	6.72	1		16-562	-/-/-	ENSSSCG00000031547/-/interactor of little elongation complex ELL subunit 1 [Source:NCBI gene (formerly Entrezgene);Acc:102164398]
Merged-16-76406798-1	16	76406748	76406848	+	6.2	1		16-563	-/-/-	ENSSSCG00000017109/ADAMTS16/ADAM metallopeptidase with thrombospondin type 1 motif 16 [Source:VGNC Symbol;Acc:VGNC:85078]
Merged-16-77055740-1	16	77055690	77055790	+	6.2	1		16-567	-/-/-	ENSSSCG00000046389/-/-
Merged-16-77449720-1	16	77449670	77449770	+	7.76	1		16-568	-/-/-	ENSSSCG00000043539/-/-
Merged-15-137111495-1	15	137111445	137111545	+	8.79	1		15-1090	-/-/-	ENSSSCG00000027331/COL6A3/collagen type VI alpha 3 chain [Source:VGNC Symbol;Acc:VGNC:95982]
Merged-15-137383459-1	15	137383409	137383509	+	6.72	1		15-1092	-/-/-	ENSSSCG00000016332/RBM44/RNA binding motif protein 44 [Source:NCBI gene (formerly Entrezgene);Acc:100517686]
Merged-15-137709615-1	15	137709565	137709665	+	6.2	1		15-1096	-/-/-	ENSSSCG00000026600/KLHL30/kelch like family member 30 [Source:VGNC Symbol;Acc:VGNC:96053]
Merged-4-727390-1	4	727340	727440	+	136.5	1		2022-04-21	-/-/-	ENSSSCG00000039094/PLEC/plectin [Source:VGNC Symbol;Acc:VGNC:91530]
Merged-15-138144467-1	15	138144417	138144517	+	6.2	1		15-1098	-/-/-	ENSSSCG00000016343/-/-
Merged-4-103377139-1	4	103377089	103377189	+	119.4	1		2022-04-22	-/-/-	ENSSSCG00000051427/-/-
Merged-4-35977267-1	4	35977217	35977317	+	107.3	1		2022-04-23	-/-/-	ENSSSCG00000006062/YWHAZ/tyrosine 3-monooxygenase/tryptophan 5-monooxygenase activation protein zeta [Source:VGNC Symbol;Acc:VGNC:95047]
Merged-4-34432017-1	4	34431967	34432067	+	104.2	1		2022-04-24	-/-/-	ENSSSCG00000027480/KLF10/Kruppel like factor 10 [Source:VGNC Symbol;Acc:VGNC:89490]
Merged-4-56473165-1	4	56473115	56473215	+	142.4	1		2022-04-25	-/-/-	ENSSSCG00000006156/-/tumor protein D52 [Source:VGNC Symbol;Acc:VGNC:98383]
Merged-4-1010436-1	4	1010386	1010486	+	132.4	1		2022-04-27	-/-/-	ENSSSCG00000006956/ZC3H3/zinc finger CCCH-type containing 3 [Source:VGNC Symbol;Acc:VGNC:95096]
Merged-4-94781349-1	4	94781299	94781399	+	118.1	1		2022-04-29	-/-/-	ENSSSCG00000046610/DCST2/DC-STAMP domain containing 2 [Source:NCBI gene (formerly Entrezgene);Acc:100154315]
Merged-16-77786037-1	16	77785987	77786087	+	5.17	1		16-571	-/-/-	ENSSSCG00000045456/-/-
Merged-16-77830493-1	16	77830443	77830543	+	7.5	1		16-572	-/-/-	ENSSSCG00000045456/-/-
Merged-16-77876797-1	16	77876747	77876847	+	6.2	1		16-573	-/-/-	ENSSSCG00000045456/-/-
Merged-16-78161689-1	16	78161639	78161739	+	6.98	1		16-575	-/-/-	ENSSSCG00000038028/-/-
Merged-16-78244250-1	16	78244200	78244300	+	6.46	1		16-577	-/-/-	ENSSSCG00000038028/-/-
Merged-16-78679994-1	16	78679944	78680044	+	5.69	1		16-579	-/-/-	ENSSSCG00000044371/-/-
Merged-4-34431290-1	4	34431240	34431340	+	126.4	1		4-31	-/-/-	ENSSSCG00000027480/KLF10/Kruppel like factor 10 [Source:VGNC Symbol;Acc:VGNC:89490]
Merged-4-104384745-1	4	104384695	104384795	+	139.3	1		4-32	-/-/-	ENSSSCG00000006740/ATP1A1/ATPase Na+/K+ transporting subunit alpha 1 [Source:VGNC Symbol;Acc:VGNC:98735]
Merged-4-93926528-1	4	93926478	93926578	+	82.2	1		4-33	-/-/-	ENSSSCG00000006496/LMNA/lamin A/C [Source:VGNC Symbol;Acc:VGNC:98815]
Merged-4-129721584-1	4	129721534	129721634	+	136.2	1		4-34	-/-/-	ENSSSCG00000006936/ODF2L/outer dense fiber of sperm tails 2 like [Source:VGNC Symbol;Acc:VGNC:91018]
Merged-4-36208762-1	4	36208712	36208812	+	105	1		4-35	-/-/-	ENSSSCG00000006063/PABPC1/poly(A) binding protein cytoplasmic 1 [Source:VGNC Symbol;Acc:VGNC:98829]
Merged-4-93581393-1	4	93581343	93581443	+	128.5	1		4-36	-/-/-	ENSSSCG00000006482/MEF2D/myocyte enhancer factor 2D [Source:VGNC Symbol;Acc:VGNC:90128]
Merged-4-81937089-1	4	81937039	81937139	+	82.7	1		4-38	-/-/-	ENSSSCG00000006296/ATP1B1/ATPase Na+/K+ transporting subunit beta 1 [Source:VGNC Symbol;Acc:VGNC:85642]
Merged-4-122827081-1	4	122827031	122827131	+	100	1		4-39	-/-/-	ENSSSCG00000022447/F3/coagulation factor III, tissue factor [Source:VGNC Symbol;Acc:VGNC:87864]
Merged-16-79199663-1	16	79199613	79199713	+	6.98	1		16-584	-/-/-	ENSSSCG00000017121/SLC6A3/solute carrier family 6 member 3 [Source:VGNC Symbol;Acc:VGNC:93163]
Merged-4-98427344-1	4	98427294	98427394	+	10.1	1		4-902	-/-/-	ENSSSCG00000006648/CTSS/cathepsin S [Source:VGNC Symbol;Acc:VGNC:87079]
Merged-4-99112908-1	4	99112858	99112958	+	11.6	1		4-903	-/-/-	ENSSSCG00000006664/MTMR11/myotubularin related protein 11 [Source:VGNC Symbol;Acc:VGNC:90458]
Merged-4-99900183-1	4	99900133	99900233	+	9.31	1		4-905	-/-/-	ENSSSCG00000006697/ACP6/acid phosphatase 6, lysophosphatidic [Source:VGNC Symbol;Acc:VGNC:85028]
Merged-4-102060207-1	4	102060157	102060257	+	7.5	1		4-908	-/-/-	ENSSSCG00000006725/-/T-box transcription factor 15 [Source:VGNC Symbol;Acc:VGNC:93796]
Merged-4-110504966-1	4	110504916	110505016	+	111.2	1		4-40	-/-/-	ENSSSCG00000031125/AMPD2/adenosine monophosphate deaminase 2 [Source:VGNC Symbol;Acc:VGNC:85287]
Merged-4-685924-1	4	685874	685974	+	84.8	1		4-41	-/-/-	ENSSSCG00000032796/GRINA/glutamate ionotropic receptor NMDA type subunit associated protein 1 [Source:VGNC Symbol;Acc:VGNC:88689]
Merged-4-780203-1	4	780153	780253	+	95.6	1		4-44	-/-/-	ENSSSCG00000046806/-/-
Merged-4-105503120-1	4	105503070	105503170	+	74.2	1		4-46	-/-/-	ENSSSCG00000006748/TSPAN2/tetraspanin 2 [Source:VGNC Symbol;Acc:VGNC:94509]
Merged-4-123329317-1	4	123329267	123329367	+	70.1	1		4-48	-/-/-	ENSSSCG00000037549/GCLM/glutamate-cysteine ligase modifier subunit [Source:VGNC Symbol;Acc:VGNC:88387]
Merged-10-24354363-1	10	24354313	24354413	+	6.72	1		10-619	-/-/-	ENSSSCG00000044583/LGR6/leucine rich repeat containing G protein-coupled receptor 6 [Source:NCBI gene (formerly Entrezgene);Acc:100511400]
Merged-4-1000186-1	4	1000136	1000236	+	90.2	1		4-49	-/-/-	ENSSSCG00000006955/GSDMD/gasdermin D [Source:VGNC Symbol;Acc:VGNC:88718]
Merged-16-79560143-1	16	79560093	79560193	+	8.27	1		16-593	-/-/-	ENSSSCG00000032698/TPPP/tubulin polymerization promoting protein [Source:VGNC Symbol;Acc:VGNC:94344]
Merged-16-79875816-1	16	79875766	79875866	+	5.95	1		16-597	-/-/-	ENSSSCG00000028772/-/-
Merged-16-52435-1	16	52385	52485	+	5.69	1		16-599	-/-/-	ENSSSCG00000022306/ROPN1L/rhophilin associated tail protein 1 like [Source:VGNC Symbol;Acc:VGNC:92406]
Merged-4-109862875-1	4	109862825	109862925	+	10.9	1		4-910	-/-/-	ENSSSCG00000006810/KCNC4/potassium voltage-gated channel subfamily C member 4 [Source:VGNC Symbol;Acc:VGNC:89335]
Merged-4-119632159-1	4	119632109	119632209	+	8.27	1		4-914	-/-/-	ENSSSCG00000042635/-/-
Merged-1-241945129-1	1	241945079	241945179	+	8.01	1		1-2100	-/-/-	ENSSSCG00000005388/INVS/inversin [Source:VGNC Symbol;Acc:VGNC:89171]
Merged-4-123261360-1	4	123261310	123261410	+	10.9	1		4-917	-/-/-	ENSSSCG00000006890/ABCA4/ATP binding cassette subfamily A member 4 [Source:VGNC Symbol;Acc:VGNC:84948]
Merged-1-243060983-1	1	243060933	243061033	+	4.91	1		1-2102	-/-/-	ENSSSCG00000005398/-/acyl-coenzyme A amino acid N-acyltransferase 2-like [Source:NCBI gene (formerly Entrezgene);Acc:110255172]
Merged-4-126082319-1	4	126082269	126082369	+	6.46	1		4-918	-/-/-	ENSSSCG00000023240/-/-
Merged-1-243250854-1	1	243250804	243250904	+	8.27	1		1-2103	-/-/-	ENSSSCG00000005399/RNF20/ring finger protein 20 [Source:VGNC Symbol;Acc:VGNC:92378]
Merged-1-243680375-1	1	243680325	243680425	+	5.69	1		1-2104	-/-/-	ENSSSCG00000044263/-/-
Merged-1-244479516-1	1	244479466	244479566	+	3.88	1		1-2105	-/-/-	ENSSSCG00000005401/-/-
Merged-4-124950248-1	4	124950198	124950298	+	95.4	1		4-50	-/-/-	ENSSSCG00000035196/BTBD8/KIAA1107 ortholog [Source:NCBI gene (formerly Entrezgene);Acc:100624686]
Merged-1-245649019-1	1	245648969	245649069	+	6.72	1		1-2108	-/-/-	ENSSSCG00000049425/-/-
Merged-1-246921457-1	1	246921407	246921507	+	8.79	1		1-2109	-/-/-	ENSSSCG00000037867/TAL2/TAL bHLH transcription factor 2 [Source:VGNC Symbol;Acc:VGNC:93732]
Merged-4-105895178-1	4	105895128	105895228	+	93.6	1		4-54	-/-/-	ENSSSCG00000006755/DENND2C/DENN domain containing 2C [Source:HGNC Symbol;Acc:HGNC:24748]
Merged-4-180674-1	4	180624	180724	+	99.5	1		4-55	-/-/-	ENSSSCG00000035123/COMMD5/COMM domain containing 5 [Source:VGNC Symbol;Acc:VGNC:86889]
Merged-4-34265549-1	4	34265499	34265599	+	113.7	1		4-56	-/-/-	ENSSSCG00000050730/-/-
Merged-10-25234683-1	10	25234633	25234733	+	4.39	1		10-627	-/-/-	ENSSSCG00000011171/-/cathepsin V [Source:NCBI gene (formerly Entrezgene);Acc:396926]
Merged-4-126889502-1	4	126889452	126889552	+	85.8	1		4-57	-/-/-	ENSSSCG00000038417/LRRC8D/leucine rich repeat containing 8 VRAC subunit D [Source:VGNC Symbol;Acc:VGNC:98088]
Merged-10-25707333-1	10	25707283	25707383	+	4.91	1		10-628	-/-/-	ENSSSCG00000028981/ZNF367/zinc finger protein 367 [Source:VGNC Symbol;Acc:VGNC:95882]
Merged-10-27758065-1	10	27758015	27758115	+	4.91	1		10-629	-/-/-	ENSSSCG00000010948/CTSL/cathepsin L [Source:NCBI gene (formerly Entrezgene);Acc:100515919]
Merged-4-126853297-1	4	126853247	126853347	+	8.01	1		4-920	-/-/-	ENSSSCG00000038417/LRRC8D/leucine rich repeat containing 8 VRAC subunit D [Source:VGNC Symbol;Acc:VGNC:98088]
Merged-4-129815101-1	4	129815051	129815151	+	10.9	1		4-925	-/-/-	ENSSSCG00000051057/-/-
Merged-1-248033066-1	1	248033016	248033116	+	8.27	1		1-2110	-/-/-	ENSSSCG00000031592/ZNF462/zinc finger protein 462 [Source:VGNC Symbol;Acc:VGNC:95244]
Merged-4-129836789-1	4	129836739	129836839	+	10.9	1		4-926	-/-/-	ENSSSCG00000051057/-/-
Merged-1-248183540-1	1	248183490	248183590	+	8.79	1		1-2111	-/-/-	ENSSSCG00000049088/-/-
Merged-1-248916027-1	1	248915977	248916077	+	6.2	1		1-2112	-/-/-	ENSSSCG00000048964/-/-
Merged-4-295575-1	4	295525	295625	+	10.9	1		4-928	-/-/-	ENSSSCG00000005899/MFSD3/major facilitator superfamily domain containing 3 [Source:VGNC Symbol;Acc:VGNC:90190]
Merged-1-249276984-1	1	249276934	249277034	+	6.98	1		1-2113	-/-/-	ENSSSCG00000041167/-/-
Merged-10-29066315-1	10	29066265	29066365	+	6.46	1		10-630	-/-/-	ENSSSCG00000010954/-/iron-sulfur cluster assembly 1 [Source:NCBI gene (formerly Entrezgene);Acc:100516824]
Merged-4-20742854-1	4	20742804	20742904	+	77.6	1		4-60	-/-/-	ENSSSCG00000006008/-/-
Merged-1-249959048-1	1	249958998	249959098	+	5.69	1		1-2116	-/-/-	ENSSSCG00000005441/ELP1/elongator complex protein 1 [Source:VGNC Symbol;Acc:VGNC:97976]
Merged-4-34269512-1	4	34269462	34269562	+	85.6	1		4-61	-/-/-	ENSSSCG00000050730/-/-
Merged-1-250092632-1	1	250092582	250092682	+	6.46	1		1-2117	-/-/-	ENSSSCG00000005444/TMEM245/catenin alpha like 1 [Source:NCBI gene (formerly Entrezgene);Acc:100626033]
Merged-10-56860151-1	10	56860101	56860201	+	7.5	1		10-632	-/-/-	ENSSSCG00000043159/-/-
Merged-10-68832198-1	10	68832148	68832248	+	4.91	1		10-633	-/-/-	ENSSSCG00000045476/-/-
Merged-4-111293913-1	4	111293863	111293963	+	84.5	1		4-63	-/-/-	ENSSSCG00000006845/STXBP3/syntaxin binding protein 3 [Source:NCBI gene (formerly Entrezgene);Acc:100519481]
Merged-4-125109962-1	4	125109912	125110012	+	75.2	1		4-64	-/-/-	ENSSSCG00000006911/TGFBR3/transforming growth factor beta receptor 3 [Source:VGNC Symbol;Acc:VGNC:93932]
Merged-4-718544-1	4	718494	718594	+	83	1		4-67	-/-/-	ENSSSCG00000039094/PLEC/plectin [Source:VGNC Symbol;Acc:VGNC:91530]
Merged-4-130868359-1	4	130868309	130868409	+	78.8	1		4-68	-/-/-	ENSSSCG00000049602/-/-
Merged-4-95154472-1	4	95154422	95154522	+	95.4	1		4-69	-/-/-	ENSSSCG00000006543/ADAR/adenosine deaminase RNA specific [Source:VGNC Symbol;Acc:VGNC:85097]
Merged-4-585228-1	4	585178	585278	+	10.1	1		4-930	-/-/-	ENSSSCG00000026590/HGH1/HGH1 homolog [Source:VGNC Symbol;Acc:VGNC:88871]
Merged-4-960619-1	4	960569	960669	+	10.3	1		4-933	-/-/-	ENSSSCG00000032763/PYCR3/pyrroline-5-carboxylate reductase 3 [Source:VGNC Symbol;Acc:VGNC:98230]
Merged-4-1290342-1	4	1290292	1290392	+	6.72	1		4-937	-/-/-	ENSSSCG00000049988/-/lymphocyte antigen 6 family member L [Source:NCBI gene (formerly Entrezgene);Acc:106509930]
Merged-4-1855556-1	4	1855506	1855606	+	10.6	1		4-939	-/-/-	ENSSSCG00000051449/-/-
Merged-1-250838424-1	1	250838374	250838474	+	7.24	1		1-2124	-/-/-	ENSSSCG00000033120/PALM2AKAP2/Sus scrofa PALM2-AKAP2 fusion (PALM2AKAP2), transcript variant 1, mRNA. [Source:RefSeq mRNA;Acc:NM_001370837]
Merged-1-250921967-1	1	250921917	250922017	+	5.69	1		1-2125	-/-/-	ENSSSCG00000033120/PALM2AKAP2/Sus scrofa PALM2-AKAP2 fusion (PALM2AKAP2), transcript variant 1, mRNA. [Source:RefSeq mRNA;Acc:NM_001370837]
Merged-1-250926886-1	1	250926836	250926936	+	5.17	1		1-2126	-/-/-	ENSSSCG00000033120/PALM2AKAP2/Sus scrofa PALM2-AKAP2 fusion (PALM2AKAP2), transcript variant 1, mRNA. [Source:RefSeq mRNA;Acc:NM_001370837]
Merged-4-94054841-1	4	94054791	94054891	+	71.1	1		4-73	-/-/-	ENSSSCG00000006502/ARHGEF2/Rho/Rac guanine nucleotide exchange factor 2 [Source:VGNC Symbol;Acc:VGNC:85493]
Merged-1-254437626-1	1	254437576	254437676	+	6.72	1		1-2129	-/-/-	ENSSSCG00000045533/-/-
Merged-4-96304177-1	4	96304127	96304227	+	45.8	1		4-74	-/-/-	ENSSSCG00000037666/-/-
Merged-4-33614302-1	4	33614252	33614352	+	52.2	1		4-75	-/-/-	ENSSSCG00000031957/RIMS2/regulating synaptic membrane exocytosis 2 [Source:NCBI gene (formerly Entrezgene);Acc:102165175]
Merged-4-35768291-1	4	35768241	35768341	+	89.4	1		4-76	-/-/-	ENSSSCG00000006061/-/zinc finger protein 706 [Source:VGNC Symbol;Acc:VGNC:98908]
Merged-4-92964651-1	4	92964601	92964701	+	70.6	1		4-77	-/-/-	ENSSSCG00000024970/ETV3/ETS variant transcription factor 3 [Source:VGNC Symbol;Acc:VGNC:87812]
Merged-4-119255575-1	4	119255525	119255625	+	56.1	1		4-78	-/-/-	ENSSSCG00000006877/SNX7/sorting nexin 7 [Source:VGNC Symbol;Acc:VGNC:93324]
Merged-AEMK02000449.1-582483-1	AEMK02000449.1	582433	582533	+	9.31	1		AEMK02000449.1-3	-/-/-	ENSSSCG00000044351/-/olfactory receptor 8K3-like [Source:NCBI gene (formerly Entrezgene);Acc:100522603]
Merged-4-320018-1	4	319968	320068	+	77.6	1		4-79	-/-/-	ENSSSCG00000005901/GPT/glutamic--pyruvic transaminase [Source:NCBI gene (formerly Entrezgene);Acc:100524618]
Merged-AEMK02000449.1-763079-1	AEMK02000449.1	763029	763129	+	6.98	1		AEMK02000449.1-5	-/-/-	ENSSSCG00000005812/-/-
Merged-AEMK02000449.1-851667-1	AEMK02000449.1	851617	851717	+	11.1	1		AEMK02000449.1-9	-/-/-	ENSSSCG00000042570/-/-
Merged-4-3255125-1	4	3255075	3255175	+	9.31	1		4-942	-/-/-	ENSSSCG00000005934/TRAPPC9/trafficking protein particle complex 9 [Source:VGNC Symbol;Acc:VGNC:94380]
Merged-4-21144212-1	4	21144162	21144262	+	6.46	1		4-946	-/-/-	ENSSSCG00000033577/MED30/mediator complex subunit 30 [Source:VGNC Symbol;Acc:VGNC:90119]
Merged-4-27388295-1	4	27388245	27388345	+	8.53	1		4-947	-/-/-	ENSSSCG00000050037/-/-
Merged-4-28176096-1	4	28176046	28176146	+	8.01	1		4-948	-/-/-	ENSSSCG00000006025/-/-
Merged-1-256038423-1	1	256038373	256038473	+	8.53	1		1-2133	-/-/-	ENSSSCG00000049822/-/-
Merged-1-257739063-1	1	257739013	257739113	+	7.5	1		1-2135	-/-/-	ENSSSCG00000005502/ASTN2/astrotactin 2 [Source:VGNC Symbol;Acc:VGNC:85594]
Merged-4-51449261-1	4	51449211	51449311	+	70.3	1		4-80	-/-/-	ENSSSCG00000006143/CA13/carbonic anhydrase 13 [Source:VGNC Symbol;Acc:VGNC:98745]
Merged-4-79872794-1	4	79872744	79872844	+	77	1		4-81	-/-/-	ENSSSCG00000032367/CEBPD/CCAAT enhancer binding protein delta [Source:VGNC Symbol;Acc:VGNC:86532]
Merged-1-258169326-1	1	258169276	258169376	+	5.95	1		1-2137	-/-/-	ENSSSCG00000005503/TLR4/toll like receptor 4 [Source:VGNC Symbol;Acc:VGNC:94025]
Merged-4-103154028-1	4	103153978	103154078	+	73.4	1		4-82	-/-/-	ENSSSCG00000006729/TENT5C/terminal nucleotidyltransferase 5C [Source:VGNC Symbol;Acc:VGNC:93875]
Merged-4-108981-1	4	108931	109031	+	70.1	1		4-83	-/-/-	ENSSSCG00000034031/ZNF16/zinc finger protein 250 [Source:NCBI gene (formerly Entrezgene);Acc:100621388]
Merged-1-259321051-1	1	259321001	259321101	+	5.17	1		1-2139	-/-/-	ENSSSCG00000048699/-/-
Merged-4-34646524-1	4	34646474	34646574	+	55.8	1		4-84	-/-/-	ENSSSCG00000022479/UBR5/ubiquitin protein ligase E3 component n-recognin 5 [Source:VGNC Symbol;Acc:VGNC:94671]
Merged-4-134732-1	4	134682	134782	+	101.6	1		4-86	-/-/-	ENSSSCG00000005893/ZNF34/zinc finger protein 34 [Source:NCBI gene (formerly Entrezgene);Acc:100512531]
Merged-4-31900646-1	4	31900596	31900696	+	12.7	1		4-953	-/-/-	ENSSSCG00000006038/ZFPM2/zinc finger protein, FOG family member 2 [Source:VGNC Symbol;Acc:VGNC:95153]
Merged-4-32724002-1	4	32723952	32724052	+	8.53	1		4-954	-/-/-	ENSSSCG00000006039/LRP12/LDL receptor related protein 12 [Source:VGNC Symbol;Acc:VGNC:89818]
Merged-4-33869769-1	4	33869719	33869819	+	7.76	1		4-955	-/-/-	ENSSSCG00000047822/-/-
Merged-1-259398414-1	1	259398364	259398464	+	6.2	1		1-2140	-/-/-	ENSSSCG00000005504/BRINP1/BMP/retinoic acid inducible neural specific 1 [Source:VGNC Symbol;Acc:VGNC:85881]
Merged-4-34054862-1	4	34054812	34054912	+	7.5	1		4-956	-/-/-	ENSSSCG00000006054/ATP6V1C1/ATPase H+ transporting V1 subunit C1 [Source:VGNC Symbol;Acc:VGNC:85672]
Merged-1-259872847-1	1	259872797	259872897	+	10.1	1		1-2141	-/-/-	ENSSSCG00000045158/-/-
Merged-1-260964915-1	1	260964865	260964965	+	4.65	1		1-2142	-/-/-	ENSSSCG00000005511/TRAF1/TNF receptor associated factor 1 [Source:VGNC Symbol;Acc:VGNC:94358]
Merged-1-262120840-1	1	262120790	262120890	+	5.95	1		1-2145	-/-/-	ENSSSCG00000038036/TTLL11/tubulin tyrosine ligase like 11 [Source:NCBI gene (formerly Entrezgene);Acc:100152823]
Merged-4-88472029-1	4	88471979	88472079	+	69.5	1		4-90	-/-/-	ENSSSCG00000006344/NOS1AP/chromosome 4 C1orf226 homolog [Source:NCBI gene (formerly Entrezgene);Acc:100620568]
Merged-4-88973075-1	4	88973025	88973125	+	62	1		4-91	-/-/-	ENSSSCG00000047932/HSPA6/heat shock protein family A (Hsp70) member 6 [Source:NCBI gene (formerly Entrezgene);Acc:396906]
Merged-1-262908276-1	1	262908226	262908326	+	5.17	1		1-2147	-/-/-	ENSSSCG00000046333/-/-
Merged-1-264252636-1	1	264252586	264252686	+	5.43	1		1-2148	-/-/-	ENSSSCG00000048111/-/-
Merged-4-96239270-1	4	96239220	96239320	+	48.6	1		4-94	-/-/-	ENSSSCG00000006588/-/S100 calcium binding protein A9 [Source:VGNC Symbol;Acc:VGNC:92547]
Merged-4-98817552-1	4	98817502	98817602	+	60.5	1		4-95	-/-/-	ENSSSCG00000028297/APH1A/aph-1 homolog A, gamma-secretase subunit [Source:VGNC Symbol;Acc:VGNC:85409]
Merged-4-1487783-1	4	1487733	1487833	+	72.1	1		4-96	-/-/-	ENSSSCG00000037975/JRK/Jrk helix-turn-helix protein [Source:VGNC Symbol;Acc:VGNC:89293]
Merged-4-647335-1	4	647285	647385	+	52.2	1		4-98	-/-/-	ENSSSCG00000005922/-/sphingomyelin phosphodiesterase 5, pseudogene [Source:NCBI gene (formerly Entrezgene);Acc:100516365]
Merged-4-72401228-1	4	72401178	72401278	+	57.9	1		4-99	-/-/-	ENSSSCG00000049774/-/-
Merged-4-36932171-1	4	36932121	36932221	+	8.27	1		4-960	-/-/-	ENSSSCG00000006069/RGS22/regulator of G protein signaling 22 [Source:VGNC Symbol;Acc:VGNC:92265]
Merged-4-37999434-1	4	37999384	37999484	+	8.27	1		4-961	-/-/-	ENSSSCG00000006074/STK3/serine/threonine kinase 3 [Source:VGNC Symbol;Acc:VGNC:98347]
Merged-4-38236252-1	4	38236202	38236302	+	6.46	1		4-962	-/-/-	ENSSSCG00000031917/KCNS2/potassium voltage-gated channel modifier subfamily S member 2 [Source:VGNC Symbol;Acc:VGNC:89386]
Merged-4-40671753-1	4	40671703	40671803	+	10.3	1		4-965	-/-/-	ENSSSCG00000045543/-/-
Merged-4-41225292-1	4	41225242	41225342	+	9.56	1		4-966	-/-/-	ENSSSCG00000048429/-/-
Merged-4-41460460-1	4	41460410	41460510	+	7.76	1		4-967	-/-/-	ENSSSCG00000019169/-/-
Merged-4-42427105-1	4	42427055	42427155	+	6.72	1		4-968	-/-/-	ENSSSCG00000036730/-/-
Merged-1-265548607-1	1	265548557	265548657	+	8.53	1		1-2155	-/-/-	ENSSSCG00000005589/NR6A1/nuclear receptor subfamily 6 group A member 1 [Source:VGNC Symbol;Acc:VGNC:90887]
Merged-1-265724014-1	1	265723964	265724064	+	5.17	1		1-2156	-/-/-	ENSSSCG00000005597/GOLGA1/golgin A1 [Source:VGNC Symbol;Acc:VGNC:88549]
Merged-4-33396146-1	4	33396096	33396196	+	6.72	1		4-3602	-/-/-	ENSSSCG00000031957/RIMS2/regulating synaptic membrane exocytosis 2 [Source:NCBI gene (formerly Entrezgene);Acc:102165175]
Merged-1-266043594-1	1	266043544	266043644	+	7.24	1		1-2157	-/-/-	ENSSSCG00000029098/-/-
Merged-4-33542655-1	4	33542605	33542705	+	5.95	1		4-3604	-/-/-	ENSSSCG00000031957/RIMS2/regulating synaptic membrane exocytosis 2 [Source:NCBI gene (formerly Entrezgene);Acc:102165175]
Merged-1-266754886-1	1	266754836	266754936	+	6.46	1		1-2159	-/-/-	ENSSSCG00000047327/-/-
Merged-4-33683764-1	4	33683714	33683814	+	8.27	1		4-3607	-/-/-	ENSSSCG00000006048/DCAF13/DDB1 and CUL4 associated factor 13 [Source:VGNC Symbol;Acc:VGNC:87174]
Merged-4-33887497-1	4	33887447	33887547	+	9.05	1		4-3609	-/-/-	ENSSSCG00000047822/-/-
Merged-4-72386627-1	4	72386577	72386677	+	6.98	1		4-2000	-/-/-	ENSSSCG00000049774/-/-
Merged-4-72521833-1	4	72521783	72521883	+	10.9	1		4-2001	-/-/-	ENSSSCG00000042589/-/-
Merged-4-73688567-1	4	73688517	73688617	+	6.2	1		4-2004	-/-/-	ENSSSCG00000051404/-/-
Merged-4-73914189-1	4	73914139	73914239	+	6.72	1		4-2005	-/-/-	ENSSSCG00000006235/TOX/thymocyte selection associated high mobility group box [Source:VGNC Symbol;Acc:VGNC:94322]
Merged-4-74118156-1	4	74118106	74118206	+	8.01	1		4-2006	-/-/-	ENSSSCG00000049613/-/-
Merged-4-74252883-1	4	74252833	74252933	+	8.01	1		4-2007	-/-/-	ENSSSCG00000006236/NSMAF/neutral sphingomyelinase activation associated factor [Source:VGNC Symbol;Acc:VGNC:90909]
Merged-4-42947107-1	4	42947057	42947157	+	7.76	1		4-970	-/-/-	ENSSSCG00000006110/RBM12B/RNA binding motif protein 12B [Source:VGNC Symbol;Acc:VGNC:92146]
Merged-4-43331596-1	4	43331546	43331646	+	11.4	1		4-972	-/-/-	ENSSSCG00000050887/-/-
Merged-4-43708129-1	4	43708079	43708179	+	9.31	1		4-974	-/-/-	ENSSSCG00000037733/TRIQK/triple QxxK/R motif containing [Source:VGNC Symbol;Acc:VGNC:94439]
Merged-4-45174174-1	4	45174124	45174224	+	8.53	1		4-975	-/-/-	ENSSSCG00000050942/-/-
Merged-1-266799547-1	1	266799497	266799597	+	6.72	1		1-2160	-/-/-	ENSSSCG00000047327/-/-
Merged-4-48840580-1	4	48840530	48840630	+	7.24	1		4-978	-/-/-	ENSSSCG00000006132/MMP16/matrix metallopeptidase 16 [Source:VGNC Symbol;Acc:VGNC:90271]
Merged-1-267701951-1	1	267701901	267702001	+	5.69	1		1-2163	-/-/-	ENSSSCG00000005608/ANGPTL2/angiopoietin like 2 [Source:VGNC Symbol;Acc:VGNC:85304]
Merged-4-49629546-1	4	49629496	49629596	+	10.6	1		4-979	-/-/-	ENSSSCG00000036161/CNBD1/cyclic nucleotide binding domain containing 1 [Source:VGNC Symbol;Acc:VGNC:86810]
Merged-1-267764611-1	1	267764561	267764661	+	6.72	1		1-2164	-/-/-	ENSSSCG00000005609/GARNL3/GTPase activating Rap/RanGAP domain like 3 [Source:VGNC Symbol;Acc:VGNC:88351]
Merged-4-34016285-1	4	34016235	34016335	+	8.79	1		4-3612	-/-/-	ENSSSCG00000006053/BAALC/BAALC binder of MAP3K1 and KLF4 [Source:VGNC Symbol;Acc:VGNC:98736]
Merged-9-116886064-1	9	116886014	116886114	+	8.79	1		9-8803	-/-/-	ENSSSCG00000015499/RABGAP1L/RAB GTPase activating protein 1 like [Source:NCBI gene (formerly Entrezgene);Acc:100519968]
Merged-9-116893996-1	9	116893946	116894046	+	7.5	1		9-8804	-/-/-	ENSSSCG00000015499/RABGAP1L/RAB GTPase activating protein 1 like [Source:NCBI gene (formerly Entrezgene);Acc:100519968]
Merged-4-50078539-1	4	50078489	50078589	+	8.27	1		4-980	-/-/-	ENSSSCG00000006134/CNGB3/cyclic nucleotide gated channel subunit beta 3 [Source:VGNC Symbol;Acc:VGNC:86819]
Merged-4-54158121-1	4	54158071	54158171	+	11.6	1		4-982	-/-/-	ENSSSCG00000045469/-/-
Merged-4-57192820-1	4	57192770	57192870	+	7.5	1		4-985	-/-/-	ENSSSCG00000048552/-/-
Merged-4-57881396-1	4	57881346	57881446	+	9.31	1		4-986	-/-/-	ENSSSCG00000006163/PKIA/cAMP-dependent protein kinase inhibitor alpha [Source:VGNC Symbol;Acc:VGNC:91477]
Merged-17-14687494-1	17	14687444	14687544	+	7.24	1		17-3908	-/-/-	ENSSSCG00000036330/-/-
Merged-4-57923078-1	4	57923028	57923128	+	8.01	1		4-987	-/-/-	ENSSSCG00000043972/-/-
Merged-1-268895634-1	1	268895584	268895684	+	5.69	1		1-2172	-/-/-	ENSSSCG00000005652/GLE1/GLE1 RNA export mediator [Source:VGNC Symbol;Acc:VGNC:88480]
Merged-1-269069913-1	1	269069863	269069963	+	7.24	1		1-2174	-/-/-	ENSSSCG00000005657/PKN3/protein kinase N3 [Source:VGNC Symbol;Acc:VGNC:91483]
Merged-1-269197536-1	1	269197486	269197586	+	6.2	1		1-2175	-/-/-	ENSSSCG00000005663/-/kynurenine aminotransferase 1 [Source:NCBI gene (formerly Entrezgene);Acc:100515071]
Merged-4-34689952-1	4	34689902	34690002	+	6.46	1		4-3623	-/-/-	ENSSSCG00000022479/UBR5/ubiquitin protein ligase E3 component n-recognin 5 [Source:VGNC Symbol;Acc:VGNC:94671]
Merged-4-34823837-1	4	34823787	34823887	+	5.43	1		4-3624	-/-/-	ENSSSCG00000036139/RRM2B/ribonucleotide reductase regulatory TP53 inducible subunit M2B [Source:VGNC Symbol;Acc:VGNC:92462]
Merged-9-22679569-1	9	22679519	22679619	+	6.2	1		9-7203	-/-/-	ENSSSCG00000014927/NOX4/NADPH oxidase 4 [Source:VGNC Symbol;Acc:VGNC:90831]
Merged-9-22714051-1	9	22714001	22714101	+	5.69	1		9-7204	-/-/-	ENSSSCG00000014927/NOX4/NADPH oxidase 4 [Source:VGNC Symbol;Acc:VGNC:90831]
Merged-17-43788681-1	17	43788631	43788731	+	7.24	1		17-2300	-/-/-	ENSSSCG00000007356/PLCG1/phospholipase C gamma 1 [Source:VGNC Symbol;Acc:VGNC:96492]
Merged-4-76681909-1	4	76681859	76681959	+	8.27	1		4-2020	-/-/-	ENSSSCG00000046735/-/-
Merged-4-77443815-1	4	77443765	77443865	+	9.31	1		4-2026	-/-/-	ENSSSCG00000006264/OPRK1/opioid receptor kappa 1 [Source:VGNC Symbol;Acc:VGNC:91054]
Merged-17-14806451-1	17	14806401	14806501	+	9.56	1		17-3911	-/-/-	ENSSSCG00000007047/-/minichromosome maintenance 8 homologous recombination repair factor [Source:NCBI gene (formerly Entrezgene);Acc:100154307]
Merged-4-61890887-1	4	61890837	61890937	+	8.53	1		4-991	-/-/-	ENSSSCG00000006175/LY96/lymphocyte antigen 96 [Source:VGNC Symbol;Acc:VGNC:89907]
Merged-4-67343407-1	4	67343357	67343457	+	10.1	1		4-995	-/-/-	ENSSSCG00000006201/ARFGEF1/ADP ribosylation factor guanine nucleotide exchange factor 1 [Source:VGNC Symbol;Acc:VGNC:85451]
Merged-4-67772570-1	4	67772520	67772620	+	9.05	1		4-996	-/-/-	ENSSSCG00000006204/PPP1R42/protein phosphatase 1 regulatory subunit 42 [Source:VGNC Symbol;Acc:VGNC:91741]
Merged-17-15292244-1	17	15292194	15292294	+	5.95	1		17-3918	-/-/-	ENSSSCG00000043546/-/-
Merged-4-68457725-1	4	68457675	68457775	+	10.9	1		4-998	-/-/-	ENSSSCG00000006215/CRH/corticotropin releasing hormone [Source:VGNC Symbol;Acc:VGNC:86992]
Merged-4-68864039-1	4	68863989	68864089	+	8.01	1		4-999	-/-/-	ENSSSCG00000035826/-/-
Merged-1-270218611-1	1	270218561	270218661	+	7.5	1		1-2184	-/-/-	ENSSSCG00000038868/GPR107/G protein-coupled receptor 107 [Source:VGNC Symbol;Acc:VGNC:88595]
Merged-1-270236860-1	1	270236810	270236910	+	5.69	1		1-2185	-/-/-	ENSSSCG00000039311/NCS1/neuronal calcium sensor 1 [Source:VGNC Symbol;Acc:VGNC:90620]
Merged-1-270364420-1	1	270364370	270364470	+	8.01	1		1-2186	-/-/-	ENSSSCG00000005699/HMCN2/hemicentin 2 [Source:NCBI gene (formerly Entrezgene);Acc:100623602]
Merged-4-35699446-1	4	35699396	35699496	+	9.31	1		4-3632	-/-/-	ENSSSCG00000045985/-/-
Merged-1-270416348-1	1	270416298	270416398	+	5.95	1		1-2187	-/-/-	ENSSSCG00000005699/HMCN2/hemicentin 2 [Source:NCBI gene (formerly Entrezgene);Acc:100623602]
Merged-4-36869959-1	4	36869909	36870009	+	7.24	1		4-3638	-/-/-	ENSSSCG00000006069/RGS22/regulator of G protein signaling 22 [Source:VGNC Symbol;Acc:VGNC:92265]
Merged-17-44408360-1	17	44408310	44408410	+	10.3	1		17-2310	-/-/-	ENSSSCG00000045287/-/-
Merged-17-44845291-1	17	44845241	44845341	+	6.72	1		17-2314	-/-/-	ENSSSCG00000042019/-/-
Merged-4-78079423-1	4	78079373	78079473	+	10.3	1		4-2030	-/-/-	ENSSSCG00000043319/-/-
Merged-4-78084712-1	4	78084662	78084762	+	10.1	1		4-2031	-/-/-	ENSSSCG00000043319/-/-
Merged-4-78195643-1	4	78195593	78195693	+	5.69	1		4-2033	-/-/-	ENSSSCG00000051470/-/-
Merged-4-78465578-1	4	78465528	78465628	+	8.53	1		4-2034	-/-/-	ENSSSCG00000051470/-/-
Merged-4-78631180-1	4	78631130	78631230	+	8.79	1		4-2035	-/-/-	ENSSSCG00000034495/SNTG1/syntrophin gamma 1 [Source:VGNC Symbol;Acc:VGNC:93299]
Merged-4-79111212-1	4	79111162	79111262	+	9.05	1		4-2039	-/-/-	ENSSSCG00000035744/-/-
Merged-17-15365677-1	17	15365627	15365727	+	5.43	1		17-3920	-/-/-	ENSSSCG00000043546/-/-
Merged-17-15493080-1	17	15493030	15493130	+	6.2	1		17-3923	-/-/-	ENSSSCG00000047884/-/-
Merged-17-15606574-1	17	15606524	15606624	+	6.72	1		17-3925	-/-/-	ENSSSCG00000043125/-/-
Merged-17-15813410-1	17	15813360	15813460	+	6.98	1		17-3927	-/-/-	ENSSSCG00000039442/BMP2/bone morphogenetic protein 2 [Source:VGNC Symbol;Acc:VGNC:95488]
Merged-1-271345067-1	1	271345017	271345117	+	7.76	1		1-2191	-/-/-	ENSSSCG00000005715/PRRC2B/proline rich coiled-coil 2B [Source:VGNC Symbol;Acc:VGNC:91866]
Merged-4-37475397-1	4	37475347	37475447	+	6.98	1		4-3640	-/-/-	ENSSSCG00000048086/-/-
Merged-1-272181812-1	1	272181762	272181862	+	5.17	1		1-2198	-/-/-	ENSSSCG00000005724/SETX/senataxin [Source:VGNC Symbol;Acc:VGNC:92766]
Merged-9-24601519-1	9	24601469	24601569	+	9.56	1		9-7226	-/-/-	ENSSSCG00000045215/-/-
Merged-17-46278436-1	17	46278386	46278486	+	7.5	1		17-2326	-/-/-	ENSSSCG00000007366/MYBL2/MYB proto-oncogene like 2 [Source:NCBI gene (formerly Entrezgene);Acc:100157175]
Merged-17-46300230-1	17	46300180	46300280	+	8.01	1		17-2327	-/-/-	ENSSSCG00000007367/GTSF1L/gametocyte specific factor 1 like [Source:NCBI gene (formerly Entrezgene);Acc:100156402]
Merged-4-79240442-1	4	79240392	79240492	+	8.53	1		4-2040	-/-/-	ENSSSCG00000035744/-/-
Merged-17-16183566-1	17	16183516	16183616	+	6.46	1		17-3933	-/-/-	ENSSSCG00000044030/-/-
Merged-18-3393549-1	18	3393499	3393599	+	6.72	1		18-500	-/-/-	ENSSSCG00000016423/DPP6/dipeptidyl peptidase like 6 [Source:VGNC Symbol;Acc:VGNC:87421]
Merged-18-4828059-1	18	4828009	4828109	+	6.2	1		18-503	-/-/-	ENSSSCG00000032315/XRCC2/X-ray repair cross complementing 2 [Source:VGNC Symbol;Acc:VGNC:95009]
Merged-18-5697808-1	18	5697758	5697858	+	7.24	1		18-505	-/-/-	ENSSSCG00000016434/RHEB/Ras homolog, mTORC1 binding [Source:NCBI gene (formerly Entrezgene);Acc:100516050]
Merged-18-6012181-1	18	6012131	6012231	+	6.2	1		18-507	-/-/-	ENSSSCG00000049336/H2BE1/late histone H2B.L4-like [Source:NCBI gene (formerly Entrezgene);Acc:102160938]
Merged-4-38854888-1	4	38854838	38854938	+	7.76	1		4-3654	-/-/-	ENSSSCG00000006082/MATN2/matrilin 2 [Source:VGNC Symbol;Acc:VGNC:90043]
Merged-18-6037163-1	18	6037113	6037213	+	5.69	1		18-509	-/-/-	ENSSSCG00000029241/ASB10/ankyrin repeat and SOCS box containing 10 [Source:VGNC Symbol;Acc:VGNC:97889]
Merged-9-24827336-1	9	24827286	24827386	+	9.56	1		9-7235	-/-/-	ENSSSCG00000045215/-/-
Merged-4-39069966-1	4	39069916	39070016	+	5.43	1		4-3659	-/-/-	ENSSSCG00000006084/MTDH/metadherin [Source:VGNC Symbol;Acc:VGNC:90439]
Merged-4-80168482-1	4	80168432	80168532	+	7.76	1		4-2051	-/-/-	ENSSSCG00000006277/SPIDR/scaffold protein involved in DNA repair [Source:VGNC Symbol;Acc:VGNC:93406]
Merged-4-81341772-1	4	81341722	81341822	+	7.24	1		4-2053	-/-/-	ENSSSCG00000006288/SELP/selectin P [Source:VGNC Symbol;Acc:VGNC:92692]
Merged-4-81470867-1	4	81470817	81470917	+	6.46	1		4-2054	-/-/-	ENSSSCG00000006290/SLC19A2/solute carrier family 19 member 2 [Source:VGNC Symbol;Acc:VGNC:92962]
Merged-4-81814022-1	4	81813972	81814072	+	8.53	1		4-2056	-/-/-	ENSSSCG00000045997/-/-
Merged-AEMK02000578.1-27116-1	AEMK02000578.1	27066	27166	+	12.4	1		AEMK02000578.1-2	-/-/-	ENSSSCG00000046233/-/-
Merged-17-16631555-1	17	16631505	16631605	+	7.5	1		17-3941	-/-/-	ENSSSCG00000027439/HAO1/hydroxyacid oxidase 1 [Source:VGNC Symbol;Acc:VGNC:98029]
Merged-17-16653553-1	17	16653503	16653603	+	7.5	1		17-3942	-/-/-	ENSSSCG00000027439/HAO1/hydroxyacid oxidase 1 [Source:VGNC Symbol;Acc:VGNC:98029]
Merged-17-16717866-1	17	16717816	16717916	+	5.43	1		17-3943	-/-/-	ENSSSCG00000027439/HAO1/hydroxyacid oxidase 1 [Source:VGNC Symbol;Acc:VGNC:98029]
Merged-17-17073767-1	17	17073717	17073817	+	8.27	1		17-3949	-/-/-	ENSSSCG00000007056/PLCB1/phospholipase C beta 1 [Source:VGNC Symbol;Acc:VGNC:95706]
Merged-18-6816492-1	18	6816442	6816542	+	5.69	1		18-512	-/-/-	ENSSSCG00000016458/TAS2R60/taste 2 receptor member 60 [Source:VGNC Symbol;Acc:VGNC:93748]
Merged-18-7638235-1	18	7638185	7638285	+	7.24	1		18-515	-/-/-	ENSSSCG00000041692/-/uncharacterized LOC106508706 [Source:NCBI gene (formerly Entrezgene);Acc:106508706]
Merged-18-8871782-1	18	8871732	8871832	+	5.69	1		18-516	-/-/-	ENSSSCG00000045457/-/-
Merged-18-9504560-1	18	9504510	9504610	+	8.27	1		18-517	-/-/-	ENSSSCG00000049625/-/-
Merged-18-9530352-1	18	9530302	9530402	+	7.24	1		18-518	-/-/-	ENSSSCG00000039349/-/-
Merged-4-39404985-1	4	39404935	39405035	+	8.01	1		4-3665	-/-/-	ENSSSCG00000033112/TSPYL5/TSPY like 5 [Source:VGNC Symbol;Acc:VGNC:94520]
Merged-4-83117659-1	4	83117609	83117709	+	6.2	1		4-2061	-/-/-	ENSSSCG00000006305/ADCY10/adenylate cyclase 10 [Source:VGNC Symbol;Acc:VGNC:97867]
Merged-4-83256951-1	4	83256901	83257001	+	7.24	1		4-2062	-/-/-	ENSSSCG00000019847/-/-
Merged-17-17099778-1	17	17099728	17099828	+	7.5	1		17-3951	-/-/-	ENSSSCG00000045119/-/-
Merged-18-10028108-1	18	10028058	10028158	+	7.5	1		18-520	-/-/-	ENSSSCG00000026733/HIPK2/homeodomain interacting protein kinase 2 [Source:VGNC Symbol;Acc:VGNC:88888]
Merged-17-17433075-1	17	17433025	17433125	+	5.69	1		17-3958	-/-/-	ENSSSCG00000007056/PLCB1/phospholipase C beta 1 [Source:VGNC Symbol;Acc:VGNC:95706]
Merged-18-10935582-1	18	10935532	10935632	+	5.95	1		18-521	-/-/-	ENSSSCG00000016516/ATP6V0A4/ATPase H+ transporting V0 subunit a4 [Source:VGNC Symbol;Acc:VGNC:85665]
Merged-18-11180771-1	18	11180721	11180821	+	6.2	1		18-522	-/-/-	ENSSSCG00000016518/TRIM24/tripartite motif containing 24 [Source:VGNC Symbol;Acc:VGNC:94400]
Merged-18-11705386-1	18	11705336	11705436	+	5.69	1		18-523	-/-/-	ENSSSCG00000016521/DGKI/diacylglycerol kinase iota [Source:VGNC Symbol;Acc:VGNC:87274]
Merged-18-11724057-1	18	11724007	11724107	+	7.24	1		18-524	-/-/-	ENSSSCG00000016521/DGKI/diacylglycerol kinase iota [Source:VGNC Symbol;Acc:VGNC:87274]
Merged-4-39799281-1	4	39799231	39799331	+	8.53	1		4-3670	-/-/-	ENSSSCG00000006087/CPQ/carboxypeptidase Q [Source:VGNC Symbol;Acc:VGNC:86958]
Merged-18-12138168-1	18	12138118	12138218	+	5.43	1		18-527	-/-/-	ENSSSCG00000043139/-/-
Merged-18-12387779-1	18	12387729	12387829	+	6.2	1		18-529	-/-/-	ENSSSCG00000024209/-/-
Merged-9-25486168-1	9	25486118	25486218	+	7.24	1		9-7254	-/-/-	ENSSSCG00000034113/-/elongation factor 1-alpha, oocyte form-like [Source:NCBI gene (formerly Entrezgene);Acc:100514912]
Merged-9-25712565-1	9	25712515	25712615	+	5.43	1		9-7259	-/-/-	ENSSSCG00000014943/DEUP1/deuterosome assembly protein 1 [Source:VGNC Symbol;Acc:VGNC:87264]
Merged-17-47943494-1	17	47943444	47943544	+	7.76	1		17-2353	-/-/-	ENSSSCG00000051197/-/-
Merged-17-48108749-1	17	48108699	48108799	+	9.05	1		17-2356	-/-/-	ENSSSCG00000007435/PLTP/phospholipid transfer protein [Source:NCBI gene (formerly Entrezgene);Acc:397527]
Merged-4-84827160-1	4	84827110	84827210	+	5.95	1		4-2075	-/-/-	ENSSSCG00000039867/UCK2/uridine-cytidine kinase 2 [Source:VGNC Symbol;Acc:VGNC:98399]
Merged-4-84978851-1	4	84978801	84978901	+	6.98	1		4-2076	-/-/-	ENSSSCG00000037314/TMCO1/transmembrane and coiled-coil domains 1 [Source:VGNC Symbol;Acc:VGNC:94048]
Merged-9-118015790-1	9	118015740	118015840	+	6.98	1		9-8860	-/-/-	ENSSSCG00000034100/-/-
Merged-17-17609009-1	17	17608959	17609059	+	7.24	1		17-3964	-/-/-	ENSSSCG00000007056/PLCB1/phospholipase C beta 1 [Source:VGNC Symbol;Acc:VGNC:95706]
Merged-18-13505061-1	18	13505011	13505111	+	6.2	1		18-530	-/-/-	ENSSSCG00000047215/-/-
Merged-18-13585453-1	18	13585403	13585503	+	5.69	1		18-532	-/-/-	ENSSSCG00000016527/-/solute carrier family 13 member 4 [Source:VGNC Symbol;Acc:VGNC:92931]
Merged-18-14279586-1	18	14279536	14279636	+	7.5	1		18-534	-/-/-	ENSSSCG00000016535/CALD1/caldesmon 1 [Source:VGNC Symbol;Acc:VGNC:86143]
Merged-18-14752079-1	18	14752029	14752129	+	7.24	1		18-535	-/-/-	ENSSSCG00000016540/-/-
Merged-18-15690243-1	18	15690193	15690293	+	8.01	1		18-536	-/-/-	ENSSSCG00000019550/-/-
Merged-4-40496490-1	4	40496440	40496540	+	6.2	1		4-3683	-/-/-	ENSSSCG00000045491/-/-
Merged-18-17233360-1	18	17233310	17233410	+	5.95	1		18-538	-/-/-	ENSSSCG00000047208/-/-
Merged-4-40540183-1	4	40540133	40540233	+	6.98	1		4-3685	-/-/-	ENSSSCG00000045491/-/-
Merged-9-26375776-1	9	26375726	26375826	+	6.2	1		9-7268	-/-/-	ENSSSCG00000030461/HEPHL1/hephaestin like 1 [Source:VGNC Symbol;Acc:VGNC:88848]
Merged-17-48277326-1	17	48277276	48277376	+	9.31	1		17-2361	-/-/-	ENSSSCG00000035078/CD40/CD40 molecule [Source:VGNC Symbol;Acc:VGNC:95545]
Merged-17-48470740-1	17	48470690	48470790	+	8.27	1		17-2364	-/-/-	ENSSSCG00000051411/-/-
Merged-17-48675143-1	17	48675093	48675193	+	8.27	1		17-2369	-/-/-	ENSSSCG00000051117/-/-
Merged-4-85811958-1	4	85811908	85812008	+	8.53	1		4-2082	-/-/-	ENSSSCG00000050755/-/-
Merged-4-87271812-1	4	87271762	87271862	+	6.72	1		4-2089	-/-/-	ENSSSCG00000037821/RGS5/regulator of G protein signaling 5 [Source:VGNC Symbol;Acc:VGNC:98844]
Merged-18-19514140-1	18	19514090	19514190	+	10.3	1		18-543	-/-/-	ENSSSCG00000016570/TSPAN33/tetraspanin 33 [Source:VGNC Symbol;Acc:VGNC:94512]
Merged-18-20234893-1	18	20234843	20234943	+	5.69	1		18-548	-/-/-	ENSSSCG00000036149/-/-
Merged-4-41671660-1	4	41671610	41671710	+	6.98	1		4-3696	-/-/-	ENSSSCG00000006093/NDUFAF6/NADH:ubiquinone oxidoreductase complex assembly factor 6 [Source:VGNC Symbol;Acc:VGNC:90642]
Merged-17-48943216-1	17	48943166	48943266	+	6.46	1		17-2371	-/-/-	ENSSSCG00000039038/-/-
Merged-17-49056409-1	17	49056359	49056459	+	7.24	1		17-2374	-/-/-	ENSSSCG00000007453/EYA2/EYA transcriptional coactivator and phosphatase 2 [Source:VGNC Symbol;Acc:VGNC:96292]
Merged-4-88207125-1	4	88207075	88207175	+	9.31	1		4-2092	-/-/-	ENSSSCG00000006343/SPATA46/spermatogenesis associated 46 [Source:VGNC Symbol;Acc:VGNC:93383]
Merged-4-88704836-1	4	88704786	88704886	+	5.69	1		4-2093	-/-/-	ENSSSCG00000047656/-/-
Merged-4-89154113-1	4	89154063	89154163	+	9.05	1		4-2094	-/-/-	ENSSSCG00000030318/SDHC/succinate dehydrogenase complex subunit C [Source:VGNC Symbol;Acc:VGNC:98852]
Merged-13-69290189-1	13	69290139	69290239	+	206.3	1		2022-01-13	-/-/-	ENSSSCG00000011593/TMCC1/transmembrane and coiled-coil domain family 1 [Source:VGNC Symbol;Acc:VGNC:94046]
Merged-13-82230416-1	13	82230366	82230466	+	269.1	1		2022-02-13	-/-/-	ENSSSCG00000011672/RASA2/RAS p21 protein activator 2 [Source:VGNC Symbol;Acc:VGNC:92102]
Merged-13-200695844-1	13	200695794	200695894	+	167.8	1		2022-03-13	-/-/-	ENSSSCG00000012062/TTC3/tetratricopeptide repeat domain 3 [Source:VGNC Symbol;Acc:VGNC:94545]
Merged-13-97889368-1	13	97889318	97889418	+	130.3	1		2022-04-13	-/-/-	ENSSSCG00000025238/SHOX2/short stature homeobox 2 [Source:NCBI gene (formerly Entrezgene);Acc:100628206]
Merged-13-3136020-1	13	3135970	3136070	+	174.7	1		2022-05-13	-/-/-	ENSSSCG00000047471/-/-
Merged-13-121638167-1	13	121638117	121638217	+	118.4	1		2022-06-13	-/-/-	ENSSSCG00000011776/YEATS2/YEATS domain containing 2 [Source:VGNC Symbol;Acc:VGNC:95023]
Merged-13-69949335-1	13	69949285	69949385	+	121.8	1		2022-07-13	-/-/-	ENSSSCG00000011599/GRIP2/glutamate receptor interacting protein 2 [Source:VGNC Symbol;Acc:VGNC:88691]
Merged-13-61527659-1	13	61527609	61527709	+	85	1		2022-08-13	-/-/-	ENSSSCG00000036136/BHLHE40/basic helix-loop-helix family member e40 [Source:VGNC Symbol;Acc:VGNC:85814]
Merged-17-17996100-1	17	17996050	17996150	+	8.27	1		17-3980	-/-/-	ENSSSCG00000025763/-/-
Merged-13-10757784-1	13	10757734	10757834	+	130.5	1		2022-09-13	-/-/-	ENSSSCG00000027017/-/nuclear receptor subfamily 1 group D member 2 [Source:VGNC Symbol;Acc:VGNC:99726]
Merged-18-20518429-1	18	20518379	20518479	+	5.17	1		18-550	-/-/-	ENSSSCG00000016590/SND1/staphylococcal nuclease and tudor domain containing 1 [Source:VGNC Symbol;Acc:VGNC:93287]
Merged-18-20949740-1	18	20949690	20949790	+	7.5	1		18-551	-/-/-	ENSSSCG00000022865/GRM8/glutamate metabotropic receptor 8 [Source:VGNC Symbol;Acc:VGNC:88705]
Merged-18-21043763-1	18	21043713	21043813	+	5.17	1		18-552	-/-/-	ENSSSCG00000022865/GRM8/glutamate metabotropic receptor 8 [Source:VGNC Symbol;Acc:VGNC:88705]
Merged-18-21957786-1	18	21957736	21957836	+	6.46	1		18-553	-/-/-	ENSSSCG00000047399/-/-
Merged-18-23201803-1	18	23201753	23201853	+	7.76	1		18-554	-/-/-	ENSSSCG00000050315/-/-
Merged-18-23819768-1	18	23819718	23819818	+	6.2	1		18-555	-/-/-	ENSSSCG00000016605/LMOD2/leiomodin 2 [Source:VGNC Symbol;Acc:VGNC:89768]
Merged-18-23891573-1	18	23891523	23891623	+	7.76	1		18-556	-/-/-	ENSSSCG00000037869/NDUFA5/NADH:ubiquinone oxidoreductase subunit A5 [Source:NCBI gene (formerly Entrezgene);Acc:100525371]
Merged-18-23929913-1	18	23929863	23929963	+	7.24	1		18-557	-/-/-	ENSSSCG00000016609/SLC13A1/solute carrier family 13 member 1 [Source:VGNC Symbol;Acc:VGNC:92929]
Merged-18-25518194-1	18	25518144	25518244	+	10.3	1		18-559	-/-/-	ENSSSCG00000016616/FAM3C/FAM3 metabolism regulating signaling molecule C [Source:VGNC Symbol;Acc:VGNC:87969]
Merged-9-27654135-1	9	27654085	27654185	+	8.27	1		9-7282	-/-/-	ENSSSCG00000045779/-/-
Merged-9-27984181-1	9	27984131	27984231	+	4.91	1		9-7285	-/-/-	ENSSSCG00000014970/MTMR2/myotubularin related protein 2 [Source:VGNC Symbol;Acc:VGNC:90460]
Merged-17-50180848-1	17	50180798	50180898	+	8.01	1		17-2387	-/-/-	ENSSSCG00000048424/-/-
Merged-17-18156256-1	17	18156206	18156306	+	7.5	1		17-3990	-/-/-	ENSSSCG00000051089/-/-
Merged-18-25845068-1	18	25845018	25845118	+	8.01	1		18-560	-/-/-	ENSSSCG00000016618/CPED1/cadherin like and PC-esterase domain containing 1 [Source:VGNC Symbol;Acc:VGNC:86940]
Merged-18-25949847-1	18	25949797	25949897	+	7.24	1		18-561	-/-/-	ENSSSCG00000016618/CPED1/cadherin like and PC-esterase domain containing 1 [Source:VGNC Symbol;Acc:VGNC:86940]
Merged-18-26346115-1	18	26346065	26346165	+	5.69	1		18-562	-/-/-	ENSSSCG00000049593/-/-
Merged-18-27456478-1	18	27456428	27456528	+	7.24	1		18-563	-/-/-	ENSSSCG00000048536/-/-
Merged-18-27814263-1	18	27814213	27814313	+	5.17	1		18-564	-/-/-	ENSSSCG00000035981/-/-
Merged-18-28130132-1	18	28130082	28130182	+	6.2	1		18-565	-/-/-	ENSSSCG00000016625/CTTNBP2/cortactin binding protein 2 [Source:NCBI gene (formerly Entrezgene);Acc:100517505]
Merged-18-28362008-1	18	28361958	28362058	+	6.2	1		18-566	-/-/-	ENSSSCG00000016625/CTTNBP2/cortactin binding protein 2 [Source:NCBI gene (formerly Entrezgene);Acc:100517505]
Merged-18-29351360-1	18	29351310	29351410	+	6.72	1		18-567	-/-/-	ENSSSCG00000028113/CAPZA2/capping actin protein of muscle Z-line subunit alpha 2 [Source:NCBI gene (formerly Entrezgene);Acc:100037958]
Merged-18-29859989-1	18	29859939	29860039	+	6.2	1		18-568	-/-/-	ENSSSCG00000040344/TES/testin LIM domain protein [Source:VGNC Symbol;Acc:VGNC:93884]
Merged-9-28241389-1	9	28241339	28241439	+	7.5	1		9-7291	-/-/-	ENSSSCG00000034879/MAML2/mastermind like transcriptional coactivator 2 [Source:VGNC Symbol;Acc:VGNC:89964]
Merged-18-32214414-1	18	32214364	32214464	+	7.24	1		18-569	-/-/-	ENSSSCG00000051047/-/-
Merged-9-28353975-1	9	28353925	28354025	+	7.76	1		9-7292	-/-/-	ENSSSCG00000034879/MAML2/mastermind like transcriptional coactivator 2 [Source:VGNC Symbol;Acc:VGNC:89964]
Merged-9-28372697-1	9	28372647	28372747	+	9.31	1		9-7293	-/-/-	ENSSSCG00000034879/MAML2/mastermind like transcriptional coactivator 2 [Source:VGNC Symbol;Acc:VGNC:89964]
Merged-9-28455018-1	9	28454968	28455068	+	5.95	1		9-7294	-/-/-	ENSSSCG00000014972/CCDC82/coiled-coil domain containing 82 [Source:VGNC Symbol;Acc:VGNC:86317]
Merged-18-33308080-1	18	33308030	33308130	+	5.95	1		18-570	-/-/-	ENSSSCG00000016646/-/interferon related developmental regulator 1 [Source:NCBI gene (formerly Entrezgene);Acc:493185]
Merged-18-33722837-1	18	33722787	33722887	+	8.79	1		18-571	-/-/-	ENSSSCG00000042481/-/-
Merged-18-34045146-1	18	34045096	34045196	+	7.76	1		18-573	-/-/-	ENSSSCG00000016650/IMMP2L/inner mitochondrial membrane peptidase subunit 2 [Source:NCBI gene (formerly Entrezgene);Acc:100521052]
Merged-18-35733710-1	18	35733660	35733760	+	5.17	1		18-576	-/-/-	ENSSSCG00000041482/-/-
Merged-18-36431093-1	18	36431043	36431143	+	6.2	1		18-578	-/-/-	ENSSSCG00000034626/-/-
Merged-18-36519063-1	18	36519013	36519113	+	7.5	1		18-579	-/-/-	ENSSSCG00000034626/-/-
Merged-12-6200045-1	12	6199995	6200095	+	13.7	1		12-600	-/-/-	ENSSSCG00000017215/SLC16A5/solute carrier family 16 member 5 [Source:VGNC Symbol;Acc:VGNC:92945]
Merged-12-6204072-1	12	6204022	6204122	+	15.5	1		12-601	-/-/-	ENSSSCG00000017215/SLC16A5/solute carrier family 16 member 5 [Source:VGNC Symbol;Acc:VGNC:92945]
Merged-12-20696989-1	12	20696939	20697039	+	12.4	1		12-604	-/-/-	ENSSSCG00000017417/C17orf113/chromosome 17 open reading frame 113 [Source:HGNC Symbol;Acc:HGNC:53437]
Merged-12-42051313-1	12	42051263	42051363	+	9.31	1		12-606	-/-/-	ENSSSCG00000017726/SPACA3/sperm acrosome associated 3 [Source:VGNC Symbol;Acc:VGNC:93368]
Merged-12-44019198-1	12	44019148	44019248	+	12.1	1		12-607	-/-/-	ENSSSCG00000017753/KSR1/kinase suppressor of ras 1 [Source:VGNC Symbol;Acc:VGNC:89606]
Merged-12-45395659-1	12	45395609	45395709	+	9.05	1		12-609	-/-/-	ENSSSCG00000017783/-/-
Merged-18-36879505-1	18	36879455	36879555	+	7.5	1		18-580	-/-/-	ENSSSCG00000042464/-/-
Merged-18-36979196-1	18	36979146	36979246	+	6.46	1		18-581	-/-/-	ENSSSCG00000044758/-/-
Merged-18-37352365-1	18	37352315	37352415	+	5.69	1		18-582	-/-/-	ENSSSCG00000045148/-/-
Merged-18-37479803-1	18	37479753	37479853	+	6.2	1		18-583	-/-/-	ENSSSCG00000016659/KIAA0895/KIAA0895 [Source:VGNC Symbol;Acc:VGNC:89436]
Merged-18-37626647-1	18	37626597	37626697	+	5.17	1		18-584	-/-/-	ENSSSCG00000016658/ANLN/anillin actin binding protein [Source:VGNC Symbol;Acc:VGNC:85353]
Merged-18-38583923-1	18	38583873	38583973	+	6.46	1		18-586	-/-/-	ENSSSCG00000016662/TBX20/T-box transcription factor 20 [Source:VGNC Symbol;Acc:VGNC:93799]
Merged-18-39505887-1	18	39505837	39505937	+	5.43	1		18-588	-/-/-	ENSSSCG00000016665/BMPER/BMP binding endothelial regulator [Source:VGNC Symbol;Acc:VGNC:97902]
Merged-18-40216207-1	18	40216157	40216257	+	5.69	1		18-589	-/-/-	ENSSSCG00000042909/-/-
Merged-6-43164831-1	6	43164781	43164881	+	12.9	1		6-900	-/-/-	ENSSSCG00000002867/CEBPG/CCAAT enhancer binding protein gamma [Source:VGNC Symbol;Acc:VGNC:86534]
Merged-6-47151023-1	6	47150973	47151073	+	14	1		6-901	-/-/-	ENSSSCG00000025160/DPF1/double PHD fingers 1 [Source:VGNC Symbol;Acc:VGNC:87412]
Merged-6-51665822-1	6	51665772	51665872	+	14.5	1		6-902	-/-/-	ENSSSCG00000022538/MARK4/microtubule affinity regulating kinase 4 [Source:VGNC Symbol;Acc:VGNC:90027]
Merged-6-53200920-1	6	53200870	53200970	+	12.1	1		6-904	-/-/-	ENSSSCG00000003115/MEIS3/Meis homeobox 3 [Source:VGNC Symbol;Acc:VGNC:98500]
Merged-6-53459308-1	6	53459258	53459358	+	15.3	1		6-905	-/-/-	ENSSSCG00000020791/-/-
Merged-6-55638291-1	6	55638241	55638341	+	9.31	1		6-907	-/-/-	ENSSSCG00000039984/KLK6/kallikrein related peptidase 6 [Source:VGNC Symbol;Acc:VGNC:89545]
Merged-6-59377743-1	6	59377693	59377793	+	15.5	1		6-909	-/-/-	ENSSSCG00000043687/TNNI3/troponin I3, cardiac type [Source:NCBI gene (formerly Entrezgene);Acc:100049696]
Merged-12-45397494-1	12	45397444	45397544	+	9.82	1		12-610	-/-/-	ENSSSCG00000017783/-/-
Merged-12-46756861-1	12	46756811	46756911	+	11.6	1		12-611	-/-/-	ENSSSCG00000017804/ABR/ABR activator of RhoGEF and GTPase [Source:VGNC Symbol;Acc:VGNC:84989]
Merged-12-48126390-1	12	48126340	48126440	+	13.4	1		12-612	-/-/-	ENSSSCG00000039780/RTN4RL1/reticulon 4 receptor like 1 [Source:VGNC Symbol;Acc:VGNC:92504]
Merged-12-60148573-1	12	60148523	60148623	+	17.6	1		12-614	-/-/-	ENSSSCG00000031076/MAPK7/mitogen-activated protein kinase 7 [Source:VGNC Symbol;Acc:VGNC:90005]
Merged-12-61237303-1	12	61237253	61237353	+	11.1	1		12-616	-/-/-	ENSSSCG00000040134/-/TNF receptor superfamily member 13B [Source:VGNC Symbol;Acc:VGNC:94259]
Merged-12-2647323-1	12	2647273	2647373	+	11.4	1		12-618	-/-/-	ENSSSCG00000034130/-/-
Merged-18-41030718-1	18	41030668	41030768	+	5.69	1		18-590	-/-/-	ENSSSCG00000016668/PDE1C/phosphodiesterase 1C [Source:VGNC Symbol;Acc:VGNC:91250]
Merged-18-42050817-1	18	42050767	42050867	+	6.2	1		18-593	-/-/-	ENSSSCG00000016673/GHRHR/growth hormone releasing hormone receptor [Source:VGNC Symbol;Acc:VGNC:88443]
Merged-18-42126309-1	18	42126259	42126359	+	6.2	1		18-594	-/-/-	ENSSSCG00000033190/-/aquaporin 1 (Colton blood group) [Source:NCBI gene (formerly Entrezgene);Acc:407773]
Merged-18-43917108-1	18	43917058	43917158	+	6.72	1		18-596	-/-/-	ENSSSCG00000016690/CREB5/cAMP responsive element binding protein 5 [Source:VGNC Symbol;Acc:VGNC:86984]
Merged-6-60457724-1	6	60457674	60457774	+	11.4	1		6-911	-/-/-	ENSSSCG00000035770/ZNF444/zinc finger protein 444 [Source:VGNC Symbol;Acc:VGNC:98426]
Merged-6-63576617-1	6	63576567	63576667	+	13.4	1		6-913	-/-/-	ENSSSCG00000027991/-/sodium channel epithelial 1 subunit delta [Source:VGNC Symbol;Acc:VGNC:92642]
Merged-6-64398128-1	6	64398078	64398178	+	14.2	1		6-915	-/-/-	ENSSSCG00000027299/PANK4/pantothenate kinase 4 (inactive) [Source:VGNC Symbol;Acc:VGNC:98527]
Merged-12-5642012-1	12	5641962	5642062	+	11.1	1		12-622	-/-/-	ENSSSCG00000017203/GALK1/galactokinase 1 [Source:VGNC Symbol;Acc:VGNC:88326]
Merged-12-7760006-1	12	7759956	7760056	+	12.4	1		12-623	-/-/-	ENSSSCG00000037754/SLC39A11/solute carrier family 39 member 11 [Source:VGNC Symbol;Acc:VGNC:93102]
Merged-12-17211313-1	12	17211263	17211363	+	11.9	1		12-624	-/-/-	ENSSSCG00000017311/MAPT/microtubule associated protein tau [Source:VGNC Symbol;Acc:VGNC:90016]
Merged-12-18273193-1	12	18273143	18273243	+	10.3	1		12-625	-/-/-	ENSSSCG00000017336/HEXIM1/HEXIM P-TEFb complex subunit 1 [Source:NCBI gene (formerly Entrezgene);Acc:100520763]
Merged-12-18343868-1	12	18343818	18343918	+	11.9	1		12-626	-/-/-	ENSSSCG00000017340/DCAKD/dephospho-CoA kinase domain containing [Source:VGNC Symbol;Acc:VGNC:97958]
Merged-12-19203456-1	12	19203406	19203506	+	11.4	1		12-627	-/-/-	ENSSSCG00000025414/-/peptide YY [Source:VGNC Symbol;Acc:VGNC:99029]
Merged-12-19224050-1	12	19224000	19224100	+	11.9	1		12-628	-/-/-	ENSSSCG00000049532/-/-
Merged-12-19446987-1	12	19446937	19447037	+	8.79	1		12-629	-/-/-	ENSSSCG00000017376/MEOX1/mesenchyme homeobox 1 [Source:VGNC Symbol;Acc:VGNC:90141]
Merged-6-77707951-1	6	77707901	77708001	+	19.6	1		6-920	-/-/-	ENSSSCG00000003488/UBR4/ubiquitin protein ligase E3 component n-recognin 4 [Source:VGNC Symbol;Acc:VGNC:94670]
Merged-6-77761947-1	6	77761897	77761997	+	12.9	1		6-921	-/-/-	ENSSSCG00000003492/SLC66A1/solute carrier family 66 member 1 [Source:VGNC Symbol;Acc:VGNC:93150]
Merged-12-20180389-1	12	20180339	20180439	+	9.56	1		12-631	-/-/-	ENSSSCG00000017395/RETREG3/reticulophagy regulator family member 3 [Source:VGNC Symbol;Acc:VGNC:92224]
Merged-12-20290927-1	12	20290877	20290977	+	10.1	1		12-632	-/-/-	ENSSSCG00000046466/NAGLU/N-acetyl-alpha-glucosaminidase [Source:HGNC Symbol;Acc:HGNC:7632]
Merged-12-20343973-1	12	20343923	20344023	+	13.2	1		12-633	-/-/-	ENSSSCG00000017401/ATP6V0A1/ATPase H+ transporting V0 subunit a1 [Source:VGNC Symbol;Acc:VGNC:85663]
Merged-12-20498477-1	12	20498427	20498527	+	8.27	1		12-634	-/-/-	ENSSSCG00000017402/STAT5A/signal transducer and activator of transcription 5A [Source:VGNC Symbol;Acc:VGNC:99087]
Merged-12-23544945-1	12	23544895	23544995	+	10.1	1		12-635	-/-/-	ENSSSCG00000046446/-/-
Merged-12-25410039-1	12	25409989	25410089	+	13.7	1		12-638	-/-/-	ENSSSCG00000040942/-/beta-1,4-N-acetyl-galactosaminyltransferase 2 [Source:NCBI gene (formerly Entrezgene);Acc:100621328]
Merged-12-36334663-1	12	36334613	36334713	+	11.1	1		12-639	-/-/-	ENSSSCG00000017672/MED13/mediator complex subunit 13 [Source:VGNC Symbol;Acc:VGNC:90106]
Merged-6-88923116-1	6	88923066	88923166	+	14	1		6-930	-/-/-	ENSSSCG00000021457/ZBTB8A/zinc finger and BTB domain containing 8A [Source:VGNC Symbol;Acc:VGNC:95084]
Merged-6-103204522-1	6	103204472	103204572	+	10.6	1		6-931	-/-/-	ENSSSCG00000024174/TGIF1/TGFB induced factor homeobox 1 [Source:VGNC Symbol;Acc:VGNC:93935]
Merged-6-159002656-1	6	159002606	159002706	+	11.1	1		6-932	-/-/-	ENSSSCG00000003850/CZIB/CXXC motif containing zinc binding protein [Source:VGNC Symbol;Acc:VGNC:87140]
Merged-6-167899074-1	6	167899024	167899124	+	10.9	1		6-934	-/-/-	ENSSSCG00000003949/CDC20/cell division cycle 20 [Source:VGNC Symbol;Acc:VGNC:86444]
Merged-6-168698338-1	6	168698288	168698388	+	11.4	1		6-936	-/-/-	ENSSSCG00000034921/CLDN19/claudin 19 [Source:VGNC Symbol;Acc:VGNC:86736]
Merged-6-87262-1	6	87212	87312	+	11.9	1		6-937	-/-/-	ENSSSCG00000029761/-/-
Merged-6-1546121-1	6	1546071	1546171	+	11.9	1		6-939	-/-/-	ENSSSCG00000032996/SLC7A5/solute carrier family 7 member 5 [Source:HGNC Symbol;Acc:HGNC:11063]
Merged-12-46935028-1	12	46934978	46935078	+	12.7	1		12-640	-/-/-	ENSSSCG00000028720/NXN/nucleoredoxin [Source:VGNC Symbol;Acc:VGNC:90994]
Merged-12-47839328-1	12	47839278	47839378	+	12.4	1		12-641	-/-/-	ENSSSCG00000024108/SLC43A2/solute carrier family 43 member 2 [Source:VGNC Symbol;Acc:VGNC:93117]
Merged-12-58129072-1	12	58129022	58129122	+	13.4	1		12-645	-/-/-	ENSSSCG00000039318/HS3ST3B1/heparan sulfate-glucosamine 3-sulfotransferase 3B1 [Source:VGNC Symbol;Acc:VGNC:99003]
Merged-12-233270-1	12	233220	233320	+	10.9	1		12-647	-/-/-	ENSSSCG00000017137/METRNL/meteorin like, glial cell differentiation regulator [Source:VGNC Symbol;Acc:VGNC:90153]
Merged-12-718108-1	12	718058	718158	+	14.2	1		12-648	-/-/-	ENSSSCG00000044039/-/-
Merged-6-1614413-1	6	1614363	1614463	+	13.4	1		6-940	-/-/-	ENSSSCG00000002652/KLHDC4/kelch domain containing 4 [Source:VGNC Symbol;Acc:VGNC:89505]
Merged-6-10701564-1	6	10701514	10701614	+	12.9	1		6-943	-/-/-	ENSSSCG00000002700/-/synaptonemal complex central element protein 1 like [Source:VGNC Symbol;Acc:VGNC:93651]
Merged-6-19891020-1	6	19890970	19891070	+	9.56	1		6-945	-/-/-	ENSSSCG00000002806/MMP15/matrix metallopeptidase 15 [Source:VGNC Symbol;Acc:VGNC:90270]
Merged-6-34477960-1	6	34477910	34478010	+	9.56	1		6-946	-/-/-	ENSSSCG00000021644/BRD7/bromodomain containing 7 [Source:VGNC Symbol;Acc:VGNC:85874]
Merged-6-34585396-1	6	34585346	34585446	+	11.1	1		6-947	-/-/-	ENSSSCG00000039408/ADCY7/adenylate cyclase 7 [Source:VGNC Symbol;Acc:VGNC:85111]
Merged-6-39673384-1	6	39673334	39673434	+	13.2	1		6-948	-/-/-	ENSSSCG00000023921/VSTM2B/V-set and transmembrane domain containing 2B [Source:VGNC Symbol;Acc:VGNC:94873]
Merged-6-40043499-1	6	40043449	40043549	+	12.9	1		6-949	-/-/-	ENSSSCG00000025912/URI1/URI1 prefoldin like chaperone [Source:VGNC Symbol;Acc:VGNC:94731]
Merged-12-957551-1	12	957501	957601	+	11.6	1		12-650	-/-/-	ENSSSCG00000040385/RFNG/RFNG O-fucosylpeptide 3-beta-N- acetylglucosaminyltransferase [Source:VGNC Symbol;Acc:VGNC:92240]
Merged-12-5685700-1	12	5685650	5685750	+	11.9	1		12-655	-/-/-	ENSSSCG00000017204/ITGB4/integrin subunit beta 4 [Source:VGNC Symbol;Acc:VGNC:89243]
Merged-12-5702190-1	12	5702140	5702240	+	12.9	1		12-656	-/-/-	ENSSSCG00000017204/ITGB4/integrin subunit beta 4 [Source:VGNC Symbol;Acc:VGNC:89243]
Merged-12-6754669-1	12	6754619	6754719	+	8.27	1		12-657	-/-/-	ENSSSCG00000027923/GPR142/G protein-coupled receptor 142 [Source:VGNC Symbol;Acc:VGNC:88604]
Merged-12-16081382-1	12	16081332	16081432	+	10.6	1		12-659	-/-/-	ENSSSCG00000017300/MRC2/mannose receptor C type 2 [Source:VGNC Symbol;Acc:VGNC:90341]
Merged-6-42336925-1	6	42336875	42336975	+	13.7	1		6-950	-/-/-	ENSSSCG00000022521/DPY19L3/dpy-19 like C-mannosyltransferase 3 [Source:VGNC Symbol;Acc:VGNC:87426]
Merged-6-44672333-1	6	44672283	44672383	+	10.1	1		6-951	-/-/-	ENSSSCG00000021374/-/FXYD domain containing ion transport regulator 7 [Source:NCBI gene (formerly Entrezgene);Acc:100623939]
Merged-6-49245504-1	6	49245454	49245554	+	12.7	1		6-952	-/-/-	ENSSSCG00000038806/AXL/AXL receptor tyrosine kinase [Source:VGNC Symbol;Acc:VGNC:85709]
Merged-6-53810592-1	6	53810542	53810642	+	12.1	1		6-953	-/-/-	ENSSSCG00000003132/-/KDEL endoplasmic reticulum protein retention receptor 1 [Source:VGNC Symbol;Acc:VGNC:98483]
Merged-6-53887385-1	6	53887335	53887435	+	11.4	1		6-954	-/-/-	ENSSSCG00000030561/LMTK3/lemur tyrosine kinase 3 [Source:VGNC Symbol;Acc:VGNC:89769]
Merged-6-54889645-1	6	54889595	54889695	+	10.9	1		6-955	-/-/-	ENSSSCG00000003194/AKT1S1/AKT1 substrate 1 [Source:VGNC Symbol;Acc:VGNC:85231]
Merged-6-55570062-1	6	55570012	55570112	+	12.7	1		6-957	-/-/-	ENSSSCG00000024668/KLK1/kallikrein 1 [Source:NCBI gene (formerly Entrezgene);Acc:431673]
Merged-6-55712751-1	6	55712701	55712801	+	15.8	1		6-958	-/-/-	ENSSSCG00000035586/KLK13/kallikrein related peptidase 13 [Source:VGNC Symbol;Acc:VGNC:98488]
Merged-12-18279804-1	12	18279754	18279854	+	15	1		12-660	-/-/-	ENSSSCG00000017337/ACBD4/acyl-CoA binding domain containing 4 [Source:VGNC Symbol;Acc:VGNC:98971]
Merged-12-19064071-1	12	19064021	19064121	+	12.7	1		12-661	-/-/-	ENSSSCG00000017364/HROB/homologous recombination factor with OB-fold [Source:VGNC Symbol;Acc:VGNC:88975]
Merged-12-20176572-1	12	20176522	20176622	+	13.2	1		12-662	-/-/-	ENSSSCG00000036106/TUBG1/tubulin gamma 1 [Source:HGNC Symbol;Acc:HGNC:12417]
Merged-12-23660036-1	12	23659986	23660086	+	8.53	1		12-665	-/-/-	ENSSSCG00000018058/ARHGAP23/Rho GTPase activating protein 23 [Source:VGNC Symbol;Acc:VGNC:85462]
Merged-12-25888492-1	12	25888442	25888542	+	15.8	1		12-667	-/-/-	ENSSSCG00000033731/SLC35B1/solute carrier family 35 member B1 [Source:VGNC Symbol;Acc:VGNC:93071]
Merged-12-34130199-1	12	34130149	34130249	+	13.7	1		12-669	-/-/-	ENSSSCG00000035193/MRPS23/mitochondrial ribosomal protein S23 [Source:VGNC Symbol;Acc:VGNC:90389]
Merged-6-56157184-1	6	56157134	56157234	+	10.1	1		6-960	-/-/-	ENSSSCG00000021876/-/-
Merged-6-59711771-1	6	59711721	59711821	+	10.9	1		6-963	-/-/-	ENSSSCG00000025138/ZNF579/zinc finger protein 579 [Source:VGNC Symbol;Acc:VGNC:98729]
Merged-6-84272194-1	6	84272144	84272244	+	13.2	1		6-968	-/-/-	ENSSSCG00000003567/KDF1/keratinocyte differentiation factor 1 [Source:VGNC Symbol;Acc:VGNC:89407]
Merged-6-84574922-1	6	84574872	84574972	+	14	1		6-969	-/-/-	ENSSSCG00000003572/SYTL1/synaptotagmin like 1 [Source:VGNC Symbol;Acc:VGNC:93690]
Merged-12-34281274-1	12	34281224	34281324	+	13.7	1		12-670	-/-/-	ENSSSCG00000017626/SRSF1/serine and arginine rich splicing factor 1 [Source:VGNC Symbol;Acc:VGNC:99084]
Merged-12-39795421-1	12	39795371	39795471	+	14.7	1		12-671	-/-/-	ENSSSCG00000036746/RASL10B/RAS like family 10 member B [Source:VGNC Symbol;Acc:VGNC:92118]
Merged-12-47561809-1	12	47561759	47561859	+	10.3	1		12-675	-/-/-	ENSSSCG00000041380/-/-
Merged-12-51792815-1	12	51792765	51792865	+	9.31	1		12-676	-/-/-	ENSSSCG00000035030/-/-
Merged-12-52679990-1	12	52679940	52680040	+	11.4	1		12-678	-/-/-	ENSSSCG00000017941/-/neuralized E3 ubiquitin protein ligase 4 [Source:VGNC Symbol;Acc:VGNC:99022]
Merged-12-53402055-1	12	53402005	53402105	+	11.6	1		12-679	-/-/-	ENSSSCG00000028788/BORCS6/BLOC-1 related complex subunit 6 [Source:VGNC Symbol;Acc:VGNC:85862]
Merged-6-42377373-1	6	42377323	42377423	+	4.14	1		6-3300	-/-/-	ENSSSCG00000022521/DPY19L3/dpy-19 like C-mannosyltransferase 3 [Source:VGNC Symbol;Acc:VGNC:87426]
Merged-6-42840439-1	6	42840389	42840489	+	4.65	1		6-3302	-/-/-	ENSSSCG00000040905/FAAP24/FA core complex associated protein 24 [Source:VGNC Symbol;Acc:VGNC:87870]
Merged-6-43043621-1	6	43043571	43043671	+	7.76	1		6-3303	-/-/-	ENSSSCG00000002864/SLC7A10/solute carrier family 7 member 10 [Source:VGNC Symbol;Acc:VGNC:93170]
Merged-6-43137948-1	6	43137898	43137998	+	4.39	1		6-3304	-/-/-	ENSSSCG00000051182/-/-
Merged-6-87378637-1	6	87378587	87378687	+	7.76	1		6-971	-/-/-	ENSSSCG00000025034/LAPTM5/lysosomal protein transmembrane 5 [Source:VGNC Symbol;Acc:VGNC:89638]
Merged-6-87756669-1	6	87756619	87756719	+	11.9	1		6-972	-/-/-	ENSSSCG00000048302/-/-
Merged-6-103134091-1	6	103134041	103134141	+	13.2	1		6-974	-/-/-	ENSSSCG00000024174/TGIF1/TGFB induced factor homeobox 1 [Source:VGNC Symbol;Acc:VGNC:93935]
Merged-6-103640359-1	6	103640309	103640409	+	11.6	1		6-975	-/-/-	ENSSSCG00000038494/LPIN2/lipin 2 [Source:VGNC Symbol;Acc:VGNC:89794]
Merged-6-108540510-1	6	108540460	108540560	+	8.53	1		6-976	-/-/-	ENSSSCG00000003709/LAMA3/laminin subunit alpha 3 [Source:VGNC Symbol;Acc:VGNC:98490]
[truncated: 49,089 more rows]
